# Supplementary material for: Identification of MYCN non-amplified neuroblastoma subgroups points towards molecular signatures for precision prognosis and therapy stratification
Source: Br J Cancer. Author manuscript; Available in PMC 2024 May 27. (PMC7616008; doi:10.1038/s41416-024-02666-y)
Supplement: Table S1 [file EMS194837-supplement-Table_S1.xlsx]

## Sheet: Duplicates_GPL16876_Agilent
Table S1. ScanID of Samples from the GPL16876 Agilent Platform
ScanID	E-MTAB-1781	E-MTAB-8248	E-MTAB-179	GSE120572	GSE45547	GSE49710	GSE73517	GSE79910	E-MTAB-1781_ID	E-MTAB-8248_ID	E-MTAB-179_ID	GSE120572_ID	GSE45547_ID	GSE49710_ID	GSE73517_ID	GSE79910_ID
2fb4d1ba-611d-4353-9d67-1d0e2d08edfa_1731.45	0	0	0	1	0	1	0	1	0	0	0	GSM3403278_US22502540_252038210282_S01_GE1_105_Dec08_1_2.txt	0	GSM1205712_SEQC_NB475.txt	0	GSM2108240_US22502540_252038210282_S01_GE1_105_Dec08_1_2.txt
ec8e7a4a-a793-42c7-9397-06425e033def_1127.36	0	1	0	1	0	1	1	1	0	US22502540_252038210289_S01_GE1_105_Dec08_1_4.txt	0	GSM3403060_US22502540_252038210289_S01_GE1_105_Dec08_1_4.txt	0	GSM1205717_SEQC_NB480.txt	GSM1897144_US22502540_252038210289_1_4.txt	GSM2108241_US22502540_252038210289_S01_GE1_105_Dec08_1_4.txt
9bfbc96a-aea8-435d-b382-4fb0ef7a9cd1_1150.15	0	0	0	0	0	1	0	1	0	0	0	0	0	GSM1205705_SEQC_NB468.txt	0	GSM2108242_US22502540_252038210290_S01_GE1_105_Dec08_1_1.txt
9bfbc96a-aea8-435d-b382-4fb0ef7a9cd1_1397.04	0	1	0	1	0	1	1	1	0	US22502540_252038210290_S01_GE1_105_Dec08_1_2.txt	0	GSM3403020_US22502540_252038210290_S01_GE1_105_Dec08_1_2.txt	0	GSM1205718_SEQC_NB481.txt	GSM1897143_US22502540_252038210290_1_2.txt	GSM2108243_US22502540_252038210290_S01_GE1_105_Dec08_1_2.txt
9bfbc96a-aea8-435d-b382-4fb0ef7a9cd1_670.637	0	1	0	1	0	1	0	1	0	US22502540_252038210290_S01_GE1_105_Dec08_1_3.txt	0	GSM3403053_US22502540_252038210290_S01_GE1_105_Dec08_1_3.txt	0	GSM1205702_SEQC_NB465.txt	0	GSM2108244_US22502540_252038210290_S01_GE1_105_Dec08_1_3.txt
9bfbc96a-aea8-435d-b382-4fb0ef7a9cd1_803.169	0	1	0	1	0	1	1	1	0	US22502540_252038210290_S01_GE1_105_Dec08_1_4.txt	0	GSM3403158_US22502540_252038210290_S01_GE1_105_Dec08_1_4.txt	0	GSM1205701_SEQC_NB464.txt	GSM1897140_US22502540_252038210290_1_4.txt	GSM2108245_US22502540_252038210290_S01_GE1_105_Dec08_1_4.txt
e4b2d013-596f-423a-97e1-10715a58a6d9_1447.79	0	1	0	1	0	1	0	1	0	US22502540_252038210291_S01_GE1_105_Dec08_1_1.txt	0	GSM3403046_US22502540_252038210291_S01_GE1_105_Dec08_1_1.txt	0	GSM1205706_SEQC_NB469.txt	0	GSM2108246_US22502540_252038210291_S01_GE1_105_Dec08_1_1.txt
e4b2d013-596f-423a-97e1-10715a58a6d9_760.067	0	0	0	1	0	0	0	1	0	0	0	GSM3403309_US22502540_252038210291_S01_GE1_105_Dec08_1_2.txt	0	0	0	GSM2108247_US22502540_252038210291_S01_GE1_105_Dec08_1_2.txt
e4b2d013-596f-423a-97e1-10715a58a6d9_768.223	0	1	0	1	0	1	1	1	0	US22502540_252038210291_S01_GE1_105_Dec08_1_3.txt	0	GSM3403055_US22502540_252038210291_S01_GE1_105_Dec08_1_3.txt	0	GSM1205704_SEQC_NB467.txt	GSM1897142_US22502540_252038210291_1_3.txt	GSM2108248_US22502540_252038210291_S01_GE1_105_Dec08_1_3.txt
fd2a23c8-bffd-4836-ae4e-68ce5c3105ec_1111.12	0	0	0	0	0	0	0	1	0	0	0	0	0	0	0	GSM2108249_US22502540_252038210295_S01_GE1_105_Dec08_1_1.txt
fd2a23c8-bffd-4836-ae4e-68ce5c3105ec_1581.36	0	0	0	0	0	0	0	1	0	0	0	0	0	0	0	GSM2108250_US22502540_252038210295_S01_GE1_105_Dec08_1_2.txt
fd2a23c8-bffd-4836-ae4e-68ce5c3105ec_1316.92	0	0	0	0	0	0	0	1	0	0	0	0	0	0	0	GSM2108251_US22502540_252038210295_S01_GE1_105_Dec08_1_3.txt
801021e9-1bdb-470f-84c4-d3e864fe171f_1114.69	0	1	0	1	0	0	0	1	0	US22502540_252038210297_S01_GE1_105_Dec08_1_2.txt	0	GSM3403168_US22502540_252038210297_S01_GE1_105_Dec08_1_2.txt	0	0	0	GSM2108252_US22502540_252038210297_S01_GE1_105_Dec08_1_2.txt
93d91584-e395-4f88-9f40-637d92d12e1e_498.461	0	0	0	0	0	0	0	1	0	0	0	0	0	0	0	GSM2108253_SG14245029_252038210324_S001_GE1_105_Dec08_1_4.txt
5da29034-f2c1-4e12-ae40-a6316d960c21_566.17	0	0	0	0	0	0	0	1	0	0	0	0	0	0	0	GSM2108254_SG14245029_252038210326_S001_GE1_105_Dec08_1_3.txt
5da29034-f2c1-4e12-ae40-a6316d960c21_358.56	0	0	0	0	0	0	0	1	0	0	0	0	0	0	0	GSM2108255_SG14245029_252038210326_S001_GE1_105_Dec08_1_4.txt
7fbc3336-71cd-4008-9d1e-35a17e2d075c_642.029	0	0	0	0	0	0	0	1	0	0	0	0	0	0	0	GSM2108256_SG14245029_252038210334_S001_GE1_105_Dec08_1_1.txt
7fbc3336-71cd-4008-9d1e-35a17e2d075c_379.929	0	0	0	0	0	0	0	1	0	0	0	0	0	0	0	GSM2108257_SG14245029_252038210334_S001_GE1_105_Dec08_1_2.txt
7fbc3336-71cd-4008-9d1e-35a17e2d075c_354.759	0	0	0	0	0	0	0	1	0	0	0	0	0	0	0	GSM2108258_SG14245029_252038210334_S001_GE1_105_Dec08_1_3.txt
7fbc3336-71cd-4008-9d1e-35a17e2d075c_408.682	0	0	0	0	0	0	0	1	0	0	0	0	0	0	0	GSM2108259_SG14245029_252038210334_S001_GE1_105_Dec08_1_4.txt
353b1abc-390b-44e7-b394-00024147ec56_633.796	0	1	0	1	0	0	0	1	0	SG14245029_252038210335_S001_GE1_105_Dec08_1_2.txt	0	GSM3403049_SG14245029_252038210335_S001_GE1_105_Dec08_1_2.txt	0	0	0	GSM2108260_SG14245029_252038210335_S001_GE1_105_Dec08_1_2.txt
85e6da62-ea95-4c96-a415-f53ff97b6c96_1781.85	0	1	0	1	0	0	0	1	0	US22502540_252038210338_S01_GE1_105_Dec08_1_1.txt	0	GSM3403032_US22502540_252038210338_S01_GE1_105_Dec08_1_1.txt	0	0	0	GSM2108261_US22502540_252038210338_S01_GE1_105_Dec08_1_1.txt
85e6da62-ea95-4c96-a415-f53ff97b6c96_2882.27	0	1	0	1	0	0	0	1	0	US22502540_252038210338_S01_GE1_105_Dec08_1_2.txt	0	GSM3403054_US22502540_252038210338_S01_GE1_105_Dec08_1_2.txt	0	0	0	GSM2108262_US22502540_252038210338_S01_GE1_105_Dec08_1_2.txt
85e6da62-ea95-4c96-a415-f53ff97b6c96_3206.87	0	1	0	1	0	0	0	1	0	US22502540_252038210338_S01_GE1_105_Dec08_1_3.txt	0	GSM3403061_US22502540_252038210338_S01_GE1_105_Dec08_1_3.txt	0	0	0	GSM2108263_US22502540_252038210338_S01_GE1_105_Dec08_1_3.txt
3d55ef2d-ee34-431e-a142-5725732080cd_3911.53	0	0	0	0	0	0	0	1	0	0	0	0	0	0	0	GSM2108264_US22502540_252038210341_S01_GE1_105_Dec08_1_3.txt
abb192f7-16b7-4f60-ac7e-26822cbf108d_794.059	0	0	0	1	0	0	0	1	0	0	0	GSM3403415_US22502540_252038210343_S01_GE1_105_Dec08_1_1.txt	0	0	0	GSM2108265_US22502540_252038210343_S01_GE1_105_Dec08_1_1.txt
74632e10-d374-401d-b80e-f21cc2a94cfd_1301	0	0	0	1	0	0	0	1	0	0	0	GSM3403410_US22502540_252038210344_S01_GE1_105_Dec08_1_4.txt	0	0	0	GSM2108266_US22502540_252038210344_S01_GE1_105_Dec08_1_4.txt
da6ebc17-51df-405d-8ef1-f4ef601a2b59_2475.65	1	1	1	1	1	1	1	0	US22502540_252038210026_1_2.txt	US22502540_252038210026_S01_GE1-v5_10_Apr08_1_2.txt	US22502540_252038210026_1_2.txt	GSM3403429_US22502540_252038210026_S01_GE1-v5_10_Apr08_1_2.txt	GSM1108481_US22502540_252038210026_S01_GE1-v5_10_Apr08_1_2.txt	GSM1205472_SEQC_NB235.txt	GSM1897053_US22502540_252038210026_1_2.txt	0
67e6fef6-337e-40f3-870d-86a6b8882c95_891.728	1	0	1	1	1	1	1	0	US22502540_252038210080_1_1.txt	0	US22502540_252038210080_1_1.txt	GSM3403167_US22502540_252038210080_S01_GE1-v5_10_Apr08_1_1.txt	GSM1108658_US22502540_252038210080_S01_GE1-v5_10_Apr08_1_1.txt	GSM1205320_SEQC_NB083.txt	GSM1897054_US22502540_252038210080_1_1.txt	0
0fee307e-283f-4af2-a355-d219c8fb8912_831.509	1	0	1	1	1	1	1	0	US22502540_252038210113_1_2.txt	0	US22502540_252038210113_1_2.txt	GSM3403355_US22502540_252038210113_S01_GE1-v5_10_Apr08_1_2.txt	GSM1108761_US22502540_252038210113_S01_GE1-v5_10_Apr08_1_2.txt	GSM1205283_SEQC_NB046.txt	GSM1897055_US22502540_252038210113_1_2.txt	0
1fb161ea-3708-415a-a2f8-4d5c0847d993_1229.52	1	0	1	1	1	1	1	0	US22502540_252038210106_1_4.txt	0	US22502540_252038210106_1_4.txt	GSM3403354_US22502540_252038210106_S01_GE1-v5_10_Apr08_1_4.txt	GSM1108740_US22502540_252038210106_S01_GE1-v5_10_Apr08_1_4.txt	GSM1205330_SEQC_NB093.txt	GSM1897056_US22502540_252038210106_1_4.txt	0
ede48fa1-9068-49f2-97be-28e692c643f0_1043.49	1	0	1	0	1	1	1	0	US22502540_252038210049_1_4.txt	0	US22502540_252038210049_1_4.txt	0	GSM1108556_US22502540_252038210049_S01_GE1-v5_10_Apr08_1_4.txt	GSM1205337_SEQC_NB100.txt	GSM1897057_US22502540_252038210049_1_4.txt	0
75d0dd2a-4194-47f2-b979-492b5d517a6a_3732.23	1	0	0	1	1	1	1	0	US22502540_252038210120_1_2.txt	0	0	GSM3403177_US22502540_252038210120_S01_GE1-v5_10_Apr08_1_2.txt	GSM1108789_US22502540_252038210120_S01_GE1-v5_10_Apr08_1_2.txt	GSM1205669_SEQC_NB432.txt	GSM1897058_US22502540_252038210120_1_2.txt	0
67a1616d-6c17-4feb-b373-80629fe37147_1150.26	1	0	1	1	1	1	1	0	US22502540_252038210085_1_1.txt	0	US22502540_252038210085_1_1.txt	GSM3403379_US22502540_252038210085_S01_GE1-v5_10_Apr08_1_1.txt	GSM1108675_US22502540_252038210085_S01_GE1-v5_10_Apr08_1_1.txt	GSM1205256_SEQC_NB019.txt	GSM1897059_US22502540_252038210085_1_1.txt	0
42e700d9-db44-425a-86b8-d36826fbec38_1315.02	1	1	1	1	1	1	1	0	US22502540_252038210029_1_1.txt	US22502540_252038210029_S01_GE1-v5_10_Apr08_1_1.txt	US22502540_252038210029_S01_GE1-v5_10_Apr08_1_1.txt	GSM3402975_US22502540_252038210029_S01_GE1-v5_10_Apr08_1_1.txt	GSM1108492_US22502540_252038210029_S01_GE1-v5_10_Apr08_1_1.txt	GSM1205543_SEQC_NB306.txt	GSM1897060_US22502540_252038210029_1_1.txt	0
a025c813-e3b4-419c-ac32-185f9a754d2c_1702.22	1	0	1	1	1	1	1	0	US22502540_252038210058_1_1.txt	0	US22502540_252038210058_1_1.txt	GSM3403391_US22502540_252038210058_S01_GE1-v5_10_Apr08_1_1.txt	GSM1108587_US22502540_252038210058_S01_GE1-v5_10_Apr08_1_1.txt	GSM1205525_SEQC_NB288.txt	GSM1897061_US22502540_252038210058_1_1.txt	0
d807cb5a-1757-4885-a456-3743fd429125_1553.13	1	0	1	0	1	1	1	0	US22502540_252038210091_1_2.txt	0	US22502540_252038210091_1_2.txt	0	GSM1108696_US22502540_252038210091_S01_GE1-v5_10_Apr08_1_2.txt	GSM1205528_SEQC_NB291.txt	GSM1897062_US22502540_252038210091_1_2.txt	0
f6ab67e0-868c-4f73-a714-3f3a1f252c41_1767.25	1	0	1	0	1	1	1	0	US22502540_252038210076_1_2.txt	0	US22502540_252038210076_1_2.txt	0	GSM1108646_US22502540_252038210076_S01_GE1-v5_10_Apr08_1_2.txt	GSM1205635_SEQC_NB398.txt	GSM1897063_US22502540_252038210076_1_2.txt	0
d56bd29f-63c5-412c-9803-5b279f07f71f_1024.49	1	1	1	1	1	1	1	0	US22502540_252038210079_1_1.txt	US22502540_252038210079_S01_GE1-v5_10_Apr08_1_1.txt	US22502540_252038210079_1_1.txt	GSM3403149_US22502540_252038210079_S01_GE1-v5_10_Apr08_1_1.txt	GSM1108655_US22502540_252038210079_S01_GE1-v5_10_Apr08_1_1.txt	GSM1205633_SEQC_NB396.txt	GSM1897064_US22502540_252038210079_1_1.txt	0
e540e9c9-8a75-421b-ba35-8ceb977ce494_1129.76	1	0	1	0	1	1	1	0	US22502540_252038210100_1_1.txt	0	US22502540_252038210100_1_1.txt	0	GSM1108726_US22502540_252038210100_S01_GE1-v5_10_Apr08_1_1.txt	GSM1205492_SEQC_NB255.txt	GSM1897065_US22502540_252038210100_1_1.txt	0
f57deba1-75ca-4a19-b620-4399df960f61_1385.23	1	0	1	0	1	1	1	0	US22502540_252038210060_1_2.txt	0	US22502540_252038210060_1_2.txt	0	GSM1108592_US22502540_252038210060_S01_GE1-v5_10_Apr08_1_2.txt	GSM1205343_SEQC_NB106.txt	GSM1897066_US22502540_252038210060_1_2.txt	0
5271ba43-7789-4b06-b2d4-c64cfaa8d9c4_450.704	1	0	1	1	1	1	1	0	US22502540_252038210095_1_3.txt	0	US22502540_252038210095_1_3.txt	GSM3403298_US22502540_252038210095_S01_GE1-v5_10_Apr08_1_3.txt	GSM1108711_US22502540_252038210095_S01_GE1-v5_10_Apr08_1_3.txt	GSM1205622_SEQC_NB385.txt	GSM1897067_US22502540_252038210095_1_3.txt	0
71536903-63a9-4ff5-91f0-afea7d685baa_329.746	1	1	1	1	1	1	1	0	US22502540_252038210094_1_2.txt	US22502540_252038210094_S01_GE1-v5_10_Apr08_1_2.txt	US22502540_252038210094_1_2.txt	GSM3403435_US22502540_252038210094_S01_GE1-v5_10_Apr08_1_2.txt	GSM1108706_US22502540_252038210094_S01_GE1-v5_10_Apr08_1_2.txt	GSM1205310_SEQC_NB073.txt	GSM1897068_US22502540_252038210094_1_2.txt	0
86378742-a0ca-42e3-843c-dc2f5e9069e8_2561.91	1	1	1	1	1	1	1	0	US22502540_252038210073_1_4.txt	US22502540_252038210073_S01_GE1-v5_10_Apr08_1_4.txt	US22502540_252038210073_1_4.txt	GSM3403159_US22502540_252038210073_S01_GE1-v5_10_Apr08_1_4.txt	GSM1108641_US22502540_252038210073_S01_GE1-v5_10_Apr08_1_4.txt	GSM1205406_SEQC_NB169.txt	GSM1897069_US22502540_252038210073_1_4.txt	0
df1f024f-8f4a-4c37-b9b9-76b29285c422_915.178	1	0	1	0	1	1	1	0	US22502540_252038210059_1_4.txt	0	US22502540_252038210059_1_4.txt	0	GSM1108590_US22502540_252038210059_S01_GE1-v5_10_Apr08_1_4.txt	GSM1205357_SEQC_NB120.txt	GSM1897070_US22502540_252038210059_1_4.txt	0
a4c904a6-a10c-4481-830d-96c6dd6ef7e0_994.082	1	0	1	1	1	1	1	0	US22502540_252038210088_1_3.txt	0	US22502540_252038210088_1_3.txt	GSM3403252_US22502540_252038210088_S01_GE1-v5_10_Apr08_1_3.txt	GSM1108687_US22502540_252038210088_S01_GE1-v5_10_Apr08_1_3.txt	GSM1205345_SEQC_NB108.txt	GSM1897071_US22502540_252038210088_1_3.txt	0
afeb0ca0-33bf-4071-8b42-1c950e19ed79_4038.7	1	1	1	1	1	1	1	0	US22502540_252038210023_1_2.txt	US22502540_252038210023_S01_GE1-v5_10_Apr08_1_2.txt	US22502540_252038210023_1_2.txt	GSM3403000_US22502540_252038210023_S01_GE1-v5_10_Apr08_1_2.txt	GSM1108470_US22502540_252038210023_S01_GE1-v5_10_Apr08_1_2.txt	GSM1205377_SEQC_NB140.txt	GSM1897072_US22502540_252038210023_1_2.txt	0
59916904-e29d-4a27-a851-4b9808602188_2730.38	1	0	1	0	1	1	1	0	US22502540_252038210062_1_1.txt	0	US22502540_252038210062_1_1.txt	0	GSM1108598_US22502540_252038210062_S01_GE1-v5_10_Apr08_1_1.txt	GSM1205502_SEQC_NB265.txt	GSM1897073_US22502540_252038210062_1_1.txt	0
86378742-a0ca-42e3-843c-dc2f5e9069e8_2402.62	1	1	1	1	1	1	1	0	US22502540_252038210073_1_3.txt	US22502540_252038210073_S01_GE1-v5_10_Apr08_1_3.txt	US22502540_252038210073_1_3.txt	GSM3403425_US22502540_252038210073_S01_GE1-v5_10_Apr08_1_3.txt	GSM1108640_US22502540_252038210073_S01_GE1-v5_10_Apr08_1_3.txt	GSM1205527_SEQC_NB290.txt	GSM1897074_US22502540_252038210073_1_3.txt	0
6dd5c1ef-96a0-4bad-9e2b-f15c78a9a445_1427.95	1	0	1	1	1	1	1	0	US22502540_252038210082_1_1.txt	0	US22502540_252038210082_1_1.txt	GSM3403161_US22502540_252038210082_S01_GE1-v5_10_Apr08_1_1.txt	GSM1108666_US22502540_252038210082_S01_GE1-v5_10_Apr08_1_1.txt	GSM1205621_SEQC_NB384.txt	GSM1897075_US22502540_252038210082_1_1.txt	0
3568e7d6-4e34-4ff2-81c0-cbf01f175dfd_865.393	1	0	1	1	1	1	1	0	US22502540_252038210115_1_1.txt	0	US22502540_252038210115_1_1.txt	GSM3403349_US22502540_252038210115_S01_GE1-v5_10_Apr08_1_1.txt	GSM1108768_US22502540_252038210115_S01_GE1-v5_10_Apr08_1_1.txt	GSM1205331_SEQC_NB094.txt	GSM1897076_US22502540_252038210115_1_1.txt	0
5271ba43-7789-4b06-b2d4-c64cfaa8d9c4_351.513	1	0	1	0	1	1	1	0	US22502540_252038210095_1_1.txt	0	US22502540_252038210095_1_1.txt	0	GSM1108709_US22502540_252038210095_S01_GE1-v5_10_Apr08_1_1.txt	GSM1205245_SEQC_NB008.txt	GSM1897077_US22502540_252038210095_1_1.txt	0
71536903-63a9-4ff5-91f0-afea7d685baa_352.249	1	0	1	1	1	1	1	0	US22502540_252038210094_1_3.txt	0	US22502540_252038210094_1_3.txt	GSM3403176_US22502540_252038210094_S01_GE1-v5_10_Apr08_1_3.txt	GSM1108707_US22502540_252038210094_S01_GE1-v5_10_Apr08_1_3.txt	GSM1205498_SEQC_NB261.txt	GSM1897078_US22502540_252038210094_1_3.txt	0
89a798fc-23ce-4020-92f9-74c5863bcb25_1225.02	1	0	1	1	1	1	1	0	US22502540_252038210061_1_2.txt	0	US22502540_252038210061_1_2.txt	GSM3403301_US22502540_252038210061_S01_GE1-v5_10_Apr08_1_2.txt	GSM1108595_US22502540_252038210061_S01_GE1-v5_10_Apr08_1_2.txt	GSM1205477_SEQC_NB240.txt	GSM1897079_US22502540_252038210061_1_2.txt	0
b3e94b20-020b-4528-b908-029e44ad339b_1174.83	1	0	1	1	1	1	1	0	US22502540_252038210083_1_2.txt	0	US22502540_252038210083_1_2.txt	GSM3403303_US22502540_252038210083_S01_GE1-v5_10_Apr08_1_2.txt	GSM1108671_US22502540_252038210083_S01_GE1-v5_10_Apr08_1_2.txt	GSM1205244_SEQC_NB007.txt	GSM1897080_US22502540_252038210083_1_2.txt	0
988714b6-8e04-4f91-97f6-dc6c7fd6521b_2230.21	1	0	1	0	1	1	1	0	US22502540_252038210072_1_3.txt	0	US22502540_252038210072_1_3.txt	0	GSM1108636_US22502540_252038210072_S01_GE1-v5_95_Feb07_1_3.txt	GSM1205408_SEQC_NB171.txt	GSM1897081_US22502540_252038210072_1_3.txt	0
a5b6ca43-06ca-492c-8598-a69669e5235a_2239.68	1	0	1	0	1	1	1	0	US22502540_252038210067_1_2.txt	0	US22502540_252038210067_1_2.txt	0	GSM1108618_US22502540_252038210067_S01_GE1-v5_95_Feb07_1_2.txt	GSM1205501_SEQC_NB264.txt	GSM1897082_US22502540_252038210067_1_2.txt	0
c224d1e4-eea2-42f2-9e82-7369f32c27bc_933.798	1	1	1	1	1	1	1	0	US22502540_252038210086_1_1.txt	US22502540_252038210086_S01_GE1-v5_10_Apr08_1_1.txt	US22502540_252038210086_1_1.txt	GSM3402976_US22502540_252038210086_S01_GE1-v5_10_Apr08_1_1.txt	GSM1108679_US22502540_252038210086_S01_GE1-v5_10_Apr08_1_1.txt	GSM1205324_SEQC_NB087.txt	GSM1897083_US22502540_252038210086_1_1.txt	0
745543cd-d3d6-4cb6-bfd5-0ea4a2bfe778_2496.54	1	0	1	1	1	1	1	0	US22502540_252038210070_1_1.txt	0	US22502540_252038210070_1_1.txt	GSM3403255_US22502540_252038210070_S01_GE1-v5_95_Feb07_1_1.txt	GSM1108626_US22502540_252038210070_S01_GE1-v5_95_Feb07_1_1.txt	GSM1205480_SEQC_NB243.txt	GSM1897084_US22502540_252038210070_1_1.txt	0
53cf215e-e21f-4426-9a4a-b07315cc6c38_1964.89	1	0	1	0	1	1	1	0	US22502540_252038210066_1_3.txt	0	US22502540_252038210066_1_3.txt	0	GSM1108615_US22502540_252038210066_S01_GE1-v5_95_Feb07_1_3.txt	GSM1205384_SEQC_NB147.txt	GSM1897085_US22502540_252038210066_1_3.txt	0
59916904-e29d-4a27-a851-4b9808602188_1761.62	1	0	1	0	1	1	1	0	US22502540_252038210062_1_2.txt	0	US22502540_252038210062_1_2.txt	0	GSM1108599_US22502540_252038210062_S01_GE1-v5_10_Apr08_1_2.txt	GSM1205290_SEQC_NB053.txt	GSM1897086_US22502540_252038210062_1_2.txt	0
f57deba1-75ca-4a19-b620-4399df960f61_1636.46	1	0	1	0	1	1	1	0	US22502540_252038210060_1_1.txt	0	US22502540_252038210060_1_1.txt	0	GSM1108591_US22502540_252038210060_S01_GE1-v5_10_Apr08_1_1.txt	GSM1205351_SEQC_NB114.txt	GSM1897087_US22502540_252038210060_1_1.txt	0
6720bcce-8db5-495e-98f5-7cb375ce1f5b_1336.75	1	0	1	1	1	1	1	0	US22502540_252038210027_1_4.txt	0	US22502540_252038210027_S01_GE1-v5_10_Apr08_1_4.txt	GSM3403362_US22502540_252038210027_S01_GE1-v5_10_Apr08_1_4.txt	GSM1108487_US22502540_252038210027_S01_GE1-v5_10_Apr08_1_4.txt	GSM1205537_SEQC_NB300.txt	GSM1897088_US22502540_252038210027_1_4.txt	0
77346e25-42d2-431f-90bd-e89110e5e656_1354.59	1	0	1	1	1	1	1	0	US22502540_252038210054_1_4.txt	0	US22502540_252038210054_1_4.txt	GSM3403366_US22502540_252038210054_S01_GE1-v5_10_Apr08_1_4.txt	GSM1108574_US22502540_252038210054_S01_GE1-v5_10_Apr08_1_4.txt	GSM1205339_SEQC_NB102.txt	GSM1897089_US22502540_252038210054_1_4.txt	0
241f3bdd-ac49-4a23-bcd9-f1287797861a_741.385	1	0	1	0	1	1	1	0	US22502540_252038210057_1_1.txt	0	US22502540_252038210057_1_1.txt	0	GSM1108583_US22502540_252038210057_S01_GE1-v5_10_Apr08_1_1.txt	GSM1205367_SEQC_NB130.txt	GSM1897090_US22502540_252038210057_1_1.txt	0
89a798fc-23ce-4020-92f9-74c5863bcb25_1775.65	1	0	1	0	1	1	1	0	US22502540_252038210061_1_1.txt	0	US22502540_252038210061_1_1.txt	0	GSM1108594_US22502540_252038210061_S01_GE1-v5_10_Apr08_1_1.txt	GSM1205360_SEQC_NB123.txt	GSM1897091_US22502540_252038210061_1_1.txt	0
69b0c654-9475-4d2e-a31d-2e03635c867a_1747.29	1	0	1	0	1	1	1	0	US22502540_252038210074_1_1.txt	0	US22502540_252038210074_1_1.txt	0	GSM1108642_US22502540_252038210074_S01_GE1-v5_10_Apr08_1_1.txt	GSM1205393_SEQC_NB156.txt	GSM1897092_US22502540_252038210074_1_1.txt	0
04fe09d4-b895-4868-b1f8-a256b4a49014_2863.05	1	1	1	1	1	1	1	0	US22502540_252038210028_1_4.txt	US22502540_252038210028_S01_GE1-v5_10_Apr08_1_4.txt	US22502540_252038210028_S01_GE1-v5_10_Apr08_1_4.txt	GSM3403180_US22502540_252038210028_S01_GE1-v5_10_Apr08_1_4.txt	GSM1108491_US22502540_252038210028_S01_GE1-v5_10_Apr08_1_4.txt	GSM1205443_SEQC_NB206.txt	GSM1897093_US22502540_252038210028_1_4.txt	0
0ab86bb0-3be6-4bb8-bd20-cd7435dae7c9_2068.49	1	0	1	1	1	1	1	0	US22502540_252038210064_1_3.txt	0	US22502540_252038210064_1_3.txt	GSM3403254_US22502540_252038210064_S01_GE1-v5_10_Apr08_1_3.txt	GSM1108608_US22502540_252038210064_S01_GE1-v5_10_Apr08_1_3.txt	GSM1205496_SEQC_NB259.txt	GSM1897094_US22502540_252038210064_1_3.txt	0
53cf215e-e21f-4426-9a4a-b07315cc6c38_1386.39	1	0	1	0	1	1	1	0	US22502540_252038210066_1_4.txt	0	US22502540_252038210066_1_4.txt	0	GSM1108616_US22502540_252038210066_S01_GE1-v5_95_Feb07_1_4.txt	GSM1205385_SEQC_NB148.txt	GSM1897095_US22502540_252038210066_1_4.txt	0
ffb6f350-1afe-4ff8-990f-6362395fb2da_1805.45	1	1	1	1	1	1	1	0	US22502540_252038210036_1_1.txt	US22502540_252038210036_S01_GE1-v5_10_Apr08_1_1.txt	US22502540_252038210036_S01_GE1-v5_10_Apr08_1_1.txt	GSM3403152_US22502540_252038210036_S01_GE1-v5_10_Apr08_1_1.txt	GSM1108514_US22502540_252038210036_S01_GE1-v5_10_Apr08_1_1.txt	GSM1205494_SEQC_NB257.txt	GSM1897096_US22502540_252038210036_1_1.txt	0
f2cb0167-d47e-4069-b594-3457b9152d06_976.882	1	0	1	0	1	1	1	0	US22502540_252038210021_1_2.txt	0	US22502540_252038210021_S01_GE1-v5_10_Apr08_1_2.txt	0	GSM1108463_US22502540_252038210021_S01_GE1-v5_10_Apr08_1_2.txt	GSM1205414_SEQC_NB177.txt	GSM1897097_US22502540_252038210021_1_2.txt	0
9a9bc057-8dfe-401d-8cf7-79a8c57d26e0_1449.98	1	0	1	0	1	1	1	0	US22502540_252038210055_1_2.txt	0	US22502540_252038210055_1_2.txt	0	GSM1108576_US22502540_252038210055_S01_GE1-v5_10_Apr08_1_2.txt	GSM1205353_SEQC_NB116.txt	GSM1897098_US22502540_252038210055_1_2.txt	0
77723648-1cbe-41ec-a298-cb6f7f6b7bff_4549.1	1	0	1	0	1	1	1	0	US22502540_252038210149_1_2.txt	0	US22502540_252038210149_S01_GE1-v5_10_Apr08_1_2.txt	0	GSM1108839_US22502540_252038210149_S01_GE1-v5_10_Apr08_1_2.txt	GSM1205538_SEQC_NB301.txt	GSM1897099_US22502540_252038210149_1_2.txt	0
1208fe42-1dd2-4078-95ca-038f03f2d492_1403.75	1	0	1	0	1	1	1	0	US22502540_252038210007_1_3.txt	0	US22502540_252038210007_S01_GE1-v5_10_Apr08_1_3.txt	0	GSM1108422_US22502540_252038210007_S01_GE1-v5_10_Apr08_1_3.txt	GSM1205420_SEQC_NB183.txt	GSM1897100_US22502540_252038210007_1_3.txt	0
5c8a4469-7ade-4f7c-af4a-99970443d0ee_1114.54	1	1	1	1	1	1	1	0	US22502540_252038210022_1_2.txt	US22502540_252038210022_S01_GE1-v5_10_Apr08_1_2.txt	US22502540_252038210022_S01_GE1-v5_10_Apr08_1_2.txt	GSM3403144_US22502540_252038210022_S01_GE1-v5_10_Apr08_1_2.txt	GSM1108466_US22502540_252038210022_S01_GE1-v5_10_Apr08_1_2.txt	GSM1205427_SEQC_NB190.txt	GSM1897101_US22502540_252038210022_1_2.txt	0
fc01e523-e609-4251-a256-51316a4f41fa_1912.92	1	0	1	0	1	1	1	0	US22502540_252038210143_1_3.txt	0	US22502540_252038210143_S01_GE1-v5_10_Apr08_1_3.txt	0	GSM1108819_US22502540_252038210143_S01_GE1-v5_10_Apr08_1_3.txt	GSM1205460_SEQC_NB223.txt	GSM1897102_US22502540_252038210143_1_3.txt	0
0657c48e-3d60-4ae3-938a-074321292dd7_1441.5	1	0	1	1	1	1	1	0	US22502540_252038210154_1_4.txt	0	US22502540_252038210154_S01_GE1-v5_10_Apr08_1_4.txt	GSM3403269_US22502540_252038210154_S01_GE1-v5_10_Apr08_1_4.txt	GSM1108856_US22502540_252038210154_S01_GE1-v5_10_Apr08_1_4.txt	GSM1205499_SEQC_NB262.txt	GSM1897103_US22502540_252038210154_1_4.txt	0
94a9f859-b6c0-4706-93c3-7dd1dfc80ac3_4481.98	1	1	0	1	1	1	1	0	US22502540_252038210216_1_1.txt	US22502540_252038210216_S01_GE1-v5_10_Apr08_1_1.txt	0	GSM3403012_US22502540_252038210216_S01_GE1-v5_10_Apr08_1_1.txt	GSM1109014_US22502540_252038210216_S01_GE1-v5_10_Apr08_1_1.txt	GSM1205667_SEQC_NB430.txt	GSM1897104_US22502540_252038210216_1_1.txt	0
8c0f9ce3-eeac-45ee-a143-2abe486c2a58_2195.88	1	0	0	1	1	1	1	0	US22502540_252038210121_1_4.txt	0	0	GSM3403273_US22502540_252038210121_S01_GE1-v5_10_Apr08_1_4.txt	GSM1108794_US22502540_252038210121_S01_GE1-v5_10_Apr08_1_4.txt	GSM1205665_SEQC_NB428.txt	GSM1897105_US22502540_252038210121_1_4.txt	0
3dc42311-f015-4ecc-962f-40669f5ae857_934.996	0	0	0	0	0	0	1	0	0	0	0	0	0	0	GSM1897106_US22502540_252038210230_1_4.txt	0
55816577-c82e-4918-83bb-d5d034aa1965_1508.76	1	1	0	1	1	1	1	0	US22502540_252038210268_1_3.txt	US22502540_252038210268_S01_GE1_105_Dec08_1_3.txt	0	GSM3403033_US22502540_252038210268_S01_GE1_105_Dec08_1_3.txt	GSM1109048_US22502540_252038210268_S01_GE1_105_Dec08_1_3.txt	GSM1205637_SEQC_NB400.txt	GSM1897107_US22502540_252038210268_1_3.txt	0
6287d4e2-ab6e-47b4-8311-71ae4feeeada_1276.27	1	1	1	1	1	1	1	0	US22502540_252038210009_1_2.txt	US22502540_252038210009_S01_GE1-v5_10_Apr08_1_2.txt	US22502540_252038210009_S01_GE1-v5_10_Apr08_1_2.txt	GSM3403169_US22502540_252038210009_S01_GE1-v5_10_Apr08_1_2.txt	GSM1108425_US22502540_252038210009_S01_GE1-v5_10_Apr08_1_2.txt	GSM1205422_SEQC_NB185.txt	GSM1897108_US22502540_252038210009_1_2.txt	0
ea6efc6e-5a17-4175-86a7-c09e9cb982ab_3148.41	1	0	1	0	1	1	1	0	US22502540_252038210145_1_2.txt	0	US22502540_252038210145_S01_GE1-v5_10_Apr08_1_2.txt	0	GSM1108823_US22502540_252038210145_S01_GE1-v5_10_Apr08_1_2.txt	GSM1205531_SEQC_NB294.txt	GSM1897109_US22502540_252038210145_1_2.txt	0
8d85899e-8edd-46ca-8fc6-dd5b3746a6ae_1037.15	1	0	1	0	1	1	1	0	US22502540_252038210014_1_1.txt	0	US22502540_252038210014_S01_GE1-v5_10_Apr08_1_1.txt	0	GSM1108442_US22502540_252038210014_S01_GE1-v5_10_Apr08_1_1.txt	GSM1205437_SEQC_NB200.txt	GSM1897110_US22502540_252038210014_1_1.txt	0
626773eb-faaa-4801-a612-3b92e041ac08_1242.34	1	0	1	1	1	1	1	0	US22502540_252038210004_1_3.txt	0	US22502540_252038210004_S01_GE1-v5_10_Apr08_1_3.txt	GSM3403265_US22502540_252038210004_S01_GE1-v5_10_Apr08_1_3.txt	GSM1108410_US22502540_252038210004_S01_GE1-v5_10_Apr08_1_3.txt	GSM1205630_SEQC_NB393.txt	GSM1897111_US22502540_252038210004_1_3.txt	0
c1fd0ec0-ebab-4635-9de5-bd22ba4e40e8_1999.64	1	0	1	1	1	1	1	0	US22502540_252038210159_1_2.txt	0	US22502540_252038210159_S01_GE1-v5_10_Apr08_1_2.txt	GSM3403414_US22502540_252038210159_S01_GE1-v5_10_Apr08_1_2.txt	GSM1108871_US22502540_252038210159_S01_GE1-v5_10_Apr08_1_2.txt	GSM1205423_SEQC_NB186.txt	GSM1897112_US22502540_252038210159_1_2.txt	0
47f5a0f3-fe59-4823-a9ad-818fe789cd81_2430.53	1	0	0	0	1	1	1	0	US22502540_252038210117_1_3.txt	0	0	0	GSM1108778_US22502540_252038210117_S01_GE1-v5_10_Apr08_1_3.txt	GSM1205660_SEQC_NB423.txt	GSM1897113_US22502540_252038210117_1_3.txt	0
79df3168-445b-4967-885f-3df3021746ca_1233.99	1	1	0	1	0	1	1	0	US22502540_252038210275_1_4.txt	US22502540_252038210275_S01_GE1_105_Dec08_1_4.txt	0	GSM3403013_US22502540_252038210275_S01_GE1_105_Dec08_1_4.txt	0	GSM1205654_SEQC_NB417.txt	GSM1897114_US22502540_252038210275_1_4.txt	0
70ff50e0-bbdb-4694-b822-42f6e439edc9_734.573	1	0	0	0	1	1	1	0	US22502540_252038210196_1_3.txt	0	0	0	GSM1108977_US22502540_252038210196_S01_GE1-v5_95_Feb07_1_3.txt	GSM1205729_SEQC_NB492.txt	GSM1897115_US22502540_252038210196_1_3.txt	0
6f374a5d-c848-4216-9dfa-4e0a6e40807d_696.746	1	0	0	1	1	1	1	0	US22502540_252038210194_1_1.txt	0	0	GSM3403274_US22502540_252038210194_S01_GE1-v5_95_Feb07_1_1.txt	GSM1108971_US22502540_252038210194_S01_GE1-v5_95_Feb07_1_1.txt	GSM1205728_SEQC_NB491.txt	GSM1897116_US22502540_252038210194_1_1.txt	0
b3327b64-5b1d-4399-bca2-cb6fafc861f9_1486.82	1	1	0	1	0	1	1	0	US22502540_252038210276_1_3.txt	US22502540_252038210276_S01_GE1_105_Dec08_1_3.txt	0	GSM3403148_US22502540_252038210276_S01_GE1_105_Dec08_1_3.txt	0	GSM1205647_SEQC_NB410.txt	GSM1897117_US22502540_252038210276_1_3.txt	0
6919c82b-e91a-4528-b2be-d52463fbd30f_1094.29	1	0	0	1	0	1	1	0	US22502540_252038210256_1_1.txt	0	0	GSM3403277_US22502540_252038210256_S01_GE1_105_Dec08_1_1.txt	0	GSM1205698_SEQC_NB461.txt	GSM1897118_US22502540_252038210256_1_1.txt	0
fc01e523-e609-4251-a256-51316a4f41fa_2100.82	1	1	1	1	1	1	1	0	US22502540_252038210143_1_2.txt	US22502540_252038210143_S01_GE1-v5_10_Apr08_1_2.txt	US22502540_252038210143_S01_GE1-v5_10_Apr08_1_2.txt	GSM3402985_US22502540_252038210143_S01_GE1-v5_10_Apr08_1_2.txt	GSM1108818_US22502540_252038210143_S01_GE1-v5_10_Apr08_1_2.txt	GSM1205550_SEQC_NB313.txt	GSM1897119_US22502540_252038210143_1_2.txt	0
9a3562ee-8044-4dd7-b015-757f1ed43bc8_1529.57	1	0	1	0	1	1	1	0	US22502540_252038210005_1_2.txt	0	US22502540_252038210005_S01_GE1-v5_10_Apr08_1_2.txt	0	GSM1108413_US22502540_252038210005_S01_GE1-v5_10_Apr08_1_2.txt	GSM1205491_SEQC_NB254.txt	GSM1897120_US22502540_252038210005_1_2.txt	0
9a3562ee-8044-4dd7-b015-757f1ed43bc8_1588.73	1	0	1	0	1	1	1	0	US22502540_252038210005_1_4.txt	0	US22502540_252038210005_S01_GE1-v5_10_Apr08_1_4.txt	0	GSM1108415_US22502540_252038210005_S01_GE1-v5_10_Apr08_1_4.txt	GSM1205553_SEQC_NB316.txt	GSM1897121_US22502540_252038210005_1_4.txt	0
88a02dce-d630-49fc-85c4-da1fc7c31f3e_1516.73	1	1	1	1	1	1	1	0	US22502540_252038210157_1_3.txt	US22502540_252038210157_S01_GE1-v5_10_Apr08_1_3.txt	US22502540_252038210157_S01_GE1-v5_10_Apr08_1_3.txt	GSM3402989_US22502540_252038210157_S01_GE1-v5_10_Apr08_1_3.txt	GSM1108864_US22502540_252038210157_S01_GE1-v5_10_Apr08_1_3.txt	GSM1205467_SEQC_NB230.txt	GSM1897122_US22502540_252038210157_1_3.txt	0
2a7f564e-e438-4c2d-8628-03a70b3d5d9f_1018.61	1	0	1	0	1	1	1	0	US22502540_252038210033_1_1.txt	0	US22502540_252038210033_S01_GE1-v5_10_Apr08_1_1.txt	0	GSM1108508_US22502540_252038210033_S01_GE1-v5_10_Apr08_1_1.txt	GSM1205434_SEQC_NB197.txt	GSM1897123_US22502540_252038210033_1_1.txt	0
778541ca-bd9f-49e8-bb75-ed4687963522_1758.93	1	0	0	1	1	1	1	0	US22502540_252038210118_1_3.txt	0	0	GSM3403296_US22502540_252038210118_S01_GE1-v5_10_Apr08_1_3.txt	GSM1108782_US22502540_252038210118_S01_GE1-v5_10_Apr08_1_3.txt	GSM1205641_SEQC_NB404.txt	GSM1897124_US22502540_252038210118_1_3.txt	0
3b338357-ad78-43f2-a768-2a37400b6f1a_366.421	1	0	0	0	1	1	1	0	US22502540_252038210184_1_4.txt	0	0	0	GSM1108943_US22502540_252038210184_S01_GE1-v5_95_Feb07_1_4.txt	GSM1205670_SEQC_NB433.txt	GSM1897125_US22502540_252038210184_1_4.txt	0
8a7ffc02-ac23-4d28-9ccb-f85567569ba3_919.615	1	0	0	0	1	1	1	0	US22502540_252038210197_1_4.txt	0	0	0	GSM1108982_US22502540_252038210197_S01_GE1-v5_95_Feb07_1_4.txt	GSM1205725_SEQC_NB488.txt	GSM1897126_US22502540_252038210197_1_4.txt	0
1ef5e6aa-625f-43c7-ba3c-6a9d4b68f4cd_931.234	1	1	0	1	1	1	1	0	US22502540_252038210193_1_2.txt	US22502540_252038210193_S01_GE1-v5_95_Feb07_1_2.txt	0	GSM3403063_US22502540_252038210193_S01_GE1-v5_95_Feb07_1_2.txt	GSM1108969_US22502540_252038210193_S01_GE1-v5_95_Feb07_1_2.txt	GSM1205652_SEQC_NB415.txt	GSM1897127_US22502540_252038210193_1_2.txt	0
43b88b9b-6af6-472b-bcb1-80f16057023f_764.933	1	0	0	0	0	1	1	0	US22502540_252038210258_1_4.txt	0	0	0	0	GSM1205699_SEQC_NB462.txt	GSM1897128_US22502540_252038210258_1_4.txt	0
79df3168-445b-4967-885f-3df3021746ca_1558.6	1	1	0	1	0	1	1	0	US22502540_252038210275_1_1.txt	US22502540_252038210275_S01_GE1_105_Dec08_1_1.txt	0	GSM3403047_US22502540_252038210275_S01_GE1_105_Dec08_1_1.txt	0	GSM1205646_SEQC_NB409.txt	GSM1897129_US22502540_252038210275_1_1.txt	0
7c0bb66c-567a-4081-8834-89bc49319250_2334.38	1	1	1	1	1	1	1	0	US22502540_252038210147_1_3.txt	US22502540_252038210147_S01_GE1-v5_10_Apr08_1_3.txt	US22502540_252038210147_S01_GE1-v5_10_Apr08_1_3.txt	GSM3402986_US22502540_252038210147_S01_GE1-v5_10_Apr08_1_3.txt	GSM1108832_US22502540_252038210147_S01_GE1-v5_10_Apr08_1_3.txt	GSM1205547_SEQC_NB310.txt	GSM1897130_US22502540_252038210147_1_3.txt	0
948463c9-b777-4c5d-875a-503152077e60_1866.57	1	0	1	0	1	1	1	0	US22502540_252038210015_1_1.txt	0	US22502540_252038210015_S01_GE1-v5_10_Apr08_1_1.txt	0	GSM1108443_US22502540_252038210015_S01_GE1-v5_10_Apr08_1_1.txt	GSM1205545_SEQC_NB308.txt	GSM1897131_US22502540_252038210015_1_1.txt	0
95f3a776-939e-4f73-935a-ad2cdff071a2_3254.9	1	0	1	1	1	1	1	0	US22502540_252038210146_1_2.txt	0	US22502540_252038210146_S01_GE1-v5_10_Apr08_1_2.txt	GSM3402990_US22502540_252038210146_S01_GE1-v5_10_Apr08_1_2.txt	GSM1108827_US22502540_252038210146_S01_GE1-v5_10_Apr08_1_2.txt	GSM1205539_SEQC_NB302.txt	GSM1897132_US22502540_252038210146_1_2.txt	0
5dca1171-2d6f-4bba-a913-9f9bc8966876_2692.58	1	1	1	1	1	1	1	0	US22502540_252038210163_1_4.txt	US22502540_252038210163_S01_GE1-v5_10_Apr08_1_4.txt	US22502540_252038210163_S01_GE1-v5_10_Apr08_1_4.txt	GSM3402991_US22502540_252038210163_S01_GE1-v5_10_Apr08_1_4.txt	GSM1108889_US22502540_252038210163_S01_GE1-v5_10_Apr08_1_4.txt	GSM1205490_SEQC_NB253.txt	GSM1897133_US22502540_252038210163_1_4.txt	0
1d72c205-cbdd-465c-8810-b817e8948123_2299.5	1	0	1	1	1	1	1	0	US22502540_252038210155_1_1.txt	0	US22502540_252038210155_S01_GE1-v5_10_Apr08_1_1.txt	GSM3403267_US22502540_252038210155_S01_GE1-v5_10_Apr08_1_1.txt	GSM1108857_US22502540_252038210155_S01_GE1-v5_10_Apr08_1_1.txt	GSM1205435_SEQC_NB198.txt	GSM1897134_US22502540_252038210155_1_1.txt	0
1d72c205-cbdd-465c-8810-b817e8948123_1871.13	1	1	1	1	1	1	1	0	US22502540_252038210155_1_3.txt	US22502540_252038210155_S01_GE1-v5_10_Apr08_1_3.txt	US22502540_252038210155_S01_GE1-v5_10_Apr08_1_3.txt	GSM3403007_US22502540_252038210155_S01_GE1-v5_10_Apr08_1_3.txt	GSM1108859_US22502540_252038210155_S01_GE1-v5_10_Apr08_1_3.txt	GSM1205412_SEQC_NB175.txt	GSM1897135_US22502540_252038210155_1_3.txt	0
b54600d1-964d-476f-8724-81370e40ece7_2093.41	1	1	0	1	1	1	1	0	US22502540_252038210119_1_1.txt	US22502540_252038210119_S01_GE1-v5_10_Apr08_1_1.txt	0	GSM3403015_US22502540_252038210119_S01_GE1-v5_10_Apr08_1_1.txt	GSM1108784_US22502540_252038210119_S01_GE1-v5_10_Apr08_1_1.txt	GSM1205648_SEQC_NB411.txt	GSM1897136_US22502540_252038210119_1_1.txt	0
b54600d1-964d-476f-8724-81370e40ece7_1635.32	1	0	0	1	1	1	1	0	US22502540_252038210119_1_2.txt	0	0	GSM3403271_US22502540_252038210119_S01_GE1-v5_10_Apr08_1_2.txt	GSM1108785_US22502540_252038210119_S01_GE1-v5_10_Apr08_1_2.txt	GSM1205661_SEQC_NB424.txt	GSM1897137_US22502540_252038210119_1_2.txt	0
16b9f35a-d143-4e2b-a592-d7431456bde4_835.147	1	0	0	1	1	1	1	0	US22502540_252038210236_1_2.txt	0	0	GSM3403275_US22502540_252038210236_S04_GE1-v5_10_Apr08_1_2.txt	GSM1109035_US22502540_252038210236_S04_GE1-v5_10_Apr08_2_1_2.txt	GSM1205645_SEQC_NB408.txt	GSM1897138_US22502540_252038210236_1_2.txt	0
55816577-c82e-4918-83bb-d5d034aa1965_1590.66	1	1	0	1	1	1	1	0	US22502540_252038210268_1_2.txt	US22502540_252038210268_S01_GE1_105_Dec08_1_2.txt	0	GSM3403090_US22502540_252038210268_S01_GE1_105_Dec08_1_2.txt	GSM1109047_US22502540_252038210268_S01_GE1_105_Dec08_1_2.txt	GSM1205651_SEQC_NB414.txt	GSM1897139_US22502540_252038210268_1_2.txt	0
b3327b64-5b1d-4399-bca2-cb6fafc861f9_2886.88	1	1	0	1	0	1	1	0	US22502540_252038210276_1_4.txt	US22502540_252038210276_S01_GE1_105_Dec08_1_4.txt	0	GSM3403051_US22502540_252038210276_S01_GE1_105_Dec08_1_4.txt	0	GSM1205650_SEQC_NB413.txt	GSM1897141_US22502540_252038210276_1_4.txt	0
ed57b6e0-0bd4-4279-8fb9-979ae7445324_691.794	1	0	1	1	1	1	1	0	US22502540_252038210047_1_4.txt	0	US22502540_252038210047_1_4.txt	GSM3403388_US22502540_252038210047_S01_GE1-v5_10_Apr08_1_4.txt	GSM1108551_US22502540_252038210047_S01_GE1-v5_10_Apr08_1_4.txt	GSM1205521_SEQC_NB284.txt	GSM1897145_US22502540_252038210047_1_4.txt	0
5dca1171-2d6f-4bba-a913-9f9bc8966876_2575.23	1	0	1	1	1	1	1	0	US22502540_252038210163_1_3.txt	0	US22502540_252038210163_S01_GE1-v5_10_Apr08_1_3.txt	GSM3403096_US22502540_252038210163_S01_GE1-v5_10_Apr08_1_3.txt	GSM1108888_US22502540_252038210163_S01_GE1-v5_10_Apr08_1_3.txt	GSM1205497_SEQC_NB260.txt	GSM1897146_US22502540_252038210163_1_3.txt	0
0106a69b-2055-4a53-9964-4bd4c11b49cf_640.293	1	0	0	1	1	1	1	0	US22502540_252038210195_1_2.txt	0	0	GSM3403272_US22502540_252038210195_S01_GE1-v5_95_Feb07_1_2.txt	GSM1108973_US22502540_252038210195_S01_GE1-v5_95_Feb07_1_2.txt	GSM1205639_SEQC_NB402.txt	GSM1897147_US22502540_252038210195_1_2.txt	0
8c6754da-02cc-4c63-bd82-d537567f0a27_846.244	1	0	1	0	1	1	1	0	US22502540_252038210048_1_4.txt	0	US22502540_252038210048_1_4.txt	0	GSM1108555_US22502540_252038210048_S01_GE1-v5_10_Apr08_1_4.txt	GSM1205522_SEQC_NB285.txt	GSM1897148_US22502540_252038210048_1_4.txt	0
7fc5565d-f805-4811-a00b-c50d4823dc09_1218.75	1	0	1	1	1	1	1	0	US22502540_252038210081_1_2.txt	0	US22502540_252038210081_1_2.txt	GSM3403351_US22502540_252038210081_S01_GE1-v5_10_Apr08_1_2.txt	GSM1108663_US22502540_252038210081_S01_GE1-v5_10_Apr08_1_2.txt	GSM1205512_SEQC_NB275.txt	GSM1897149_US22502540_252038210081_1_2.txt	0
bae22dcc-088b-4322-bb41-42e446d52f90_1607.5	1	1	1	1	1	1	1	0	US22502540_252038210024_1_2.txt	US22502540_252038210024_S01_GE1-v5_10_Apr08_1_2.txt	US22502540_252038210024_1_2.txt	GSM3403300_US22502540_252038210024_S01_GE1-v5_10_Apr08_1_2.txt	GSM1108473_US22502540_252038210024_S01_GE1-v5_10_Apr08_1_2.txt	GSM1205507_SEQC_NB270.txt	GSM1897150_US22502540_252038210024_1_2.txt	0
6a637814-8ef2-4b48-b3f8-45d62ae93842_2508.5	1	0	1	0	1	1	1	0	US22502540_252038210025_1_4.txt	0	US22502540_252038210025_1_4.txt	0	GSM1108479_US22502540_252038210025_S01_GE1-v5_10_Apr08_1_4.txt	GSM1205549_SEQC_NB312.txt	GSM1897151_US22502540_252038210025_1_4.txt	0
0228caec-513a-4634-bfcc-ecd902e47f1d_1825.88	1	0	1	0	1	1	1	0	US22502540_252038210063_1_4.txt	0	US22502540_252038210063_1_4.txt	0	GSM1108605_US22502540_252038210063_S01_GE1-v5_10_Apr08_1_4.txt	GSM1205505_SEQC_NB268.txt	GSM1897152_US22502540_252038210063_1_4.txt	0
c224d1e4-eea2-42f2-9e82-7369f32c27bc_534.98	1	0	1	0	1	1	1	0	US22502540_252038210086_1_4.txt	0	US22502540_252038210086_1_4.txt	0	GSM1108681_US22502540_252038210086_S01_GE1-v5_10_Apr08_1_4.txt	GSM1205508_SEQC_NB271.txt	GSM1897153_US22502540_252038210086_1_4.txt	0
ed57b6e0-0bd4-4279-8fb9-979ae7445324_1141.62	1	0	1	1	1	1	1	0	US22502540_252038210047_1_1.txt	0	US22502540_252038210047_1_1.txt	GSM3403367_US22502540_252038210047_S01_GE1-v5_10_Apr08_1_1.txt	GSM1108548_US22502540_252038210047_S01_GE1-v5_10_Apr08_1_1.txt	GSM1205603_SEQC_NB366.txt	GSM1897154_US22502540_252038210047_1_1.txt	0
a4c904a6-a10c-4481-830d-96c6dd6ef7e0_1147.2	1	0	1	1	1	1	1	0	US22502540_252038210088_1_2.txt	0	US22502540_252038210088_1_2.txt	GSM3403302_US22502540_252038210088_S01_GE1-v5_10_Apr08_1_2.txt	GSM1108686_US22502540_252038210088_S01_GE1-v5_10_Apr08_1_2.txt	GSM1205517_SEQC_NB280.txt	GSM1897155_US22502540_252038210088_1_2.txt	0
909e334d-d6ec-4cb6-9bf3-e611792e3792_1441.54	1	0	1	0	1	1	1	0	US22502540_252038210077_1_3.txt	0	US22502540_252038210077_1_3.txt	0	GSM1108651_US22502540_252038210077_S01_GE1-v5_10_Apr08_1_3.txt	GSM1205620_SEQC_NB383.txt	GSM1897156_US22502540_252038210077_1_3.txt	0
90b10696-1f63-4d3c-83a4-23782bc68659_1036.97	1	0	1	1	1	1	1	0	US22502540_252038210087_1_2.txt	0	US22502540_252038210087_1_2.txt	GSM3403356_US22502540_252038210087_S01_GE1-v5_10_Apr08_1_2.txt	GSM1108683_US22502540_252038210087_S01_GE1-v5_10_Apr08_1_2.txt	GSM1205240_SEQC_NB003.txt	GSM1897157_US22502540_252038210087_1_2.txt	0
c23d6d19-8773-4db5-96d3-a3fd3d3f3198_302.258	0	1	0	1	0	0	0	0	0	SG14245029_252038210321_S001_GE1_105_Dec08_1_1.txt	0	GSM3403101_SG14245029_252038210321_S001_GE1_105_Dec08_1_1.txt	0	0	0	0
c23d6d19-8773-4db5-96d3-a3fd3d3f3198_297.063	0	1	0	1	0	0	0	0	0	SG14245029_252038210321_S001_GE1_105_Dec08_1_3.txt	0	GSM3403120_SG14245029_252038210321_S001_GE1_105_Dec08_1_3.txt	0	0	0	0
f8a38a41-ca13-4ebf-9b62-35149e4595c2_1027.14	0	1	0	1	0	0	0	0	0	SG14245029_252038210323_S001_GE1_105_Dec08_1_2.txt	0	GSM3403083_SG14245029_252038210323_S001_GE1_105_Dec08_1_2.txt	0	0	0	0
f8a38a41-ca13-4ebf-9b62-35149e4595c2_1266.19	0	1	0	1	0	0	0	0	0	SG14245029_252038210323_S001_GE1_105_Dec08_1_3.txt	0	GSM3403016_SG14245029_252038210323_S001_GE1_105_Dec08_1_3.txt	0	0	0	0
f8a38a41-ca13-4ebf-9b62-35149e4595c2_1439.45	0	1	0	1	0	0	0	0	0	SG14245029_252038210323_S001_GE1_105_Dec08_1_4.txt	0	GSM3403056_SG14245029_252038210323_S001_GE1_105_Dec08_1_4.txt	0	0	0	0
d81750bf-9510-4a0c-9447-a38cd85dc048_1248.43	0	1	0	1	0	0	0	0	0	SG14245029_252038210333_S001_GE1_105_Dec08_1_1.txt	0	GSM3403135_SG14245029_252038210333_S001_GE1_105_Dec08_1_1.txt	0	0	0	0
8b392234-e351-4e8f-9d99-95890a4da3c7_760.064	0	1	0	1	0	0	0	0	0	SG14245029_252038210346_S001_GE1_105_Dec08_1_1.txt	0	GSM3403118_SG14245029_252038210346_S001_GE1_105_Dec08_1_1.txt	0	0	0	0
8b392234-e351-4e8f-9d99-95890a4da3c7_671.269	0	1	0	1	0	0	0	0	0	SG14245029_252038210346_S001_GE1_105_Dec08_1_2.txt	0	GSM3403106_SG14245029_252038210346_S001_GE1_105_Dec08_1_2.txt	0	0	0	0
8b392234-e351-4e8f-9d99-95890a4da3c7_858.321	0	1	0	1	0	0	0	0	0	SG14245029_252038210346_S001_GE1_105_Dec08_1_3.txt	0	GSM3403069_SG14245029_252038210346_S001_GE1_105_Dec08_1_3.txt	0	0	0	0
8b392234-e351-4e8f-9d99-95890a4da3c7_620.654	0	1	0	1	0	0	0	0	0	SG14245029_252038210346_S001_GE1_105_Dec08_1_4.txt	0	GSM3403127_SG14245029_252038210346_S001_GE1_105_Dec08_1_4.txt	0	0	0	0
df826101-078a-4b38-9cac-d4308798cd86_724.97	0	1	0	1	0	0	0	0	0	SG14245029_252038210347_S001_GE1_105_Dec08_1_1.txt	0	GSM3403011_SG14245029_252038210347_S001_GE1_105_Dec08_1_1.txt	0	0	0	0
df826101-078a-4b38-9cac-d4308798cd86_896.068	0	1	0	1	0	0	0	0	0	SG14245029_252038210347_S001_GE1_105_Dec08_1_3.txt	0	GSM3402979_SG14245029_252038210347_S001_GE1_105_Dec08_1_3.txt	0	0	0	0
df826101-078a-4b38-9cac-d4308798cd86_635.757	0	1	0	1	0	0	0	0	0	SG14245029_252038210347_S001_GE1_105_Dec08_1_4.txt	0	GSM3403140_SG14245029_252038210347_S001_GE1_105_Dec08_1_4.txt	0	0	0	0
a2258261-e553-4fc5-a68e-bb6a8ade0783_823.561	0	1	0	1	0	0	0	0	0	SG14245029_252038210348_S001_GE1_105_Dec08_1_1.txt	0	GSM3403117_SG14245029_252038210348_S001_GE1_105_Dec08_1_1.txt	0	0	0	0
a2258261-e553-4fc5-a68e-bb6a8ade0783_715.736	0	1	0	1	0	0	0	0	0	SG14245029_252038210348_S001_GE1_105_Dec08_1_3.txt	0	GSM3403102_SG14245029_252038210348_S001_GE1_105_Dec08_1_3.txt	0	0	0	0
a2258261-e553-4fc5-a68e-bb6a8ade0783_863.952	0	1	0	1	0	0	0	0	0	SG14245029_252038210348_S001_GE1_105_Dec08_1_4.txt	0	GSM3403109_SG14245029_252038210348_S001_GE1_105_Dec08_1_4.txt	0	0	0	0
4d3bbbda-de44-4893-9763-3d692c513bbd_823.009	0	1	0	1	0	0	0	0	0	SG14245029_252038210349_S001_GE1_105_Dec08_1_1.txt	0	GSM3403147_SG14245029_252038210349_S001_GE1_105_Dec08_1_1.txt	0	0	0	0
4d3bbbda-de44-4893-9763-3d692c513bbd_926.121	0	1	0	1	0	0	0	0	0	SG14245029_252038210349_S001_GE1_105_Dec08_1_3.txt	0	GSM3403077_SG14245029_252038210349_S001_GE1_105_Dec08_1_3.txt	0	0	0	0
1448d49a-e5b5-4028-97f2-c58cb0c08b2c_791.853	0	1	0	1	0	0	0	0	0	SG14245029_252038210350_S001_GE1_105_Dec08_1_1.txt	0	GSM3403073_SG14245029_252038210350_S001_GE1_105_Dec08_1_1.txt	0	0	0	0
1448d49a-e5b5-4028-97f2-c58cb0c08b2c_1555.35	0	1	0	1	0	0	0	0	0	SG14245029_252038210350_S001_GE1_105_Dec08_1_2.txt	0	GSM3403058_SG14245029_252038210350_S001_GE1_105_Dec08_1_2.txt	0	0	0	0
1448d49a-e5b5-4028-97f2-c58cb0c08b2c_457.926	0	1	0	1	0	0	0	0	0	SG14245029_252038210350_S001_GE1_105_Dec08_1_3.txt	0	GSM3403137_SG14245029_252038210350_S001_GE1_105_Dec08_1_3.txt	0	0	0	0
1448d49a-e5b5-4028-97f2-c58cb0c08b2c_661.547	0	1	0	1	0	0	0	0	0	SG14245029_252038210350_S001_GE1_105_Dec08_1_4.txt	0	GSM3403111_SG14245029_252038210350_S001_GE1_105_Dec08_1_4.txt	0	0	0	0
29cd2bd4-257d-4d53-8893-1326977011b9_1655.06	0	1	0	1	0	0	0	0	0	SG14245029_252038210352_S001_GE1_105_Dec08_1_1.txt	0	GSM3403124_SG14245029_252038210352_S001_GE1_105_Dec08_1_1.txt	0	0	0	0
29cd2bd4-257d-4d53-8893-1326977011b9_2676.1	0	1	0	1	0	0	0	0	0	SG14245029_252038210352_S001_GE1_105_Dec08_1_3.txt	0	GSM3403151_SG14245029_252038210352_S001_GE1_105_Dec08_1_3.txt	0	0	0	0
4e2a59cd-0d40-49df-b1db-2eade60dff98_2137.85	0	1	0	1	0	0	0	0	0	SG14245029_252038210353_S001_GE1_105_Dec08_1_1.txt	0	GSM3403021_SG14245029_252038210353_S001_GE1_105_Dec08_1_1.txt	0	0	0	0
4e2a59cd-0d40-49df-b1db-2eade60dff98_1662.56	0	1	0	1	0	0	0	0	0	SG14245029_252038210353_S001_GE1_105_Dec08_1_2.txt	0	GSM3403026_SG14245029_252038210353_S001_GE1_105_Dec08_1_2.txt	0	0	0	0
4e2a59cd-0d40-49df-b1db-2eade60dff98_2924.95	0	1	0	1	0	0	0	0	0	SG14245029_252038210353_S001_GE1_105_Dec08_1_3.txt	0	GSM3403129_SG14245029_252038210353_S001_GE1_105_Dec08_1_3.txt	0	0	0	0
4e2a59cd-0d40-49df-b1db-2eade60dff98_1873.97	0	1	0	1	0	0	0	0	0	SG14245029_252038210353_S001_GE1_105_Dec08_1_4.txt	0	GSM3403172_SG14245029_252038210353_S001_GE1_105_Dec08_1_4.txt	0	0	0	0
d997c038-6040-4ecb-8fc0-d0492a91ade2_130.705	0	1	0	1	0	0	0	0	0	SG14245029_252038210356_S001_GE1_105_Dec08_1_2.txt	0	GSM3403041_SG14245029_252038210356_S001_GE1_105_Dec08_1_2.txt	0	0	0	0
d997c038-6040-4ecb-8fc0-d0492a91ade2_383.407	0	1	0	1	0	0	0	0	0	SG14245029_252038210356_S001_GE1_105_Dec08_1_3.txt	0	GSM3403057_SG14245029_252038210356_S001_GE1_105_Dec08_1_3.txt	0	0	0	0
d997c038-6040-4ecb-8fc0-d0492a91ade2_371.132	0	1	0	1	0	0	0	0	0	SG14245029_252038210356_S001_GE1_105_Dec08_1_4.txt	0	GSM3403160_SG14245029_252038210356_S001_GE1_105_Dec08_1_4.txt	0	0	0	0
ab506c7b-0c9a-4fbc-9fe2-48489170d188_377.537	0	1	0	1	0	0	0	0	0	SG14245029_252038210357_S001_GE1_105_Dec08_1_1.txt	0	GSM3403104_SG14245029_252038210357_S001_GE1_105_Dec08_1_1.txt	0	0	0	0
ab506c7b-0c9a-4fbc-9fe2-48489170d188_423.576	0	1	0	1	0	0	0	0	0	SG14245029_252038210357_S001_GE1_105_Dec08_1_2.txt	0	GSM3402984_SG14245029_252038210357_S001_GE1_105_Dec08_1_2.txt	0	0	0	0
ab506c7b-0c9a-4fbc-9fe2-48489170d188_360.958	0	1	0	1	0	0	0	0	0	SG14245029_252038210357_S001_GE1_105_Dec08_1_3.txt	0	GSM3403114_SG14245029_252038210357_S001_GE1_105_Dec08_1_3.txt	0	0	0	0
ab506c7b-0c9a-4fbc-9fe2-48489170d188_495.617	0	1	0	1	0	0	0	0	0	SG14245029_252038210357_S001_GE1_105_Dec08_1_4.txt	0	GSM3403076_SG14245029_252038210357_S001_GE1_105_Dec08_1_4.txt	0	0	0	0
ffca6bf9-d947-4a37-9b04-af405870d2ff_164.325	0	1	0	1	0	0	0	0	0	SG14245029_252038210358_S001_GE1_105_Dec08_1_2.txt	0	GSM3402973_SG14245029_252038210358_S001_GE1_105_Dec08_1_2.txt	0	0	0	0
ffca6bf9-d947-4a37-9b04-af405870d2ff_170.262	0	1	0	1	0	0	0	0	0	SG14245029_252038210358_S001_GE1_105_Dec08_1_3.txt	0	GSM3403145_SG14245029_252038210358_S001_GE1_105_Dec08_1_3.txt	0	0	0	0
ffca6bf9-d947-4a37-9b04-af405870d2ff_113.599	0	1	0	1	0	0	0	0	0	SG14245029_252038210358_S001_GE1_105_Dec08_1_4.txt	0	GSM3403080_SG14245029_252038210358_S001_GE1_105_Dec08_1_4.txt	0	0	0	0
44c4c81e-229c-45f9-ab20-dc4aa98716d7_472.466	0	1	0	1	0	0	0	0	0	SG14245029_252038210359_S001_GE1_105_Dec08_1_1.txt	0	GSM3403084_SG14245029_252038210359_S001_GE1_105_Dec08_1_1.txt	0	0	0	0
44c4c81e-229c-45f9-ab20-dc4aa98716d7_357.352	0	1	0	1	0	0	0	0	0	SG14245029_252038210359_S001_GE1_105_Dec08_1_2.txt	0	GSM3403075_SG14245029_252038210359_S001_GE1_105_Dec08_1_2.txt	0	0	0	0
44c4c81e-229c-45f9-ab20-dc4aa98716d7_411.68	0	1	0	1	0	0	0	0	0	SG14245029_252038210359_S001_GE1_105_Dec08_1_3.txt	0	GSM3403085_SG14245029_252038210359_S001_GE1_105_Dec08_1_3.txt	0	0	0	0
44c4c81e-229c-45f9-ab20-dc4aa98716d7_407.341	0	1	0	1	0	0	0	0	0	SG14245029_252038210359_S001_GE1_105_Dec08_1_4.txt	0	GSM3403132_SG14245029_252038210359_S001_GE1_105_Dec08_1_4.txt	0	0	0	0
61af0dd2-711b-43fd-98c2-3544f5b32e11_558.236	0	1	0	1	0	0	0	0	0	SG14245029_252038210360_S001_GE1_105_Dec08_1_1.txt	0	GSM3403028_SG14245029_252038210360_S001_GE1_105_Dec08_1_1.txt	0	0	0	0
61af0dd2-711b-43fd-98c2-3544f5b32e11_481.461	0	1	0	1	0	0	0	0	0	SG14245029_252038210360_S001_GE1_105_Dec08_1_2.txt	0	GSM3403050_SG14245029_252038210360_S001_GE1_105_Dec08_1_2.txt	0	0	0	0
61af0dd2-711b-43fd-98c2-3544f5b32e11_455.088	0	1	0	1	0	0	0	0	0	SG14245029_252038210360_S001_GE1_105_Dec08_1_3.txt	0	GSM3403044_SG14245029_252038210360_S001_GE1_105_Dec08_1_3.txt	0	0	0	0
7fe5ee91-eba9-411d-b15c-38f4150ebf08_1845.97	0	1	0	1	0	0	0	0	0	SG14245029_252038210384_S001_GE1_105_Dec08_1_1.txt	0	GSM3403029_SG14245029_252038210384_S001_GE1_105_Dec08_1_1.txt	0	0	0	0
7fe5ee91-eba9-411d-b15c-38f4150ebf08_1927.47	0	1	0	1	0	0	0	0	0	SG14245029_252038210384_S001_GE1_105_Dec08_1_2.txt	0	GSM3403042_SG14245029_252038210384_S001_GE1_105_Dec08_1_2.txt	0	0	0	0
23e2b477-fc02-4a8f-abef-5d4b549daa5f_1699.69	0	1	0	1	0	0	0	0	0	SG14245029_252038210385_S001_GE1_105_Dec08_1_1.txt	0	GSM3403072_SG14245029_252038210385_S001_GE1_105_Dec08_1_1.txt	0	0	0	0
23e2b477-fc02-4a8f-abef-5d4b549daa5f_1535.24	0	1	0	1	0	0	0	0	0	SG14245029_252038210385_S001_GE1_105_Dec08_1_3.txt	0	GSM3403082_SG14245029_252038210385_S001_GE1_105_Dec08_1_3.txt	0	0	0	0
07932386-0cfa-44fd-b7ea-785659b503f0_1867.82	0	1	0	1	0	0	0	0	0	SG14245029_252038210386_S001_GE1_105_Dec08_1_1.txt	0	GSM3403087_SG14245029_252038210386_S001_GE1_105_Dec08_1_1.txt	0	0	0	0
07932386-0cfa-44fd-b7ea-785659b503f0_1315.88	0	1	0	1	0	0	0	0	0	SG14245029_252038210386_S001_GE1_105_Dec08_1_3.txt	0	GSM3403088_SG14245029_252038210386_S001_GE1_105_Dec08_1_3.txt	0	0	0	0
07932386-0cfa-44fd-b7ea-785659b503f0_1012.51	0	1	0	1	0	0	0	0	0	SG14245029_252038210386_S001_GE1_105_Dec08_1_4.txt	0	GSM3403089_SG14245029_252038210386_S001_GE1_105_Dec08_1_4.txt	0	0	0	0
0204183e-0f1f-4931-94a9-def5aa16a368_2180.96	0	1	0	1	0	0	0	0	0	SG14245029_252038210387_S001_GE1_105_Dec08_1_1.txt	0	GSM3403070_SG14245029_252038210387_S001_GE1_105_Dec08_1_1.txt	0	0	0	0
0204183e-0f1f-4931-94a9-def5aa16a368_3228.59	0	1	0	1	0	0	0	0	0	SG14245029_252038210387_S001_GE1_105_Dec08_1_2.txt	0	GSM3403130_SG14245029_252038210387_S001_GE1_105_Dec08_1_2.txt	0	0	0	0
0204183e-0f1f-4931-94a9-def5aa16a368_2119.38	0	1	0	1	0	0	0	0	0	SG14245029_252038210387_S001_GE1_105_Dec08_1_3.txt	0	GSM3403134_SG14245029_252038210387_S001_GE1_105_Dec08_1_3.txt	0	0	0	0
0204183e-0f1f-4931-94a9-def5aa16a368_1555.21	0	1	0	1	0	0	0	0	0	SG14245029_252038210387_S001_GE1_105_Dec08_1_4.txt	0	GSM3403139_SG14245029_252038210387_S001_GE1_105_Dec08_1_4.txt	0	0	0	0
ab1b00a2-8a7c-4875-9144-9a71e6e94363_2762.51	0	1	0	1	0	0	0	0	0	SG14245029_252038210388_S001_GE1_105_Dec08_1_1.txt	0	GSM3403091_SG14245029_252038210388_S001_GE1_105_Dec08_1_1.txt	0	0	0	0
ab1b00a2-8a7c-4875-9144-9a71e6e94363_2645.08	0	1	0	1	0	0	0	0	0	SG14245029_252038210388_S001_GE1_105_Dec08_1_2.txt	0	GSM3403092_SG14245029_252038210388_S001_GE1_105_Dec08_1_2.txt	0	0	0	0
ab1b00a2-8a7c-4875-9144-9a71e6e94363_2932.93	0	1	0	1	0	0	0	0	0	SG14245029_252038210388_S001_GE1_105_Dec08_1_3.txt	0	GSM3403093_SG14245029_252038210388_S001_GE1_105_Dec08_1_3.txt	0	0	0	0
ab1b00a2-8a7c-4875-9144-9a71e6e94363_1851.43	0	1	0	1	0	0	0	0	0	SG14245029_252038210388_S001_GE1_105_Dec08_1_4.txt	0	GSM3403094_SG14245029_252038210388_S001_GE1_105_Dec08_1_4.txt	0	0	0	0
6f2401ea-996d-4b03-a703-33905160be01_2549.71	0	1	0	1	0	0	0	0	0	SG14245029_252038210389_S001_GE1_105_Dec08_1_1.txt	0	GSM3403097_SG14245029_252038210389_S001_GE1_105_Dec08_1_1.txt	0	0	0	0
6f2401ea-996d-4b03-a703-33905160be01_1737.79	0	1	0	1	0	0	0	0	0	SG14245029_252038210389_S001_GE1_105_Dec08_1_3.txt	0	GSM3403098_SG14245029_252038210389_S001_GE1_105_Dec08_1_3.txt	0	0	0	0
6f2401ea-996d-4b03-a703-33905160be01_2544.59	0	1	0	1	0	0	0	0	0	SG14245029_252038210389_S001_GE1_105_Dec08_1_4.txt	0	GSM3403100_SG14245029_252038210389_S001_GE1_105_Dec08_1_4.txt	0	0	0	0
cfa1241b-673c-4094-a1ae-796edee81aa2_1088.85	0	1	0	1	0	0	0	0	0	SG14245029_252038210390_S001_GE1_105_Dec08_1_1.txt	0	GSM3403165_SG14245029_252038210390_S001_GE1_105_Dec08_1_1.txt	0	0	0	0
cfa1241b-673c-4094-a1ae-796edee81aa2_1577.02	0	1	0	1	0	0	0	0	0	SG14245029_252038210390_S001_GE1_105_Dec08_1_2.txt	0	GSM3403107_SG14245029_252038210390_S001_GE1_105_Dec08_1_2.txt	0	0	0	0
cfa1241b-673c-4094-a1ae-796edee81aa2_1640.17	0	1	0	1	0	0	0	0	0	SG14245029_252038210390_S001_GE1_105_Dec08_1_3.txt	0	GSM3403110_SG14245029_252038210390_S001_GE1_105_Dec08_1_3.txt	0	0	0	0
cfa1241b-673c-4094-a1ae-796edee81aa2_2210.26	0	1	0	1	0	0	0	0	0	SG14245029_252038210390_S001_GE1_105_Dec08_1_4.txt	0	GSM3403112_SG14245029_252038210390_S001_GE1_105_Dec08_1_4.txt	0	0	0	0
c010dbb4-c33d-45d6-b591-e790dcdc7a0a_1529.54	0	1	0	1	0	0	0	0	0	SG14245029_252038210391_S001_GE1_105_Dec08_1_1.txt	0	GSM3403116_SG14245029_252038210391_S001_GE1_105_Dec08_1_1.txt	0	0	0	0
c010dbb4-c33d-45d6-b591-e790dcdc7a0a_1609.42	0	1	0	1	0	0	0	0	0	SG14245029_252038210391_S001_GE1_105_Dec08_1_2.txt	0	GSM3403122_SG14245029_252038210391_S001_GE1_105_Dec08_1_2.txt	0	0	0	0
c010dbb4-c33d-45d6-b591-e790dcdc7a0a_1361.84	0	1	0	1	0	0	0	0	0	SG14245029_252038210391_S001_GE1_105_Dec08_1_4.txt	0	GSM3403125_SG14245029_252038210391_S001_GE1_105_Dec08_1_4.txt	0	0	0	0
22325fe6-f298-4f80-80f4-d3312ab6a89d_1728.6	0	1	0	1	0	0	0	0	0	SG14245029_252038210392_S001_GE1_105_Dec08_1_1.txt	0	GSM3403115_SG14245029_252038210392_S001_GE1_105_Dec08_1_1.txt	0	0	0	0
22325fe6-f298-4f80-80f4-d3312ab6a89d_1787.08	0	1	0	1	0	0	0	0	0	SG14245029_252038210392_S001_GE1_105_Dec08_1_2.txt	0	GSM3403126_SG14245029_252038210392_S001_GE1_105_Dec08_1_2.txt	0	0	0	0
22325fe6-f298-4f80-80f4-d3312ab6a89d_1262.36	0	1	0	1	0	0	0	0	0	SG14245029_252038210392_S001_GE1_105_Dec08_1_3.txt	0	GSM3403128_SG14245029_252038210392_S001_GE1_105_Dec08_1_3.txt	0	0	0	0
22325fe6-f298-4f80-80f4-d3312ab6a89d_1349.59	0	1	0	1	0	0	0	0	0	SG14245029_252038210392_S001_GE1_105_Dec08_1_4.txt	0	GSM3403095_SG14245029_252038210392_S001_GE1_105_Dec08_1_4.txt	0	0	0	0
da5acd85-efd4-4ed0-b43c-f7f39fd67b15_1047.22	0	1	0	1	0	0	0	0	0	SG14245029_252038210393_S001_GE1_105_Dec08_1_2.txt	0	GSM3403081_SG14245029_252038210393_S001_GE1_105_Dec08_1_2.txt	0	0	0	0
da5acd85-efd4-4ed0-b43c-f7f39fd67b15_939.212	0	1	0	1	0	0	0	0	0	SG14245029_252038210393_S001_GE1_105_Dec08_1_3.txt	0	GSM3403133_SG14245029_252038210393_S001_GE1_105_Dec08_1_3.txt	0	0	0	0
da5acd85-efd4-4ed0-b43c-f7f39fd67b15_876.113	0	1	0	1	0	0	0	0	0	SG14245029_252038210393_S001_GE1_105_Dec08_1_4.txt	0	GSM3403074_SG14245029_252038210393_S001_GE1_105_Dec08_1_4.txt	0	0	0	0
80922653-6efa-4fc0-99ed-386ed1cba138_2215.5	0	1	0	1	0	0	0	0	0	SG14245029_252038210394_S001_GE1_105_Dec08_1_2.txt	0	GSM3403078_SG14245029_252038210394_S001_GE1_105_Dec08_1_2.txt	0	0	0	0
80922653-6efa-4fc0-99ed-386ed1cba138_1835.77	0	1	0	1	0	0	0	0	0	SG14245029_252038210394_S001_GE1_105_Dec08_1_3.txt	0	GSM3403071_SG14245029_252038210394_S001_GE1_105_Dec08_1_3.txt	0	0	0	0
f7c0d987-ed0d-494c-bb5f-9e593e3b1a5a_1911.94	0	1	0	1	0	0	0	0	0	SG14245029_252038210395_S001_GE1_105_Dec08_1_1.txt	0	GSM3403312_SG14245029_252038210395_S001_GE1_105_Dec08_1_1.txt	0	0	0	0
f7c0d987-ed0d-494c-bb5f-9e593e3b1a5a_1535.16	0	1	0	1	0	0	0	0	0	SG14245029_252038210395_S001_GE1_105_Dec08_1_2.txt	0	GSM3403067_SG14245029_252038210395_S001_GE1_105_Dec08_1_2.txt	0	0	0	0
4a340ef8-3967-478b-9692-fdf04953b8bf_65.6107	0	1	0	1	0	0	0	0	0	SG14245029_252038210402_S001_GE1_105_Dec08_1_3.txt	0	GSM3403039_SG14245029_252038210402_S001_GE1_105_Dec08_1_3.txt	0	0	0	0
4b82b14a-c0ec-4c0e-be12-6eca6f9cabc8_2788.79	0	1	0	1	0	0	0	0	0	SG14245029_252038210414_S001_GE1_105_Dec08_1_1.txt	0	GSM3403407_SG14245029_252038210414_S001_GE1_105_Dec08_1_1.txt	0	0	0	0
4b82b14a-c0ec-4c0e-be12-6eca6f9cabc8_3076.53	0	1	0	1	0	0	0	0	0	SG14245029_252038210414_S001_GE1_105_Dec08_1_2.txt	0	GSM3403430_SG14245029_252038210414_S001_GE1_105_Dec08_1_2.txt	0	0	0	0
9b2a1366-2dfb-4bd2-a6b3-479f4d72b0b6_1652.83	1	1	1	1	1	1	0	0	US22502540_252038210017_1_4.txt	US22502540_252038210017_S01_GE1-v5_10_Apr08_1_4.txt	US22502540_252038210017_S01_GE1-v5_10_Apr08_1_4.txt	GSM3403166_US22502540_252038210017_S01_GE1-v5_10_Apr08_1_4.txt	GSM1108452_US22502540_252038210017_S01_GE1-v5_10_Apr08_1_4.txt	GSM1205461_SEQC_NB224.txt	0	0
f2cb0167-d47e-4069-b594-3457b9152d06_1252.36	1	1	1	1	1	1	0	0	US22502540_252038210021_1_3.txt	US22502540_252038210021_S01_GE1-v5_10_Apr08_1_3.txt	US22502540_252038210021_S01_GE1-v5_10_Apr08_1_3.txt	GSM3403423_US22502540_252038210021_S01_GE1-v5_10_Apr08_1_3.txt	GSM1108464_US22502540_252038210021_S01_GE1-v5_10_Apr08_1_3.txt	GSM1205632_SEQC_NB395.txt	0	0
5c8a4469-7ade-4f7c-af4a-99970443d0ee_1114.68	1	1	1	1	1	1	0	0	US22502540_252038210022_1_3.txt	US22502540_252038210022_S01_GE1-v5_10_Apr08_1_3.txt	US22502540_252038210022_S01_GE1-v5_10_Apr08_1_3.txt	GSM3403428_US22502540_252038210022_S01_GE1-v5_10_Apr08_1_3.txt	GSM1108467_US22502540_252038210022_S01_GE1-v5_10_Apr08_1_3.txt	GSM1205417_SEQC_NB180.txt	0	0
5c8a4469-7ade-4f7c-af4a-99970443d0ee_1233.62	1	1	1	1	1	1	0	0	US22502540_252038210022_1_4.txt	US22502540_252038210022_S01_GE1-v5_10_Apr08_1_4.txt	US22502540_252038210022_S01_GE1-v5_10_Apr08_1_4.txt	GSM3402980_US22502540_252038210022_S01_GE1-v5_10_Apr08_1_4.txt	GSM1108468_US22502540_252038210022_S01_GE1-v5_10_Apr08_1_4.txt	GSM1205419_SEQC_NB182.txt	0	0
afeb0ca0-33bf-4071-8b42-1c950e19ed79_1642.25	1	1	1	1	1	1	0	0	US22502540_252038210023_1_3.txt	US22502540_252038210023_S01_GE1-v5_10_Apr08_1_3.txt	US22502540_252038210023_1_3.txt	GSM3402977_US22502540_252038210023_S01_GE1-v5_10_Apr08_1_3.txt	GSM1108471_US22502540_252038210023_S01_GE1-v5_10_Apr08_1_3.txt	GSM1205628_SEQC_NB391.txt	0	0
2a7f564e-e438-4c2d-8628-03a70b3d5d9f_1535.33	1	1	1	1	1	1	0	0	US22502540_252038210033_1_2.txt	US22502540_252038210033_S01_GE1-v5_10_Apr08_1_2.txt	US22502540_252038210033_S01_GE1-v5_10_Apr08_1_2.txt	GSM3403358_US22502540_252038210033_S01_GE1-v5_10_Apr08_1_2.txt	GSM1108509_US22502540_252038210033_S01_GE1-v5_10_Apr08_1_2.txt	GSM1205482_SEQC_NB245.txt	0	0
0228caec-513a-4634-bfcc-ecd902e47f1d_1828.17	1	1	1	1	1	1	0	0	US22502540_252038210063_1_1.txt	US22502540_252038210063_S01_GE1-v5_10_Apr08_1_1.txt	US22502540_252038210063_1_1.txt	GSM3403178_US22502540_252038210063_S01_GE1-v5_10_Apr08_1_1.txt	GSM1108602_US22502540_252038210063_S01_GE1-v5_10_Apr08_1_1.txt	GSM1205362_SEQC_NB125.txt	0	0
a5b6ca43-06ca-492c-8598-a69669e5235a_2216.37	1	1	1	1	1	1	0	0	US22502540_252038210067_1_1.txt	US22502540_252038210067_S01_GE1-v5_95_Feb07_1_1.txt	US22502540_252038210067_1_1.txt	GSM3403427_US22502540_252038210067_S01_GE1-v5_95_Feb07_1_1.txt	GSM1108617_US22502540_252038210067_S01_GE1-v5_95_Feb07_1_1.txt	GSM1205386_SEQC_NB149.txt	0	0
09ff2e05-7e07-4605-93aa-a92183b839bd_3551.01	1	1	1	1	1	1	0	0	US22502540_252038210068_1_3.txt	US22502540_252038210068_S01_GE1-v5_95_Feb07_1_3.txt	US22502540_252038210068_1_3.txt	GSM3403418_US22502540_252038210068_S01_GE1-v5_95_Feb07_1_3.txt	GSM1108623_US22502540_252038210068_S01_GE1-v5_95_Feb07_1_3.txt	GSM1205369_SEQC_NB132.txt	0	0
988714b6-8e04-4f91-97f6-dc6c7fd6521b_1489.71	1	1	1	1	1	1	0	0	US22502540_252038210072_1_4.txt	US22502540_252038210072_S01_GE1-v5_95_Feb07_1_4.txt	US22502540_252038210072_1_4.txt	GSM3403171_US22502540_252038210072_S01_GE1-v5_95_Feb07_1_4.txt	GSM1108637_US22502540_252038210072_S01_GE1-v5_95_Feb07_1_4.txt	GSM1205481_SEQC_NB244.txt	0	0
69b0c654-9475-4d2e-a31d-2e03635c867a_2148.89	1	1	1	1	1	1	0	0	US22502540_252038210074_1_2.txt	US22502540_252038210074_S01_GE1-v5_10_Apr08_1_2.txt	US22502540_252038210074_1_2.txt	GSM3403179_US22502540_252038210074_S01_GE1-v5_10_Apr08_1_2.txt	GSM1108643_US22502540_252038210074_S01_GE1-v5_10_Apr08_1_2.txt	GSM1205592_SEQC_NB355.txt	0	0
f6ab67e0-868c-4f73-a714-3f3a1f252c41_2422.26	1	1	1	1	1	1	0	0	US22502540_252038210076_1_3.txt	US22502540_252038210076_S01_GE1-v5_10_Apr08_1_3.txt	US22502540_252038210076_1_3.txt	GSM3403174_US22502540_252038210076_S01_GE1-v5_10_Apr08_1_3.txt	GSM1108647_US22502540_252038210076_S01_GE1-v5_10_Apr08_1_3.txt	GSM1205634_SEQC_NB397.txt	0	0
909e334d-d6ec-4cb6-9bf3-e611792e3792_2848.47	1	1	1	1	1	1	0	0	US22502540_252038210077_1_2.txt	US22502540_252038210077_S01_GE1-v5_10_Apr08_1_2.txt	US22502540_252038210077_1_2.txt	GSM3403419_US22502540_252038210077_S01_GE1-v5_10_Apr08_1_2.txt	GSM1108650_US22502540_252038210077_S01_GE1-v5_10_Apr08_1_2.txt	GSM1205305_SEQC_NB068.txt	0	0
d56bd29f-63c5-412c-9803-5b279f07f71f_890.077	1	1	1	1	1	1	0	0	US22502540_252038210079_1_4.txt	US22502540_252038210079_S01_GE1-v5_10_Apr08_1_4.txt	US22502540_252038210079_1_4.txt	GSM3403170_US22502540_252038210079_S01_GE1-v5_10_Apr08_1_4.txt	GSM1108657_US22502540_252038210079_S01_GE1-v5_10_Apr08_1_4.txt	GSM1205319_SEQC_NB082.txt	0	0
67e6fef6-337e-40f3-870d-86a6b8882c95_933.794	1	1	1	1	1	1	0	0	US22502540_252038210080_1_2.txt	US22502540_252038210080_S01_GE1-v5_10_Apr08_1_2.txt	US22502540_252038210080_1_2.txt	GSM3403416_US22502540_252038210080_S01_GE1-v5_10_Apr08_1_2.txt	GSM1108659_US22502540_252038210080_S01_GE1-v5_10_Apr08_1_2.txt	GSM1205306_SEQC_NB069.txt	0	0
67a1616d-6c17-4feb-b373-80629fe37147_1373.96	1	1	1	1	1	1	0	0	US22502540_252038210085_1_3.txt	US22502540_252038210085_S01_GE1-v5_10_Apr08_1_3.txt	US22502540_252038210085_1_3.txt	GSM3403433_US22502540_252038210085_S01_GE1-v5_10_Apr08_1_3.txt	GSM1108677_US22502540_252038210085_S01_GE1-v5_10_Apr08_1_3.txt	GSM1205323_SEQC_NB086.txt	0	0
2580d7e7-4c95-4f65-a2ec-6df3d0701ffb_409.782	1	1	1	1	1	1	0	0	US22502540_252038210092_1_1.txt	US22502540_252038210092_S01_GE1-v5_10_Apr08_1_1.txt	US22502540_252038210092_1_1.txt	GSM3403173_US22502540_252038210092_S01_GE1-v5_10_Apr08_1_1.txt	GSM1108698_US22502540_252038210092_S01_GE1-v5_10_Apr08_1_1.txt	GSM1205317_SEQC_NB080.txt	0	0
f478ff96-48fc-47fb-9864-d79709fe607d_1112.43	1	1	1	1	1	1	0	0	US22502540_252038210096_1_2.txt	US22502540_252038210096_S01_GE1-v5_10_Apr08_1_2.txt	US22502540_252038210096_1_2.txt	GSM3403426_US22502540_252038210096_S01_GE1-v5_10_Apr08_1_2.txt	GSM1108714_US22502540_252038210096_S01_GE1-v5_10_Apr08_1_2.txt	GSM1205273_SEQC_NB036.txt	0	0
f5f8625c-5798-4040-b4da-4ae4b546bf67_1331.07	1	1	1	1	1	1	0	0	US22502540_252038210097_1_3.txt	US22502540_252038210097_S01_GE1-v5_10_Apr08_1_3.txt	US22502540_252038210097_1_3.txt	GSM3403417_US22502540_252038210097_S01_GE1-v5_10_Apr08_1_3.txt	GSM1108719_US22502540_252038210097_S01_GE1-v5_10_Apr08_1_3.txt	GSM1205315_SEQC_NB078.txt	0	0
52cc3a81-acaa-4f4c-aef4-45347724797e_1130.9	1	1	1	1	1	1	0	0	US22502540_252038210098_1_4.txt	US22502540_252038210098_S01_GE1-v5_10_Apr08_1_4.txt	US22502540_252038210098_1_4.txt	GSM3403422_US22502540_252038210098_S01_GE1-v5_10_Apr08_1_4.txt	GSM1108724_US22502540_252038210098_S01_GE1-v5_10_Apr08_1_4.txt	GSM1205515_SEQC_NB278.txt	0	0
1fb161ea-3708-415a-a2f8-4d5c0847d993_1360.08	1	1	1	1	1	1	0	0	US22502540_252038210106_1_1.txt	US22502540_252038210106_S01_GE1-v5_10_Apr08_1_1.txt	US22502540_252038210106_1_1.txt	GSM3403421_US22502540_252038210106_S01_GE1-v5_10_Apr08_1_1.txt	GSM1108737_US22502540_252038210106_S01_GE1-v5_10_Apr08_1_1.txt	GSM1205255_SEQC_NB018.txt	0	0
212cc2db-0e93-4383-81dd-e0cc5abfa293_1383.25	1	1	1	1	1	1	0	0	US22502540_252038210108_1_2.txt	US22502540_252038210108_S01_GE1-v5_10_Apr08_1_2.txt	US22502540_252038210108_1_2.txt	GSM3403431_US22502540_252038210108_S01_GE1-v5_10_Apr08_1_2.txt	GSM1108745_US22502540_252038210108_S01_GE1-v5_10_Apr08_1_2.txt	GSM1205311_SEQC_NB074.txt	0	0
d089c380-c09e-4b90-917b-b86222150b18_1111.39	1	1	1	1	1	1	0	0	US22502540_252038210109_1_3.txt	US22502540_252038210109_S01_GE1-v5_10_Apr08_1_3.txt	US22502540_252038210109_1_3.txt	GSM3403405_US22502540_252038210109_S01_GE1-v5_10_Apr08_1_3.txt	GSM1108749_US22502540_252038210109_S01_GE1-v5_10_Apr08_1_3.txt	GSM1205312_SEQC_NB075.txt	0	0
4bf6b959-78cc-408e-a09f-3f848b340f47_834.241	1	1	1	1	1	1	0	0	US22502540_252038210111_1_1.txt	US22502540_252038210111_S01_GE1-v5_10_Apr08_1_1.txt	US22502540_252038210111_1_1.txt	GSM3403420_US22502540_252038210111_S01_GE1-v5_10_Apr08_1_1.txt	GSM1108755_US22502540_252038210111_S01_GE1-v5_10_Apr08_1_1.txt	GSM1205270_SEQC_NB033.txt	0	0
95f15539-6d1f-4925-9468-f8ee4d512c5e_666.247	1	1	1	1	1	1	0	0	US22502540_252038210116_1_3.txt	US22502540_252038210116_S01_GE1-v5_10_Apr08_1_3.txt	US22502540_252038210116_1_3.txt	GSM3403432_US22502540_252038210116_S01_GE1-v5_10_Apr08_1_3.txt	GSM1108774_US22502540_252038210116_S01_GE1-v5_10_Apr08_1_3.txt	GSM1205303_SEQC_NB066.txt	0	0
95f15539-6d1f-4925-9468-f8ee4d512c5e_696.731	1	1	1	1	1	1	0	0	US22502540_252038210116_1_4.txt	US22502540_252038210116_S01_GE1-v5_10_Apr08_1_4.txt	US22502540_252038210116_1_4.txt	GSM3403434_US22502540_252038210116_S01_GE1-v5_10_Apr08_1_4.txt	GSM1108775_US22502540_252038210116_S01_GE1-v5_10_Apr08_1_4.txt	GSM1205304_SEQC_NB067.txt	0	0
47f5a0f3-fe59-4823-a9ad-818fe789cd81_2058.21	1	1	0	1	1	0	0	0	US22502540_252038210117_1_4.txt	US22502540_252038210117_S01_GE1-v5_10_Apr08_1_4.txt	0	GSM3403136_US22502540_252038210117_S01_GE1-v5_10_Apr08_1_4.txt	GSM1108779_US22502540_252038210117_S01_GE1-v5_10_Apr08_1_4.txt	0	0	0
8c0f9ce3-eeac-45ee-a143-2abe486c2a58_2869.95	1	1	0	1	1	1	0	0	US22502540_252038210121_1_1.txt	US22502540_252038210121_S01_GE1-v5_10_Apr08_1_1.txt	0	GSM3403014_US22502540_252038210121_S01_GE1-v5_10_Apr08_1_1.txt	GSM1108792_US22502540_252038210121_S01_GE1-v5_10_Apr08_1_1.txt	GSM1205653_SEQC_NB416.txt	0	0
8c0f9ce3-eeac-45ee-a143-2abe486c2a58_2850.96	1	1	0	1	1	0	0	0	US22502540_252038210121_1_3.txt	US22502540_252038210121_S01_GE1-v5_10_Apr08_1_3.txt	0	GSM3403150_US22502540_252038210121_S01_GE1-v5_10_Apr08_1_3.txt	GSM1108793_US22502540_252038210121_S01_GE1-v5_10_Apr08_1_3.txt	0	0	0
8bbfe82c-9fc7-49ee-b5b5-4e4b30ff6587_3026.69	1	1	0	1	1	0	0	0	US22502540_252038210127_1_2.txt	US22502540_252038210127_S01_GE1-v5_10_Apr08_1_2.txt	0	GSM3403006_US22502540_252038210127_S01_GE1-v5_10_Apr08_1_2.txt	GSM1108814_US22502540_252038210127_S01_GE1-v5_10_Apr08_1_2.txt	0	0	0
fc01e523-e609-4251-a256-51316a4f41fa_2833.09	1	1	1	1	1	1	0	0	US22502540_252038210143_1_4.txt	US22502540_252038210143_S01_GE1-v5_10_Apr08_1_4.txt	US22502540_252038210143_S01_GE1-v5_10_Apr08_1_4.txt	GSM3402993_US22502540_252038210143_S01_GE1-v5_10_Apr08_1_4.txt	GSM1108820_US22502540_252038210143_S01_GE1-v5_10_Apr08_1_4.txt	GSM1205388_SEQC_NB151.txt	0	0
06d7c22b-fbf8-482d-a7df-467426e83727_2458.71	1	1	1	1	1	1	0	0	US22502540_252038210144_1_4.txt	US22502540_252038210144_S01_GE1-v5_10_Apr08_1_4.txt	US22502540_252038210144_S01_GE1-v5_10_Apr08_1_4.txt	GSM3402988_US22502540_252038210144_S01_GE1-v5_10_Apr08_1_4.txt	GSM1108821_US22502540_252038210144_S01_GE1-v5_10_Apr08_1_4.txt	GSM1205602_SEQC_NB365.txt	0	0
7c0bb66c-567a-4081-8834-89bc49319250_2627.1	1	1	1	1	1	1	0	0	US22502540_252038210147_1_2.txt	US22502540_252038210147_S01_GE1-v5_10_Apr08_1_2.txt	US22502540_252038210147_S01_GE1-v5_10_Apr08_1_2.txt	GSM3403424_US22502540_252038210147_S01_GE1-v5_10_Apr08_1_2.txt	GSM1108831_US22502540_252038210147_S01_GE1-v5_10_Apr08_1_2.txt	GSM1205601_SEQC_NB364.txt	0	0
7c0bb66c-567a-4081-8834-89bc49319250_2586.64	1	1	1	1	1	1	0	0	US22502540_252038210147_1_4.txt	US22502540_252038210147_S01_GE1-v5_10_Apr08_1_4.txt	US22502540_252038210147_S01_GE1-v5_10_Apr08_1_4.txt	GSM3402981_US22502540_252038210147_S01_GE1-v5_10_Apr08_1_4.txt	GSM1108833_US22502540_252038210147_S01_GE1-v5_10_Apr08_1_4.txt	GSM1205546_SEQC_NB309.txt	0	0
73829782-505a-4b5a-a97e-810577a721a0_3418.72	1	1	1	1	1	1	0	0	US22502540_252038210148_1_4.txt	US22502540_252038210148_S01_GE1-v5_10_Apr08_1_4.txt	US22502540_252038210148_S01_GE1-v5_10_Apr08_1_4.txt	GSM3402987_US22502540_252038210148_S01_GE1-v5_10_Apr08_1_4.txt	GSM1108837_US22502540_252038210148_S01_GE1-v5_10_Apr08_1_4.txt	GSM1205503_SEQC_NB266.txt	0	0
300ce45a-5f09-4a26-bd24-d12a9277cf8a_1934.69	1	1	0	1	1	1	0	0	US22502540_252038210153_1_4.txt	US22502540_252038210153_S01_GE1-v5_10_Apr08_1_4.txt	0	GSM3403297_US22502540_252038210153_S01_GE1-v5_10_Apr08_1_4.txt	GSM1108852_US22502540_252038210153_S01_GE1-v5_10_Apr08_1_4.txt	GSM1205659_SEQC_NB422.txt	0	0
0657c48e-3d60-4ae3-938a-074321292dd7_1768.89	1	1	1	1	1	1	0	0	US22502540_252038210154_1_3.txt	US22502540_252038210154_S01_GE1-v5_10_Apr08_1_3.txt	US22502540_252038210154_S01_GE1-v5_10_Apr08_1_3.txt	GSM3403008_US22502540_252038210154_S01_GE1-v5_10_Apr08_1_3.txt	GSM1108855_US22502540_252038210154_S01_GE1-v5_10_Apr08_1_3.txt	GSM1205451_SEQC_NB214.txt	0	0
88a02dce-d630-49fc-85c4-da1fc7c31f3e_2142.16	1	1	1	1	1	1	0	0	US22502540_252038210157_1_2.txt	US22502540_252038210157_S01_GE1-v5_10_Apr08_1_2.txt	US22502540_252038210157_S01_GE1-v5_10_Apr08_1_2.txt	GSM3403003_US22502540_252038210157_S01_GE1-v5_10_Apr08_1_2.txt	GSM1108863_US22502540_252038210157_S01_GE1-v5_10_Apr08_1_2.txt	GSM1205544_SEQC_NB307.txt	0	0
e9d20ae3-7bff-4592-b917-4cd095a8162a_1369.95	1	1	1	1	1	1	0	0	US22502540_252038210158_1_2.txt	US22502540_252038210158_S01_GE1-v5_10_Apr08_1_2.txt	US22502540_252038210158_S01_GE1-v5_10_Apr08_1_2.txt	GSM3403004_US22502540_252038210158_S01_GE1-v5_10_Apr08_1_2.txt	GSM1108867_US22502540_252038210158_S01_GE1-v5_10_Apr08_1_2.txt	GSM1205413_SEQC_NB176.txt	0	0
e9d20ae3-7bff-4592-b917-4cd095a8162a_1565.05	1	1	1	1	1	1	0	0	US22502540_252038210158_1_3.txt	US22502540_252038210158_S01_GE1-v5_10_Apr08_1_3.txt	US22502540_252038210158_S01_GE1-v5_10_Apr08_1_3.txt	GSM3402995_US22502540_252038210158_S01_GE1-v5_10_Apr08_1_3.txt	GSM1108868_US22502540_252038210158_S01_GE1-v5_10_Apr08_1_3.txt	GSM1205402_SEQC_NB165.txt	0	0
c1fd0ec0-ebab-4635-9de5-bd22ba4e40e8_1763.1	1	1	1	1	1	1	0	0	US22502540_252038210159_1_4.txt	US22502540_252038210159_S01_GE1-v5_10_Apr08_1_4.txt	US22502540_252038210159_S01_GE1-v5_10_Apr08_1_4.txt	GSM3403142_US22502540_252038210159_S01_GE1-v5_10_Apr08_1_4.txt	GSM1108873_US22502540_252038210159_S01_GE1-v5_10_Apr08_1_4.txt	GSM1205425_SEQC_NB188.txt	0	0
3c3324a2-357c-46a4-9806-bdf2bc2696b3_2790.57	1	1	1	1	1	1	0	0	US22502540_252038210160_1_1.txt	US22502540_252038210160_S01_GE1-v5_10_Apr08_1_1.txt	US22502540_252038210160_S01_GE1-v5_10_Apr08_1_1.txt	GSM3403143_US22502540_252038210160_S01_GE1-v5_10_Apr08_1_1.txt	GSM1108874_US22502540_252038210160_S01_GE1-v5_10_Apr08_1_1.txt	GSM1205459_SEQC_NB222.txt	0	0
3c3324a2-357c-46a4-9806-bdf2bc2696b3_3949.73	1	1	1	1	1	1	0	0	US22502540_252038210160_1_2.txt	US22502540_252038210160_S01_GE1-v5_10_Apr08_1_2.txt	US22502540_252038210160_S01_GE1-v5_10_Apr08_1_2.txt	GSM3403164_US22502540_252038210160_S01_GE1-v5_10_Apr08_1_2.txt	GSM1108875_US22502540_252038210160_S01_GE1-v5_10_Apr08_1_2.txt	GSM1205509_SEQC_NB272.txt	0	0
3c3324a2-357c-46a4-9806-bdf2bc2696b3_2955.36	1	1	1	1	1	1	0	0	US22502540_252038210160_1_3.txt	US22502540_252038210160_S01_GE1-v5_10_Apr08_1_3.txt	US22502540_252038210160_S01_GE1-v5_10_Apr08_1_3.txt	GSM3403001_US22502540_252038210160_S01_GE1-v5_10_Apr08_1_3.txt	GSM1108876_US22502540_252038210160_S01_GE1-v5_10_Apr08_1_3.txt	GSM1205598_SEQC_NB361.txt	0	0
a7d40b2b-4a1b-4e9c-be65-5360863cb45d_2670.99	1	1	1	1	1	1	0	0	US22502540_252038210161_1_2.txt	US22502540_252038210161_S01_GE1-v5_10_Apr08_1_2.txt	US22502540_252038210161_S01_GE1-v5_10_Apr08_1_2.txt	GSM3402996_US22502540_252038210161_S01_GE1-v5_10_Apr08_1_2.txt	GSM1108879_US22502540_252038210161_S01_GE1-v5_10_Apr08_1_2.txt	GSM1205483_SEQC_NB246.txt	0	0
a7d40b2b-4a1b-4e9c-be65-5360863cb45d_2546.69	1	1	1	1	1	1	0	0	US22502540_252038210161_1_4.txt	US22502540_252038210161_S01_GE1-v5_10_Apr08_1_4.txt	US22502540_252038210161_S01_GE1-v5_10_Apr08_1_4.txt	GSM3402999_US22502540_252038210161_S01_GE1-v5_10_Apr08_1_4.txt	GSM1108881_US22502540_252038210161_S01_GE1-v5_10_Apr08_1_4.txt	GSM1205473_SEQC_NB236.txt	0	0
6f374a5d-c848-4216-9dfa-4e0a6e40807d_573.863	1	1	0	1	1	0	0	0	US22502540_252038210194_1_2.txt	US22502540_252038210194_S01_GE1-v5_95_Feb07_1_2.txt	0	GSM3403022_US22502540_252038210194_S01_GE1-v5_95_Feb07_1_2.txt	GSM1108972_US22502540_252038210194_S01_GE1-v5_95_Feb07_1_2.txt	0	0	0
70ff50e0-bbdb-4694-b822-42f6e439edc9_871.932	1	1	0	1	1	1	0	0	US22502540_252038210196_1_2.txt	US22502540_252038210196_S01_GE1-v5_95_Feb07_1_2.txt	0	GSM3403017_US22502540_252038210196_S01_GE1-v5_95_Feb07_1_2.txt	GSM1108976_US22502540_252038210196_S01_GE1-v5_95_Feb07_1_2.txt	GSM1205697_SEQC_NB460.txt	0	0
8a7ffc02-ac23-4d28-9ccb-f85567569ba3_631.301	1	1	0	1	1	0	0	0	US22502540_252038210197_1_1.txt	US22502540_252038210197_S01_GE1-v5_95_Feb07_1_1.txt	0	GSM3403018_US22502540_252038210197_S01_GE1-v5_95_Feb07_1_1.txt	GSM1108979_US22502540_252038210197_S01_GE1-v5_95_Feb07_1_1.txt	0	0	0
8a7ffc02-ac23-4d28-9ccb-f85567569ba3_737.861	1	1	0	1	1	1	0	0	US22502540_252038210197_1_2.txt	US22502540_252038210197_S01_GE1-v5_95_Feb07_1_2.txt	0	GSM3403025_US22502540_252038210197_S01_GE1-v5_95_Feb07_1_2.txt	GSM1108980_US22502540_252038210197_S01_GE1-v5_95_Feb07_1_2.txt	GSM1205724_SEQC_NB487.txt	0	0
8a7ffc02-ac23-4d28-9ccb-f85567569ba3_852.181	1	1	0	1	1	0	0	0	US22502540_252038210197_1_3.txt	US22502540_252038210197_S01_GE1-v5_95_Feb07_1_3.txt	0	GSM3403019_US22502540_252038210197_S01_GE1-v5_95_Feb07_1_3.txt	GSM1108981_US22502540_252038210197_S01_GE1-v5_95_Feb07_1_3.txt	0	0	0
24ad2005-19dc-413e-bf5a-b90b73ca6ec2_870.163	1	1	0	1	1	0	0	0	US22502540_252038210198_1_1.txt	US22502540_252038210198_S01_GE1-v5_95_Feb07_1_1.txt	0	GSM3403306_US22502540_252038210198_S01_GE1-v5_95_Feb07_1_1.txt	GSM1108983_US22502540_252038210198_S01_GE1-v5_95_Feb07_1_1.txt	0	0	0
24ad2005-19dc-413e-bf5a-b90b73ca6ec2_561.479	1	1	0	1	1	1	0	0	US22502540_252038210198_1_3.txt	US22502540_252038210198_S01_GE1-v5_95_Feb07_1_3.txt	0	GSM3403009_US22502540_252038210198_S01_GE1-v5_95_Feb07_1_3.txt	GSM1108985_US22502540_252038210198_S01_GE1-v5_95_Feb07_1_3.txt	GSM1205696_SEQC_NB459.txt	0	0
c12fb71c-0df5-4650-b1d9-f20370706a83_1262.98	1	1	0	1	1	0	0	0	US22502540_252038210200_1_2.txt	US22502540_252038210200_S01_GE1-v5_95_Feb07_1_2.txt	0	GSM3403079_US22502540_252038210200_S01_GE1-v5_95_Feb07_1_2.txt	GSM1108988_US22502540_252038210200_S01_GE1-v5_95_Feb07_1_2.txt	0	0	0
41985b80-f16e-461b-9fed-78b87f1ac02d_4630.89	1	1	0	1	1	0	0	0	US22502540_252038210203_1_2.txt	US22502540_252038210203_S01_GE1-v5_10_Apr08_1_2.txt	0	GSM3403146_US22502540_252038210203_S01_GE1-v5_10_Apr08_1_2.txt	GSM1108991_US22502540_252038210203_S01_GE1-v5_10_Apr08_1_2.txt	0	0	0
684832b9-3b89-4edf-8492-bdb36ceee691_3360.53	1	1	0	1	1	1	0	0	US22502540_252038210204_1_1.txt	US22502540_252038210204_S01_GE1-v5_10_Apr08_1_1.txt	0	GSM3403010_US22502540_252038210204_S01_GE1-v5_10_Apr08_1_1.txt	GSM1108994_US22502540_252038210204_S01_GE1-v5_10_Apr08_1_1.txt	GSM1205709_SEQC_NB472.txt	0	0
19615c30-01d1-40ae-8f08-bc0021945cce_4256.43	1	1	0	1	1	1	0	0	US22502540_252038210207_1_1.txt	US22502540_252038210207_S01_GE1-v5_10_Apr08_1_1.txt	0	GSM3403002_US22502540_252038210207_S01_GE1-v5_10_Apr08_1_1.txt	GSM1109006_US22502540_252038210207_S01_GE1-v5_10_Apr08_1_1.txt	GSM1205668_SEQC_NB431.txt	0	0
72cef7f0-3ffc-43ac-b30b-3ef58ed8a596_1394.18	1	1	0	1	1	0	0	0	US22502540_252038210224_1_4.txt	US22502540_252038210224_S01_GE1_105_Dec08_1_4.txt	0	GSM3403031_US22502540_252038210224_S01_GE1_105_Dec08_1_4.txt	GSM1109021_US22502540_252038210224_S01_GE1_105_Dec08_1_4.txt	0	0	0
282db583-b5d4-44bc-b990-13e6cfd1ea63_1669.91	1	1	0	1	1	1	0	0	US22502540_252038210233_1_3.txt	US22502540_252038210233_S01_GE1_105_Dec08_1_3.txt	0	GSM3403308_US22502540_252038210233_S01_GE1_105_Dec08_1_3.txt	GSM1109026_US22502540_252038210233_S01_GE1_105_Dec08_1_3.txt	GSM1205727_SEQC_NB490.txt	0	0
db904f99-3b83-4c29-8763-36d328128293_1396.71	1	1	0	1	1	0	0	0	US22502540_252038210237_1_1.txt	US22502540_252038210237_S01_GE1-v5_10_Apr08_1_1.txt	0	GSM3403156_US22502540_252038210237_S01_GE1-v5_10_Apr08_1_1.txt	GSM1109036_US22502540_252038210237_S01_GE1-v5_10_Apr08_2_1_1.txt	0	0	0
db904f99-3b83-4c29-8763-36d328128293_1088.02	1	1	0	1	1	1	0	0	US22502540_252038210237_1_3.txt	US22502540_252038210237_S01_GE1-v5_10_Apr08_1_3.txt	0	GSM3403024_US22502540_252038210237_S01_GE1-v5_10_Apr08_1_3.txt	GSM1109038_US22502540_252038210237_S01_GE1-v5_10_Apr08_2_1_3.txt	GSM1205714_SEQC_NB477.txt	0	0
0c767b28-3223-4562-82f6-5ce4a367b951_2000.28	1	1	0	1	1	1	0	0	US22502540_252038210244_1_2.txt	US22502540_252038210244_S01_GE1-v5_10_Apr08_1_2.txt	0	GSM3403027_US22502540_252038210244_S01_GE1-v5_10_Apr08_1_2.txt	GSM1109041_US22502540_252038210244_S01_GE1-v5_10_Apr08_2_1_2.txt	GSM1205726_SEQC_NB489.txt	0	0
6919c82b-e91a-4528-b2be-d52463fbd30f_591.96	1	1	0	1	0	0	0	0	US22502540_252038210256_1_2.txt	US22502540_252038210256_S01_GE1_105_Dec08_1_2.txt	0	GSM3403038_US22502540_252038210256_S01_GE1_105_Dec08_1_2.txt	0	0	0	0
6919c82b-e91a-4528-b2be-d52463fbd30f_303.087	1	1	0	1	0	0	0	0	US22502540_252038210256_1_4.txt	US22502540_252038210256_S01_GE1_105_Dec08_1_4.txt	0	GSM3403045_US22502540_252038210256_S01_GE1_105_Dec08_1_4.txt	0	0	0	0
06382a36-7208-4fef-8067-f6ed46b4a952_922.301	1	1	0	1	0	1	0	0	US22502540_252038210257_1_1.txt	US22502540_252038210257_S01_GE1_105_Dec08_1_1.txt	0	GSM3403043_US22502540_252038210257_S01_GE1_105_Dec08_1_1.txt	0	GSM1205700_SEQC_NB463.txt	0	0
06382a36-7208-4fef-8067-f6ed46b4a952_1207.3	1	1	0	1	0	0	0	0	US22502540_252038210257_1_3.txt	US22502540_252038210257_S01_GE1_105_Dec08_1_3.txt	0	GSM3403048_US22502540_252038210257_S01_GE1_105_Dec08_1_3.txt	0	0	0	0
15d4fcf0-cbad-4c59-8774-ac6e5bd246d7_671.88	1	1	0	1	0	1	0	0	US22502540_252038210263_1_1.txt	US22502540_252038210263_S01_GE1_105_Dec08_1_1.txt	0	GSM3402998_US22502540_252038210263_S01_GE1_105_Dec08_1_1.txt	0	GSM1205716_SEQC_NB479.txt	0	0
15d4fcf0-cbad-4c59-8774-ac6e5bd246d7_374.807	1	1	0	1	0	0	0	0	US22502540_252038210263_1_2.txt	US22502540_252038210263_S01_GE1_105_Dec08_1_2.txt	0	GSM3403052_US22502540_252038210263_S01_GE1_105_Dec08_1_2.txt	0	0	0	0
b7bb2496-1b11-495e-b2b5-d73b1ebdae41_1241.71	1	1	0	1	1	0	0	0	US22502540_252038210265_1_3.txt	US22502540_252038210265_S01_GE1_105_Dec08_1_3.txt	0	GSM3403036_US22502540_252038210265_S01_GE1_105_Dec08_1_3.txt	GSM1109042_US22502540_252038210265_S01_GE1_105_Dec08_1_3.txt	0	0	0
b7bb2496-1b11-495e-b2b5-d73b1ebdae41_1236.41	1	1	0	1	1	0	0	0	US22502540_252038210265_1_4.txt	US22502540_252038210265_S01_GE1_105_Dec08_1_4.txt	0	GSM3403037_US22502540_252038210265_S01_GE1_105_Dec08_1_4.txt	GSM1109043_US22502540_252038210265_S01_GE1_105_Dec08_1_4.txt	0	0	0
55816577-c82e-4918-83bb-d5d034aa1965_1492.46	1	1	0	1	1	0	0	0	US22502540_252038210268_1_4.txt	US22502540_252038210268_S01_GE1_105_Dec08_1_4.txt	0	GSM3403034_US22502540_252038210268_S01_GE1_105_Dec08_1_4.txt	GSM1109049_US22502540_252038210268_S01_GE1_105_Dec08_1_4.txt	0	0	0
2f3aeac0-5b55-47e1-a76b-78dbcdb57a3a_677.793	1	1	0	1	0	1	0	0	US22502540_252038210274_1_1.txt	US22502540_252038210274_S01_GE1_105_Dec08_1_1.txt	0	GSM3403030_US22502540_252038210274_S01_GE1_105_Dec08_1_1.txt	0	GSM1205656_SEQC_NB419.txt	0	0
2f3aeac0-5b55-47e1-a76b-78dbcdb57a3a_820.434	1	1	0	1	0	1	0	0	US22502540_252038210274_1_2.txt	US22502540_252038210274_S01_GE1_105_Dec08_1_2.txt	0	GSM3402992_US22502540_252038210274_S01_GE1_105_Dec08_1_2.txt	0	GSM1205657_SEQC_NB420.txt	0	0
2f3aeac0-5b55-47e1-a76b-78dbcdb57a3a_1076.54	1	1	0	1	0	1	0	0	US22502540_252038210274_1_3.txt	US22502540_252038210274_S01_GE1_105_Dec08_1_3.txt	0	GSM3402978_US22502540_252038210274_S01_GE1_105_Dec08_1_3.txt	0	GSM1205658_SEQC_NB421.txt	0	0
2f3aeac0-5b55-47e1-a76b-78dbcdb57a3a_871.52	1	1	0	1	0	1	0	0	US22502540_252038210274_1_4.txt	US22502540_252038210274_S01_GE1_105_Dec08_1_4.txt	0	GSM3403023_US22502540_252038210274_S01_GE1_105_Dec08_1_4.txt	0	GSM1205655_SEQC_NB418.txt	0	0
79df3168-445b-4967-885f-3df3021746ca_586.472	1	1	0	1	0	1	0	0	US22502540_252038210275_1_2.txt	US22502540_252038210275_S01_GE1_105_Dec08_1_2.txt	0	GSM3402982_US22502540_252038210275_S01_GE1_105_Dec08_1_2.txt	0	GSM1205649_SEQC_NB412.txt	0	0
b3327b64-5b1d-4399-bca2-cb6fafc861f9_1763.2	1	1	0	1	0	1	0	0	US22502540_252038210276_1_2.txt	US22502540_252038210276_S01_GE1_105_Dec08_1_2.txt	0	GSM3403086_US22502540_252038210276_S01_GE1_105_Dec08_1_2.txt	0	GSM1205643_SEQC_NB406.txt	0	0
ec8e7a4a-a793-42c7-9397-06425e033def_1407.87	0	1	0	1	0	1	0	0	0	US22502540_252038210289_S01_GE1_105_Dec08_1_1.txt	0	GSM3403059_US22502540_252038210289_S01_GE1_105_Dec08_1_1.txt	0	GSM1205721_SEQC_NB484.txt	0	0
ec8e7a4a-a793-42c7-9397-06425e033def_1317.75	0	1	0	1	0	1	0	0	0	US22502540_252038210289_S01_GE1_105_Dec08_1_2.txt	0	GSM3403155_US22502540_252038210289_S01_GE1_105_Dec08_1_2.txt	0	GSM1205723_SEQC_NB486.txt	0	0
ec8e7a4a-a793-42c7-9397-06425e033def_1638.5	0	1	0	1	0	1	0	0	0	US22502540_252038210289_S01_GE1_105_Dec08_1_3.txt	0	GSM3403065_US22502540_252038210289_S01_GE1_105_Dec08_1_3.txt	0	GSM1205722_SEQC_NB485.txt	0	0
610bd749-1540-4052-9fec-86d37195b4e2_570.192	0	1	0	1	0	0	0	0	0	US22502540_252038210294_S01_GE1_105_Dec08_1_4.txt	0	GSM3403162_US22502540_252038210294_S01_GE1_105_Dec08_1_4.txt	0	0	0	0
ffb3cadf-7218-4dd0-858e-9f6b5e6bb70e_1315.65	0	1	0	1	0	0	0	0	0	US22502540_252038210296_S01_GE1_105_Dec08_1_1.txt	0	GSM3403068_US22502540_252038210296_S01_GE1_105_Dec08_1_1.txt	0	0	0	0
ffb3cadf-7218-4dd0-858e-9f6b5e6bb70e_1135.68	0	1	0	1	0	0	0	0	0	US22502540_252038210296_S01_GE1_105_Dec08_1_3.txt	0	GSM3403099_US22502540_252038210296_S01_GE1_105_Dec08_1_3.txt	0	0	0	0
801021e9-1bdb-470f-84c4-d3e864fe171f_1677.74	0	1	0	1	0	0	0	0	0	US22502540_252038210297_S01_GE1_105_Dec08_1_1.txt	0	GSM3403066_US22502540_252038210297_S01_GE1_105_Dec08_1_1.txt	0	0	0	0
801021e9-1bdb-470f-84c4-d3e864fe171f_1089.69	0	1	0	1	0	0	0	0	0	US22502540_252038210297_S01_GE1_105_Dec08_1_4.txt	0	GSM3403113_US22502540_252038210297_S01_GE1_105_Dec08_1_4.txt	0	0	0	0
959422da-f743-49ca-a759-b11051a587ab_665.477	0	1	0	1	0	0	0	0	0	US22502540_252038210299_S01_GE1_105_Dec08_1_1.txt	0	GSM3403040_US22502540_252038210299_S01_GE1_105_Dec08_1_1.txt	0	0	0	0
fb15f6f6-e890-41bc-a68c-92c98a94b9c3_80.6342	0	1	0	1	0	0	0	0	0	US22502540_252038210301_S01_GE1_105_Dec08_1_4.txt	0	GSM3403175_US22502540_252038210301_S01_GE1_105_Dec08_1_4.txt	0	0	0	0
70dc8409-c115-4827-8eba-ea79ad9a6088_929.57	0	1	0	1	0	0	0	0	0	US22502540_252038210305_S01_GE1_105_Dec08_1_4.txt	0	GSM3402974_US22502540_252038210305_S01_GE1_105_Dec08_1_4.txt	0	0	0	0
846d3583-5886-4866-bf29-f59fdb1e9f35_922.995	0	1	0	1	0	0	0	0	0	US22502540_252038210309_S01_GE1_105_Dec08_1_4.txt	0	GSM3403141_US22502540_252038210309_S01_GE1_105_Dec08_1_4.txt	0	0	0	0
1616775b-8bb6-42ff-be1e-c558ecf0702d_1544.83	0	1	0	1	0	0	0	0	0	US22502540_252038210336_S01_GE1_105_Dec08_1_1.txt	0	GSM3403313_US22502540_252038210336_S01_GE1_105_Dec08_1_1.txt	0	0	0	0
1616775b-8bb6-42ff-be1e-c558ecf0702d_1239.52	0	1	0	1	0	0	0	0	0	US22502540_252038210336_S01_GE1_105_Dec08_1_2.txt	0	GSM3403103_US22502540_252038210336_S01_GE1_105_Dec08_1_2.txt	0	0	0	0
1616775b-8bb6-42ff-be1e-c558ecf0702d_1752.06	0	1	0	1	0	0	0	0	0	US22502540_252038210336_S01_GE1_105_Dec08_1_3.txt	0	GSM3403108_US22502540_252038210336_S01_GE1_105_Dec08_1_3.txt	0	0	0	0
1616775b-8bb6-42ff-be1e-c558ecf0702d_1831.29	0	1	0	1	0	0	0	0	0	US22502540_252038210336_S01_GE1_105_Dec08_1_4.txt	0	GSM3403105_US22502540_252038210336_S01_GE1_105_Dec08_1_4.txt	0	0	0	0
8d900f9f-f167-44de-93e4-271725393a4f_1232.19	0	1	0	1	0	0	0	0	0	US22502540_252038210337_S01_GE1_105_Dec08_1_2.txt	0	GSM3403119_US22502540_252038210337_S01_GE1_105_Dec08_1_2.txt	0	0	0	0
8d900f9f-f167-44de-93e4-271725393a4f_982.152	0	1	0	1	0	0	0	0	0	US22502540_252038210337_S01_GE1_105_Dec08_1_3.txt	0	GSM3403005_US22502540_252038210337_S01_GE1_105_Dec08_1_3.txt	0	0	0	0
85e6da62-ea95-4c96-a415-f53ff97b6c96_2020.89	0	1	0	1	0	0	0	0	0	US22502540_252038210338_S01_GE1_105_Dec08_1_4.txt	0	GSM3403062_US22502540_252038210338_S01_GE1_105_Dec08_1_4.txt	0	0	0	0
74905742-4fca-4495-83cf-ee89ef3e38ed_2532.46	0	1	0	1	0	0	0	0	0	US22502540_252038210339_S01_GE1_105_Dec08_1_2.txt	0	GSM3403314_US22502540_252038210339_S01_GE1_105_Dec08_1_2.txt	0	0	0	0
74905742-4fca-4495-83cf-ee89ef3e38ed_1013.54	0	1	0	1	0	0	0	0	0	US22502540_252038210339_S01_GE1_105_Dec08_1_3.txt	0	GSM3403131_US22502540_252038210339_S01_GE1_105_Dec08_1_3.txt	0	0	0	0
74905742-4fca-4495-83cf-ee89ef3e38ed_758.917	0	1	0	1	0	0	0	0	0	US22502540_252038210339_S01_GE1_105_Dec08_1_4.txt	0	GSM3403138_US22502540_252038210339_S01_GE1_105_Dec08_1_4.txt	0	0	0	0
1c7fd657-e48b-4d2d-b0cd-af99de40fa6d_2219.4	0	1	0	1	0	0	0	0	0	US22502540_252038210340_S01_GE1_105_Dec08_1_2.txt	0	GSM3403064_US22502540_252038210340_S01_GE1_105_Dec08_1_2.txt	0	0	0	0
74632e10-d374-401d-b80e-f21cc2a94cfd_1273.44	0	1	0	1	0	0	0	0	0	US22502540_252038210344_S01_GE1_105_Dec08_1_3.txt	0	GSM3403157_US22502540_252038210344_S01_GE1_105_Dec08_1_3.txt	0	0	0	0
6287d4e2-ab6e-47b4-8311-71ae4feeeada_1354.72	1	0	1	1	1	1	0	0	US22502540_252038210009_1_3.txt	0	US22502540_252038210009_S01_GE1-v5_10_Apr08_1_3.txt	GSM3402983_US22502540_252038210009_S01_GE1-v5_10_Apr08_1_3.txt	GSM1108426_US22502540_252038210009_S01_GE1-v5_10_Apr08_1_3.txt	GSM1205486_SEQC_NB249.txt	0	0
7c0bb66c-567a-4081-8834-89bc49319250_2851.93	1	0	1	1	1	1	0	0	US22502540_252038210147_1_1.txt	0	US22502540_252038210147_S01_GE1-v5_10_Apr08_1_1.txt	GSM3402994_US22502540_252038210147_S01_GE1-v5_10_Apr08_1_1.txt	GSM1108830_US22502540_252038210147_S01_GE1-v5_10_Apr08_1_1.txt	GSM1205449_SEQC_NB212.txt	0	0
edd72db8-219d-42d3-a539-9492e0085ba7_2378.2	1	0	1	1	1	1	0	0	US22502540_252038210164_1_1.txt	0	US22502540_252038210164_S01_GE1-v5_10_Apr08_1_1.txt	GSM3402997_US22502540_252038210164_S01_GE1-v5_10_Apr08_1_1.txt	GSM1108890_US22502540_252038210164_S01_GE1-v5_10_Apr08_1_1.txt	GSM1205450_SEQC_NB213.txt	0	0
fd2a23c8-bffd-4836-ae4e-68ce5c3105ec_883.98	0	0	0	1	0	0	0	0	0	0	0	GSM3403035_US22502540_252038210295_S01_GE1_105_Dec08_1_4.txt	0	0	0	0
95f3a776-939e-4f73-935a-ad2cdff071a2_2739.74	1	0	1	1	1	1	0	0	US22502540_252038210146_1_1.txt	0	US22502540_252038210146_S01_GE1-v5_10_Apr08_1_1.txt	GSM3403121_US22502540_252038210146_S01_GE1-v5_10_Apr08_1_1.txt	GSM1108826_US22502540_252038210146_S01_GE1-v5_10_Apr08_1_1.txt	GSM1205495_SEQC_NB258.txt	0	0
c010dbb4-c33d-45d6-b591-e790dcdc7a0a_2012.77	0	0	0	1	0	0	0	0	0	0	0	GSM3403123_SG14245029_252038210391_S001_GE1_105_Dec08_1_3.txt	0	0	0	0
b3327b64-5b1d-4399-bca2-cb6fafc861f9_1175.11	0	0	0	1	0	1	0	0	0	0	0	GSM3403153_US22502540_252038210276_S01_GE1_105_Dec08_1_1.txt	0	GSM1205644_SEQC_NB407.txt	0	0
2fb4d1ba-611d-4353-9d67-1d0e2d08edfa_711.027	0	0	0	1	0	0	0	0	0	0	0	GSM3403154_US22502540_252038210282_S01_GE1_105_Dec08_1_3.txt	0	0	0	0
b2dffde4-0533-4b74-9a2b-9cd6923a7576_1264.11	0	0	0	1	0	1	0	0	0	0	0	GSM3403163_US22502540_252038210266_S01_GE1_105_Dec08_1_4.txt	0	GSM1205642_SEQC_NB405.txt	0	0
5d9d1a10-c1fb-4699-9ba1-e359fc2eb7e8_1681.85	1	0	1	1	1	1	0	0	US22502540_252038210051_1_4.txt	0	US22502540_252038210051_1_4.txt	GSM3403250_US22502540_252038210051_S01_GE1-v5_10_Apr08_1_4.txt	GSM1108562_US22502540_252038210051_S01_GE1-v5_10_Apr08_1_4.txt	GSM1205695_SEQC_NB458.txt	0	0
745543cd-d3d6-4cb6-bfd5-0ea4a2bfe778_2149.38	1	0	1	1	1	1	0	0	US22502540_252038210070_1_4.txt	0	US22502540_252038210070_1_4.txt	GSM3403251_US22502540_252038210070_S01_GE1-v5_95_Feb07_1_4.txt	GSM1108629_US22502540_252038210070_S01_GE1-v5_95_Feb07_1_4.txt	GSM1205493_SEQC_NB256.txt	0	0
a00ae695-42e1-42e7-9a87-d54ea852d265_2414.34	1	0	1	1	1	1	0	0	US22502540_252038210071_1_2.txt	0	US22502540_252038210071_1_2.txt	GSM3403253_US22502540_252038210071_S01_GE1-v5_95_Feb07_1_2.txt	GSM1108631_US22502540_252038210071_S01_GE1-v5_95_Feb07_1_2.txt	GSM1205433_SEQC_NB196.txt	0	0
241f3bdd-ac49-4a23-bcd9-f1287797861a_1981.73	1	0	1	1	1	1	0	0	US22502540_252038210057_1_3.txt	0	US22502540_252038210057_1_3.txt	GSM3403256_US22502540_252038210057_S01_GE1-v5_10_Apr08_1_3.txt	GSM1108585_US22502540_252038210057_S01_GE1-v5_10_Apr08_1_3.txt	GSM1205476_SEQC_NB239.txt	0	0
9a9bc057-8dfe-401d-8cf7-79a8c57d26e0_1682.35	1	0	1	1	1	1	0	0	US22502540_252038210055_1_1.txt	0	US22502540_252038210055_1_1.txt	GSM3403257_US22502540_252038210055_S01_GE1-v5_10_Apr08_1_1.txt	GSM1108575_US22502540_252038210055_S01_GE1-v5_10_Apr08_1_1.txt	GSM1205596_SEQC_NB359.txt	0	0
f2cb0167-d47e-4069-b594-3457b9152d06_1565.63	1	0	1	1	1	1	0	0	US22502540_252038210021_1_1.txt	0	US22502540_252038210021_S01_GE1-v5_10_Apr08_1_1.txt	GSM3403258_US22502540_252038210021_S01_GE1-v5_10_Apr08_1_1.txt	GSM1108462_US22502540_252038210021_S01_GE1-v5_10_Apr08_1_1.txt	GSM1205631_SEQC_NB394.txt	0	0
6372305e-6270-45f2-873d-3a4adbab9a3c_1535.23	1	0	1	1	1	1	0	0	US22502540_252038210006_1_3.txt	0	US22502540_252038210006_S01_GE1-v5_10_Apr08_1_3.txt	GSM3403259_US22502540_252038210006_S01_GE1-v5_10_Apr08_1_3.txt	GSM1108418_US22502540_252038210006_S01_GE1-v5_10_Apr08_1_3.txt	GSM1205542_SEQC_NB305.txt	0	0
1208fe42-1dd2-4078-95ca-038f03f2d492_1397.65	1	0	1	1	1	1	0	0	US22502540_252038210007_1_4.txt	0	US22502540_252038210007_S01_GE1-v5_10_Apr08_1_4.txt	GSM3403260_US22502540_252038210007_S01_GE1-v5_10_Apr08_1_4.txt	GSM1108423_US22502540_252038210007_S01_GE1-v5_10_Apr08_1_4.txt	GSM1205474_SEQC_NB237.txt	0	0
70f3b632-5421-4bc3-9653-a906e076f385_1042.27	1	0	0	1	0	1	0	0	US22502540_252038210262_1_4.txt	0	0	GSM3403261_US22502540_252038210262_S01_GE1_107_Sep09_1_4.txt	0	GSM1205638_SEQC_NB401.txt	0	0
6372305e-6270-45f2-873d-3a4adbab9a3c_1458.27	1	0	1	1	1	1	0	0	US22502540_252038210006_1_4.txt	0	US22502540_252038210006_S01_GE1-v5_10_Apr08_1_4.txt	GSM3403262_US22502540_252038210006_S01_GE1-v5_10_Apr08_1_4.txt	GSM1108419_US22502540_252038210006_S01_GE1-v5_10_Apr08_1_4.txt	GSM1205428_SEQC_NB191.txt	0	0
626773eb-faaa-4801-a612-3b92e041ac08_1252.82	1	0	1	1	1	1	0	0	US22502540_252038210004_1_2.txt	0	US22502540_252038210004_S01_GE1-v5_10_Apr08_1_2.txt	GSM3403263_US22502540_252038210004_S01_GE1-v5_10_Apr08_1_2.txt	GSM1108409_US22502540_252038210004_S01_GE1-v5_10_Apr08_1_2.txt	GSM1205629_SEQC_NB392.txt	0	0
dc4b7f1b-0e9a-40a9-980b-f4ac64e43256_1464.44	0	0	0	1	0	0	0	0	0	0	0	GSM3403264_SG14245029_252038210409_S001_GE1_105_Dec08_1_2.txt	0	0	0	0
c1fd0ec0-ebab-4635-9de5-bd22ba4e40e8_1789.34	1	0	1	1	1	1	0	0	US22502540_252038210159_1_1.txt	0	US22502540_252038210159_S01_GE1-v5_10_Apr08_1_1.txt	GSM3403266_US22502540_252038210159_S01_GE1-v5_10_Apr08_1_1.txt	GSM1108870_US22502540_252038210159_S01_GE1-v5_10_Apr08_1_1.txt	GSM1205485_SEQC_NB248.txt	0	0
1d72c205-cbdd-465c-8810-b817e8948123_2733	1	0	1	1	1	1	0	0	US22502540_252038210155_1_2.txt	0	US22502540_252038210155_S01_GE1-v5_10_Apr08_1_2.txt	GSM3403268_US22502540_252038210155_S01_GE1-v5_10_Apr08_1_2.txt	GSM1108858_US22502540_252038210155_S01_GE1-v5_10_Apr08_1_2.txt	GSM1205529_SEQC_NB292.txt	0	0
0657c48e-3d60-4ae3-938a-074321292dd7_2522.88	1	0	1	1	1	1	0	0	US22502540_252038210154_1_1.txt	0	US22502540_252038210154_S01_GE1-v5_10_Apr08_1_1.txt	GSM3403270_US22502540_252038210154_S01_GE1-v5_10_Apr08_1_1.txt	GSM1108853_US22502540_252038210154_S01_GE1-v5_10_Apr08_1_1.txt	GSM1205478_SEQC_NB241.txt	0	0
a9de4522-a6b8-44cf-90b7-080208c0dc88_2247.18	1	0	0	1	1	0	0	0	US22502540_252038210223_1_3.txt	0	0	GSM3403276_US22502540_252038210223_S01_GE1-v5_10_Apr08_1_3.txt	GSM1109018_US22502540_252038210223_S01_GE1-v5_10_Apr08_2_1_3.txt	0	0	0
2fb4d1ba-611d-4353-9d67-1d0e2d08edfa_1346.35	0	0	0	1	0	1	0	0	0	0	0	GSM3403279_US22502540_252038210282_S01_GE1_105_Dec08_1_1.txt	0	GSM1205719_SEQC_NB482.txt	0	0
23e2b477-fc02-4a8f-abef-5d4b549daa5f_2117.35	0	0	0	1	0	0	0	0	0	0	0	GSM3403280_SG14245029_252038210385_S001_GE1_105_Dec08_1_2.txt	0	0	0	0
769b45e7-299b-4764-be87-aeb8b5648d41_1389.74	0	0	0	1	0	0	0	0	0	0	0	GSM3403281_SG14245029_252038210411_S001_GE1_105_Dec08_1_1.txt	0	0	0	0
23e2b477-fc02-4a8f-abef-5d4b549daa5f_1167.29	0	0	0	1	0	0	0	0	0	0	0	GSM3403282_SG14245029_252038210385_S001_GE1_105_Dec08_1_4.txt	0	0	0	0
07932386-0cfa-44fd-b7ea-785659b503f0_1543.38	0	0	0	1	0	0	0	0	0	0	0	GSM3403283_SG14245029_252038210386_S001_GE1_105_Dec08_1_2.txt	0	0	0	0
da5acd85-efd4-4ed0-b43c-f7f39fd67b15_1090.86	0	0	0	1	0	0	0	0	0	0	0	GSM3403284_SG14245029_252038210393_S001_GE1_105_Dec08_1_1.txt	0	0	0	0
ffb3cadf-7218-4dd0-858e-9f6b5e6bb70e_1540.8	0	0	0	1	0	0	0	0	0	0	0	GSM3403285_US22502540_252038210296_S01_GE1_105_Dec08_1_2.txt	0	0	0	0
d997c038-6040-4ecb-8fc0-d0492a91ade2_322.558	0	0	0	1	0	0	0	0	0	0	0	GSM3403286_SG14245029_252038210356_S001_GE1_105_Dec08_1_1.txt	0	0	0	0
74632e10-d374-401d-b80e-f21cc2a94cfd_1143.61	0	0	0	1	0	0	0	0	0	0	0	GSM3403287_US22502540_252038210344_S01_GE1_105_Dec08_1_1.txt	0	0	0	0
1c7fd657-e48b-4d2d-b0cd-af99de40fa6d_1386.11	0	0	0	1	0	0	0	0	0	0	0	GSM3403288_US22502540_252038210340_S01_GE1_105_Dec08_1_4.txt	0	0	0	0
6f2401ea-996d-4b03-a703-33905160be01_2592.52	0	0	0	1	0	0	0	0	0	0	0	GSM3403289_SG14245029_252038210389_S001_GE1_105_Dec08_1_2.txt	0	0	0	0
ffb3cadf-7218-4dd0-858e-9f6b5e6bb70e_1326.21	0	0	0	1	0	0	0	0	0	0	0	GSM3403290_US22502540_252038210296_S01_GE1_105_Dec08_1_4.txt	0	0	0	0
9b2a1366-2dfb-4bd2-a6b3-479f4d72b0b6_2034.27	1	0	1	1	1	1	0	0	US22502540_252038210017_1_1.txt	0	US22502540_252038210017_S01_GE1-v5_10_Apr08_1_1.txt	GSM3403291_US22502540_252038210017_S01_GE1-v5_10_Apr08_1_1.txt	GSM1108450_US22502540_252038210017_S01_GE1-v5_10_Apr08_1_1.txt	GSM1205551_SEQC_NB314.txt	0	0
769b45e7-299b-4764-be87-aeb8b5648d41_1290.63	0	0	0	1	0	0	0	0	0	0	0	GSM3403292_SG14245029_252038210411_S001_GE1_105_Dec08_1_2.txt	0	0	0	0
dc4b7f1b-0e9a-40a9-980b-f4ac64e43256_1554.39	0	0	0	1	0	0	0	0	0	0	0	GSM3403293_SG14245029_252038210409_S001_GE1_105_Dec08_1_3.txt	0	0	0	0
4d3bbbda-de44-4893-9763-3d692c513bbd_915.694	0	0	0	1	0	0	0	0	0	0	0	GSM3403294_SG14245029_252038210349_S001_GE1_105_Dec08_1_4.txt	0	0	0	0
80922653-6efa-4fc0-99ed-386ed1cba138_1768.93	0	0	0	1	0	0	0	0	0	0	0	GSM3403295_SG14245029_252038210394_S001_GE1_105_Dec08_1_1.txt	0	0	0	0
f5f8625c-5798-4040-b4da-4ae4b546bf67_2202.79	1	0	1	1	1	1	0	0	US22502540_252038210097_1_4.txt	0	US22502540_252038210097_1_4.txt	GSM3403299_US22502540_252038210097_S01_GE1-v5_10_Apr08_1_4.txt	GSM1108720_US22502540_252038210097_S01_GE1-v5_10_Apr08_1_4.txt	GSM1205252_SEQC_NB015.txt	0	0
a5b6ca43-06ca-492c-8598-a69669e5235a_1272.18	1	0	1	1	1	1	0	0	US22502540_252038210067_1_4.txt	0	US22502540_252038210067_1_4.txt	GSM3403304_US22502540_252038210067_S01_GE1-v5_95_Feb07_1_4.txt	GSM1108620_US22502540_252038210067_S01_GE1-v5_95_Feb07_1_4.txt	GSM1205479_SEQC_NB242.txt	0	0
577e47fe-e76e-47bc-8c16-70e633b3ccc9_1067.82	1	0	1	1	1	1	0	0	US22502540_252038210090_1_3.txt	0	US22502540_252038210090_1_3.txt	GSM3403305_US22502540_252038210090_S01_GE1-v5_10_Apr08_1_3.txt	GSM1108694_US22502540_252038210090_S01_GE1-v5_10_Apr08_1_3.txt	GSM1205387_SEQC_NB150.txt	0	0
1ef5e6aa-625f-43c7-ba3c-6a9d4b68f4cd_741.959	1	0	0	1	1	1	0	0	US22502540_252038210193_1_3.txt	0	0	GSM3403307_US22502540_252038210193_S01_GE1-v5_95_Feb07_1_3.txt	GSM1108970_US22502540_252038210193_S01_GE1-v5_95_Feb07_1_3.txt	GSM1205636_SEQC_NB399.txt	0	0
e19bade6-4cc4-4046-9d51-d568a7c5225c_2955.16	0	0	0	1	0	0	0	0	0	0	0	GSM3403310_SG14245029_252038210399_S001_GE1_105_Dec08_1_2.txt	0	0	0	0
778801a5-6e3a-4705-b698-a51897089150_2829.71	0	0	0	1	0	0	0	0	0	0	0	GSM3403311_SG14245029_252038210400_S001_GE1_105_Dec08_1_4.txt	0	0	0	0
e19bade6-4cc4-4046-9d51-d568a7c5225c_1824.28	0	0	0	1	0	0	0	0	0	0	0	GSM3403315_SG14245029_252038210399_S001_GE1_105_Dec08_1_4.txt	0	0	0	0
b3e94b20-020b-4528-b908-029e44ad339b_749.552	1	0	1	1	1	1	0	0	US22502540_252038210083_1_4.txt	0	US22502540_252038210083_1_4.txt	GSM3403316_US22502540_252038210083_S01_GE1-v5_10_Apr08_1_4.txt	GSM1108673_US22502540_252038210083_S01_GE1-v5_10_Apr08_1_4.txt	GSM1205322_SEQC_NB085.txt	0	0
778801a5-6e3a-4705-b698-a51897089150_3775.99	0	0	0	1	0	0	0	0	0	0	0	GSM3403317_SG14245029_252038210400_S001_GE1_105_Dec08_1_1.txt	0	0	0	0
e19bade6-4cc4-4046-9d51-d568a7c5225c_3101.69	0	0	0	1	0	0	0	0	0	0	0	GSM3403318_SG14245029_252038210399_S001_GE1_105_Dec08_1_1.txt	0	0	0	0
e19bade6-4cc4-4046-9d51-d568a7c5225c_2814.34	0	0	0	1	0	0	0	0	0	0	0	GSM3403319_SG14245029_252038210399_S001_GE1_105_Dec08_1_3.txt	0	0	0	0
e0b04fa6-fe3c-4b80-a6f6-0de467bea588_1043.17	1	0	1	1	1	1	0	0	US22502540_252038210110_1_4.txt	0	US22502540_252038210110_1_4.txt	GSM3403320_US22502540_252038210110_S01_GE1-v5_10_Apr08_1_4.txt	GSM1108754_US22502540_252038210110_S01_GE1-v5_10_Apr08_1_4.txt	GSM1205269_SEQC_NB032.txt	0	0
f9c77b4d-90cc-4ebc-8aa0-975d3e8bc315_2226.41	1	0	1	1	1	1	0	0	US22502540_252038210069_1_4.txt	0	US22502540_252038210069_1_4.txt	GSM3403321_US22502540_252038210069_S01_GE1-v5_95_Feb07_1_4.txt	GSM1108625_US22502540_252038210069_S01_GE1-v5_95_Feb07_1_4.txt	GSM1205623_SEQC_NB386.txt	0	0
f5f8625c-5798-4040-b4da-4ae4b546bf67_1308.99	1	0	1	1	1	1	0	0	US22502540_252038210097_1_1.txt	0	US22502540_252038210097_1_1.txt	GSM3403322_US22502540_252038210097_S01_GE1-v5_10_Apr08_1_1.txt	GSM1108717_US22502540_252038210097_S01_GE1-v5_10_Apr08_1_1.txt	GSM1205624_SEQC_NB387.txt	0	0
6720bcce-8db5-495e-98f5-7cb375ce1f5b_1938.58	1	0	1	1	1	1	0	0	US22502540_252038210027_1_2.txt	0	US22502540_252038210027_S01_GE1-v5_10_Apr08_1_2.txt	GSM3403323_US22502540_252038210027_S01_GE1-v5_10_Apr08_1_2.txt	GSM1108485_US22502540_252038210027_S01_GE1-v5_10_Apr08_1_2.txt	GSM1205593_SEQC_NB356.txt	0	0
e0b04fa6-fe3c-4b80-a6f6-0de467bea588_1197.24	1	0	1	1	1	1	0	0	US22502540_252038210110_1_1.txt	0	US22502540_252038210110_1_1.txt	GSM3403324_US22502540_252038210110_S01_GE1-v5_10_Apr08_1_1.txt	GSM1108751_US22502540_252038210110_S01_GE1-v5_10_Apr08_1_1.txt	GSM1205268_SEQC_NB031.txt	0	0
670f89fe-a897-47e1-9351-f65ee73c751f_1562.13	1	0	1	1	1	1	0	0	US22502540_252038210089_1_3.txt	0	US22502540_252038210089_1_3.txt	GSM3403325_US22502540_252038210089_S01_GE1-v5_10_Apr08_1_3.txt	GSM1108690_US22502540_252038210089_S01_GE1-v5_10_Apr08_1_3.txt	GSM1205289_SEQC_NB052.txt	0	0
8c6754da-02cc-4c63-bd82-d537567f0a27_1152.08	1	0	1	1	1	1	0	0	US22502540_252038210048_1_2.txt	0	US22502540_252038210048_1_2.txt	GSM3403326_US22502540_252038210048_S01_GE1-v5_10_Apr08_1_2.txt	GSM1108553_US22502540_252038210048_S01_GE1-v5_10_Apr08_1_2.txt	GSM1205364_SEQC_NB127.txt	0	0
f2cb0167-d47e-4069-b594-3457b9152d06_1136.47	1	0	1	1	1	1	0	0	US22502540_252038210021_1_4.txt	0	US22502540_252038210021_S01_GE1-v5_10_Apr08_1_4.txt	GSM3403327_US22502540_252038210021_S01_GE1-v5_10_Apr08_1_4.txt	GSM1108465_US22502540_252038210021_S01_GE1-v5_10_Apr08_1_4.txt	GSM1205432_SEQC_NB195.txt	0	0
1fb161ea-3708-415a-a2f8-4d5c0847d993_1054.29	1	0	1	1	1	1	0	0	US22502540_252038210106_1_2.txt	0	US22502540_252038210106_1_2.txt	GSM3403328_US22502540_252038210106_S01_GE1-v5_10_Apr08_1_2.txt	GSM1108738_US22502540_252038210106_S01_GE1-v5_10_Apr08_1_2.txt	GSM1205316_SEQC_NB079.txt	0	0
d089c380-c09e-4b90-917b-b86222150b18_1390.74	1	0	1	1	1	1	0	0	US22502540_252038210109_1_1.txt	0	US22502540_252038210109_1_1.txt	GSM3403329_US22502540_252038210109_S01_GE1-v5_10_Apr08_1_1.txt	GSM1108747_US22502540_252038210109_S01_GE1-v5_10_Apr08_1_1.txt	GSM1205327_SEQC_NB090.txt	0	0
7ebaa242-a914-476a-8c9b-12e5b603e57c_642.386	1	0	1	1	1	1	0	0	US22502540_252038210112_1_1.txt	0	US22502540_252038210112_1_1.txt	GSM3403330_US22502540_252038210112_S01_GE1-v5_10_Apr08_1_1.txt	GSM1108759_US22502540_252038210112_S01_GE1-v5_10_Apr08_1_1.txt	GSM1205271_SEQC_NB034.txt	0	0
b5cfd3e9-53a7-41f9-abff-485ddc8abac9_2476.16	1	0	1	1	1	1	0	0	US22502540_252038210052_1_2.txt	0	US22502540_252038210052_1_2.txt	GSM3403331_US22502540_252038210052_S01_GE1-v5_10_Apr08_1_2.txt	GSM1108564_US22502540_252038210052_S01_GE1-v5_10_Apr08_1_2.txt	GSM1205352_SEQC_NB115.txt	0	0
942e8dfe-1c09-45ba-a629-221a20141f1c_1095.76	1	0	1	1	1	1	0	0	US22502540_252038210107_1_4.txt	0	US22502540_252038210107_1_4.txt	GSM3403332_US22502540_252038210107_S01_GE1-v5_10_Apr08_1_4.txt	GSM1108743_US22502540_252038210107_S01_GE1-v5_10_Apr08_1_4.txt	GSM1205264_SEQC_NB027.txt	0	0
bf960a75-f6a9-48b5-aefd-ef68dd5b3430_496.927	1	0	1	1	1	1	0	0	US22502540_252038210093_1_1.txt	0	US22502540_252038210093_1_1.txt	GSM3403333_US22502540_252038210093_S01_GE1-v5_10_Apr08_1_1.txt	GSM1108702_US22502540_252038210093_S01_GE1-v5_10_Apr08_1_1.txt	GSM1205263_SEQC_NB026.txt	0	0
e0b04fa6-fe3c-4b80-a6f6-0de467bea588_995.54	1	0	1	1	1	1	0	0	US22502540_252038210110_1_2.txt	0	US22502540_252038210110_1_2.txt	GSM3403334_US22502540_252038210110_S01_GE1-v5_10_Apr08_1_2.txt	GSM1108752_US22502540_252038210110_S01_GE1-v5_10_Apr08_1_2.txt	GSM1205279_SEQC_NB042.txt	0	0
1694ed6d-5e2d-4936-b0df-23e93a721a5f_2481.22	1	0	1	1	1	1	0	0	US22502540_252038210075_1_1.txt	0	US22502540_252038210075_1_1.txt	GSM3403335_US22502540_252038210075_S01_GE1-v5_10_Apr08_1_1.txt	GSM1108645_US22502540_252038210075_S01_GE1-v5_10_Apr08_1_1.txt	GSM1205488_SEQC_NB251.txt	0	0
212cc2db-0e93-4383-81dd-e0cc5abfa293_976.82	1	0	1	1	1	1	0	0	US22502540_252038210108_1_1.txt	0	US22502540_252038210108_1_1.txt	GSM3403336_US22502540_252038210108_S01_GE1-v5_10_Apr08_1_1.txt	GSM1108744_US22502540_252038210108_S01_GE1-v5_10_Apr08_1_1.txt	GSM1205265_SEQC_NB028.txt	0	0
3568e7d6-4e34-4ff2-81c0-cbf01f175dfd_792.326	1	0	1	1	1	1	0	0	US22502540_252038210115_1_2.txt	0	US22502540_252038210115_1_2.txt	GSM3403337_US22502540_252038210115_S01_GE1-v5_10_Apr08_1_2.txt	GSM1108769_US22502540_252038210115_S01_GE1-v5_10_Apr08_1_2.txt	GSM1205297_SEQC_NB060.txt	0	0
5271ba43-7789-4b06-b2d4-c64cfaa8d9c4_345.568	1	0	1	1	1	1	0	0	US22502540_252038210095_1_4.txt	0	US22502540_252038210095_1_4.txt	GSM3403338_US22502540_252038210095_S01_GE1-v5_10_Apr08_1_4.txt	GSM1108712_US22502540_252038210095_S01_GE1-v5_10_Apr08_1_4.txt	GSM1205313_SEQC_NB076.txt	0	0
67a1616d-6c17-4feb-b373-80629fe37147_1165.69	1	0	1	1	1	1	0	0	US22502540_252038210085_1_4.txt	0	US22502540_252038210085_1_4.txt	GSM3403339_US22502540_252038210085_S01_GE1-v5_10_Apr08_1_4.txt	GSM1108678_US22502540_252038210085_S01_GE1-v5_10_Apr08_1_4.txt	GSM1205308_SEQC_NB071.txt	0	0
95f15539-6d1f-4925-9468-f8ee4d512c5e_724.614	1	0	1	1	1	1	0	0	US22502540_252038210116_1_2.txt	0	US22502540_252038210116_1_2.txt	GSM3403340_US22502540_252038210116_S01_GE1-v5_10_Apr08_1_2.txt	GSM1108773_US22502540_252038210116_S01_GE1-v5_10_Apr08_1_2.txt	GSM1205302_SEQC_NB065.txt	0	0
2580d7e7-4c95-4f65-a2ec-6df3d0701ffb_341.737	1	0	1	1	1	1	0	0	US22502540_252038210092_1_3.txt	0	US22502540_252038210092_1_3.txt	GSM3403341_US22502540_252038210092_S01_GE1-v5_10_Apr08_1_3.txt	GSM1108700_US22502540_252038210092_S01_GE1-v5_10_Apr08_1_3.txt	GSM1205261_SEQC_NB024.txt	0	0
7fc5565d-f805-4811-a00b-c50d4823dc09_906.808	1	0	1	1	1	1	0	0	US22502540_252038210081_1_4.txt	0	US22502540_252038210081_1_4.txt	GSM3403342_US22502540_252038210081_S01_GE1-v5_10_Apr08_1_4.txt	GSM1108665_US22502540_252038210081_S01_GE1-v5_10_Apr08_1_4.txt	GSM1205314_SEQC_NB077.txt	0	0
6720bcce-8db5-495e-98f5-7cb375ce1f5b_1819.63	1	0	1	1	1	1	0	0	US22502540_252038210027_1_3.txt	0	US22502540_252038210027_S01_GE1-v5_10_Apr08_1_3.txt	GSM3403343_US22502540_252038210027_S01_GE1-v5_10_Apr08_1_3.txt	GSM1108486_US22502540_252038210027_S01_GE1-v5_10_Apr08_1_3.txt	GSM1205458_SEQC_NB221.txt	0	0
bae22dcc-088b-4322-bb41-42e446d52f90_1379.04	1	0	1	1	1	1	0	0	US22502540_252038210024_1_1.txt	0	US22502540_252038210024_1_1.txt	GSM3403344_US22502540_252038210024_S01_GE1-v5_10_Apr08_1_1.txt	GSM1108472_US22502540_252038210024_S01_GE1-v5_10_Apr08_1_1.txt	GSM1205350_SEQC_NB113.txt	0	0
bf960a75-f6a9-48b5-aefd-ef68dd5b3430_334.96	1	0	1	1	1	1	0	0	US22502540_252038210093_1_2.txt	0	US22502540_252038210093_1_2.txt	GSM3403345_US22502540_252038210093_S01_GE1-v5_10_Apr08_1_2.txt	GSM1108703_US22502540_252038210093_S01_GE1-v5_10_Apr08_1_2.txt	GSM1205248_SEQC_NB011.txt	0	0
59916904-e29d-4a27-a851-4b9808602188_1881.51	1	0	1	1	1	1	0	0	US22502540_252038210062_1_4.txt	0	US22502540_252038210062_1_4.txt	GSM3403346_US22502540_252038210062_S01_GE1-v5_10_Apr08_1_4.txt	GSM1108601_US22502540_252038210062_S01_GE1-v5_10_Apr08_1_4.txt	GSM1205296_SEQC_NB059.txt	0	0
0fee307e-283f-4af2-a355-d219c8fb8912_639.21	1	0	1	1	1	1	0	0	US22502540_252038210113_1_4.txt	0	US22502540_252038210113_1_4.txt	GSM3403347_US22502540_252038210113_S01_GE1-v5_10_Apr08_1_4.txt	GSM1108763_US22502540_252038210113_S01_GE1-v5_10_Apr08_1_4.txt	GSM1205239_SEQC_NB002.txt	0	0
670f89fe-a897-47e1-9351-f65ee73c751f_1192.45	1	0	1	1	1	1	0	0	US22502540_252038210089_1_4.txt	0	US22502540_252038210089_1_4.txt	GSM3403348_US22502540_252038210089_S01_GE1-v5_10_Apr08_1_4.txt	GSM1108691_US22502540_252038210089_S01_GE1-v5_10_Apr08_1_4.txt	GSM1205294_SEQC_NB057.txt	0	0
5271ba43-7789-4b06-b2d4-c64cfaa8d9c4_370.698	1	0	1	1	1	1	0	0	US22502540_252038210095_1_2.txt	0	US22502540_252038210095_1_2.txt	GSM3403350_US22502540_252038210095_S01_GE1-v5_10_Apr08_1_2.txt	GSM1108710_US22502540_252038210095_S01_GE1-v5_10_Apr08_1_2.txt	GSM1205325_SEQC_NB088.txt	0	0
e540e9c9-8a75-421b-ba35-8ceb977ce494_1270.29	1	0	1	1	1	1	0	0	US22502540_252038210100_1_3.txt	0	US22502540_252038210100_1_3.txt	GSM3403352_US22502540_252038210100_S01_GE1-v5_10_Apr08_1_3.txt	GSM1108728_US22502540_252038210100_S01_GE1-v5_10_Apr08_1_3.txt	GSM1205257_SEQC_NB020.txt	0	0
dc4b7f1b-0e9a-40a9-980b-f4ac64e43256_1897.41	0	0	0	1	0	0	0	0	0	0	0	GSM3403353_SG14245029_252038210409_S001_GE1_105_Dec08_1_1.txt	0	0	0	0
942e8dfe-1c09-45ba-a629-221a20141f1c_1095.85	1	0	1	1	1	1	0	0	US22502540_252038210107_1_2.txt	0	US22502540_252038210107_1_2.txt	GSM3403357_US22502540_252038210107_S01_GE1-v5_10_Apr08_1_2.txt	GSM1108741_US22502540_252038210107_S01_GE1-v5_10_Apr08_1_2.txt	GSM1205326_SEQC_NB089.txt	0	0
4bf6b959-78cc-408e-a09f-3f848b340f47_792.47	1	0	1	1	1	1	0	0	US22502540_252038210111_1_3.txt	0	US22502540_252038210111_1_3.txt	GSM3403359_US22502540_252038210111_S01_GE1-v5_10_Apr08_1_3.txt	GSM1108757_US22502540_252038210111_S01_GE1-v5_10_Apr08_1_3.txt	GSM1205282_SEQC_NB045.txt	0	0
a36617f0-ffd9-4bb0-b99d-a58d0789d051_525.569	1	0	1	1	1	1	0	0	US22502540_252038210114_1_2.txt	0	US22502540_252038210114_1_2.txt	GSM3403360_US22502540_252038210114_S01_GE1-v5_10_Apr08_1_2.txt	GSM1108765_US22502540_252038210114_S01_GE1-v5_10_Apr08_1_2.txt	GSM1205301_SEQC_NB064.txt	0	0
71536903-63a9-4ff5-91f0-afea7d685baa_329.392	1	0	1	1	1	1	0	0	US22502540_252038210094_1_4.txt	0	US22502540_252038210094_1_4.txt	GSM3403361_US22502540_252038210094_S01_GE1-v5_10_Apr08_1_4.txt	GSM1108708_US22502540_252038210094_S01_GE1-v5_10_Apr08_1_4.txt	GSM1205278_SEQC_NB041.txt	0	0
7fc5565d-f805-4811-a00b-c50d4823dc09_1763.53	1	0	1	1	1	1	0	0	US22502540_252038210081_1_1.txt	0	US22502540_252038210081_1_1.txt	GSM3403363_US22502540_252038210081_S01_GE1-v5_10_Apr08_1_1.txt	GSM1108662_US22502540_252038210081_S01_GE1-v5_10_Apr08_1_1.txt	GSM1205286_SEQC_NB049.txt	0	0
4bf6b959-78cc-408e-a09f-3f848b340f47_768.672	1	0	1	1	1	1	0	0	US22502540_252038210111_1_2.txt	0	US22502540_252038210111_1_2.txt	GSM3403364_US22502540_252038210111_S01_GE1-v5_10_Apr08_1_2.txt	GSM1108756_US22502540_252038210111_S01_GE1-v5_10_Apr08_1_2.txt	GSM1205281_SEQC_NB044.txt	0	0
f5f8625c-5798-4040-b4da-4ae4b546bf67_1957.47	1	0	1	1	1	1	0	0	US22502540_252038210097_1_2.txt	0	US22502540_252038210097_1_2.txt	GSM3403365_US22502540_252038210097_S01_GE1-v5_10_Apr08_1_2.txt	GSM1108718_US22502540_252038210097_S01_GE1-v5_10_Apr08_1_2.txt	GSM1205292_SEQC_NB055.txt	0	0
a4c904a6-a10c-4481-830d-96c6dd6ef7e0_948.378	1	0	1	1	1	1	0	0	US22502540_252038210088_1_1.txt	0	US22502540_252038210088_1_1.txt	GSM3403368_US22502540_252038210088_S01_GE1-v5_10_Apr08_1_1.txt	GSM1108685_US22502540_252038210088_S01_GE1-v5_10_Apr08_1_1.txt	GSM1205516_SEQC_NB279.txt	0	0
bae22dcc-088b-4322-bb41-42e446d52f90_1484.48	1	0	1	1	1	1	0	0	US22502540_252038210024_1_3.txt	0	US22502540_252038210024_1_3.txt	GSM3403369_US22502540_252038210024_S01_GE1-v5_10_Apr08_1_3.txt	GSM1108474_US22502540_252038210024_S01_GE1-v5_10_Apr08_1_3.txt	GSM1205715_SEQC_NB478.txt	0	0
52cc3a81-acaa-4f4c-aef4-45347724797e_1235.79	1	0	1	1	1	1	0	0	US22502540_252038210098_1_3.txt	0	US22502540_252038210098_1_3.txt	GSM3403370_US22502540_252038210098_S01_GE1-v5_10_Apr08_1_3.txt	GSM1108723_US22502540_252038210098_S01_GE1-v5_10_Apr08_1_3.txt	GSM1205328_SEQC_NB091.txt	0	0
ed57b6e0-0bd4-4279-8fb9-979ae7445324_763.588	1	0	1	1	1	1	0	0	US22502540_252038210047_1_3.txt	0	US22502540_252038210047_1_3.txt	GSM3403371_US22502540_252038210047_S01_GE1-v5_10_Apr08_1_3.txt	GSM1108550_US22502540_252038210047_S01_GE1-v5_10_Apr08_1_3.txt	GSM1205520_SEQC_NB283.txt	0	0
afeb0ca0-33bf-4071-8b42-1c950e19ed79_1811.44	1	0	1	1	1	1	0	0	US22502540_252038210023_1_1.txt	0	US22502540_252038210023_1_1.txt	GSM3403372_US22502540_252038210023_S01_GE1-v5_10_Apr08_1_1.txt	GSM1108469_US22502540_252038210023_S01_GE1-v5_10_Apr08_1_1.txt	GSM1205299_SEQC_NB062.txt	0	0
212cc2db-0e93-4383-81dd-e0cc5abfa293_1022.13	1	0	1	1	1	1	0	0	US22502540_252038210108_1_3.txt	0	US22502540_252038210108_1_3.txt	GSM3403373_US22502540_252038210108_S01_GE1-v5_10_Apr08_1_3.txt	GSM1108746_US22502540_252038210108_S01_GE1-v5_10_Apr08_1_3.txt	GSM1205238_SEQC_NB001.txt	0	0
53cf215e-e21f-4426-9a4a-b07315cc6c38_1922.55	1	0	1	1	1	1	0	0	US22502540_252038210066_1_2.txt	0	US22502540_252038210066_1_2.txt	GSM3403374_US22502540_252038210066_S01_GE1-v5_95_Feb07_1_2.txt	GSM1108614_US22502540_252038210066_S01_GE1-v5_95_Feb07_1_2.txt	GSM1205382_SEQC_NB145.txt	0	0
ed57b6e0-0bd4-4279-8fb9-979ae7445324_1169.21	1	0	1	1	1	1	0	0	US22502540_252038210047_1_2.txt	0	US22502540_252038210047_1_2.txt	GSM3403375_US22502540_252038210047_S01_GE1-v5_10_Apr08_1_2.txt	GSM1108549_US22502540_252038210047_S01_GE1-v5_10_Apr08_1_2.txt	GSM1205506_SEQC_NB269.txt	0	0
6dd5c1ef-96a0-4bad-9e2b-f15c78a9a445_1281.25	1	0	1	1	1	1	0	0	US22502540_252038210082_1_3.txt	0	US22502540_252038210082_1_3.txt	GSM3403376_US22502540_252038210082_S01_GE1-v5_10_Apr08_1_3.txt	GSM1108668_US22502540_252038210082_S01_GE1-v5_10_Apr08_1_3.txt	GSM1205307_SEQC_NB070.txt	0	0
89a798fc-23ce-4020-92f9-74c5863bcb25_1654.32	1	0	1	1	1	1	0	0	US22502540_252038210061_1_3.txt	0	US22502540_252038210061_1_3.txt	GSM3403377_US22502540_252038210061_S01_GE1-v5_10_Apr08_1_3.txt	GSM1108596_US22502540_252038210061_S01_GE1-v5_10_Apr08_1_3.txt	GSM1205359_SEQC_NB122.txt	0	0
67e6fef6-337e-40f3-870d-86a6b8882c95_614.862	1	0	1	1	1	1	0	0	US22502540_252038210080_1_4.txt	0	US22502540_252038210080_1_4.txt	GSM3403378_US22502540_252038210080_S01_GE1-v5_10_Apr08_1_4.txt	GSM1108661_US22502540_252038210080_S01_GE1-v5_10_Apr08_1_4.txt	GSM1205511_SEQC_NB274.txt	0	0
a36617f0-ffd9-4bb0-b99d-a58d0789d051_575.796	1	0	1	1	1	1	0	0	US22502540_252038210114_1_3.txt	0	US22502540_252038210114_1_3.txt	GSM3403380_US22502540_252038210114_S01_GE1-v5_10_Apr08_1_3.txt	GSM1108766_US22502540_252038210114_S01_GE1-v5_10_Apr08_1_3.txt	GSM1205318_SEQC_NB081.txt	0	0
5f93a814-7b20-445d-ab9c-0563ca376ace_3235.28	1	0	0	1	1	1	0	0	US22502540_252038210124_1_4.txt	0	0	GSM3403381_US22502540_252038210124_S01_GE1-v5_10_Apr08_1_4.txt	GSM1108805_US22502540_252038210124_S01_GE1-v5_10_Apr08_1_4.txt	GSM1205666_SEQC_NB429.txt	0	0
5d9d1a10-c1fb-4699-9ba1-e359fc2eb7e8_2357.19	1	0	1	1	1	1	0	0	US22502540_252038210051_1_1.txt	0	US22502540_252038210051_1_1.txt	GSM3403382_US22502540_252038210051_S01_GE1-v5_10_Apr08_1_1.txt	GSM1108559_US22502540_252038210051_S01_GE1-v5_10_Apr08_1_1.txt	GSM1205365_SEQC_NB128.txt	0	0
6c6fc216-b782-4051-9e20-f4501f6b1050_1734.68	1	0	1	1	1	0	0	0	US22502540_252038210084_1_1.txt	0	US22502540_252038210084_1_1.txt	GSM3403383_US22502540_252038210084_S01_GE1-v5_10_Apr08_1_1.txt	GSM1108674_US22502540_252038210084_S01_GE1-v5_10_Apr08_1_1.txt	0	0	0
89a798fc-23ce-4020-92f9-74c5863bcb25_1157.84	1	0	1	1	1	1	0	0	US22502540_252038210061_1_4.txt	0	US22502540_252038210061_1_4.txt	GSM3403384_US22502540_252038210061_S01_GE1-v5_10_Apr08_1_4.txt	GSM1108597_US22502540_252038210061_S01_GE1-v5_10_Apr08_1_4.txt	GSM1205361_SEQC_NB124.txt	0	0
1db8bf5a-cb7a-4334-b816-4bac66d4431b_890.855	1	0	1	1	1	1	0	0	US22502540_252038210050_1_4.txt	0	US22502540_252038210050_1_4.txt	GSM3403385_US22502540_252038210050_S01_GE1-v5_10_Apr08_1_4.txt	GSM1108558_US22502540_252038210050_S01_GE1-v5_10_Apr08_1_4.txt	GSM1205241_SEQC_NB004.txt	0	0
6dd5c1ef-96a0-4bad-9e2b-f15c78a9a445_706.521	1	0	1	1	1	1	0	0	US22502540_252038210082_1_4.txt	0	US22502540_252038210082_1_4.txt	GSM3403386_US22502540_252038210082_S01_GE1-v5_10_Apr08_1_4.txt	GSM1108669_US22502540_252038210082_S01_GE1-v5_10_Apr08_1_4.txt	GSM1205291_SEQC_NB054.txt	0	0
1db8bf5a-cb7a-4334-b816-4bac66d4431b_1527.57	1	0	1	1	1	0	0	0	US22502540_252038210050_1_1.txt	0	US22502540_252038210050_1_1.txt	GSM3403387_US22502540_252038210050_S01_GE1-v5_10_Apr08_1_1.txt	GSM1108557_US22502540_252038210050_S01_GE1-v5_10_Apr08_1_1.txt	0	0	0
bae22dcc-088b-4322-bb41-42e446d52f90_1501.87	1	0	1	1	1	0	0	0	US22502540_252038210024_1_4.txt	0	US22502540_252038210024_1_4.txt	GSM3403389_US22502540_252038210024_S01_GE1-v5_10_Apr08_1_4.txt	GSM1108475_US22502540_252038210024_S01_GE1-v5_10_Apr08_1_4.txt	0	0	0
604602e2-7fce-4e0c-aa77-8c01de16d2ca_1411.97	1	0	1	1	1	1	0	0	US22502540_252038210065_1_4.txt	0	US22502540_252038210065_1_4.txt	GSM3403390_US22502540_252038210065_S01_GE1-v5_95_Feb07_1_4.txt	GSM1108613_US22502540_252038210065_S01_GE1-v5_95_Feb07_1_4.txt	GSM1205735_SEQC_NB498.txt	0	0
d56bd29f-63c5-412c-9803-5b279f07f71f_717.832	1	0	1	1	1	1	0	0	US22502540_252038210079_1_3.txt	0	US22502540_252038210079_1_3.txt	GSM3403392_US22502540_252038210079_S01_GE1-v5_10_Apr08_1_3.txt	GSM1108656_US22502540_252038210079_S01_GE1-v5_10_Apr08_1_3.txt	GSM1205254_SEQC_NB017.txt	0	0
241f3bdd-ac49-4a23-bcd9-f1287797861a_2297.29	1	0	1	1	1	1	0	0	US22502540_252038210057_1_2.txt	0	US22502540_252038210057_1_2.txt	GSM3403393_US22502540_252038210057_S01_GE1-v5_10_Apr08_1_2.txt	GSM1108584_US22502540_252038210057_S01_GE1-v5_10_Apr08_1_2.txt	GSM1205475_SEQC_NB238.txt	0	0
43900749-fa72-4630-aaa3-a42d147e848c_1155	1	0	1	1	1	1	0	0	US22502540_252038210101_1_3.txt	0	US22502540_252038210101_1_3.txt	GSM3403394_US22502540_252038210101_S01_GE1-v5_10_Apr08_1_3.txt	GSM1108732_US22502540_252038210101_S01_GE1-v5_10_Apr08_1_3.txt	GSM1205260_SEQC_NB023.txt	0	0
7798f600-91f9-4ee0-9ee0-7d1c07a76a88_1453.58	1	0	1	1	1	1	0	0	US22502540_252038210056_1_2.txt	0	US22502540_252038210056_1_2.txt	GSM3403395_US22502540_252038210056_S01_GE1-v5_10_Apr08_1_2.txt	GSM1108580_US22502540_252038210056_S01_GE1-v5_10_Apr08_1_2.txt	GSM1205253_SEQC_NB016.txt	0	0
9a9bc057-8dfe-401d-8cf7-79a8c57d26e0_1266.1	1	0	1	1	1	1	0	0	US22502540_252038210055_1_3.txt	0	US22502540_252038210055_1_3.txt	GSM3403396_US22502540_252038210055_S01_GE1-v5_10_Apr08_1_3.txt	GSM1108577_US22502540_252038210055_S01_GE1-v5_10_Apr08_1_3.txt	GSM1205288_SEQC_NB051.txt	0	0
0ab86bb0-3be6-4bb8-bd20-cd7435dae7c9_2135.31	1	0	1	1	1	1	0	0	US22502540_252038210064_1_1.txt	0	US22502540_252038210064_1_1.txt	GSM3403397_US22502540_252038210064_S01_GE1-v5_10_Apr08_1_1.txt	GSM1108606_US22502540_252038210064_S01_GE1-v5_10_Apr08_1_1.txt	GSM1205363_SEQC_NB126.txt	0	0
f57deba1-75ca-4a19-b620-4399df960f61_1010.95	1	0	1	1	1	1	0	0	US22502540_252038210060_1_3.txt	0	US22502540_252038210060_1_3.txt	GSM3403398_US22502540_252038210060_S01_GE1-v5_10_Apr08_1_3.txt	GSM1108593_US22502540_252038210060_S01_GE1-v5_10_Apr08_1_3.txt	GSM1205358_SEQC_NB121.txt	0	0
a025c813-e3b4-419c-ac32-185f9a754d2c_1361.24	1	0	1	1	1	1	0	0	US22502540_252038210058_1_4.txt	0	US22502540_252038210058_1_4.txt	GSM3403399_US22502540_252038210058_S01_GE1-v5_10_Apr08_1_4.txt	GSM1108589_US22502540_252038210058_S01_GE1-v5_10_Apr08_1_4.txt	GSM1205489_SEQC_NB252.txt	0	0
77346e25-42d2-431f-90bd-e89110e5e656_1868.02	1	0	1	1	1	1	0	0	US22502540_252038210054_1_2.txt	0	US22502540_252038210054_1_2.txt	GSM3403400_US22502540_252038210054_S01_GE1-v5_10_Apr08_1_2.txt	GSM1108572_US22502540_252038210054_S01_GE1-v5_10_Apr08_1_2.txt	GSM1205366_SEQC_NB129.txt	0	0
1208fe42-1dd2-4078-95ca-038f03f2d492_1179.72	1	0	1	1	1	1	0	0	US22502540_252038210007_1_1.txt	0	US22502540_252038210007_S01_GE1-v5_10_Apr08_1_1.txt	GSM3403401_US22502540_252038210007_S01_GE1-v5_10_Apr08_1_1.txt	GSM1108420_US22502540_252038210007_S01_GE1-v5_10_Apr08_1_1.txt	GSM1205429_SEQC_NB192.txt	0	0
60863018-e1c0-4e41-ae10-77aa465cf758_3500.7	1	0	1	1	1	1	0	0	US22502540_252038210152_1_3.txt	0	US22502540_252038210152_S01_GE1-v5_10_Apr08_1_3.txt	GSM3403402_US22502540_252038210152_S01_GE1-v5_10_Apr08_1_3.txt	GSM1108848_US22502540_252038210152_S01_GE1-v5_10_Apr08_1_3.txt	GSM1205533_SEQC_NB296.txt	0	0
19615c30-01d1-40ae-8f08-bc0021945cce_4967.25	1	0	0	1	1	0	0	0	US22502540_252038210207_1_2.txt	0	0	GSM3403403_US22502540_252038210207_S01_GE1-v5_10_Apr08_1_2.txt	GSM1109007_US22502540_252038210207_S01_GE1-v5_10_Apr08_1_2.txt	0	0	0
70aaea76-25b2-43e8-b7f2-9280b2eaa7cb_3929	1	0	1	1	1	1	0	0	US22502540_252038210151_1_4.txt	0	US22502540_252038210151_S01_GE1-v5_10_Apr08_1_4.txt	GSM3403404_US22502540_252038210151_S01_GE1-v5_10_Apr08_1_4.txt	GSM1108845_US22502540_252038210151_S01_GE1-v5_10_Apr08_1_4.txt	GSM1205597_SEQC_NB360.txt	0	0
8bbfe82c-9fc7-49ee-b5b5-4e4b30ff6587_4308.33	1	0	0	1	1	1	0	0	US22502540_252038210127_1_4.txt	0	0	GSM3403406_US22502540_252038210127_S01_GE1-v5_10_Apr08_1_4.txt	GSM1108816_US22502540_252038210127_S01_GE1-v5_10_Apr08_1_4.txt	GSM1205664_SEQC_NB427.txt	0	0
fc01e523-e609-4251-a256-51316a4f41fa_1699.25	1	0	1	1	1	1	0	0	US22502540_252038210143_1_1.txt	0	US22502540_252038210143_S01_GE1-v5_10_Apr08_1_1.txt	GSM3403408_US22502540_252038210143_S01_GE1-v5_10_Apr08_1_1.txt	GSM1108817_US22502540_252038210143_S01_GE1-v5_10_Apr08_1_1.txt	GSM1205454_SEQC_NB217.txt	0	0
edd72db8-219d-42d3-a539-9492e0085ba7_2554.54	1	0	1	1	1	1	0	0	US22502540_252038210164_1_3.txt	0	US22502540_252038210164_S01_GE1-v5_10_Apr08_1_3.txt	GSM3403409_US22502540_252038210164_S01_GE1-v5_10_Apr08_1_3.txt	GSM1108892_US22502540_252038210164_S01_GE1-v5_10_Apr08_1_3.txt	GSM1205457_SEQC_NB220.txt	0	0
8bbfe82c-9fc7-49ee-b5b5-4e4b30ff6587_2250.84	1	0	0	1	1	1	0	0	US22502540_252038210127_1_3.txt	0	0	GSM3403411_US22502540_252038210127_S01_GE1-v5_10_Apr08_1_3.txt	GSM1108815_US22502540_252038210127_S01_GE1-v5_10_Apr08_1_3.txt	GSM1205662_SEQC_NB425.txt	0	0
6b698ba0-d1ab-4a88-b5ed-0dbb1707fc9f_1911.98	1	0	1	1	1	1	0	0	US22502540_252038210162_1_1.txt	0	US22502540_252038210162_S01_GE1-v5_10_Apr08_1_1.txt	GSM3403412_US22502540_252038210162_S01_GE1-v5_10_Apr08_1_1.txt	GSM1108882_US22502540_252038210162_S01_GE1-v5_10_Apr08_1_1.txt	GSM1205462_SEQC_NB225.txt	0	0
3c3324a2-357c-46a4-9806-bdf2bc2696b3_2564.48	1	0	1	1	1	1	0	0	US22502540_252038210160_1_4.txt	0	US22502540_252038210160_S01_GE1-v5_10_Apr08_1_4.txt	GSM3403413_US22502540_252038210160_S01_GE1-v5_10_Apr08_1_4.txt	GSM1108877_US22502540_252038210160_S01_GE1-v5_10_Apr08_1_4.txt	GSM1205456_SEQC_NB219.txt	0	0
884d456c-933a-437c-a250-ec7c2fdb3255_1714.45	1	0	1	0	1	1	0	0	US22502540_252038210001_1_1.txt	0	US22502540_252038210001_S01_GE1-v5_10_Apr08_1_1.txt	0	GSM1108401_US22502540_252038210001_S01_GE1-v5_10_Apr08_1_1.txt	GSM1205557_SEQC_NB320.txt	0	0
884d456c-933a-437c-a250-ec7c2fdb3255_1346.95	1	0	1	0	1	1	0	0	US22502540_252038210001_1_2.txt	0	US22502540_252038210001_S01_GE1-v5_10_Apr08_1_2.txt	0	GSM1108402_US22502540_252038210001_S01_GE1-v5_10_Apr08_1_2.txt	GSM1205559_SEQC_NB322.txt	0	0
884d456c-933a-437c-a250-ec7c2fdb3255_1407.3	1	0	1	0	1	1	0	0	US22502540_252038210001_1_4.txt	0	US22502540_252038210001_S01_GE1-v5_10_Apr08_1_4.txt	0	GSM1108403_US22502540_252038210001_S01_GE1-v5_10_Apr08_1_4.txt	GSM1205560_SEQC_NB323.txt	0	0
53c0e272-d573-4096-be1a-f99f9e9e774d_724.831	1	0	1	0	1	0	0	0	US22502540_252038210002_1_1.txt	0	US22502540_252038210002_S01_GE1-v5_10_Apr08_1_1.txt	0	GSM1108404_US22502540_252038210002_S01_GE1-v5_10_Apr08_1_1.txt	0	0	0
53c0e272-d573-4096-be1a-f99f9e9e774d_2617.93	1	0	1	0	1	0	0	0	US22502540_252038210002_1_2.txt	0	US22502540_252038210002_S01_GE1-v5_10_Apr08_1_2.txt	0	GSM1108405_US22502540_252038210002_S01_GE1-v5_10_Apr08_1_2.txt	0	0	0
53c0e272-d573-4096-be1a-f99f9e9e774d_2297.74	1	0	1	0	1	0	0	0	US22502540_252038210002_1_3.txt	0	US22502540_252038210002_S01_GE1-v5_10_Apr08_1_3.txt	0	GSM1108406_US22502540_252038210002_S01_GE1-v5_10_Apr08_1_3.txt	0	0	0
53c0e272-d573-4096-be1a-f99f9e9e774d_1719.07	1	0	1	0	1	0	0	0	US22502540_252038210002_1_4.txt	0	US22502540_252038210002_S01_GE1-v5_10_Apr08_1_4.txt	0	GSM1108407_US22502540_252038210002_S01_GE1-v5_10_Apr08_1_4.txt	0	0	0
626773eb-faaa-4801-a612-3b92e041ac08_1253.4	1	0	1	0	1	0	0	0	US22502540_252038210004_1_1.txt	0	US22502540_252038210004_S01_GE1-v5_10_Apr08_1_1.txt	0	GSM1108408_US22502540_252038210004_S01_GE1-v5_10_Apr08_1_1.txt	0	0	0
626773eb-faaa-4801-a612-3b92e041ac08_1224.44	1	0	1	0	1	1	0	0	US22502540_252038210004_1_4.txt	0	US22502540_252038210004_S01_GE1-v5_10_Apr08_1_4.txt	0	GSM1108411_US22502540_252038210004_S01_GE1-v5_10_Apr08_1_4.txt	GSM1205552_SEQC_NB315.txt	0	0
9a3562ee-8044-4dd7-b015-757f1ed43bc8_1249.45	1	0	1	0	1	1	0	0	US22502540_252038210005_1_1.txt	0	US22502540_252038210005_S01_GE1-v5_10_Apr08_1_1.txt	0	GSM1108412_US22502540_252038210005_S01_GE1-v5_10_Apr08_1_1.txt	GSM1205536_SEQC_NB299.txt	0	0
9a3562ee-8044-4dd7-b015-757f1ed43bc8_1060.57	1	0	1	0	1	0	0	0	US22502540_252038210005_1_3.txt	0	US22502540_252038210005_S01_GE1-v5_10_Apr08_1_3.txt	0	GSM1108414_US22502540_252038210005_S01_GE1-v5_10_Apr08_1_3.txt	0	0	0
6372305e-6270-45f2-873d-3a4adbab9a3c_1322.26	1	0	1	0	1	1	0	0	US22502540_252038210006_1_1.txt	0	US22502540_252038210006_S01_GE1-v5_10_Apr08_1_1.txt	0	GSM1108416_US22502540_252038210006_S01_GE1-v5_10_Apr08_1_1.txt	GSM1205415_SEQC_NB178.txt	0	0
6372305e-6270-45f2-873d-3a4adbab9a3c_2018.69	1	0	1	0	1	0	0	0	US22502540_252038210006_1_2.txt	0	US22502540_252038210006_S01_GE1-v5_10_Apr08_1_2.txt	0	GSM1108417_US22502540_252038210006_S01_GE1-v5_10_Apr08_1_2.txt	0	0	0
1208fe42-1dd2-4078-95ca-038f03f2d492_1096.87	1	0	1	0	1	1	0	0	US22502540_252038210007_1_2.txt	0	US22502540_252038210007_S01_GE1-v5_10_Apr08_1_2.txt	0	GSM1108421_US22502540_252038210007_S01_GE1-v5_10_Apr08_1_2.txt	GSM1205403_SEQC_NB166.txt	0	0
6287d4e2-ab6e-47b4-8311-71ae4feeeada_873.146	1	0	1	0	1	1	0	0	US22502540_252038210009_1_1.txt	0	US22502540_252038210009_S01_GE1-v5_10_Apr08_1_1.txt	0	GSM1108424_US22502540_252038210009_S01_GE1-v5_10_Apr08_1_1.txt	GSM1205430_SEQC_NB193.txt	0	0
6287d4e2-ab6e-47b4-8311-71ae4feeeada_1672.36	1	0	1	0	1	0	0	0	US22502540_252038210009_1_4.txt	0	US22502540_252038210009_S01_GE1-v5_10_Apr08_1_4.txt	0	GSM1108427_US22502540_252038210009_S01_GE1-v5_10_Apr08_1_4.txt	0	0	0
ea6f00d5-a2c0-433d-90be-1108398f655a_1860	1	0	1	0	1	0	0	0	US22502540_252038210010_1_1.txt	0	US22502540_252038210010_S01_GE1-v5_10_Apr08_1_1.txt	0	GSM1108428_US22502540_252038210010_S01_GE1-v5_10_Apr08_1_1.txt	0	0	0
ea6f00d5-a2c0-433d-90be-1108398f655a_1256.17	1	0	1	0	1	0	0	0	US22502540_252038210010_1_2.txt	0	US22502540_252038210010_S01_GE1-v5_10_Apr08_1_2.txt	0	GSM1108429_US22502540_252038210010_S01_GE1-v5_10_Apr08_1_2.txt	0	0	0
ea6f00d5-a2c0-433d-90be-1108398f655a_1458.32	1	0	1	0	1	0	0	0	US22502540_252038210010_1_3.txt	0	US22502540_252038210010_S01_GE1-v5_10_Apr08_1_3.txt	0	GSM1108430_US22502540_252038210010_S01_GE1-v5_10_Apr08_1_3.txt	0	0	0
ea6f00d5-a2c0-433d-90be-1108398f655a_2017.64	1	0	1	0	1	1	0	0	US22502540_252038210010_1_4.txt	0	US22502540_252038210010_S01_GE1-v5_10_Apr08_1_4.txt	0	GSM1108431_US22502540_252038210010_S01_GE1-v5_10_Apr08_1_4.txt	GSM1205617_SEQC_NB380.txt	0	0
cf19d9c2-f9e7-48f2-8c00-fda933795e92_2018.47	1	0	1	0	1	0	0	0	US22502540_252038210011_1_2.txt	0	US22502540_252038210011_S01_GE1-v5_10_Apr08_1_2.txt	0	GSM1108432_US22502540_252038210011_S01_GE1-v5_10_Apr08_1_2.txt	0	0	0
cf19d9c2-f9e7-48f2-8c00-fda933795e92_1384.01	1	0	1	0	1	0	0	0	US22502540_252038210011_1_3.txt	0	US22502540_252038210011_S01_GE1-v5_10_Apr08_1_3.txt	0	GSM1108433_US22502540_252038210011_S01_GE1-v5_10_Apr08_1_3.txt	0	0	0
cf19d9c2-f9e7-48f2-8c00-fda933795e92_1885.08	1	0	1	0	1	0	0	0	US22502540_252038210011_1_4.txt	0	US22502540_252038210011_S01_GE1-v5_10_Apr08_1_4.txt	0	GSM1108434_US22502540_252038210011_S01_GE1-v5_10_Apr08_1_4.txt	0	0	0
b98f1d3a-0b31-4376-8655-89be9147c7fd_2213.65	1	0	1	0	1	0	0	0	US22502540_252038210012_1_1.txt	0	US22502540_252038210012_S01_GE1-v5_10_Apr08_1_1.txt	0	GSM1108435_US22502540_252038210012_S01_GE1-v5_10_Apr08_1_1.txt	0	0	0
b98f1d3a-0b31-4376-8655-89be9147c7fd_2198.28	1	0	1	0	1	0	0	0	US22502540_252038210012_1_2.txt	0	US22502540_252038210012_S01_GE1-v5_10_Apr08_1_2.txt	0	GSM1108436_US22502540_252038210012_S01_GE1-v5_10_Apr08_1_2.txt	0	0	0
b98f1d3a-0b31-4376-8655-89be9147c7fd_1538.35	1	0	1	0	1	0	0	0	US22502540_252038210012_1_3.txt	0	US22502540_252038210012_S01_GE1-v5_10_Apr08_1_3.txt	0	GSM1108437_US22502540_252038210012_S01_GE1-v5_10_Apr08_1_3.txt	0	0	0
d1bc0035-09b7-4da0-b8be-b77b400e132f_1600.71	1	0	1	0	1	1	0	0	US22502540_252038210013_1_1.txt	0	US22502540_252038210013_S01_GE1-v5_10_Apr08_1_1.txt	0	GSM1108438_US22502540_252038210013_S01_GE1-v5_10_Apr08_1_1.txt	GSM1205566_SEQC_NB329.txt	0	0
d1bc0035-09b7-4da0-b8be-b77b400e132f_1621.68	1	0	1	0	1	1	0	0	US22502540_252038210013_1_2.txt	0	US22502540_252038210013_S01_GE1-v5_10_Apr08_1_2.txt	0	GSM1108439_US22502540_252038210013_S01_GE1-v5_10_Apr08_1_2.txt	GSM1205608_SEQC_NB371.txt	0	0
d1bc0035-09b7-4da0-b8be-b77b400e132f_1633.46	1	0	1	0	1	1	0	0	US22502540_252038210013_1_3.txt	0	US22502540_252038210013_S01_GE1-v5_10_Apr08_1_3.txt	0	GSM1108440_US22502540_252038210013_S01_GE1-v5_10_Apr08_1_3.txt	GSM1205567_SEQC_NB330.txt	0	0
d1bc0035-09b7-4da0-b8be-b77b400e132f_1187.84	1	0	1	0	1	1	0	0	US22502540_252038210013_1_4.txt	0	US22502540_252038210013_S01_GE1-v5_10_Apr08_1_4.txt	0	GSM1108441_US22502540_252038210013_S01_GE1-v5_10_Apr08_1_4.txt	GSM1205532_SEQC_NB295.txt	0	0
948463c9-b777-4c5d-875a-503152077e60_1356.54	1	0	1	0	1	0	0	0	US22502540_252038210015_1_3.txt	0	US22502540_252038210015_S01_GE1-v5_10_Apr08_1_3.txt	0	GSM1108444_US22502540_252038210015_S01_GE1-v5_10_Apr08_1_3.txt	0	0	0
948463c9-b777-4c5d-875a-503152077e60_1443.46	1	0	1	0	1	0	0	0	US22502540_252038210015_1_4.txt	0	US22502540_252038210015_S01_GE1-v5_10_Apr08_1_4.txt	0	GSM1108445_US22502540_252038210015_S01_GE1-v5_10_Apr08_1_4.txt	0	0	0
bca06af1-ddf6-469d-a2c7-12fd7e7f94b6_1318.42	1	0	1	0	1	0	0	0	US22502540_252038210016_1_1.txt	0	US22502540_252038210016_S01_GE1-v5_10_Apr08_1_1.txt	0	GSM1108446_US22502540_252038210016_S01_GE1-v5_10_Apr08_1_1.txt	0	0	0
bca06af1-ddf6-469d-a2c7-12fd7e7f94b6_1864.24	1	0	1	0	1	0	0	0	US22502540_252038210016_1_2.txt	0	US22502540_252038210016_S01_GE1-v5_10_Apr08_1_2.txt	0	GSM1108447_US22502540_252038210016_S01_GE1-v5_10_Apr08_1_2.txt	0	0	0
bca06af1-ddf6-469d-a2c7-12fd7e7f94b6_1489.99	1	0	1	0	1	0	0	0	US22502540_252038210016_1_3.txt	0	US22502540_252038210016_S01_GE1-v5_10_Apr08_1_3.txt	0	GSM1108448_US22502540_252038210016_S01_GE1-v5_10_Apr08_1_3.txt	0	0	0
bca06af1-ddf6-469d-a2c7-12fd7e7f94b6_1632.97	1	0	1	0	1	0	0	0	US22502540_252038210016_1_4.txt	0	US22502540_252038210016_S01_GE1-v5_10_Apr08_1_4.txt	0	GSM1108449_US22502540_252038210016_S01_GE1-v5_10_Apr08_1_4.txt	0	0	0
9b2a1366-2dfb-4bd2-a6b3-479f4d72b0b6_1875.21	1	0	1	0	1	1	0	0	US22502540_252038210017_1_2.txt	0	US22502540_252038210017_S01_GE1-v5_10_Apr08_1_2.txt	0	GSM1108451_US22502540_252038210017_S01_GE1-v5_10_Apr08_1_2.txt	GSM1205534_SEQC_NB297.txt	0	0
9b2a1366-2dfb-4bd2-a6b3-479f4d72b0b6_1340.13	0	0	1	0	0	0	0	0	0	0	US22502540_252038210017_S01_GE1-v5_10_Apr08_1_3.txt	0	0	0	0	0
1d9cda44-446e-4d11-865f-40e62b4ca7df_1198.46	1	0	1	0	1	1	0	0	US22502540_252038210018_1_1.txt	0	US22502540_252038210018_S01_GE1-v5_10_Apr08_1_1.txt	0	GSM1108453_US22502540_252038210018_S01_GE1-v5_10_Apr08_1_1.txt	GSM1205445_SEQC_NB208.txt	0	0
1d9cda44-446e-4d11-865f-40e62b4ca7df_1460.62	1	0	1	0	1	1	0	0	US22502540_252038210018_1_2.txt	0	US22502540_252038210018_S01_GE1-v5_10_Apr08_1_2.txt	0	GSM1108454_US22502540_252038210018_S01_GE1-v5_10_Apr08_1_2.txt	GSM1205442_SEQC_NB205.txt	0	0
657ea235-7ce2-47d3-add2-a736e477a686_1114.51	1	0	1	0	1	1	0	0	US22502540_252038210019_1_1.txt	0	US22502540_252038210019_S01_GE1-v5_10_Apr08_1_1.txt	0	GSM1108455_US22502540_252038210019_S01_GE1-v5_10_Apr08_1_1.txt	GSM1205609_SEQC_NB372.txt	0	0
657ea235-7ce2-47d3-add2-a736e477a686_1618.1	1	0	1	0	1	1	0	0	US22502540_252038210019_1_2.txt	0	US22502540_252038210019_S01_GE1-v5_10_Apr08_1_2.txt	0	GSM1108456_US22502540_252038210019_S01_GE1-v5_10_Apr08_1_2.txt	GSM1205570_SEQC_NB333.txt	0	0
657ea235-7ce2-47d3-add2-a736e477a686_2198.24	1	0	1	0	1	1	0	0	US22502540_252038210019_1_3.txt	0	US22502540_252038210019_S01_GE1-v5_10_Apr08_1_3.txt	0	GSM1108457_US22502540_252038210019_S01_GE1-v5_10_Apr08_1_3.txt	GSM1205571_SEQC_NB334.txt	0	0
9dd360dc-2947-461c-b73a-1bf4c3c270c0_1445.26	1	0	1	0	1	1	0	0	US22502540_252038210020_1_1.txt	0	US22502540_252038210020_S01_GE1-v5_10_Apr08_1_1.txt	0	GSM1108458_US22502540_252038210020_S01_GE1-v5_10_Apr08_1_1.txt	GSM1205572_SEQC_NB335.txt	0	0
9dd360dc-2947-461c-b73a-1bf4c3c270c0_1816.28	1	0	1	0	1	1	0	0	US22502540_252038210020_1_2.txt	0	US22502540_252038210020_S01_GE1-v5_10_Apr08_1_2.txt	0	GSM1108459_US22502540_252038210020_S01_GE1-v5_10_Apr08_1_2.txt	GSM1205610_SEQC_NB373.txt	0	0
9dd360dc-2947-461c-b73a-1bf4c3c270c0_998.109	1	0	1	0	1	1	0	0	US22502540_252038210020_1_3.txt	0	US22502540_252038210020_S01_GE1-v5_10_Apr08_1_3.txt	0	GSM1108460_US22502540_252038210020_S01_GE1-v5_10_Apr08_1_3.txt	GSM1205424_SEQC_NB187.txt	0	0
9dd360dc-2947-461c-b73a-1bf4c3c270c0_1568.27	1	0	1	0	1	1	0	0	US22502540_252038210020_1_4.txt	0	US22502540_252038210020_S01_GE1-v5_10_Apr08_1_4.txt	0	GSM1108461_US22502540_252038210020_S01_GE1-v5_10_Apr08_1_4.txt	GSM1205396_SEQC_NB159.txt	0	0
6a637814-8ef2-4b48-b3f8-45d62ae93842_1875.38	1	0	1	0	1	1	0	0	US22502540_252038210025_1_1.txt	0	US22502540_252038210025_1_1.txt	0	GSM1108476_US22502540_252038210025_S01_GE1-v5_10_Apr08_1_1.txt	GSM1205340_SEQC_NB103.txt	0	0
6a637814-8ef2-4b48-b3f8-45d62ae93842_1652.53	1	0	1	0	1	1	0	0	US22502540_252038210025_1_2.txt	0	US22502540_252038210025_1_2.txt	0	GSM1108477_US22502540_252038210025_S01_GE1-v5_10_Apr08_1_2.txt	GSM1205370_SEQC_NB133.txt	0	0
6a637814-8ef2-4b48-b3f8-45d62ae93842_1434.01	1	0	1	0	1	1	0	0	US22502540_252038210025_1_3.txt	0	US22502540_252038210025_1_3.txt	0	GSM1108478_US22502540_252038210025_S01_GE1-v5_10_Apr08_1_3.txt	GSM1205410_SEQC_NB173.txt	0	0
da6ebc17-51df-405d-8ef1-f4ef601a2b59_2169	1	0	1	0	1	0	0	0	US22502540_252038210026_1_1.txt	0	US22502540_252038210026_1_1.txt	0	GSM1108480_US22502540_252038210026_S01_GE1-v5_10_Apr08_1_1.txt	0	0	0
da6ebc17-51df-405d-8ef1-f4ef601a2b59_2086.51	1	0	1	0	1	1	0	0	US22502540_252038210026_1_3.txt	0	US22502540_252038210026_1_3.txt	0	GSM1108482_US22502540_252038210026_S01_GE1-v5_10_Apr08_1_3.txt	GSM1205409_SEQC_NB172.txt	0	0
da6ebc17-51df-405d-8ef1-f4ef601a2b59_1559.45	1	0	1	0	1	1	0	0	US22502540_252038210026_1_4.txt	0	US22502540_252038210026_1_4.txt	0	GSM1108483_US22502540_252038210026_S01_GE1-v5_10_Apr08_1_4.txt	GSM1205354_SEQC_NB117.txt	0	0
6720bcce-8db5-495e-98f5-7cb375ce1f5b_1496.63	1	0	1	0	1	1	0	0	US22502540_252038210027_1_1.txt	0	US22502540_252038210027_S01_GE1-v5_10_Apr08_1_1.txt	0	GSM1108484_US22502540_252038210027_S01_GE1-v5_10_Apr08_1_1.txt	GSM1205530_SEQC_NB293.txt	0	0
04fe09d4-b895-4868-b1f8-a256b4a49014_1228.13	1	0	1	0	1	1	0	0	US22502540_252038210028_1_1.txt	0	US22502540_252038210028_S01_GE1-v5_10_Apr08_1_1.txt	0	GSM1108488_US22502540_252038210028_S01_GE1-v5_10_Apr08_1_1.txt	GSM1205436_SEQC_NB199.txt	0	0
04fe09d4-b895-4868-b1f8-a256b4a49014_1992.9	1	0	1	0	1	1	0	0	US22502540_252038210028_1_2.txt	0	US22502540_252038210028_S01_GE1-v5_10_Apr08_1_2.txt	0	GSM1108489_US22502540_252038210028_S01_GE1-v5_10_Apr08_1_2.txt	GSM1205431_SEQC_NB194.txt	0	0
04fe09d4-b895-4868-b1f8-a256b4a49014_2521.32	1	0	1	0	1	1	0	0	US22502540_252038210028_1_3.txt	0	US22502540_252038210028_S01_GE1-v5_10_Apr08_1_3.txt	0	GSM1108490_US22502540_252038210028_S01_GE1-v5_10_Apr08_1_3.txt	GSM1205540_SEQC_NB303.txt	0	0
42e700d9-db44-425a-86b8-d36826fbec38_1205.53	1	0	1	0	1	1	0	0	US22502540_252038210029_1_2.txt	0	US22502540_252038210029_S01_GE1-v5_10_Apr08_1_2.txt	0	GSM1108493_US22502540_252038210029_S01_GE1-v5_10_Apr08_1_2.txt	GSM1205447_SEQC_NB210.txt	0	0
42e700d9-db44-425a-86b8-d36826fbec38_1724.97	1	0	1	0	1	1	0	0	US22502540_252038210029_1_3.txt	0	US22502540_252038210029_S01_GE1-v5_10_Apr08_1_3.txt	0	GSM1108494_US22502540_252038210029_S01_GE1-v5_10_Apr08_1_3.txt	GSM1205594_SEQC_NB357.txt	0	0
42e700d9-db44-425a-86b8-d36826fbec38_2089.4	1	0	1	0	1	1	0	0	US22502540_252038210029_1_4.txt	0	US22502540_252038210029_S01_GE1-v5_10_Apr08_1_4.txt	0	GSM1108495_US22502540_252038210029_S01_GE1-v5_10_Apr08_1_4.txt	GSM1205463_SEQC_NB226.txt	0	0
9848394e-3604-4525-9df1-6d7855479363_868.784	1	0	1	0	1	1	0	0	US22502540_252038210030_1_1.txt	0	US22502540_252038210030_S01_GE1-v5_10_Apr08_1_1.txt	0	GSM1108496_US22502540_252038210030_S01_GE1-v5_10_Apr08_1_1.txt	GSM1205464_SEQC_NB227.txt	0	0
9848394e-3604-4525-9df1-6d7855479363_1207.74	1	0	1	0	1	1	0	0	US22502540_252038210030_1_2.txt	0	US22502540_252038210030_S01_GE1-v5_10_Apr08_1_2.txt	0	GSM1108497_US22502540_252038210030_S01_GE1-v5_10_Apr08_1_2.txt	GSM1205453_SEQC_NB216.txt	0	0
9848394e-3604-4525-9df1-6d7855479363_1661.83	1	0	1	0	1	0	0	0	US22502540_252038210030_1_3.txt	0	US22502540_252038210030_S01_GE1-v5_10_Apr08_1_3.txt	0	GSM1108498_US22502540_252038210030_S01_GE1-v5_10_Apr08_1_3.txt	0	0	0
9848394e-3604-4525-9df1-6d7855479363_1664.91	1	0	1	0	1	0	0	0	US22502540_252038210030_1_4.txt	0	US22502540_252038210030_S01_GE1-v5_10_Apr08_1_4.txt	0	GSM1108499_US22502540_252038210030_S01_GE1-v5_10_Apr08_1_4.txt	0	0	0
b0ca61bd-7354-44c5-b89c-259ab84cac18_1428.8	1	0	1	0	1	0	0	0	US22502540_252038210031_1_1.txt	0	US22502540_252038210031_S01_GE1-v5_10_Apr08_1_1.txt	0	GSM1108500_US22502540_252038210031_S01_GE1-v5_10_Apr08_1_1.txt	0	0	0
b0ca61bd-7354-44c5-b89c-259ab84cac18_1330.86	1	0	1	0	1	0	0	0	US22502540_252038210031_1_2.txt	0	US22502540_252038210031_S01_GE1-v5_10_Apr08_1_2.txt	0	GSM1108501_US22502540_252038210031_S01_GE1-v5_10_Apr08_1_2.txt	0	0	0
b0ca61bd-7354-44c5-b89c-259ab84cac18_2101.08	1	0	1	0	1	0	0	0	US22502540_252038210031_1_3.txt	0	US22502540_252038210031_S01_GE1-v5_10_Apr08_1_3.txt	0	GSM1108502_US22502540_252038210031_S01_GE1-v5_10_Apr08_1_3.txt	0	0	0
b0ca61bd-7354-44c5-b89c-259ab84cac18_1584.1	1	0	1	0	1	0	0	0	US22502540_252038210031_1_4.txt	0	US22502540_252038210031_S01_GE1-v5_10_Apr08_1_4.txt	0	GSM1108503_US22502540_252038210031_S01_GE1-v5_10_Apr08_1_4.txt	0	0	0
5ba39240-fe06-4b1a-ad90-c5a14f92c2f2_1575.66	1	0	1	0	1	0	0	0	US22502540_252038210032_1_1.txt	0	US22502540_252038210032_S01_GE1-v5_10_Apr08_1_1.txt	0	GSM1108504_US22502540_252038210032_S01_GE1-v5_10_Apr08_1_1.txt	0	0	0
5ba39240-fe06-4b1a-ad90-c5a14f92c2f2_2307.76	1	0	1	0	1	0	0	0	US22502540_252038210032_1_2.txt	0	US22502540_252038210032_S01_GE1-v5_10_Apr08_1_2.txt	0	GSM1108505_US22502540_252038210032_S01_GE1-v5_10_Apr08_1_2.txt	0	0	0
5ba39240-fe06-4b1a-ad90-c5a14f92c2f2_1548.24	1	0	1	0	1	0	0	0	US22502540_252038210032_1_3.txt	0	US22502540_252038210032_S01_GE1-v5_10_Apr08_1_3.txt	0	GSM1108506_US22502540_252038210032_S01_GE1-v5_10_Apr08_1_3.txt	0	0	0
5ba39240-fe06-4b1a-ad90-c5a14f92c2f2_1486.52	1	0	1	0	1	0	0	0	US22502540_252038210032_1_4.txt	0	US22502540_252038210032_S01_GE1-v5_10_Apr08_1_4.txt	0	GSM1108507_US22502540_252038210032_S01_GE1-v5_10_Apr08_1_4.txt	0	0	0
2a7f564e-e438-4c2d-8628-03a70b3d5d9f_1966.01	1	0	1	0	1	0	0	0	US22502540_252038210033_1_3.txt	0	US22502540_252038210033_S01_GE1-v5_10_Apr08_1_3.txt	0	GSM1108510_US22502540_252038210033_S01_GE1-v5_10_Apr08_1_3.txt	0	0	0
2a7f564e-e438-4c2d-8628-03a70b3d5d9f_1838.47	1	0	1	0	1	1	0	0	US22502540_252038210033_1_4.txt	0	US22502540_252038210033_S01_GE1-v5_10_Apr08_1_4.txt	0	GSM1108511_US22502540_252038210033_S01_GE1-v5_10_Apr08_1_4.txt	GSM1205558_SEQC_NB321.txt	0	0
3de78a1e-942d-4379-989d-b07caa0526a6_1868.61	1	0	1	0	1	1	0	0	US22502540_252038210034_1_1.txt	0	US22502540_252038210034_S01_GE1-v5_10_Apr08_1_1.txt	0	GSM1108512_US22502540_252038210034_S01_GE1-v5_10_Apr08_1_1.txt	GSM1205421_SEQC_NB184.txt	0	0
3de78a1e-942d-4379-989d-b07caa0526a6_1783.27	1	0	1	0	1	1	0	0	US22502540_252038210034_1_2.txt	0	US22502540_252038210034_S01_GE1-v5_10_Apr08_1_2.txt	0	GSM1108513_US22502540_252038210034_S01_GE1-v5_10_Apr08_1_2.txt	GSM1205404_SEQC_NB167.txt	0	0
ffb6f350-1afe-4ff8-990f-6362395fb2da_2022.71	1	0	1	0	1	1	0	0	US22502540_252038210036_1_2.txt	0	US22502540_252038210036_S01_GE1-v5_10_Apr08_1_2.txt	0	GSM1108515_US22502540_252038210036_S01_GE1-v5_10_Apr08_1_2.txt	GSM1205556_SEQC_NB319.txt	0	0
ffb6f350-1afe-4ff8-990f-6362395fb2da_2142.42	1	0	1	0	1	0	0	0	US22502540_252038210036_1_3.txt	0	US22502540_252038210036_S01_GE1-v5_10_Apr08_1_3.txt	0	GSM1108516_US22502540_252038210036_S01_GE1-v5_10_Apr08_1_3.txt	0	0	0
ffb6f350-1afe-4ff8-990f-6362395fb2da_1802.77	1	0	1	0	1	0	0	0	US22502540_252038210036_1_4.txt	0	US22502540_252038210036_S01_GE1-v5_10_Apr08_1_4.txt	0	GSM1108517_US22502540_252038210036_S01_GE1-v5_10_Apr08_1_4.txt	0	0	0
33ec8b9a-25e7-4107-85a0-fdb12ce886e5_2221.6	1	0	1	0	1	1	0	0	US22502540_252038210038_1_1.txt	0	US22502540_252038210038_S01_GE1-v5_10_Apr08_1_1.txt	0	GSM1108518_US22502540_252038210038_S01_GE1-v5_10_Apr08_1_1.txt	GSM1205585_SEQC_NB348.txt	0	0
33ec8b9a-25e7-4107-85a0-fdb12ce886e5_2405.23	1	0	1	0	1	1	0	0	US22502540_252038210038_1_4.txt	0	US22502540_252038210038_S01_GE1-v5_10_Apr08_1_4.txt	0	GSM1108519_US22502540_252038210038_S01_GE1-v5_10_Apr08_1_4.txt	GSM1205587_SEQC_NB350.txt	0	0
d3bf3d5d-ef15-41ec-8c7b-ddad63d7daf8_1946.14	1	0	1	0	1	1	0	0	US22502540_252038210040_1_1.txt	0	US22502540_252038210040_S01_GE1-v5_10_Apr08_1_1.txt	0	GSM1108520_US22502540_252038210040_S01_GE1-v5_10_Apr08_1_1.txt	GSM1205584_SEQC_NB347.txt	0	0
d3bf3d5d-ef15-41ec-8c7b-ddad63d7daf8_2220.8	1	0	1	0	1	1	0	0	US22502540_252038210040_1_2.txt	0	US22502540_252038210040_S01_GE1-v5_10_Apr08_1_2.txt	0	GSM1108521_US22502540_252038210040_S01_GE1-v5_10_Apr08_1_2.txt	GSM1205561_SEQC_NB324.txt	0	0
d3bf3d5d-ef15-41ec-8c7b-ddad63d7daf8_2148.59	1	0	1	0	1	1	0	0	US22502540_252038210040_1_3.txt	0	US22502540_252038210040_S01_GE1-v5_10_Apr08_1_3.txt	0	GSM1108522_US22502540_252038210040_S01_GE1-v5_10_Apr08_1_3.txt	GSM1205563_SEQC_NB326.txt	0	0
d3bf3d5d-ef15-41ec-8c7b-ddad63d7daf8_3059.23	1	0	1	0	1	1	0	0	US22502540_252038210040_1_4.txt	0	US22502540_252038210040_S01_GE1-v5_10_Apr08_1_4.txt	0	GSM1108523_US22502540_252038210040_S01_GE1-v5_10_Apr08_1_4.txt	GSM1205564_SEQC_NB327.txt	0	0
15bb1a92-a33f-4f4a-a599-331109e1f4c2_1620.65	1	0	1	0	1	1	0	0	US22502540_252038210041_1_1.txt	0	US22502540_252038210041_S01_GE1-v5_10_Apr08_1_1.txt	0	GSM1108524_US22502540_252038210041_S01_GE1-v5_10_Apr08_1_1.txt	GSM1205565_SEQC_NB328.txt	0	0
15bb1a92-a33f-4f4a-a599-331109e1f4c2_1905.86	1	0	1	0	1	1	0	0	US22502540_252038210041_1_2.txt	0	US22502540_252038210041_S01_GE1-v5_10_Apr08_1_2.txt	0	GSM1108525_US22502540_252038210041_S01_GE1-v5_10_Apr08_1_2.txt	GSM1205583_SEQC_NB346.txt	0	0
15bb1a92-a33f-4f4a-a599-331109e1f4c2_2821.59	1	0	1	0	1	1	0	0	US22502540_252038210041_1_3.txt	0	US22502540_252038210041_S01_GE1-v5_10_Apr08_1_3.txt	0	GSM1108526_US22502540_252038210041_S01_GE1-v5_10_Apr08_1_3.txt	GSM1205555_SEQC_NB318.txt	0	0
15bb1a92-a33f-4f4a-a599-331109e1f4c2_2512.48	1	0	1	0	1	1	0	0	US22502540_252038210041_1_4.txt	0	US22502540_252038210041_S01_GE1-v5_10_Apr08_1_4.txt	0	GSM1108527_US22502540_252038210041_S01_GE1-v5_10_Apr08_1_4.txt	GSM1205562_SEQC_NB325.txt	0	0
cc31dc2f-f34b-4459-8777-91aed36cda58_1955.6	1	0	1	0	1	1	0	0	US22502540_252038210042_1_1.txt	0	US22502540_252038210042_S01_GE1-v5_10_Apr08_1_1.txt	0	GSM1108528_US22502540_252038210042_S01_GE1-v5_10_Apr08_1_1.txt	GSM1205591_SEQC_NB354.txt	0	0
cc31dc2f-f34b-4459-8777-91aed36cda58_3202.87	1	0	1	0	1	0	0	0	US22502540_252038210042_1_2.txt	0	US22502540_252038210042_S01_GE1-v5_10_Apr08_1_2.txt	0	GSM1108529_US22502540_252038210042_S01_GE1-v5_10_Apr08_1_2.txt	0	0	0
cc31dc2f-f34b-4459-8777-91aed36cda58_4415.97	1	0	1	0	1	0	0	0	US22502540_252038210042_1_3.txt	0	US22502540_252038210042_S01_GE1-v5_10_Apr08_1_3.txt	0	GSM1108530_US22502540_252038210042_S01_GE1-v5_10_Apr08_1_3.txt	0	0	0
cc31dc2f-f34b-4459-8777-91aed36cda58_3750.77	1	0	1	0	1	1	0	0	US22502540_252038210042_1_4.txt	0	US22502540_252038210042_S01_GE1-v5_10_Apr08_1_4.txt	0	GSM1108531_US22502540_252038210042_S01_GE1-v5_10_Apr08_1_4.txt	GSM1205568_SEQC_NB331.txt	0	0
e40d542f-013c-44a2-8a87-e54afda0112b_2655.77	1	0	1	0	1	1	0	0	US22502540_252038210043_1_1.txt	0	US22502540_252038210043_S01_GE1-v5_10_Apr08_1_1.txt	0	GSM1108532_US22502540_252038210043_S01_GE1-v5_10_Apr08_1_1.txt	GSM1205569_SEQC_NB332.txt	0	0
e40d542f-013c-44a2-8a87-e54afda0112b_2989.06	1	0	1	0	1	1	0	0	US22502540_252038210043_1_2.txt	0	US22502540_252038210043_S01_GE1-v5_10_Apr08_1_2.txt	0	GSM1108533_US22502540_252038210043_S01_GE1-v5_10_Apr08_1_2.txt	GSM1205618_SEQC_NB381.txt	0	0
e40d542f-013c-44a2-8a87-e54afda0112b_4458.47	1	0	1	0	1	0	0	0	US22502540_252038210043_1_3.txt	0	US22502540_252038210043_S01_GE1-v5_10_Apr08_1_3.txt	0	GSM1108534_US22502540_252038210043_S01_GE1-v5_10_Apr08_1_3.txt	0	0	0
e40d542f-013c-44a2-8a87-e54afda0112b_3045.61	1	0	1	0	1	0	0	0	US22502540_252038210043_1_4.txt	0	US22502540_252038210043_S01_GE1-v5_10_Apr08_1_4.txt	0	GSM1108535_US22502540_252038210043_S01_GE1-v5_10_Apr08_1_4.txt	0	0	0
8796ae10-c3c1-481c-a1dd-d0e6ca4dbc4f_3382.38	1	0	1	0	1	1	0	0	US22502540_252038210044_1_1.txt	0	US22502540_252038210044_S01_GE1-v5_10_Apr08_1_1.txt	0	GSM1108536_US22502540_252038210044_S01_GE1-v5_10_Apr08_1_1.txt	GSM1205619_SEQC_NB382.txt	0	0
8796ae10-c3c1-481c-a1dd-d0e6ca4dbc4f_3586.59	1	0	1	0	1	1	0	0	US22502540_252038210044_1_2.txt	0	US22502540_252038210044_S01_GE1-v5_10_Apr08_1_2.txt	0	GSM1108537_US22502540_252038210044_S01_GE1-v5_10_Apr08_1_2.txt	GSM1205586_SEQC_NB349.txt	0	0
8796ae10-c3c1-481c-a1dd-d0e6ca4dbc4f_3802.91	1	0	1	0	1	1	0	0	US22502540_252038210044_1_3.txt	0	US22502540_252038210044_S01_GE1-v5_10_Apr08_1_3.txt	0	GSM1108538_US22502540_252038210044_S01_GE1-v5_10_Apr08_1_3.txt	GSM1205588_SEQC_NB351.txt	0	0
8796ae10-c3c1-481c-a1dd-d0e6ca4dbc4f_4635.51	1	0	1	0	1	1	0	0	US22502540_252038210044_1_4.txt	0	US22502540_252038210044_S01_GE1-v5_10_Apr08_1_4.txt	0	GSM1108539_US22502540_252038210044_S01_GE1-v5_10_Apr08_1_4.txt	GSM1205589_SEQC_NB352.txt	0	0
121ef275-e22b-4b45-80c4-7be2cb5907e8_3663.58	1	0	1	0	1	0	0	0	US22502540_252038210045_1_1.txt	0	US22502540_252038210045_S01_GE1-v5_10_Apr08_1_1.txt	0	GSM1108540_US22502540_252038210045_S01_GE1-v5_10_Apr08_1_1.txt	0	0	0
121ef275-e22b-4b45-80c4-7be2cb5907e8_2639.88	1	0	1	0	1	1	0	0	US22502540_252038210045_1_2.txt	0	US22502540_252038210045_S01_GE1-v5_10_Apr08_1_2.txt	0	GSM1108541_US22502540_252038210045_S01_GE1-v5_10_Apr08_1_2.txt	GSM1205590_SEQC_NB353.txt	0	0
121ef275-e22b-4b45-80c4-7be2cb5907e8_2812.39	1	0	1	0	1	1	0	0	US22502540_252038210045_1_3.txt	0	US22502540_252038210045_S01_GE1-v5_10_Apr08_1_3.txt	0	GSM1108542_US22502540_252038210045_S01_GE1-v5_10_Apr08_1_3.txt	GSM1205599_SEQC_NB362.txt	0	0
121ef275-e22b-4b45-80c4-7be2cb5907e8_2309.43	1	0	1	0	1	0	0	0	US22502540_252038210045_1_4.txt	0	US22502540_252038210045_S01_GE1-v5_10_Apr08_1_4.txt	0	GSM1108543_US22502540_252038210045_S01_GE1-v5_10_Apr08_1_4.txt	0	0	0
eedc02ce-a68b-4a44-afaa-12cec5b9c03f_2997.01	1	0	1	0	1	0	0	0	US22502540_252038210046_1_1.txt	0	US22502540_252038210046_S01_GE1-v5_10_Apr08_1_1.txt	0	GSM1108544_US22502540_252038210046_S01_GE1-v5_10_Apr08_1_1.txt	0	0	0
eedc02ce-a68b-4a44-afaa-12cec5b9c03f_2529.98	1	0	1	0	1	0	0	0	US22502540_252038210046_1_2.txt	0	US22502540_252038210046_S01_GE1-v5_10_Apr08_1_2.txt	0	GSM1108545_US22502540_252038210046_S01_GE1-v5_10_Apr08_1_2.txt	0	0	0
eedc02ce-a68b-4a44-afaa-12cec5b9c03f_2760.79	1	0	1	0	1	1	0	0	US22502540_252038210046_1_3.txt	0	US22502540_252038210046_S01_GE1-v5_10_Apr08_1_3.txt	0	GSM1108546_US22502540_252038210046_S01_GE1-v5_10_Apr08_1_3.txt	GSM1205487_SEQC_NB250.txt	0	0
eedc02ce-a68b-4a44-afaa-12cec5b9c03f_1910.66	1	0	1	0	1	1	0	0	US22502540_252038210046_1_4.txt	0	US22502540_252038210046_S01_GE1-v5_10_Apr08_1_4.txt	0	GSM1108547_US22502540_252038210046_S01_GE1-v5_10_Apr08_1_4.txt	GSM1205582_SEQC_NB345.txt	0	0
8c6754da-02cc-4c63-bd82-d537567f0a27_1124.25	1	0	1	0	1	0	0	0	US22502540_252038210048_1_1.txt	0	US22502540_252038210048_1_1.txt	0	GSM1108552_US22502540_252038210048_S01_GE1-v5_10_Apr08_1_1.txt	0	0	0
8c6754da-02cc-4c63-bd82-d537567f0a27_868.051	1	0	1	0	1	1	0	0	US22502540_252038210048_1_3.txt	0	US22502540_252038210048_1_3.txt	0	GSM1108554_US22502540_252038210048_S01_GE1-v5_10_Apr08_1_3.txt	GSM1205375_SEQC_NB138.txt	0	0
5d9d1a10-c1fb-4699-9ba1-e359fc2eb7e8_1941.32	1	0	1	0	1	1	0	0	US22502540_252038210051_1_2.txt	0	US22502540_252038210051_1_2.txt	0	GSM1108560_US22502540_252038210051_S01_GE1-v5_10_Apr08_1_2.txt	GSM1205349_SEQC_NB112.txt	0	0
5d9d1a10-c1fb-4699-9ba1-e359fc2eb7e8_1333.89	1	0	1	0	1	1	0	0	US22502540_252038210051_1_3.txt	0	US22502540_252038210051_1_3.txt	0	GSM1108561_US22502540_252038210051_S01_GE1-v5_10_Apr08_1_3.txt	GSM1205523_SEQC_NB286.txt	0	0
b5cfd3e9-53a7-41f9-abff-485ddc8abac9_2083.1	1	0	1	0	1	1	0	0	US22502540_252038210052_1_1.txt	0	US22502540_252038210052_1_1.txt	0	GSM1108563_US22502540_252038210052_S01_GE1-v5_10_Apr08_1_1.txt	GSM1205380_SEQC_NB143.txt	0	0
b5cfd3e9-53a7-41f9-abff-485ddc8abac9_2036.44	1	0	1	0	1	1	0	0	US22502540_252038210052_1_3.txt	0	US22502540_252038210052_1_3.txt	0	GSM1108565_US22502540_252038210052_S01_GE1-v5_10_Apr08_1_3.txt	GSM1205381_SEQC_NB144.txt	0	0
b5cfd3e9-53a7-41f9-abff-485ddc8abac9_1589.08	1	0	1	0	1	1	0	0	US22502540_252038210052_1_4.txt	0	US22502540_252038210052_1_4.txt	0	GSM1108566_US22502540_252038210052_S01_GE1-v5_10_Apr08_1_4.txt	GSM1205336_SEQC_NB099.txt	0	0
b3568285-96b1-4f90-868c-aa7a27912427_1097.38	1	0	1	0	1	1	0	0	US22502540_252038210053_1_1.txt	0	US22502540_252038210053_1_1.txt	0	GSM1108567_US22502540_252038210053_S01_GE1-v5_10_Apr08_1_1.txt	GSM1205247_SEQC_NB010.txt	0	0
b3568285-96b1-4f90-868c-aa7a27912427_1113.72	1	0	1	0	1	1	0	0	US22502540_252038210053_1_2.txt	0	US22502540_252038210053_1_2.txt	0	GSM1108568_US22502540_252038210053_S01_GE1-v5_10_Apr08_1_2.txt	GSM1205334_SEQC_NB097.txt	0	0
b3568285-96b1-4f90-868c-aa7a27912427_1031.58	1	0	1	0	1	1	0	0	US22502540_252038210053_1_3.txt	0	US22502540_252038210053_1_3.txt	0	GSM1108569_US22502540_252038210053_S01_GE1-v5_10_Apr08_1_3.txt	GSM1205335_SEQC_NB098.txt	0	0
b3568285-96b1-4f90-868c-aa7a27912427_1780.39	1	0	1	0	1	0	0	0	US22502540_252038210053_1_4.txt	0	US22502540_252038210053_1_4.txt	0	GSM1108570_US22502540_252038210053_S01_GE1-v5_10_Apr08_1_4.txt	0	0	0
77346e25-42d2-431f-90bd-e89110e5e656_1650	1	0	1	0	1	1	0	0	US22502540_252038210054_1_1.txt	0	US22502540_252038210054_1_1.txt	0	GSM1108571_US22502540_252038210054_S01_GE1-v5_10_Apr08_1_1.txt	GSM1205338_SEQC_NB101.txt	0	0
77346e25-42d2-431f-90bd-e89110e5e656_1447.78	1	0	1	0	1	1	0	0	US22502540_252038210054_1_3.txt	0	US22502540_252038210054_1_3.txt	0	GSM1108573_US22502540_252038210054_S01_GE1-v5_10_Apr08_1_3.txt	GSM1205524_SEQC_NB287.txt	0	0
9a9bc057-8dfe-401d-8cf7-79a8c57d26e0_1108.83	1	0	1	0	1	1	0	0	US22502540_252038210055_1_4.txt	0	US22502540_252038210055_1_4.txt	0	GSM1108578_US22502540_252038210055_S01_GE1-v5_10_Apr08_1_4.txt	GSM1205341_SEQC_NB104.txt	0	0
7798f600-91f9-4ee0-9ee0-7d1c07a76a88_1718.58	1	0	1	0	1	1	0	0	US22502540_252038210056_1_1.txt	0	US22502540_252038210056_1_1.txt	0	GSM1108579_US22502540_252038210056_S01_GE1-v5_10_Apr08_1_1.txt	GSM1205342_SEQC_NB105.txt	0	0
7798f600-91f9-4ee0-9ee0-7d1c07a76a88_1512.36	1	0	1	0	1	1	0	0	US22502540_252038210056_1_3.txt	0	US22502540_252038210056_1_3.txt	0	GSM1108581_US22502540_252038210056_S01_GE1-v5_10_Apr08_1_3.txt	GSM1205374_SEQC_NB137.txt	0	0
7798f600-91f9-4ee0-9ee0-7d1c07a76a88_987.627	1	0	1	0	1	1	0	0	US22502540_252038210056_1_4.txt	0	US22502540_252038210056_1_4.txt	0	GSM1108582_US22502540_252038210056_S01_GE1-v5_10_Apr08_1_4.txt	GSM1205548_SEQC_NB311.txt	0	0
241f3bdd-ac49-4a23-bcd9-f1287797861a_1710.49	1	0	1	0	1	1	0	0	US22502540_252038210057_1_4.txt	0	US22502540_252038210057_1_4.txt	0	GSM1108586_US22502540_252038210057_S01_GE1-v5_10_Apr08_1_4.txt	GSM1205355_SEQC_NB118.txt	0	0
a025c813-e3b4-419c-ac32-185f9a754d2c_1599.64	0	0	1	0	0	0	0	0	0	0	US22502540_252038210058_1_2.txt	0	0	0	0	0
a025c813-e3b4-419c-ac32-185f9a754d2c_1582.83	1	0	1	0	1	1	0	0	US22502540_252038210058_1_3.txt	0	US22502540_252038210058_1_3.txt	0	GSM1108588_US22502540_252038210058_S01_GE1-v5_10_Apr08_1_3.txt	GSM1205356_SEQC_NB119.txt	0	0
59916904-e29d-4a27-a851-4b9808602188_2069.15	1	0	1	0	1	1	0	0	US22502540_252038210062_1_3.txt	0	US22502540_252038210062_1_3.txt	0	GSM1108600_US22502540_252038210062_S01_GE1-v5_10_Apr08_1_3.txt	GSM1205368_SEQC_NB131.txt	0	0
0228caec-513a-4634-bfcc-ecd902e47f1d_1637.52	1	0	1	0	1	1	0	0	US22502540_252038210063_1_2.txt	0	US22502540_252038210063_1_2.txt	0	GSM1108603_US22502540_252038210063_S01_GE1-v5_10_Apr08_1_2.txt	GSM1205730_SEQC_NB493.txt	0	0
0228caec-513a-4634-bfcc-ecd902e47f1d_1707.67	1	0	1	0	1	1	0	0	US22502540_252038210063_1_3.txt	0	US22502540_252038210063_1_3.txt	0	GSM1108604_US22502540_252038210063_S01_GE1-v5_10_Apr08_1_3.txt	GSM1205731_SEQC_NB494.txt	0	0
0ab86bb0-3be6-4bb8-bd20-cd7435dae7c9_2019.68	1	0	1	0	1	1	0	0	US22502540_252038210064_1_2.txt	0	US22502540_252038210064_1_2.txt	0	GSM1108607_US22502540_252038210064_S01_GE1-v5_10_Apr08_1_2.txt	GSM1205732_SEQC_NB495.txt	0	0
0ab86bb0-3be6-4bb8-bd20-cd7435dae7c9_1221.32	1	0	1	0	1	1	0	0	US22502540_252038210064_1_4.txt	0	US22502540_252038210064_1_4.txt	0	GSM1108609_US22502540_252038210064_S01_GE1-v5_10_Apr08_1_4.txt	GSM1205371_SEQC_NB134.txt	0	0
604602e2-7fce-4e0c-aa77-8c01de16d2ca_1921.39	1	0	1	0	1	1	0	0	US22502540_252038210065_1_1.txt	0	US22502540_252038210065_1_1.txt	0	GSM1108610_US22502540_252038210065_S01_GE1-v5_95_Feb07_1_1.txt	GSM1205373_SEQC_NB136.txt	0	0
604602e2-7fce-4e0c-aa77-8c01de16d2ca_2031.94	1	0	1	0	1	1	0	0	US22502540_252038210065_1_2.txt	0	US22502540_252038210065_1_2.txt	0	GSM1108611_US22502540_252038210065_S01_GE1-v5_95_Feb07_1_2.txt	GSM1205733_SEQC_NB496.txt	0	0
604602e2-7fce-4e0c-aa77-8c01de16d2ca_1588.52	1	0	1	0	1	1	0	0	US22502540_252038210065_1_3.txt	0	US22502540_252038210065_1_3.txt	0	GSM1108612_US22502540_252038210065_S01_GE1-v5_95_Feb07_1_3.txt	GSM1205734_SEQC_NB497.txt	0	0
a5b6ca43-06ca-492c-8598-a69669e5235a_2062.87	1	0	1	0	1	1	0	0	US22502540_252038210067_1_3.txt	0	US22502540_252038210067_1_3.txt	0	GSM1108619_US22502540_252038210067_S01_GE1-v5_95_Feb07_1_3.txt	GSM1205242_SEQC_NB005.txt	0	0
09ff2e05-7e07-4605-93aa-a92183b839bd_2695.93	1	0	1	0	1	1	0	0	US22502540_252038210068_1_1.txt	0	US22502540_252038210068_1_1.txt	0	GSM1108621_US22502540_252038210068_S01_GE1-v5_95_Feb07_1_1.txt	GSM1205383_SEQC_NB146.txt	0	0
09ff2e05-7e07-4605-93aa-a92183b839bd_2143.83	1	0	1	0	1	1	0	0	US22502540_252038210068_1_2.txt	0	US22502540_252038210068_1_2.txt	0	GSM1108622_US22502540_252038210068_S01_GE1-v5_95_Feb07_1_2.txt	GSM1205346_SEQC_NB109.txt	0	0
09ff2e05-7e07-4605-93aa-a92183b839bd_1765.96	1	0	1	0	1	1	0	0	US22502540_252038210068_1_4.txt	0	US22502540_252038210068_1_4.txt	0	GSM1108624_US22502540_252038210068_S01_GE1-v5_95_Feb07_1_4.txt	GSM1205372_SEQC_NB135.txt	0	0
745543cd-d3d6-4cb6-bfd5-0ea4a2bfe778_2155.88	1	0	1	0	1	1	0	0	US22502540_252038210070_1_2.txt	0	US22502540_252038210070_1_2.txt	0	GSM1108627_US22502540_252038210070_S01_GE1-v5_95_Feb07_1_2.txt	GSM1205348_SEQC_NB111.txt	0	0
745543cd-d3d6-4cb6-bfd5-0ea4a2bfe778_2393.79	1	0	1	0	1	1	0	0	US22502540_252038210070_1_3.txt	0	US22502540_252038210070_1_3.txt	0	GSM1108628_US22502540_252038210070_S01_GE1-v5_95_Feb07_1_3.txt	GSM1205625_SEQC_NB388.txt	0	0
a00ae695-42e1-42e7-9a87-d54ea852d265_2479.2	1	0	1	0	1	1	0	0	US22502540_252038210071_1_1.txt	0	US22502540_252038210071_1_1.txt	0	GSM1108630_US22502540_252038210071_S01_GE1-v5_95_Feb07_1_1.txt	GSM1205376_SEQC_NB139.txt	0	0
a00ae695-42e1-42e7-9a87-d54ea852d265_2179.56	1	0	1	0	1	1	0	0	US22502540_252038210071_1_3.txt	0	US22502540_252038210071_1_3.txt	0	GSM1108632_US22502540_252038210071_S01_GE1-v5_95_Feb07_1_3.txt	GSM1205389_SEQC_NB152.txt	0	0
a00ae695-42e1-42e7-9a87-d54ea852d265_2292.81	1	0	1	0	1	1	0	0	US22502540_252038210071_1_4.txt	0	US22502540_252038210071_1_4.txt	0	GSM1108633_US22502540_252038210071_S01_GE1-v5_95_Feb07_1_4.txt	GSM1205407_SEQC_NB170.txt	0	0
988714b6-8e04-4f91-97f6-dc6c7fd6521b_2167.56	1	0	1	0	1	1	0	0	US22502540_252038210072_1_1.txt	0	US22502540_252038210072_1_1.txt	0	GSM1108634_US22502540_252038210072_S01_GE1-v5_95_Feb07_1_1.txt	GSM1205526_SEQC_NB289.txt	0	0
988714b6-8e04-4f91-97f6-dc6c7fd6521b_2301.38	1	0	1	0	1	1	0	0	US22502540_252038210072_1_2.txt	0	US22502540_252038210072_1_2.txt	0	GSM1108635_US22502540_252038210072_S01_GE1-v5_95_Feb07_1_2.txt	GSM1205390_SEQC_NB153.txt	0	0
86378742-a0ca-42e3-843c-dc2f5e9069e8_1966.82	1	0	1	0	1	1	0	0	US22502540_252038210073_1_1.txt	0	US22502540_252038210073_1_1.txt	0	GSM1108638_US22502540_252038210073_S01_GE1-v5_10_Apr08_1_1.txt	GSM1205500_SEQC_NB263.txt	0	0
86378742-a0ca-42e3-843c-dc2f5e9069e8_2193.34	1	0	1	0	1	1	0	0	US22502540_252038210073_1_2.txt	0	US22502540_252038210073_1_2.txt	0	GSM1108639_US22502540_252038210073_S01_GE1-v5_10_Apr08_1_2.txt	GSM1205392_SEQC_NB155.txt	0	0
69b0c654-9475-4d2e-a31d-2e03635c867a_2531.86	1	0	1	0	1	0	0	0	US22502540_252038210074_1_4.txt	0	US22502540_252038210074_1_4.txt	0	GSM1108644_US22502540_252038210074_S01_GE1-v5_10_Apr08_1_4.txt	0	0	0
f6ab67e0-868c-4f73-a714-3f3a1f252c41_1977.72	1	0	1	0	1	1	0	0	US22502540_252038210076_1_4.txt	0	US22502540_252038210076_1_4.txt	0	GSM1108648_US22502540_252038210076_S01_GE1-v5_10_Apr08_1_4.txt	GSM1205411_SEQC_NB174.txt	0	0
909e334d-d6ec-4cb6-9bf3-e611792e3792_1965.91	1	0	1	0	1	0	0	0	US22502540_252038210077_1_1.txt	0	US22502540_252038210077_1_1.txt	0	GSM1108649_US22502540_252038210077_S01_GE1-v5_10_Apr08_1_1.txt	0	0	0
909e334d-d6ec-4cb6-9bf3-e611792e3792_1459.42	1	0	1	0	1	1	0	0	US22502540_252038210077_1_4.txt	0	US22502540_252038210077_1_4.txt	0	GSM1108652_US22502540_252038210077_S01_GE1-v5_10_Apr08_1_4.txt	GSM1205518_SEQC_NB281.txt	0	0
8a38e375-acf2-4a19-9d5f-aaf024b02b60_1898.15	1	0	1	0	1	1	0	0	US22502540_252038210078_1_1.txt	0	US22502540_252038210078_1_1.txt	0	GSM1108653_US22502540_252038210078_S01_GE1-v5_10_Apr08_1_1.txt	GSM1205391_SEQC_NB154.txt	0	0
8a38e375-acf2-4a19-9d5f-aaf024b02b60_1338.51	1	0	1	0	1	1	0	0	US22502540_252038210078_1_3.txt	0	US22502540_252038210078_1_3.txt	0	GSM1108654_US22502540_252038210078_S01_GE1-v5_10_Apr08_1_3.txt	GSM1205347_SEQC_NB110.txt	0	0
67e6fef6-337e-40f3-870d-86a6b8882c95_996.147	1	0	1	0	1	1	0	0	US22502540_252038210080_1_3.txt	0	US22502540_252038210080_1_3.txt	0	GSM1108660_US22502540_252038210080_S01_GE1-v5_10_Apr08_1_3.txt	GSM1205510_SEQC_NB273.txt	0	0
7fc5565d-f805-4811-a00b-c50d4823dc09_1126.98	1	0	1	0	1	0	0	0	US22502540_252038210081_1_3.txt	0	US22502540_252038210081_1_3.txt	0	GSM1108664_US22502540_252038210081_S01_GE1-v5_10_Apr08_1_3.txt	0	0	0
6dd5c1ef-96a0-4bad-9e2b-f15c78a9a445_1448.85	1	0	1	0	1	1	0	0	US22502540_252038210082_1_2.txt	0	US22502540_252038210082_1_2.txt	0	GSM1108667_US22502540_252038210082_S01_GE1-v5_10_Apr08_1_2.txt	GSM1205595_SEQC_NB358.txt	0	0
b3e94b20-020b-4528-b908-029e44ad339b_959.649	1	0	1	0	1	1	0	0	US22502540_252038210083_1_1.txt	0	US22502540_252038210083_1_1.txt	0	GSM1108670_US22502540_252038210083_S01_GE1-v5_10_Apr08_1_1.txt	GSM1205321_SEQC_NB084.txt	0	0
b3e94b20-020b-4528-b908-029e44ad339b_1272.56	1	0	1	0	1	1	0	0	US22502540_252038210083_1_3.txt	0	US22502540_252038210083_1_3.txt	0	GSM1108672_US22502540_252038210083_S01_GE1-v5_10_Apr08_1_3.txt	GSM1205251_SEQC_NB014.txt	0	0
67a1616d-6c17-4feb-b373-80629fe37147_1250.69	1	0	1	0	1	1	0	0	US22502540_252038210085_1_2.txt	0	US22502540_252038210085_1_2.txt	0	GSM1108676_US22502540_252038210085_S01_GE1-v5_10_Apr08_1_2.txt	GSM1205276_SEQC_NB039.txt	0	0
c224d1e4-eea2-42f2-9e82-7369f32c27bc_1394.16	1	0	1	0	1	1	0	0	US22502540_252038210086_1_3.txt	0	US22502540_252038210086_1_3.txt	0	GSM1108680_US22502540_252038210086_S01_GE1-v5_10_Apr08_1_3.txt	GSM1205309_SEQC_NB072.txt	0	0
90b10696-1f63-4d3c-83a4-23782bc68659_900.249	1	0	1	0	1	0	0	0	US22502540_252038210087_1_1.txt	0	US22502540_252038210087_1_1.txt	0	GSM1108682_US22502540_252038210087_S01_GE1-v5_10_Apr08_1_1.txt	0	0	0
90b10696-1f63-4d3c-83a4-23782bc68659_1020.33	1	0	1	0	1	1	0	0	US22502540_252038210087_1_4.txt	0	US22502540_252038210087_1_4.txt	0	GSM1108684_US22502540_252038210087_S01_GE1-v5_10_Apr08_1_4.txt	GSM1205246_SEQC_NB009.txt	0	0
670f89fe-a897-47e1-9351-f65ee73c751f_1352.55	1	0	1	0	1	1	0	0	US22502540_252038210089_1_1.txt	0	US22502540_252038210089_1_1.txt	0	GSM1108688_US22502540_252038210089_S01_GE1-v5_10_Apr08_1_1.txt	GSM1205378_SEQC_NB141.txt	0	0
670f89fe-a897-47e1-9351-f65ee73c751f_1163.52	1	0	1	0	1	0	0	0	US22502540_252038210089_1_2.txt	0	US22502540_252038210089_1_2.txt	0	GSM1108689_US22502540_252038210089_S01_GE1-v5_10_Apr08_1_2.txt	0	0	0
577e47fe-e76e-47bc-8c16-70e633b3ccc9_1463.33	1	0	1	0	1	1	0	0	US22502540_252038210090_1_1.txt	0	US22502540_252038210090_1_1.txt	0	GSM1108692_US22502540_252038210090_S01_GE1-v5_10_Apr08_1_1.txt	GSM1205504_SEQC_NB267.txt	0	0
577e47fe-e76e-47bc-8c16-70e633b3ccc9_1733.59	1	0	1	0	1	1	0	0	US22502540_252038210090_1_2.txt	0	US22502540_252038210090_1_2.txt	0	GSM1108693_US22502540_252038210090_S01_GE1-v5_10_Apr08_1_2.txt	GSM1205379_SEQC_NB142.txt	0	0
d807cb5a-1757-4885-a456-3743fd429125_1488.86	1	0	1	0	1	1	0	0	US22502540_252038210091_1_1.txt	0	US22502540_252038210091_1_1.txt	0	GSM1108695_US22502540_252038210091_S01_GE1-v5_10_Apr08_1_1.txt	GSM1205519_SEQC_NB282.txt	0	0
d807cb5a-1757-4885-a456-3743fd429125_1351.73	1	0	1	0	1	1	0	0	US22502540_252038210091_1_3.txt	0	US22502540_252038210091_1_3.txt	0	GSM1108697_US22502540_252038210091_S01_GE1-v5_10_Apr08_1_3.txt	GSM1205333_SEQC_NB096.txt	0	0
2580d7e7-4c95-4f65-a2ec-6df3d0701ffb_470.905	1	0	1	0	1	0	0	0	US22502540_252038210092_1_2.txt	0	US22502540_252038210092_1_2.txt	0	GSM1108699_US22502540_252038210092_S01_GE1-v5_10_Apr08_1_2.txt	0	0	0
2580d7e7-4c95-4f65-a2ec-6df3d0701ffb_322.041	1	0	1	0	1	1	0	0	US22502540_252038210092_1_4.txt	0	US22502540_252038210092_1_4.txt	0	GSM1108701_US22502540_252038210092_S01_GE1-v5_10_Apr08_1_4.txt	GSM1205262_SEQC_NB025.txt	0	0
bf960a75-f6a9-48b5-aefd-ef68dd5b3430_375.991	1	0	1	0	1	1	0	0	US22502540_252038210093_1_3.txt	0	US22502540_252038210093_1_3.txt	0	GSM1108704_US22502540_252038210093_S01_GE1-v5_10_Apr08_1_3.txt	GSM1205287_SEQC_NB050.txt	0	0
bf960a75-f6a9-48b5-aefd-ef68dd5b3430_340.07	1	0	1	0	1	1	0	0	US22502540_252038210093_1_4.txt	0	US22502540_252038210093_1_4.txt	0	GSM1108705_US22502540_252038210093_S01_GE1-v5_10_Apr08_1_4.txt	GSM1205600_SEQC_NB363.txt	0	0
f478ff96-48fc-47fb-9864-d79709fe607d_819.262	1	0	1	0	1	1	0	0	US22502540_252038210096_1_1.txt	0	US22502540_252038210096_1_1.txt	0	GSM1108713_US22502540_252038210096_S01_GE1-v5_10_Apr08_1_1.txt	GSM1205285_SEQC_NB048.txt	0	0
f478ff96-48fc-47fb-9864-d79709fe607d_841.514	1	0	1	0	1	1	0	0	US22502540_252038210096_1_3.txt	0	US22502540_252038210096_1_3.txt	0	GSM1108715_US22502540_252038210096_S01_GE1-v5_10_Apr08_1_3.txt	GSM1205298_SEQC_NB061.txt	0	0
f478ff96-48fc-47fb-9864-d79709fe607d_715.771	1	0	1	0	1	1	0	0	US22502540_252038210096_1_4.txt	0	US22502540_252038210096_1_4.txt	0	GSM1108716_US22502540_252038210096_S01_GE1-v5_10_Apr08_1_4.txt	GSM1205344_SEQC_NB107.txt	0	0
52cc3a81-acaa-4f4c-aef4-45347724797e_1141.05	1	0	1	0	1	0	0	0	US22502540_252038210098_1_1.txt	0	US22502540_252038210098_1_1.txt	0	GSM1108721_US22502540_252038210098_S01_GE1-v5_10_Apr08_1_1.txt	0	0	0
52cc3a81-acaa-4f4c-aef4-45347724797e_1020.65	1	0	1	0	1	0	0	0	US22502540_252038210098_1_2.txt	0	US22502540_252038210098_1_2.txt	0	GSM1108722_US22502540_252038210098_S01_GE1-v5_10_Apr08_1_2.txt	0	0	0
dc8928cb-55d2-43f4-84b6-d26d02e02644_872.33	1	0	1	0	1	1	0	0	US22502540_252038210099_1_1.txt	0	US22502540_252038210099_1_1.txt	0	GSM1108725_US22502540_252038210099_S01_GE1-v5_10_Apr08_1_1.txt	GSM1205293_SEQC_NB056.txt	0	0
e540e9c9-8a75-421b-ba35-8ceb977ce494_914.271	1	0	1	0	1	1	0	0	US22502540_252038210100_1_2.txt	0	US22502540_252038210100_1_2.txt	0	GSM1108727_US22502540_252038210100_S01_GE1-v5_10_Apr08_1_2.txt	GSM1205513_SEQC_NB276.txt	0	0
e540e9c9-8a75-421b-ba35-8ceb977ce494_1301.39	1	0	1	0	1	1	0	0	US22502540_252038210100_1_4.txt	0	US22502540_252038210100_1_4.txt	0	GSM1108729_US22502540_252038210100_S01_GE1-v5_10_Apr08_1_4.txt	GSM1205258_SEQC_NB021.txt	0	0
43900749-fa72-4630-aaa3-a42d147e848c_1097.23	1	0	1	0	1	1	0	0	US22502540_252038210101_1_1.txt	0	US22502540_252038210101_1_1.txt	0	GSM1108730_US22502540_252038210101_S01_GE1-v5_10_Apr08_1_1.txt	GSM1205259_SEQC_NB022.txt	0	0
43900749-fa72-4630-aaa3-a42d147e848c_1551.88	1	0	1	0	1	1	0	0	US22502540_252038210101_1_2.txt	0	US22502540_252038210101_1_2.txt	0	GSM1108731_US22502540_252038210101_S01_GE1-v5_10_Apr08_1_2.txt	GSM1205250_SEQC_NB013.txt	0	0
43900749-fa72-4630-aaa3-a42d147e848c_1558.25	1	0	1	0	1	1	0	0	US22502540_252038210101_1_4.txt	0	US22502540_252038210101_1_4.txt	0	GSM1108733_US22502540_252038210101_S01_GE1-v5_10_Apr08_1_4.txt	GSM1205277_SEQC_NB040.txt	0	0
4c3e005b-920b-401e-94c2-5fd3548b3b56_538.39	1	0	1	0	1	1	0	0	US22502540_252038210102_1_1.txt	0	US22502540_252038210102_1_1.txt	0	GSM1108734_US22502540_252038210102_S01_GE1-v5_10_Apr08_1_1.txt	GSM1205249_SEQC_NB012.txt	0	0
4c3e005b-920b-401e-94c2-5fd3548b3b56_624.041	1	0	1	0	1	1	0	0	US22502540_252038210102_1_3.txt	0	US22502540_252038210102_1_3.txt	0	GSM1108735_US22502540_252038210102_S01_GE1-v5_10_Apr08_1_3.txt	GSM1205300_SEQC_NB063.txt	0	0
4c3e005b-920b-401e-94c2-5fd3548b3b56_1018.33	1	0	1	0	1	1	0	0	US22502540_252038210102_1_4.txt	0	US22502540_252038210102_1_4.txt	0	GSM1108736_US22502540_252038210102_S01_GE1-v5_10_Apr08_1_4.txt	GSM1205329_SEQC_NB092.txt	0	0
1fb161ea-3708-415a-a2f8-4d5c0847d993_1150.97	1	0	1	0	1	0	0	0	US22502540_252038210106_1_3.txt	0	US22502540_252038210106_1_3.txt	0	GSM1108739_US22502540_252038210106_S01_GE1-v5_10_Apr08_1_3.txt	0	0	0
942e8dfe-1c09-45ba-a629-221a20141f1c_1151.92	1	0	1	0	1	1	0	0	US22502540_252038210107_1_3.txt	0	US22502540_252038210107_1_3.txt	0	GSM1108742_US22502540_252038210107_S01_GE1-v5_10_Apr08_1_3.txt	GSM1205514_SEQC_NB277.txt	0	0
d089c380-c09e-4b90-917b-b86222150b18_1212.49	1	0	1	0	1	1	0	0	US22502540_252038210109_1_2.txt	0	US22502540_252038210109_1_2.txt	0	GSM1108748_US22502540_252038210109_S01_GE1-v5_10_Apr08_1_2.txt	GSM1205266_SEQC_NB029.txt	0	0
d089c380-c09e-4b90-917b-b86222150b18_908.773	1	0	1	0	1	1	0	0	US22502540_252038210109_1_4.txt	0	US22502540_252038210109_1_4.txt	0	GSM1108750_US22502540_252038210109_S01_GE1-v5_10_Apr08_1_4.txt	GSM1205267_SEQC_NB030.txt	0	0
e0b04fa6-fe3c-4b80-a6f6-0de467bea588_937.319	1	0	1	0	1	1	0	0	US22502540_252038210110_1_3.txt	0	US22502540_252038210110_1_3.txt	0	GSM1108753_US22502540_252038210110_S01_GE1-v5_10_Apr08_1_3.txt	GSM1205280_SEQC_NB043.txt	0	0
4bf6b959-78cc-408e-a09f-3f848b340f47_762.828	1	0	1	0	1	1	0	0	US22502540_252038210111_1_4.txt	0	US22502540_252038210111_1_4.txt	0	GSM1108758_US22502540_252038210111_S01_GE1-v5_10_Apr08_1_4.txt	GSM1205272_SEQC_NB035.txt	0	0
0fee307e-283f-4af2-a355-d219c8fb8912_518.215	1	0	1	0	1	1	0	0	US22502540_252038210113_1_1.txt	0	US22502540_252038210113_1_1.txt	0	GSM1108760_US22502540_252038210113_S01_GE1-v5_10_Apr08_1_1.txt	GSM1205243_SEQC_NB006.txt	0	0
0fee307e-283f-4af2-a355-d219c8fb8912_616.341	1	0	1	0	1	1	0	0	US22502540_252038210113_1_3.txt	0	US22502540_252038210113_1_3.txt	0	GSM1108762_US22502540_252038210113_S01_GE1-v5_10_Apr08_1_3.txt	GSM1205284_SEQC_NB047.txt	0	0
a36617f0-ffd9-4bb0-b99d-a58d0789d051_528.87	1	0	1	0	1	1	0	0	US22502540_252038210114_1_1.txt	0	US22502540_252038210114_1_1.txt	0	GSM1108764_US22502540_252038210114_S01_GE1-v5_10_Apr08_1_1.txt	GSM1205332_SEQC_NB095.txt	0	0
a36617f0-ffd9-4bb0-b99d-a58d0789d051_465.357	1	0	1	0	1	1	0	0	US22502540_252038210114_1_4.txt	0	US22502540_252038210114_1_4.txt	0	GSM1108767_US22502540_252038210114_S01_GE1-v5_10_Apr08_1_4.txt	GSM1205295_SEQC_NB058.txt	0	0
3568e7d6-4e34-4ff2-81c0-cbf01f175dfd_659.193	1	0	1	0	1	1	0	0	US22502540_252038210115_1_3.txt	0	US22502540_252038210115_1_3.txt	0	GSM1108770_US22502540_252038210115_S01_GE1-v5_10_Apr08_1_3.txt	GSM1205274_SEQC_NB037.txt	0	0
3568e7d6-4e34-4ff2-81c0-cbf01f175dfd_564.944	1	0	1	0	1	1	0	0	US22502540_252038210115_1_4.txt	0	US22502540_252038210115_1_4.txt	0	GSM1108771_US22502540_252038210115_S01_GE1-v5_10_Apr08_1_4.txt	GSM1205275_SEQC_NB038.txt	0	0
95f15539-6d1f-4925-9468-f8ee4d512c5e_694.369	1	0	1	0	1	1	0	0	US22502540_252038210116_1_1.txt	0	US22502540_252038210116_1_1.txt	0	GSM1108772_US22502540_252038210116_S01_GE1-v5_10_Apr08_1_1.txt	GSM1205626_SEQC_NB389.txt	0	0
ea6efc6e-5a17-4175-86a7-c09e9cb982ab_4093.02	1	0	1	0	1	1	0	0	US22502540_252038210145_1_1.txt	0	US22502540_252038210145_S01_GE1-v5_10_Apr08_1_1.txt	0	GSM1108822_US22502540_252038210145_S01_GE1-v5_10_Apr08_1_1.txt	GSM1205554_SEQC_NB317.txt	0	0
ea6efc6e-5a17-4175-86a7-c09e9cb982ab_3527.36	1	0	1	0	1	1	0	0	US22502540_252038210145_1_3.txt	0	US22502540_252038210145_S01_GE1-v5_10_Apr08_1_3.txt	0	GSM1108824_US22502540_252038210145_S01_GE1-v5_10_Apr08_1_3.txt	GSM1205440_SEQC_NB203.txt	0	0
ea6efc6e-5a17-4175-86a7-c09e9cb982ab_2303.95	1	0	1	0	1	1	0	0	US22502540_252038210145_1_4.txt	0	US22502540_252038210145_S01_GE1-v5_10_Apr08_1_4.txt	0	GSM1108825_US22502540_252038210145_S01_GE1-v5_10_Apr08_1_4.txt	GSM1205399_SEQC_NB162.txt	0	0
95f3a776-939e-4f73-935a-ad2cdff071a2_2526.69	1	0	1	0	1	1	0	0	US22502540_252038210146_1_3.txt	0	US22502540_252038210146_S01_GE1-v5_10_Apr08_1_3.txt	0	GSM1108828_US22502540_252038210146_S01_GE1-v5_10_Apr08_1_3.txt	GSM1205535_SEQC_NB298.txt	0	0
95f3a776-939e-4f73-935a-ad2cdff071a2_2308.95	1	0	1	0	1	1	0	0	US22502540_252038210146_1_4.txt	0	US22502540_252038210146_S01_GE1-v5_10_Apr08_1_4.txt	0	GSM1108829_US22502540_252038210146_S01_GE1-v5_10_Apr08_1_4.txt	GSM1205581_SEQC_NB344.txt	0	0
73829782-505a-4b5a-a97e-810577a721a0_4109.48	1	0	1	0	1	0	0	0	US22502540_252038210148_1_1.txt	0	US22502540_252038210148_S01_GE1-v5_10_Apr08_1_1.txt	0	GSM1108834_US22502540_252038210148_S01_GE1-v5_10_Apr08_1_1.txt	0	0	0
73829782-505a-4b5a-a97e-810577a721a0_3914.02	1	0	1	0	1	1	0	0	US22502540_252038210148_1_2.txt	0	US22502540_252038210148_S01_GE1-v5_10_Apr08_1_2.txt	0	GSM1108835_US22502540_252038210148_S01_GE1-v5_10_Apr08_1_2.txt	GSM1205400_SEQC_NB163.txt	0	0
73829782-505a-4b5a-a97e-810577a721a0_3211.37	1	0	1	0	1	1	0	0	US22502540_252038210148_1_3.txt	0	US22502540_252038210148_S01_GE1-v5_10_Apr08_1_3.txt	0	GSM1108836_US22502540_252038210148_S01_GE1-v5_10_Apr08_1_3.txt	GSM1205401_SEQC_NB164.txt	0	0
77723648-1cbe-41ec-a298-cb6f7f6b7bff_4036.24	1	0	1	0	1	0	0	0	US22502540_252038210149_1_1.txt	0	US22502540_252038210149_S01_GE1-v5_10_Apr08_1_1.txt	0	GSM1108838_US22502540_252038210149_S01_GE1-v5_10_Apr08_1_1.txt	0	0	0
77723648-1cbe-41ec-a298-cb6f7f6b7bff_5594.44	1	0	1	0	1	1	0	0	US22502540_252038210149_1_3.txt	0	US22502540_252038210149_S01_GE1-v5_10_Apr08_1_3.txt	0	GSM1108840_US22502540_252038210149_S01_GE1-v5_10_Apr08_1_3.txt	GSM1205577_SEQC_NB340.txt	0	0
77723648-1cbe-41ec-a298-cb6f7f6b7bff_5169.78	1	0	1	0	1	1	0	0	US22502540_252038210149_1_4.txt	0	US22502540_252038210149_S01_GE1-v5_10_Apr08_1_4.txt	0	GSM1108841_US22502540_252038210149_S01_GE1-v5_10_Apr08_1_4.txt	GSM1205444_SEQC_NB207.txt	0	0
70aaea76-25b2-43e8-b7f2-9280b2eaa7cb_2327.76	1	0	1	0	1	1	0	0	US22502540_252038210151_1_1.txt	0	US22502540_252038210151_S01_GE1-v5_10_Apr08_1_1.txt	0	GSM1108842_US22502540_252038210151_S01_GE1-v5_10_Apr08_1_1.txt	GSM1205416_SEQC_NB179.txt	0	0
70aaea76-25b2-43e8-b7f2-9280b2eaa7cb_3900.25	1	0	1	0	1	1	0	0	US22502540_252038210151_1_2.txt	0	US22502540_252038210151_S01_GE1-v5_10_Apr08_1_2.txt	0	GSM1108843_US22502540_252038210151_S01_GE1-v5_10_Apr08_1_2.txt	GSM1205720_SEQC_NB483.txt	0	0
70aaea76-25b2-43e8-b7f2-9280b2eaa7cb_4470.04	1	0	1	0	1	1	0	0	US22502540_252038210151_1_3.txt	0	US22502540_252038210151_S01_GE1-v5_10_Apr08_1_3.txt	0	GSM1108844_US22502540_252038210151_S01_GE1-v5_10_Apr08_1_3.txt	GSM1205470_SEQC_NB233.txt	0	0
60863018-e1c0-4e41-ae10-77aa465cf758_2335.48	1	0	1	0	1	1	0	0	US22502540_252038210152_1_1.txt	0	US22502540_252038210152_S01_GE1-v5_10_Apr08_1_1.txt	0	GSM1108846_US22502540_252038210152_S01_GE1-v5_10_Apr08_1_1.txt	GSM1205395_SEQC_NB158.txt	0	0
60863018-e1c0-4e41-ae10-77aa465cf758_3216.73	1	0	1	0	1	1	0	0	US22502540_252038210152_1_2.txt	0	US22502540_252038210152_S01_GE1-v5_10_Apr08_1_2.txt	0	GSM1108847_US22502540_252038210152_S01_GE1-v5_10_Apr08_1_2.txt	GSM1205541_SEQC_NB304.txt	0	0
0657c48e-3d60-4ae3-938a-074321292dd7_2081.45	1	0	1	0	1	1	0	0	US22502540_252038210154_1_2.txt	0	US22502540_252038210154_S01_GE1-v5_10_Apr08_1_2.txt	0	GSM1108854_US22502540_252038210154_S01_GE1-v5_10_Apr08_1_2.txt	GSM1205398_SEQC_NB161.txt	0	0
1d72c205-cbdd-465c-8810-b817e8948123_1296.36	1	0	1	0	1	1	0	0	US22502540_252038210155_1_4.txt	0	US22502540_252038210155_S01_GE1-v5_10_Apr08_1_4.txt	0	GSM1108860_US22502540_252038210155_S01_GE1-v5_10_Apr08_1_4.txt	GSM1205448_SEQC_NB211.txt	0	0
df5b4cb8-342b-4cdd-84ca-bd9041e7d8d8_1602.03	1	0	1	0	1	1	0	0	US22502540_252038210156_1_4.txt	0	US22502540_252038210156_S01_GE1-v5_10_Apr08_1_4.txt	0	GSM1108861_US22502540_252038210156_S01_GE1-v5_10_Apr08_1_4.txt	GSM1205394_SEQC_NB157.txt	0	0
88a02dce-d630-49fc-85c4-da1fc7c31f3e_1614.3	1	0	1	0	1	1	0	0	US22502540_252038210157_1_1.txt	0	US22502540_252038210157_S01_GE1-v5_10_Apr08_1_1.txt	0	GSM1108862_US22502540_252038210157_S01_GE1-v5_10_Apr08_1_1.txt	GSM1205441_SEQC_NB204.txt	0	0
88a02dce-d630-49fc-85c4-da1fc7c31f3e_1583.25	1	0	1	0	1	1	0	0	US22502540_252038210157_1_4.txt	0	US22502540_252038210157_S01_GE1-v5_10_Apr08_1_4.txt	0	GSM1108865_US22502540_252038210157_S01_GE1-v5_10_Apr08_1_4.txt	GSM1205418_SEQC_NB181.txt	0	0
e9d20ae3-7bff-4592-b917-4cd095a8162a_1208.49	1	0	1	0	1	1	0	0	US22502540_252038210158_1_1.txt	0	US22502540_252038210158_S01_GE1-v5_10_Apr08_1_1.txt	0	GSM1108866_US22502540_252038210158_S01_GE1-v5_10_Apr08_1_1.txt	GSM1205465_SEQC_NB228.txt	0	0
e9d20ae3-7bff-4592-b917-4cd095a8162a_1229.6	1	0	1	0	1	1	0	0	US22502540_252038210158_1_4.txt	0	US22502540_252038210158_S01_GE1-v5_10_Apr08_1_4.txt	0	GSM1108869_US22502540_252038210158_S01_GE1-v5_10_Apr08_1_4.txt	GSM1205438_SEQC_NB201.txt	0	0
c1fd0ec0-ebab-4635-9de5-bd22ba4e40e8_1193.45	1	0	1	0	1	1	0	0	US22502540_252038210159_1_3.txt	0	US22502540_252038210159_S01_GE1-v5_10_Apr08_1_3.txt	0	GSM1108872_US22502540_252038210159_S01_GE1-v5_10_Apr08_1_3.txt	GSM1205426_SEQC_NB189.txt	0	0
a7d40b2b-4a1b-4e9c-be65-5360863cb45d_3134.72	1	0	1	0	1	1	0	0	US22502540_252038210161_1_1.txt	0	US22502540_252038210161_S01_GE1-v5_10_Apr08_1_1.txt	0	GSM1108878_US22502540_252038210161_S01_GE1-v5_10_Apr08_1_1.txt	GSM1205469_SEQC_NB232.txt	0	0
a7d40b2b-4a1b-4e9c-be65-5360863cb45d_2187.23	1	0	1	0	1	1	0	0	US22502540_252038210161_1_3.txt	0	US22502540_252038210161_S01_GE1-v5_10_Apr08_1_3.txt	0	GSM1108880_US22502540_252038210161_S01_GE1-v5_10_Apr08_1_3.txt	GSM1205446_SEQC_NB209.txt	0	0
6b698ba0-d1ab-4a88-b5ed-0dbb1707fc9f_1394.73	1	0	1	0	1	1	0	0	US22502540_252038210162_1_2.txt	0	US22502540_252038210162_S01_GE1-v5_10_Apr08_1_2.txt	0	GSM1108883_US22502540_252038210162_S01_GE1-v5_10_Apr08_1_2.txt	GSM1205397_SEQC_NB160.txt	0	0
6b698ba0-d1ab-4a88-b5ed-0dbb1707fc9f_1598.99	1	0	1	0	1	1	0	0	US22502540_252038210162_1_3.txt	0	US22502540_252038210162_S01_GE1-v5_10_Apr08_1_3.txt	0	GSM1108884_US22502540_252038210162_S01_GE1-v5_10_Apr08_1_3.txt	GSM1205439_SEQC_NB202.txt	0	0
6b698ba0-d1ab-4a88-b5ed-0dbb1707fc9f_1468.67	1	0	1	0	1	1	0	0	US22502540_252038210162_1_4.txt	0	US22502540_252038210162_S01_GE1-v5_10_Apr08_1_4.txt	0	GSM1108885_US22502540_252038210162_S01_GE1-v5_10_Apr08_1_4.txt	GSM1205452_SEQC_NB215.txt	0	0
5dca1171-2d6f-4bba-a913-9f9bc8966876_2665.49	1	0	1	0	1	1	0	0	US22502540_252038210163_1_1.txt	0	US22502540_252038210163_S01_GE1-v5_10_Apr08_1_1.txt	0	GSM1108886_US22502540_252038210163_S01_GE1-v5_10_Apr08_1_1.txt	GSM1205468_SEQC_NB231.txt	0	0
5dca1171-2d6f-4bba-a913-9f9bc8966876_2413.3	1	0	1	0	1	1	0	0	US22502540_252038210163_1_2.txt	0	US22502540_252038210163_S01_GE1-v5_10_Apr08_1_2.txt	0	GSM1108887_US22502540_252038210163_S01_GE1-v5_10_Apr08_1_2.txt	GSM1205471_SEQC_NB234.txt	0	0
edd72db8-219d-42d3-a539-9492e0085ba7_2741.58	1	0	1	0	1	1	0	0	US22502540_252038210164_1_2.txt	0	US22502540_252038210164_S01_GE1-v5_10_Apr08_1_2.txt	0	GSM1108891_US22502540_252038210164_S01_GE1-v5_10_Apr08_1_2.txt	GSM1205466_SEQC_NB229.txt	0	0
edd72db8-219d-42d3-a539-9492e0085ba7_2788.8	1	0	1	0	1	1	0	0	US22502540_252038210164_1_4.txt	0	US22502540_252038210164_S01_GE1-v5_10_Apr08_1_4.txt	0	GSM1108893_US22502540_252038210164_S01_GE1-v5_10_Apr08_1_4.txt	GSM1205455_SEQC_NB218.txt	0	0
b1b206ff-29c2-4b19-a4db-d783eeb61e98_2094.85	1	0	1	0	1	1	0	0	US22502540_252038210165_1_4.txt	0	US22502540_252038210165_S01_GE1-v5_10_Apr08_1_4.txt	0	GSM1108894_US22502540_252038210165_S01_GE1-v5_10_Apr08_1_4.txt	GSM1205578_SEQC_NB341.txt	0	0
66bf4beb-3543-45fc-a5ec-11418c620419_2229.18	1	0	1	0	1	1	0	0	US22502540_252038210166_1_1.txt	0	US22502540_252038210166_S01_GE1-v5_10_Apr08_1_1.txt	0	GSM1108895_US22502540_252038210166_S01_GE1-v5_10_Apr08_1_1.txt	GSM1205579_SEQC_NB342.txt	0	0
66bf4beb-3543-45fc-a5ec-11418c620419_2750.08	1	0	1	0	1	1	0	0	US22502540_252038210166_1_2.txt	0	US22502540_252038210166_S01_GE1-v5_10_Apr08_1_2.txt	0	GSM1108896_US22502540_252038210166_S01_GE1-v5_10_Apr08_1_2.txt	GSM1205611_SEQC_NB374.txt	0	0
66bf4beb-3543-45fc-a5ec-11418c620419_1953.79	1	0	1	0	1	1	0	0	US22502540_252038210166_1_3.txt	0	US22502540_252038210166_S01_GE1-v5_10_Apr08_1_3.txt	0	GSM1108897_US22502540_252038210166_S01_GE1-v5_10_Apr08_1_3.txt	GSM1205612_SEQC_NB375.txt	0	0
66bf4beb-3543-45fc-a5ec-11418c620419_1949.31	1	0	1	0	1	1	0	0	US22502540_252038210166_1_4.txt	0	US22502540_252038210166_S01_GE1-v5_10_Apr08_1_4.txt	0	GSM1108898_US22502540_252038210166_S01_GE1-v5_10_Apr08_1_4.txt	GSM1205573_SEQC_NB336.txt	0	0
08ad3774-bedb-420c-906c-2a0d3999965c_2177.24	1	0	1	0	1	1	0	0	US22502540_252038210167_1_1.txt	0	US22502540_252038210167_S01_GE1-v5_10_Apr08_1_1.txt	0	GSM1108899_US22502540_252038210167_S01_GE1-v5_10_Apr08_1_1.txt	GSM1205574_SEQC_NB337.txt	0	0
08ad3774-bedb-420c-906c-2a0d3999965c_2351.2	1	0	1	0	1	1	0	0	US22502540_252038210167_1_2.txt	0	US22502540_252038210167_S01_GE1-v5_10_Apr08_1_2.txt	0	GSM1108900_US22502540_252038210167_S01_GE1-v5_10_Apr08_1_2.txt	GSM1205575_SEQC_NB338.txt	0	0
08ad3774-bedb-420c-906c-2a0d3999965c_2104.28	1	0	1	0	1	1	0	0	US22502540_252038210167_1_3.txt	0	US22502540_252038210167_S01_GE1-v5_10_Apr08_1_3.txt	0	GSM1108901_US22502540_252038210167_S01_GE1-v5_10_Apr08_1_3.txt	GSM1205613_SEQC_NB376.txt	0	0
08ad3774-bedb-420c-906c-2a0d3999965c_1803.63	1	0	1	0	1	1	0	0	US22502540_252038210167_1_4.txt	0	US22502540_252038210167_S01_GE1-v5_10_Apr08_1_4.txt	0	GSM1108902_US22502540_252038210167_S01_GE1-v5_10_Apr08_1_4.txt	GSM1205614_SEQC_NB377.txt	0	0
e087fb9b-0a93-4849-b254-77ee3bcb60bb_2127.29	1	0	1	0	1	1	0	0	US22502540_252038210168_1_1.txt	0	US22502540_252038210168_S01_GE1-v5_10_Apr08_1_1.txt	0	GSM1108903_US22502540_252038210168_S01_GE1-v5_10_Apr08_1_1.txt	GSM1205616_SEQC_NB379.txt	0	0
e087fb9b-0a93-4849-b254-77ee3bcb60bb_2360.83	1	0	1	0	1	1	0	0	US22502540_252038210168_1_2.txt	0	US22502540_252038210168_S01_GE1-v5_10_Apr08_1_2.txt	0	GSM1108904_US22502540_252038210168_S01_GE1-v5_10_Apr08_1_2.txt	GSM1205576_SEQC_NB339.txt	0	0
e087fb9b-0a93-4849-b254-77ee3bcb60bb_1272.06	1	0	1	0	1	1	0	0	US22502540_252038210168_1_3.txt	0	US22502540_252038210168_S01_GE1-v5_10_Apr08_1_3.txt	0	GSM1108905_US22502540_252038210168_S01_GE1-v5_10_Apr08_1_3.txt	GSM1205615_SEQC_NB378.txt	0	0
e087fb9b-0a93-4849-b254-77ee3bcb60bb_1889.93	1	0	1	0	1	0	0	0	US22502540_252038210168_1_4.txt	0	US22502540_252038210168_S01_GE1-v5_10_Apr08_1_4.txt	0	GSM1108906_US22502540_252038210168_S01_GE1-v5_10_Apr08_1_4.txt	0	0	0
b497a0aa-28f8-4eb2-9965-eee61c5a9487_2588.48	1	0	1	0	1	0	0	0	US22502540_252038210169_1_1.txt	0	US22502540_252038210169_S01_GE1-v5_10_Apr08_1_1.txt	0	GSM1108907_US22502540_252038210169_S01_GE1-v5_10_Apr08_1_1.txt	0	0	0
b497a0aa-28f8-4eb2-9965-eee61c5a9487_1162.74	1	0	1	0	1	1	0	0	US22502540_252038210169_1_2.txt	0	US22502540_252038210169_S01_GE1-v5_10_Apr08_1_2.txt	0	GSM1108908_US22502540_252038210169_S01_GE1-v5_10_Apr08_1_2.txt	GSM1205604_SEQC_NB367.txt	0	0
b497a0aa-28f8-4eb2-9965-eee61c5a9487_1632.29	1	0	1	0	1	0	0	0	US22502540_252038210169_1_3.txt	0	US22502540_252038210169_S01_GE1-v5_10_Apr08_1_3.txt	0	GSM1108909_US22502540_252038210169_S01_GE1-v5_10_Apr08_1_3.txt	0	0	0
b497a0aa-28f8-4eb2-9965-eee61c5a9487_1314.55	1	0	1	0	1	0	0	0	US22502540_252038210169_1_4.txt	0	US22502540_252038210169_S01_GE1-v5_10_Apr08_1_4.txt	0	GSM1108910_US22502540_252038210169_S01_GE1-v5_10_Apr08_1_4.txt	0	0	0
b25b3a19-382a-407b-9720-2d192bd1b85e_2948.33	1	0	1	0	1	1	0	0	US22502540_252038210170_1_1.txt	0	US22502540_252038210170_S01_GE1-v5_10_Apr08_1_1.txt	0	GSM1108911_US22502540_252038210170_S01_GE1-v5_10_Apr08_1_1.txt	GSM1205606_SEQC_NB369.txt	0	0
b25b3a19-382a-407b-9720-2d192bd1b85e_2549.21	1	0	1	0	1	0	0	0	US22502540_252038210170_1_2.txt	0	US22502540_252038210170_S01_GE1-v5_10_Apr08_1_2.txt	0	GSM1108912_US22502540_252038210170_S01_GE1-v5_10_Apr08_1_2.txt	0	0	0
b25b3a19-382a-407b-9720-2d192bd1b85e_2747.56	1	0	1	0	1	0	0	0	US22502540_252038210170_1_3.txt	0	US22502540_252038210170_S01_GE1-v5_10_Apr08_1_3.txt	0	GSM1108913_US22502540_252038210170_S01_GE1-v5_10_Apr08_1_3.txt	0	0	0
b25b3a19-382a-407b-9720-2d192bd1b85e_2011.86	1	0	1	0	1	0	0	0	US22502540_252038210170_1_4.txt	0	US22502540_252038210170_S01_GE1-v5_10_Apr08_1_4.txt	0	GSM1108914_US22502540_252038210170_S01_GE1-v5_10_Apr08_1_4.txt	0	0	0
d45312b2-733b-4206-ad94-8421b5b6e97a_4162.16	1	0	1	0	1	0	0	0	US22502540_252038210171_1_1.txt	0	US22502540_252038210171_S01_GE1-v5_10_Apr08_1_1.txt	0	GSM1108915_US22502540_252038210171_S01_GE1-v5_10_Apr08_1_1.txt	0	0	0
d45312b2-733b-4206-ad94-8421b5b6e97a_2452.96	1	0	1	0	1	1	0	0	US22502540_252038210171_1_2.txt	0	US22502540_252038210171_S01_GE1-v5_10_Apr08_1_2.txt	0	GSM1108916_US22502540_252038210171_S01_GE1-v5_10_Apr08_1_2.txt	GSM1205607_SEQC_NB370.txt	0	0
d45312b2-733b-4206-ad94-8421b5b6e97a_1824.91	1	0	1	0	1	1	0	0	US22502540_252038210171_1_3.txt	0	US22502540_252038210171_S01_GE1-v5_10_Apr08_1_3.txt	0	GSM1108917_US22502540_252038210171_S01_GE1-v5_10_Apr08_1_3.txt	GSM1205605_SEQC_NB368.txt	0	0
438153b3-a690-405b-9769-ec634adfc004_2409.63	1	0	1	0	1	0	0	0	US22502540_252038210173_1_1.txt	0	US22502540_252038210173_S01_GE1-v5_10_Apr08_1_1.txt	0	GSM1108918_US22502540_252038210173_S01_GE1-v5_10_Apr08_1_1.txt	0	0	0
438153b3-a690-405b-9769-ec634adfc004_1960.9	1	0	1	0	1	1	0	0	US22502540_252038210173_1_2.txt	0	US22502540_252038210173_S01_GE1-v5_10_Apr08_1_2.txt	0	GSM1108919_US22502540_252038210173_S01_GE1-v5_10_Apr08_1_2.txt	GSM1205405_SEQC_NB168.txt	0	0
438153b3-a690-405b-9769-ec634adfc004_2155.25	1	0	1	0	1	1	0	0	US22502540_252038210173_1_3.txt	0	US22502540_252038210173_S01_GE1-v5_10_Apr08_1_3.txt	0	GSM1108920_US22502540_252038210173_S01_GE1-v5_10_Apr08_1_3.txt	GSM1205580_SEQC_NB343.txt	0	0
438153b3-a690-405b-9769-ec634adfc004_1854.29	1	0	1	0	1	1	0	0	US22502540_252038210173_1_4.txt	0	US22502540_252038210173_S01_GE1-v5_10_Apr08_1_4.txt	0	GSM1108921_US22502540_252038210173_S01_GE1-v5_10_Apr08_1_4.txt	GSM1205484_SEQC_NB247.txt	0	0
8f2aa9d0-836d-4ca6-b8ad-27e8d35c011f_4954.05	1	0	0	0	1	1	0	0	US22502540_252038210206_1_4.txt	0	0	0	GSM1109005_US22502540_252038210206_S01_GE1-v5_10_Apr08_1_4.txt	GSM1205627_SEQC_NB390.txt	0	0
19615c30-01d1-40ae-8f08-bc0021945cce_4507.99	1	0	0	0	1	1	0	0	US22502540_252038210207_1_4.txt	0	0	0	GSM1109009_US22502540_252038210207_S01_GE1-v5_10_Apr08_1_4.txt	GSM1205640_SEQC_NB403.txt	0	0
75d0dd2a-4194-47f2-b979-492b5d517a6a_2749.94	1	0	0	0	1	1	0	0	US22502540_252038210120_1_1.txt	0	0	0	GSM1108788_US22502540_252038210120_S01_GE1-v5_10_Apr08_1_1.txt	GSM1205663_SEQC_NB426.txt	0	0
63ef6c15-e19b-45a2-9605-606f7b99c304_4925.65	1	0	0	0	1	1	0	0	US22502540_252038210205_1_3.txt	0	0	0	GSM1109000_US22502540_252038210205_S01_GE1-v5_10_Apr08_1_3.txt	GSM1205671_SEQC_NB434.txt	0	0
63ef6c15-e19b-45a2-9605-606f7b99c304_5647.68	1	0	0	0	1	1	0	0	US22502540_252038210205_1_4.txt	0	0	0	GSM1109001_US22502540_252038210205_S01_GE1-v5_10_Apr08_1_4.txt	GSM1205672_SEQC_NB435.txt	0	0
b3b37c09-897b-4bc5-a86f-5f126aeb5c25_1665.78	1	0	0	0	1	1	0	0	US22502540_252038210234_1_3.txt	0	0	0	GSM1109030_US22502540_252038210234_S01_GE1-v5_95_Feb07_1_3.txt	GSM1205673_SEQC_NB436.txt	0	0
6741b06f-8801-4166-b494-72aacb894174_788.252	1	0	0	0	1	1	0	0	US22502540_252038210201_1_4.txt	0	0	0	GSM1108989_US22502540_252038210201_S01_GE1-v5_95_Feb07_1_4.txt	GSM1205674_SEQC_NB437.txt	0	0
ae8692ec-87f1-4eb4-af50-966ed23fac29_1305.43	1	0	0	0	1	1	0	0	US22502540_252038210235_1_1.txt	0	0	0	GSM1109032_US22502540_252038210235_S01_GE1-v5_95_Feb07_1_1.txt	GSM1205675_SEQC_NB438.txt	0	0
36e81272-56b0-49ef-9744-6ca7b556feaf_658.47	1	0	0	0	1	1	0	0	US22502540_252038210185_1_3.txt	0	0	0	GSM1108945_US22502540_252038210185_S01_GE1-v5_95_Feb07_1_3.txt	GSM1205676_SEQC_NB439.txt	0	0
d90c7e85-113b-4122-95fb-085021ac1018_684.124	1	0	0	0	1	1	0	0	US22502540_252038210186_1_1.txt	0	0	0	GSM1108947_US22502540_252038210186_S01_GE1-v5_95_Feb07_1_1.txt	GSM1205677_SEQC_NB440.txt	0	0
d90c7e85-113b-4122-95fb-085021ac1018_552.151	1	0	0	0	1	1	0	0	US22502540_252038210186_1_3.txt	0	0	0	GSM1108949_US22502540_252038210186_S01_GE1-v5_95_Feb07_1_3.txt	GSM1205678_SEQC_NB441.txt	0	0
d90c7e85-113b-4122-95fb-085021ac1018_534.227	1	0	0	0	1	1	0	0	US22502540_252038210186_1_4.txt	0	0	0	GSM1108950_US22502540_252038210186_S01_GE1-v5_95_Feb07_1_4.txt	GSM1205679_SEQC_NB442.txt	0	0
d6abe57b-28d1-44b9-b10f-8d3b8d4aec81_1230.43	1	0	0	0	1	1	0	0	US22502540_252038210187_1_1.txt	0	0	0	GSM1108951_US22502540_252038210187_S01_GE1-v5_95_Feb07_1_1.txt	GSM1205680_SEQC_NB443.txt	0	0
d6abe57b-28d1-44b9-b10f-8d3b8d4aec81_1323.52	1	0	0	0	1	1	0	0	US22502540_252038210187_1_2.txt	0	0	0	GSM1108952_US22502540_252038210187_S01_GE1-v5_95_Feb07_1_2.txt	GSM1205681_SEQC_NB444.txt	0	0
d6abe57b-28d1-44b9-b10f-8d3b8d4aec81_1339.12	1	0	0	0	1	1	0	0	US22502540_252038210187_1_3.txt	0	0	0	GSM1108953_US22502540_252038210187_S01_GE1-v5_95_Feb07_1_3.txt	GSM1205682_SEQC_NB445.txt	0	0
6c519249-885b-4a54-80a5-e26bf9649d80_1206.28	1	0	0	0	1	1	0	0	US22502540_252038210188_1_1.txt	0	0	0	GSM1108954_US22502540_252038210188_S01_GE1-v5_95_Feb07_1_1.txt	GSM1205683_SEQC_NB446.txt	0	0
6c519249-885b-4a54-80a5-e26bf9649d80_1260.5	1	0	0	0	1	1	0	0	US22502540_252038210188_1_2.txt	0	0	0	GSM1108955_US22502540_252038210188_S01_GE1-v5_95_Feb07_1_2.txt	GSM1205684_SEQC_NB447.txt	0	0
9dc459bc-af57-4de2-a001-dac79014a516_1150.5	1	0	0	0	1	1	0	0	US22502540_252038210189_1_2.txt	0	0	0	GSM1108957_US22502540_252038210189_S01_GE1-v5_95_Feb07_1_2.txt	GSM1205685_SEQC_NB448.txt	0	0
9dc459bc-af57-4de2-a001-dac79014a516_1348.35	1	0	0	0	1	1	0	0	US22502540_252038210189_1_3.txt	0	0	0	GSM1108958_US22502540_252038210189_S01_GE1-v5_95_Feb07_1_3.txt	GSM1205686_SEQC_NB449.txt	0	0
23b73e31-8ce1-48b6-bd39-b2e574bacab8_912.792	1	0	0	0	1	1	0	0	US22502540_252038210191_1_2.txt	0	0	0	GSM1108962_US22502540_252038210191_S01_GE1-v5_95_Feb07_1_2.txt	GSM1205687_SEQC_NB450.txt	0	0
23b73e31-8ce1-48b6-bd39-b2e574bacab8_909.327	1	0	0	0	1	1	0	0	US22502540_252038210191_1_3.txt	0	0	0	GSM1108963_US22502540_252038210191_S01_GE1-v5_95_Feb07_1_3.txt	GSM1205688_SEQC_NB451.txt	0	0
23b73e31-8ce1-48b6-bd39-b2e574bacab8_584.444	1	0	0	0	1	1	0	0	US22502540_252038210191_1_4.txt	0	0	0	GSM1108964_US22502540_252038210191_S01_GE1-v5_95_Feb07_1_4.txt	GSM1205689_SEQC_NB452.txt	0	0
4452a75f-d450-4d81-b6ab-a73e847ccbb1_1317.48	1	0	0	0	1	1	0	0	US22502540_252038210192_1_1.txt	0	0	0	GSM1108965_US22502540_252038210192_S01_GE1-v5_95_Feb07_1_1.txt	GSM1205690_SEQC_NB453.txt	0	0
8f2aa9d0-836d-4ca6-b8ad-27e8d35c011f_4664.32	1	0	0	0	1	1	0	0	US22502540_252038210206_1_3.txt	0	0	0	GSM1109004_US22502540_252038210206_S01_GE1-v5_10_Apr08_1_3.txt	GSM1205691_SEQC_NB454.txt	0	0
f9a93049-27ba-4854-b2ac-c9413a432dad_682.883	1	0	0	0	1	1	0	0	US22502540_252038210183_1_1.txt	0	0	0	GSM1108936_US22502540_252038210183_S01_GE1-v5_95_Feb07_1_1.txt	GSM1205692_SEQC_NB455.txt	0	0
f9a93049-27ba-4854-b2ac-c9413a432dad_551.775	1	0	0	0	1	1	0	0	US22502540_252038210183_1_2.txt	0	0	0	GSM1108937_US22502540_252038210183_S01_GE1-v5_95_Feb07_1_2.txt	GSM1205693_SEQC_NB456.txt	0	0
3b338357-ad78-43f2-a768-2a37400b6f1a_535.732	1	0	0	0	1	1	0	0	US22502540_252038210184_1_3.txt	0	0	0	GSM1108942_US22502540_252038210184_S01_GE1-v5_95_Feb07_1_3.txt	GSM1205694_SEQC_NB457.txt	0	0
e4b2d013-596f-423a-97e1-10715a58a6d9_1142.83	0	0	0	0	0	1	0	0	0	0	0	0	0	GSM1205703_SEQC_NB466.txt	0	0
f947507f-ca17-44be-90b3-aeb64c754733_2992.61	1	0	0	0	1	1	0	0	US22502540_252038210123_1_3.txt	0	0	0	GSM1108800_US22502540_252038210123_S01_GE1-v5_10_Apr08_1_3.txt	GSM1205707_SEQC_NB470.txt	0	0
f947507f-ca17-44be-90b3-aeb64c754733_2463.64	1	0	0	0	1	1	0	0	US22502540_252038210123_1_1.txt	0	0	0	GSM1108799_US22502540_252038210123_S01_GE1-v5_10_Apr08_1_1.txt	GSM1205708_SEQC_NB471.txt	0	0
4f6392b3-0c52-4917-b498-0dd724ddf228_2486.04	1	0	0	0	1	1	0	0	US22502540_252038210126_1_4.txt	0	0	0	GSM1108813_US22502540_252038210126_S01_GE1-v5_10_Apr08_1_4.txt	GSM1205710_SEQC_NB473.txt	0	0
19615c30-01d1-40ae-8f08-bc0021945cce_4592.76	1	0	0	0	1	1	0	0	US22502540_252038210207_1_3.txt	0	0	0	GSM1109008_US22502540_252038210207_S01_GE1-v5_10_Apr08_1_3.txt	GSM1205711_SEQC_NB474.txt	0	0
24ad2005-19dc-413e-bf5a-b90b73ca6ec2_625.688	1	0	0	0	1	1	0	0	US22502540_252038210198_1_4.txt	0	0	0	GSM1108986_US22502540_252038210198_S01_GE1-v5_95_Feb07_1_4.txt	GSM1205713_SEQC_NB476.txt	0	0
47f5a0f3-fe59-4823-a9ad-818fe789cd81_2470.02	1	0	0	0	1	0	0	0	US22502540_252038210117_1_1.txt	0	0	0	GSM1108776_US22502540_252038210117_S01_GE1-v5_10_Apr08_1_1.txt	0	0	0
47f5a0f3-fe59-4823-a9ad-818fe789cd81_2693.97	1	0	0	0	1	0	0	0	US22502540_252038210117_1_2.txt	0	0	0	GSM1108777_US22502540_252038210117_S01_GE1-v5_10_Apr08_1_2.txt	0	0	0
778541ca-bd9f-49e8-bb75-ed4687963522_2866.6	1	0	0	0	1	0	0	0	US22502540_252038210118_1_1.txt	0	0	0	GSM1108780_US22502540_252038210118_S01_GE1-v5_10_Apr08_1_1.txt	0	0	0
778541ca-bd9f-49e8-bb75-ed4687963522_1660.6	1	0	0	0	1	0	0	0	US22502540_252038210118_1_2.txt	0	0	0	GSM1108781_US22502540_252038210118_S01_GE1-v5_10_Apr08_1_2.txt	0	0	0
778541ca-bd9f-49e8-bb75-ed4687963522_1543.05	1	0	0	0	1	0	0	0	US22502540_252038210118_1_4.txt	0	0	0	GSM1108783_US22502540_252038210118_S01_GE1-v5_10_Apr08_1_4.txt	0	0	0
b54600d1-964d-476f-8724-81370e40ece7_1441.05	1	0	0	0	1	0	0	0	US22502540_252038210119_1_3.txt	0	0	0	GSM1108786_US22502540_252038210119_S01_GE1-v5_10_Apr08_1_3.txt	0	0	0
b54600d1-964d-476f-8724-81370e40ece7_1539.32	1	0	0	0	1	0	0	0	US22502540_252038210119_1_4.txt	0	0	0	GSM1108787_US22502540_252038210119_S01_GE1-v5_10_Apr08_1_4.txt	0	0	0
75d0dd2a-4194-47f2-b979-492b5d517a6a_2297.46	1	0	0	0	1	0	0	0	US22502540_252038210120_1_3.txt	0	0	0	GSM1108790_US22502540_252038210120_S01_GE1-v5_10_Apr08_1_3.txt	0	0	0
75d0dd2a-4194-47f2-b979-492b5d517a6a_1717.84	1	0	0	0	1	0	0	0	US22502540_252038210120_1_4.txt	0	0	0	GSM1108791_US22502540_252038210120_S01_GE1-v5_10_Apr08_1_4.txt	0	0	0
9c6f331e-2013-46ed-b17c-2947c10d9095_3003.04	1	0	0	0	1	0	0	0	US22502540_252038210122_1_1.txt	0	0	0	GSM1108795_US22502540_252038210122_S01_GE1-v5_10_Apr08_1_1.txt	0	0	0
9c6f331e-2013-46ed-b17c-2947c10d9095_3642.38	1	0	0	0	1	0	0	0	US22502540_252038210122_1_2.txt	0	0	0	GSM1108796_US22502540_252038210122_S01_GE1-v5_10_Apr08_1_2.txt	0	0	0
9c6f331e-2013-46ed-b17c-2947c10d9095_4689.77	1	0	0	0	1	0	0	0	US22502540_252038210122_1_3.txt	0	0	0	GSM1108797_US22502540_252038210122_S01_GE1-v5_10_Apr08_1_3.txt	0	0	0
9c6f331e-2013-46ed-b17c-2947c10d9095_3343.36	1	0	0	0	1	0	0	0	US22502540_252038210122_1_4.txt	0	0	0	GSM1108798_US22502540_252038210122_S01_GE1-v5_10_Apr08_1_4.txt	0	0	0
f947507f-ca17-44be-90b3-aeb64c754733_3670.96	1	0	0	0	1	0	0	0	US22502540_252038210123_1_4.txt	0	0	0	GSM1108801_US22502540_252038210123_S01_GE1-v5_10_Apr08_1_4.txt	0	0	0
5f93a814-7b20-445d-ab9c-0563ca376ace_2517.94	1	0	0	0	1	0	0	0	US22502540_252038210124_1_1.txt	0	0	0	GSM1108802_US22502540_252038210124_S01_GE1-v5_10_Apr08_1_1.txt	0	0	0
5f93a814-7b20-445d-ab9c-0563ca376ace_2395.71	1	0	0	0	1	0	0	0	US22502540_252038210124_1_2.txt	0	0	0	GSM1108803_US22502540_252038210124_S01_GE1-v5_10_Apr08_1_2.txt	0	0	0
5f93a814-7b20-445d-ab9c-0563ca376ace_2726.21	1	0	0	0	1	0	0	0	US22502540_252038210124_1_3.txt	0	0	0	GSM1108804_US22502540_252038210124_S01_GE1-v5_10_Apr08_1_3.txt	0	0	0
60fd9920-11e0-423b-bdda-a768d5fa9635_2044.96	1	0	0	0	1	0	0	0	US22502540_252038210125_1_1.txt	0	0	0	GSM1108806_US22502540_252038210125_S01_GE1-v5_10_Apr08_1_1.txt	0	0	0
60fd9920-11e0-423b-bdda-a768d5fa9635_2623.61	1	0	0	0	1	0	0	0	US22502540_252038210125_1_2.txt	0	0	0	GSM1108807_US22502540_252038210125_S01_GE1-v5_10_Apr08_1_2.txt	0	0	0
60fd9920-11e0-423b-bdda-a768d5fa9635_2744.57	1	0	0	0	1	0	0	0	US22502540_252038210125_1_3.txt	0	0	0	GSM1108808_US22502540_252038210125_S01_GE1-v5_10_Apr08_1_3.txt	0	0	0
60fd9920-11e0-423b-bdda-a768d5fa9635_2195.89	1	0	0	0	1	0	0	0	US22502540_252038210125_1_4.txt	0	0	0	GSM1108809_US22502540_252038210125_S01_GE1-v5_10_Apr08_1_4.txt	0	0	0
4f6392b3-0c52-4917-b498-0dd724ddf228_2541.39	1	0	0	0	1	0	0	0	US22502540_252038210126_1_1.txt	0	0	0	GSM1108810_US22502540_252038210126_S01_GE1-v5_10_Apr08_1_1.txt	0	0	0
4f6392b3-0c52-4917-b498-0dd724ddf228_3007.7	1	0	0	0	1	0	0	0	US22502540_252038210126_1_2.txt	0	0	0	GSM1108811_US22502540_252038210126_S01_GE1-v5_10_Apr08_1_2.txt	0	0	0
4f6392b3-0c52-4917-b498-0dd724ddf228_2793.8	1	0	0	0	1	0	0	0	US22502540_252038210126_1_3.txt	0	0	0	GSM1108812_US22502540_252038210126_S01_GE1-v5_10_Apr08_1_3.txt	0	0	0
300ce45a-5f09-4a26-bd24-d12a9277cf8a_1615.94	1	0	0	0	1	0	0	0	US22502540_252038210153_1_1.txt	0	0	0	GSM1108849_US22502540_252038210153_S01_GE1-v5_10_Apr08_1_1.txt	0	0	0
300ce45a-5f09-4a26-bd24-d12a9277cf8a_1986	1	0	0	0	1	0	0	0	US22502540_252038210153_1_2.txt	0	0	0	GSM1108850_US22502540_252038210153_S01_GE1-v5_10_Apr08_1_2.txt	0	0	0
300ce45a-5f09-4a26-bd24-d12a9277cf8a_1845.72	1	0	0	0	1	0	0	0	US22502540_252038210153_1_3.txt	0	0	0	GSM1108851_US22502540_252038210153_S01_GE1-v5_10_Apr08_1_3.txt	0	0	0
50c0cffe-e255-4cf5-a0d7-c3b769206b19_4472.13	1	0	0	0	1	0	0	0	US22502540_252038210176_1_1.txt	0	0	0	GSM1108922_US22502540_252038210176_S01_GE1-v5_10_Apr08_1_1.txt	0	0	0
50c0cffe-e255-4cf5-a0d7-c3b769206b19_3817.94	1	0	0	0	1	0	0	0	US22502540_252038210176_1_2.txt	0	0	0	GSM1108923_US22502540_252038210176_S01_GE1-v5_10_Apr08_1_2.txt	0	0	0
50c0cffe-e255-4cf5-a0d7-c3b769206b19_4236.33	1	0	0	0	1	0	0	0	US22502540_252038210176_1_3.txt	0	0	0	GSM1108924_US22502540_252038210176_S01_GE1-v5_10_Apr08_1_3.txt	0	0	0
50c0cffe-e255-4cf5-a0d7-c3b769206b19_4577.79	1	0	0	0	1	0	0	0	US22502540_252038210176_1_4.txt	0	0	0	GSM1108925_US22502540_252038210176_S01_GE1-v5_10_Apr08_1_4.txt	0	0	0
0176acb4-227a-4992-a3e0-a349558c37c4_4180.94	1	0	0	0	1	0	0	0	US22502540_252038210177_1_2.txt	0	0	0	GSM1108926_US22502540_252038210177_S01_GE1-v5_10_Apr08_1_2.txt	0	0	0
0176acb4-227a-4992-a3e0-a349558c37c4_3936.12	1	0	0	0	1	0	0	0	US22502540_252038210177_1_4.txt	0	0	0	GSM1108927_US22502540_252038210177_S01_GE1-v5_10_Apr08_1_4.txt	0	0	0
2d0f69ca-2037-45c7-9f29-6a8e5c484282_4389.17	1	0	0	0	1	0	0	0	US22502540_252038210178_1_1.txt	0	0	0	GSM1108928_US22502540_252038210178_S01_GE1-v5_10_Apr08_1_1.txt	0	0	0
5bfe52e0-8af4-4aa7-ba83-2e8fe73b61d4_5028.57	1	0	0	0	1	0	0	0	US22502540_252038210180_1_1.txt	0	0	0	GSM1108929_US22502540_252038210180_S01_GE1-v5_10_Apr08_1_1.txt	0	0	0
5bfe52e0-8af4-4aa7-ba83-2e8fe73b61d4_4908.59	1	0	0	0	1	0	0	0	US22502540_252038210180_1_2.txt	0	0	0	GSM1108930_US22502540_252038210180_S01_GE1-v5_10_Apr08_1_2.txt	0	0	0
5bfe52e0-8af4-4aa7-ba83-2e8fe73b61d4_4514.45	1	0	0	0	1	0	0	0	US22502540_252038210180_1_3.txt	0	0	0	GSM1108931_US22502540_252038210180_S01_GE1-v5_10_Apr08_1_3.txt	0	0	0
5f8863a0-05c8-49c0-a1d1-3fa14120fd51_6141.28	1	0	0	0	1	0	0	0	US22502540_252038210181_1_1.txt	0	0	0	GSM1108932_US22502540_252038210181_S01_GE1-v5_10_Apr08_1_1.txt	0	0	0
5f8863a0-05c8-49c0-a1d1-3fa14120fd51_5228.31	1	0	0	0	1	0	0	0	US22502540_252038210181_1_2.txt	0	0	0	GSM1108933_US22502540_252038210181_S01_GE1-v5_10_Apr08_1_2.txt	0	0	0
5f8863a0-05c8-49c0-a1d1-3fa14120fd51_3524.24	1	0	0	0	1	0	0	0	US22502540_252038210181_1_3.txt	0	0	0	GSM1108934_US22502540_252038210181_S01_GE1-v5_10_Apr08_1_3.txt	0	0	0
5f8863a0-05c8-49c0-a1d1-3fa14120fd51_3011.81	1	0	0	0	1	0	0	0	US22502540_252038210181_1_4.txt	0	0	0	GSM1108935_US22502540_252038210181_S01_GE1-v5_10_Apr08_1_4.txt	0	0	0
f9a93049-27ba-4854-b2ac-c9413a432dad_517.452	1	0	0	0	1	0	0	0	US22502540_252038210183_1_3.txt	0	0	0	GSM1108938_US22502540_252038210183_S01_GE1-v5_95_Feb07_1_3.txt	0	0	0
f9a93049-27ba-4854-b2ac-c9413a432dad_474.256	1	0	0	0	1	0	0	0	US22502540_252038210183_1_4.txt	0	0	0	GSM1108939_US22502540_252038210183_S01_GE1-v5_95_Feb07_1_4.txt	0	0	0
3b338357-ad78-43f2-a768-2a37400b6f1a_592.129	1	0	0	0	1	0	0	0	US22502540_252038210184_1_1.txt	0	0	0	GSM1108940_US22502540_252038210184_S01_GE1-v5_95_Feb07_1_1.txt	0	0	0
3b338357-ad78-43f2-a768-2a37400b6f1a_520.201	1	0	0	0	1	0	0	0	US22502540_252038210184_1_2.txt	0	0	0	GSM1108941_US22502540_252038210184_S01_GE1-v5_95_Feb07_1_2.txt	0	0	0
36e81272-56b0-49ef-9744-6ca7b556feaf_814.599	1	0	0	0	1	0	0	0	US22502540_252038210185_1_2.txt	0	0	0	GSM1108944_US22502540_252038210185_S01_GE1-v5_95_Feb07_1_2.txt	0	0	0
36e81272-56b0-49ef-9744-6ca7b556feaf_541.648	1	0	0	0	1	0	0	0	US22502540_252038210185_1_4.txt	0	0	0	GSM1108946_US22502540_252038210185_S01_GE1-v5_95_Feb07_1_4.txt	0	0	0
d90c7e85-113b-4122-95fb-085021ac1018_606.488	1	0	0	0	1	0	0	0	US22502540_252038210186_1_2.txt	0	0	0	GSM1108948_US22502540_252038210186_S01_GE1-v5_95_Feb07_1_2.txt	0	0	0
9dc459bc-af57-4de2-a001-dac79014a516_1317.68	1	0	0	0	1	0	0	0	US22502540_252038210189_1_1.txt	0	0	0	GSM1108956_US22502540_252038210189_S01_GE1-v5_95_Feb07_1_1.txt	0	0	0
9dc459bc-af57-4de2-a001-dac79014a516_1730.69	1	0	0	0	1	0	0	0	US22502540_252038210189_1_4.txt	0	0	0	GSM1108959_US22502540_252038210189_S01_GE1-v5_95_Feb07_1_4.txt	0	0	0
442e8461-6a94-4a07-91da-268b770e371f_1263.18	1	0	0	0	1	0	0	0	US22502540_252038210190_1_1.txt	0	0	0	GSM1108960_US22502540_252038210190_S01_GE1-v5_95_Feb07_1_1.txt	0	0	0
442e8461-6a94-4a07-91da-268b770e371f_1204.34	1	0	0	0	1	0	0	0	US22502540_252038210190_1_2.txt	0	0	0	GSM1108961_US22502540_252038210190_S01_GE1-v5_95_Feb07_1_2.txt	0	0	0
4452a75f-d450-4d81-b6ab-a73e847ccbb1_941.66	1	0	0	0	1	0	0	0	US22502540_252038210192_1_3.txt	0	0	0	GSM1108966_US22502540_252038210192_S01_GE1-v5_95_Feb07_1_3.txt	0	0	0
4452a75f-d450-4d81-b6ab-a73e847ccbb1_705.609	1	0	0	0	1	0	0	0	US22502540_252038210192_1_4.txt	0	0	0	GSM1108967_US22502540_252038210192_S01_GE1-v5_95_Feb07_1_4.txt	0	0	0
1ef5e6aa-625f-43c7-ba3c-6a9d4b68f4cd_780.988	1	0	0	0	1	0	0	0	US22502540_252038210193_1_1.txt	0	0	0	GSM1108968_US22502540_252038210193_S01_GE1-v5_95_Feb07_1_1.txt	0	0	0
0106a69b-2055-4a53-9964-4bd4c11b49cf_571.594	1	0	0	0	1	0	0	0	US22502540_252038210195_1_4.txt	0	0	0	GSM1108974_US22502540_252038210195_S01_GE1-v5_95_Feb07_1_4.txt	0	0	0
70ff50e0-bbdb-4694-b822-42f6e439edc9_1121.66	1	0	0	0	1	0	0	0	US22502540_252038210196_1_1.txt	0	0	0	GSM1108975_US22502540_252038210196_S01_GE1-v5_95_Feb07_1_1.txt	0	0	0
70ff50e0-bbdb-4694-b822-42f6e439edc9_648.885	1	0	0	0	1	0	0	0	US22502540_252038210196_1_4.txt	0	0	0	GSM1108978_US22502540_252038210196_S01_GE1-v5_95_Feb07_1_4.txt	0	0	0
24ad2005-19dc-413e-bf5a-b90b73ca6ec2_720.237	1	0	0	0	1	0	0	0	US22502540_252038210198_1_2.txt	0	0	0	GSM1108984_US22502540_252038210198_S01_GE1-v5_95_Feb07_1_2.txt	0	0	0
c12fb71c-0df5-4650-b1d9-f20370706a83_1155.99	1	0	0	0	1	0	0	0	US22502540_252038210200_1_1.txt	0	0	0	GSM1108987_US22502540_252038210200_S01_GE1-v5_95_Feb07_1_1.txt	0	0	0
41985b80-f16e-461b-9fed-78b87f1ac02d_5474.88	1	0	0	0	1	0	0	0	US22502540_252038210203_1_1.txt	0	0	0	GSM1108990_US22502540_252038210203_S01_GE1-v5_10_Apr08_1_1.txt	0	0	0
41985b80-f16e-461b-9fed-78b87f1ac02d_4465.94	1	0	0	0	1	0	0	0	US22502540_252038210203_1_3.txt	0	0	0	GSM1108992_US22502540_252038210203_S01_GE1-v5_10_Apr08_1_3.txt	0	0	0
41985b80-f16e-461b-9fed-78b87f1ac02d_4966.54	1	0	0	0	1	0	0	0	US22502540_252038210203_1_4.txt	0	0	0	GSM1108993_US22502540_252038210203_S01_GE1-v5_10_Apr08_1_4.txt	0	0	0
684832b9-3b89-4edf-8492-bdb36ceee691_3382.75	1	0	0	0	1	0	0	0	US22502540_252038210204_1_2.txt	0	0	0	GSM1108995_US22502540_252038210204_S01_GE1-v5_10_Apr08_1_2.txt	0	0	0
684832b9-3b89-4edf-8492-bdb36ceee691_4104.36	1	0	0	0	1	0	0	0	US22502540_252038210204_1_3.txt	0	0	0	GSM1108996_US22502540_252038210204_S01_GE1-v5_10_Apr08_1_3.txt	0	0	0
684832b9-3b89-4edf-8492-bdb36ceee691_4161.54	1	0	0	0	1	0	0	0	US22502540_252038210204_1_4.txt	0	0	0	GSM1108997_US22502540_252038210204_S01_GE1-v5_10_Apr08_1_4.txt	0	0	0
63ef6c15-e19b-45a2-9605-606f7b99c304_5156.62	1	0	0	0	1	0	0	0	US22502540_252038210205_1_1.txt	0	0	0	GSM1108998_US22502540_252038210205_S01_GE1-v5_10_Apr08_1_1.txt	0	0	0
63ef6c15-e19b-45a2-9605-606f7b99c304_4930.96	1	0	0	0	1	0	0	0	US22502540_252038210205_1_2.txt	0	0	0	GSM1108999_US22502540_252038210205_S01_GE1-v5_10_Apr08_1_2.txt	0	0	0
8f2aa9d0-836d-4ca6-b8ad-27e8d35c011f_4679.35	1	0	0	0	1	0	0	0	US22502540_252038210206_1_1.txt	0	0	0	GSM1109002_US22502540_252038210206_S01_GE1-v5_10_Apr08_1_1.txt	0	0	0
8f2aa9d0-836d-4ca6-b8ad-27e8d35c011f_4935.76	1	0	0	0	1	0	0	0	US22502540_252038210206_1_2.txt	0	0	0	GSM1109003_US22502540_252038210206_S01_GE1-v5_10_Apr08_1_2.txt	0	0	0
3fb92e12-38be-4f5e-a542-ede642b96903_6150.11	1	0	0	0	1	0	0	0	US22502540_252038210214_1_1.txt	0	0	0	GSM1109010_US22502540_252038210214_S01_GE1-v5_10_Apr08_1_1.txt	0	0	0
3fb92e12-38be-4f5e-a542-ede642b96903_5860.2	1	0	0	0	1	0	0	0	US22502540_252038210214_1_2.txt	0	0	0	GSM1109011_US22502540_252038210214_S01_GE1-v5_10_Apr08_1_2.txt	0	0	0
3fb92e12-38be-4f5e-a542-ede642b96903_5784.42	1	0	0	0	1	0	0	0	US22502540_252038210214_1_3.txt	0	0	0	GSM1109012_US22502540_252038210214_S01_GE1-v5_10_Apr08_1_3.txt	0	0	0
7bbb13fe-6e97-4934-a6c3-f9b13b996fda_7137.56	1	0	0	0	1	0	0	0	US22502540_252038210215_1_3.txt	0	0	0	GSM1109013_US22502540_252038210215_S01_GE1-v5_10_Apr08_1_3.txt	0	0	0
94a9f859-b6c0-4706-93c3-7dd1dfc80ac3_4047.2	1	0	0	0	1	0	0	0	US22502540_252038210216_1_2.txt	0	0	0	GSM1109015_US22502540_252038210216_S01_GE1-v5_10_Apr08_1_2.txt	0	0	0
94a9f859-b6c0-4706-93c3-7dd1dfc80ac3_3882.99	1	0	0	0	1	0	0	0	US22502540_252038210216_1_3.txt	0	0	0	GSM1109016_US22502540_252038210216_S01_GE1-v5_10_Apr08_1_3.txt	0	0	0
94a9f859-b6c0-4706-93c3-7dd1dfc80ac3_5101.44	1	0	0	0	1	0	0	0	US22502540_252038210216_1_4.txt	0	0	0	GSM1109017_US22502540_252038210216_S01_GE1-v5_10_Apr08_1_4.txt	0	0	0
a9de4522-a6b8-44cf-90b7-080208c0dc88_1113.6	1	0	0	0	1	0	0	0	US22502540_252038210223_1_4.txt	0	0	0	GSM1109019_US22502540_252038210223_S01_GE1-v5_10_Apr08_2_1_4.txt	0	0	0
72cef7f0-3ffc-43ac-b30b-3ef58ed8a596_1679.17	1	0	0	0	1	0	0	0	US22502540_252038210224_1_3.txt	0	0	0	GSM1109020_US22502540_252038210224_S01_GE1_105_Dec08_1_3.txt	0	0	0
0ea2ee12-a4bf-4906-8abf-eb4b10c62421_1599.85	1	0	0	0	1	0	0	0	US22502540_252038210225_1_1.txt	0	0	0	GSM1109022_US22502540_252038210225_S01_GE1_105_Dec08_1_1.txt	0	0	0
0ea2ee12-a4bf-4906-8abf-eb4b10c62421_1514.55	1	0	0	0	1	0	0	0	US22502540_252038210225_1_2.txt	0	0	0	GSM1109023_US22502540_252038210225_S01_GE1_105_Dec08_1_2.txt	0	0	0
0ea2ee12-a4bf-4906-8abf-eb4b10c62421_1634.03	1	0	0	0	1	0	0	0	US22502540_252038210225_1_4.txt	0	0	0	GSM1109024_US22502540_252038210225_S01_GE1_105_Dec08_1_4.txt	0	0	0
282db583-b5d4-44bc-b990-13e6cfd1ea63_1386.69	1	0	0	0	1	0	0	0	US22502540_252038210233_1_2.txt	0	0	0	GSM1109025_US22502540_252038210233_S01_GE1_105_Dec08_1_2.txt	0	0	0
282db583-b5d4-44bc-b990-13e6cfd1ea63_1279.42	1	0	0	0	1	0	0	0	US22502540_252038210233_1_4.txt	0	0	0	GSM1109027_US22502540_252038210233_S01_GE1_105_Dec08_1_4.txt	0	0	0
b3b37c09-897b-4bc5-a86f-5f126aeb5c25_1122.3	1	0	0	0	1	0	0	0	US22502540_252038210234_1_1.txt	0	0	0	GSM1109028_US22502540_252038210234_S01_GE1-v5_95_Feb07_1_1.txt	0	0	0
b3b37c09-897b-4bc5-a86f-5f126aeb5c25_1928.14	1	0	0	0	1	0	0	0	US22502540_252038210234_1_2.txt	0	0	0	GSM1109029_US22502540_252038210234_S01_GE1-v5_95_Feb07_1_2.txt	0	0	0
b3b37c09-897b-4bc5-a86f-5f126aeb5c25_2376.91	1	0	0	0	1	0	0	0	US22502540_252038210234_1_4.txt	0	0	0	GSM1109031_US22502540_252038210234_S01_GE1-v5_95_Feb07_1_4.txt	0	0	0
ae8692ec-87f1-4eb4-af50-966ed23fac29_2808.18	1	0	0	0	1	0	0	0	US22502540_252038210235_1_2.txt	0	0	0	GSM1109033_US22502540_252038210235_S01_GE1-v5_95_Feb07_1_2.txt	0	0	0
16b9f35a-d143-4e2b-a592-d7431456bde4_834.619	1	0	0	0	1	0	0	0	US22502540_252038210236_1_1.txt	0	0	0	GSM1109034_US22502540_252038210236_S04_GE1-v5_10_Apr08_2_1_1.txt	0	0	0
db904f99-3b83-4c29-8763-36d328128293_1384.28	1	0	0	0	1	0	0	0	US22502540_252038210237_1_2.txt	0	0	0	GSM1109037_US22502540_252038210237_S01_GE1-v5_10_Apr08_2_1_2.txt	0	0	0
db904f99-3b83-4c29-8763-36d328128293_1135.36	1	0	0	0	1	0	0	0	US22502540_252038210237_1_4.txt	0	0	0	GSM1109039_US22502540_252038210237_S01_GE1-v5_10_Apr08_2_1_4.txt	0	0	0
0c767b28-3223-4562-82f6-5ce4a367b951_1538.01	1	0	0	0	1	0	0	0	US22502540_252038210244_1_1.txt	0	0	0	GSM1109040_US22502540_252038210244_S01_GE1-v5_10_Apr08_2_1_1.txt	0	0	0
b2dffde4-0533-4b74-9a2b-9cd6923a7576_845.355	1	0	0	0	1	0	0	0	US22502540_252038210266_1_1.txt	0	0	0	GSM1109044_US22502540_252038210266_S01_GE1_105_Dec08_1_1.txt	0	0	0
b2dffde4-0533-4b74-9a2b-9cd6923a7576_1723.53	1	0	0	0	1	0	0	0	US22502540_252038210266_1_2.txt	0	0	0	GSM1109045_US22502540_252038210266_S01_GE1_105_Dec08_1_2.txt	0	0	0
b2dffde4-0533-4b74-9a2b-9cd6923a7576_1474.79	1	0	0	0	1	0	0	0	US22502540_252038210266_1_3.txt	0	0	0	GSM1109046_US22502540_252038210266_S01_GE1_105_Dec08_1_3.txt	0	0	0
23b73e31-8ce1-48b6-bd39-b2e574bacab8_1435.14	1	0	0	0	0	0	0	0	US22502540_252038210191_1_1.txt	0	0	0	0	0	0	0
7cc773f8-ab79-47e4-93d0-6ab2fb5ec4ea_58.1284	1	0	0	0	0	0	0	0	US22502540_252038210255_1_2.txt	0	0	0	0	0	0	0
7cc773f8-ab79-47e4-93d0-6ab2fb5ec4ea_803.033	1	0	0	0	0	0	0	0	US22502540_252038210255_1_3.txt	0	0	0	0	0	0	0
7cc773f8-ab79-47e4-93d0-6ab2fb5ec4ea_475.543	1	0	0	0	0	0	0	0	US22502540_252038210255_1_4.txt	0	0	0	0	0	0	0
6919c82b-e91a-4528-b2be-d52463fbd30f_589.799	1	0	0	0	0	0	0	0	US22502540_252038210256_1_3.txt	0	0	0	0	0	0	0
06382a36-7208-4fef-8067-f6ed46b4a952_906.261	1	0	0	0	0	0	0	0	US22502540_252038210257_1_2.txt	0	0	0	0	0	0	0
06382a36-7208-4fef-8067-f6ed46b4a952_839.612	1	0	0	0	0	0	0	0	US22502540_252038210257_1_4.txt	0	0	0	0	0	0	0
15d4fcf0-cbad-4c59-8774-ac6e5bd246d7_315.132	1	0	0	0	0	0	0	0	US22502540_252038210263_1_3.txt	0	0	0	0	0	0	0
15d4fcf0-cbad-4c59-8774-ac6e5bd246d7_622.184	1	0	0	0	0	0	0	0	US22502540_252038210263_1_4.txt	0	0	0	0	0	0	0
aee2fe88-eec2-4603-a828-e2d3b1f316c4_809.58	1	0	0	0	0	0	0	0	US22502540_252038210272_1_1.txt	0	0	0	0	0	0	0
aee2fe88-eec2-4603-a828-e2d3b1f316c4_1063.45	1	0	0	0	0	0	0	0	US22502540_252038210272_1_2.txt	0	0	0	0	0	0	0
aee2fe88-eec2-4603-a828-e2d3b1f316c4_794.337	1	0	0	0	0	0	0	0	US22502540_252038210272_1_3.txt	0	0	0	0	0	0	0
aee2fe88-eec2-4603-a828-e2d3b1f316c4_1129.04	1	0	0	0	0	0	0	0	US22502540_252038210272_1_4.txt	0	0	0	0	0	0	0
716ca695-1f37-4f38-a217-60a3d2bbda1b_928.429	1	0	0	0	0	0	0	0	US22502540_252038210273_1_1.txt	0	0	0	0	0	0	0
716ca695-1f37-4f38-a217-60a3d2bbda1b_888.12	1	0	0	0	0	0	0	0	US22502540_252038210273_1_2.txt	0	0	0	0	0	0	0
716ca695-1f37-4f38-a217-60a3d2bbda1b_926.658	1	0	0	0	0	0	0	0	US22502540_252038210273_1_3.txt	0	0	0	0	0	0	0
716ca695-1f37-4f38-a217-60a3d2bbda1b_975.92	1	0	0	0	0	0	0	0	US22502540_252038210273_1_4.txt	0	0	0	0	0	0	0
3e4bddfb-fa47-479e-b188-f67c6ecf4681_2090.63	1	0	0	0	0	0	0	0	US22502540_252038210283_1_1.txt	0	0	0	0	0	0	0
3e4bddfb-fa47-479e-b188-f67c6ecf4681_1930.35	1	0	0	0	0	0	0	0	US22502540_252038210283_1_2.txt	0	0	0	0	0	0	0
3e4bddfb-fa47-479e-b188-f67c6ecf4681_1866.42	1	0	0	0	0	0	0	0	US22502540_252038210283_1_3.txt	0	0	0	0	0	0	0
3e4bddfb-fa47-479e-b188-f67c6ecf4681_1875.11	1	0	0	0	0	0	0	0	US22502540_252038210283_1_4.txt	0	0	0	0	0	0	0
aa616940-3472-4dcc-9e95-1daff0de23d9_813.195	1	0	0	0	0	0	0	0	US22502540_252038210284_1_1.txt	0	0	0	0	0	0	0
aa616940-3472-4dcc-9e95-1daff0de23d9_593.616	1	0	0	0	0	0	0	0	US22502540_252038210284_1_2.txt	0	0	0	0	0	0	0
aa616940-3472-4dcc-9e95-1daff0de23d9_700.254	1	0	0	0	0	0	0	0	US22502540_252038210284_1_3.txt	0	0	0	0	0	0	0
aa616940-3472-4dcc-9e95-1daff0de23d9_458.334	1	0	0	0	0	0	0	0	US22502540_252038210284_1_4.txt	0	0	0	0	0	0	0
580e6d67-570b-4b92-bda2-1c5495159ccf_1276.44	1	0	0	0	0	0	0	0	US22502540_252038210285_1_1.txt	0	0	0	0	0	0	0
580e6d67-570b-4b92-bda2-1c5495159ccf_1939.92	1	0	0	0	0	0	0	0	US22502540_252038210285_1_2.txt	0	0	0	0	0	0	0
580e6d67-570b-4b92-bda2-1c5495159ccf_1060.62	1	0	0	0	0	0	0	0	US22502540_252038210285_1_3.txt	0	0	0	0	0	0	0
580e6d67-570b-4b92-bda2-1c5495159ccf_1118.54	1	0	0	0	0	0	0	0	US22502540_252038210285_1_4.txt	0	0	0	0	0	0	0
f2cdcbc8-f19d-48f1-a6ea-4af1cd449eb6_797.687	1	0	0	0	0	0	0	0	US22502540_252038210286_1_1.txt	0	0	0	0	0	0	0
f2cdcbc8-f19d-48f1-a6ea-4af1cd449eb6_1146.12	1	0	0	0	0	0	0	0	US22502540_252038210286_1_2.txt	0	0	0	0	0	0	0
f2cdcbc8-f19d-48f1-a6ea-4af1cd449eb6_728.138	1	0	0	0	0	0	0	0	US22502540_252038210286_1_3.txt	0	0	0	0	0	0	0
f2cdcbc8-f19d-48f1-a6ea-4af1cd449eb6_773.676	1	0	0	0	0	0	0	0	US22502540_252038210286_1_4.txt	0	0	0	0	0	0	0
26756a5e-bb97-4320-9188-858a4e31bbdd_743.574	1	0	0	0	0	0	0	0	US22502540_252038210287_1_1.txt	0	0	0	0	0	0	0
26756a5e-bb97-4320-9188-858a4e31bbdd_1097.98	1	0	0	0	0	0	0	0	US22502540_252038210287_1_2.txt	0	0	0	0	0	0	0
26756a5e-bb97-4320-9188-858a4e31bbdd_597.069	1	0	0	0	0	0	0	0	US22502540_252038210287_1_3.txt	0	0	0	0	0	0	0
26756a5e-bb97-4320-9188-858a4e31bbdd_974.911	1	0	0	0	0	0	0	0	US22502540_252038210287_1_4.txt	0	0	0	0	0	0	0
37a471fa-5a25-45ca-81e6-1ba47ffde610_1091.6	1	0	0	0	0	0	0	0	US22502540_252038210288_1_1.txt	0	0	0	0	0	0	0
37a471fa-5a25-45ca-81e6-1ba47ffde610_646.438	1	0	0	0	0	0	0	0	US22502540_252038210288_1_2.txt	0	0	0	0	0	0	0
37a471fa-5a25-45ca-81e6-1ba47ffde610_792.058	1	0	0	0	0	0	0	0	US22502540_252038210288_1_3.txt	0	0	0	0	0	0	0
37a471fa-5a25-45ca-81e6-1ba47ffde610_833.774	1	0	0	0	0	0	0	0	US22502540_252038210288_1_4.txt	0	0	0	0	0	0	0

## Sheet: Duplicates_GPL570_Affymetrix
Table S1. MD5 Value of Samples from the GPL570 Afftmetrix Platform
MD5Value	GSE12460	GSE14880	GSE12460_ID	GSE14880_ID
1c3129248bbeeb4f6e482c6224a0168c	1	0	GSM311594	0
61fc15e49f5505496462000422293393	1	0	GSM312192	0
68bdf3f92cdcc25dfd8ffd06ddba65fa	1	1	GSM312199	GSM312199
195cc47c52fa93ad014622d3464eb213	1	0	GSM312200	0
9ec102e28f58b4c3579ae30812bd75c4	1	0	GSM312202	0
5d31bea11b15e71141515e2dbdcf8bac	1	1	GSM312211	GSM312211
845dfa75ac657387fd5acb80fd9ed59e	1	1	GSM312212	GSM312212
35fc5641efce80da9c41a3b9ef808fcd	1	0	GSM312213	0
b4ea2650ae70ac6050a72978d04f1424	1	0	GSM312214	0
1e9f7d7cc00c700bce76502622c9a59a	1	1	GSM312242	GSM312242
82a6fa91620a59b7c7d64e885fe52be2	1	1	GSM312243	GSM312243
caa8b84f686d4ad0f9fcb10f530b0fe3	1	0	GSM312244	0
0ec7a74e7818085499b4738f52870570	1	1	GSM312245	GSM312245
4f83668b02b9bed03f2071a17525e12b	1	1	GSM312266	GSM312266
4832b54fd0280657837d0a69219cb148	1	0	GSM312267	0
fb1f6025e7c139e2d47377adde5e5bb5	1	0	GSM312268	0
84423562d1e8d1ed4ddc25107ba7119a	1	1	GSM312269	GSM312269
eedf4f59ba06d1af1da0b7ae691ec55e	1	0	GSM312270	0
e9866d5eb6be72194f8c01b87a81edd6	1	1	GSM312271	GSM312271
67498c7b83b4399912241dd97e72d2e7	1	1	GSM312272	GSM312272
86674284ca1bad550088900a2ef4e401	1	1	GSM312273	GSM312273
dd76afca2e703242276d3e3346639649	1	1	GSM312275	GSM312275
342434ae4a952137850302584c055864	1	0	GSM312276	0
ac34f066712a7c19b6c033237768a3e4	1	1	GSM312277	GSM312277
c97a5ff659a4c900be17c139e6508265	1	1	GSM312278	GSM312278
9addbbcc4287675c79c66259233fe92d	1	0	GSM312279	0
5c28d09b410c895af52a5c23286043c1	1	0	GSM312280	0
7465c56d155bc160b13b1ae2c206fb3c	1	0	GSM312281	0
ff958541679f60f7e000db264e7985fd	1	1	GSM312282	GSM312282
ef68cd378e01d3525279d3d1248c05cb	1	0	GSM312283	0
ebbf538c3365102190a2a80245a9ced7	1	1	GSM313004	GSM313004
b59320f19308c3cf826b03f480c22278	1	1	GSM313010	GSM313010
da4d32036d72bf6b9aa25599d27f5397	1	1	GSM313011	GSM313011
eef67b98332bb03446ece4de0fb79cb5	1	0	GSM313012	0
f42675fcd4c1288c57979003c5128b46	1	1	GSM313013	GSM313013
9f7fbdd80ee4be442ea8a829e2d67495	1	1	GSM313014	GSM313014
d3abf0e026e4337b350ed9ba200e30c1	1	1	GSM313015	GSM313015
1d0859e463f312f8da4502c86eb1d863	1	0	GSM313016	0
382c4a86dba9be95beb02af5feca574b	1	1	GSM313017	GSM313017
6d5c837f83c2d3d5a13d41cba7f88b60	1	0	GSM313018	0
b34dede1e668904440efc7df69653ffd	1	1	GSM313019	GSM313019
da08850efa9b22e894abe300f97089ed	1	1	GSM313020	GSM313020
8ad106f94f5e0df507700e7643b8bae5	1	1	GSM313021	GSM313021
adb8fee3c92c7973ebd41e13603ab304	1	1	GSM313022	GSM313022
80b035c8f6ed90d87ea6bedeb1dddb31	1	0	GSM313023	0
4769592c9fb4df2fb6784cde4ccd3f0e	1	1	GSM313024	GSM313024
2cd19bf7847818d9f3ba793df9d81240	1	0	GSM313025	0
05da5ba5aceb2af023773e9a69a4c668	1	1	GSM313030	GSM313030
656f6949ffbd1b05bd0f751403ffe820	1	0	GSM313035	0
d8160f834fa22b407cdafc7d397a0db3	1	1	GSM313037	GSM313037
fc885f31f061e216810244f9d02925a5	1	0	GSM313048	0
2033d362a1d17251a0ce2b6451dba00f	1	1	GSM313057	GSM313057
fe07536d0fc6f959e6b439c471da90ba	1	0	GSM313063	0
5f3ae23a530c37c6e30fdb56c1cb85a3	1	0	GSM313064	0
713f5579840933fbb65ca49f15b5674d	1	1	GSM313065	GSM313065
8296120fd06e74a900af879d46c1a967	1	1	GSM313066	GSM313066
f13faffbb59e1352274c2dee2e4c2cad	1	1	GSM313067	GSM313067
06f7483addd3fc4cacb0404028c4f018	1	1	GSM313068	GSM313068
45db611ddafec64cb9bef541404f8035	1	0	GSM313097	0
c73a86592d8191da073deda7431695d4	1	0	GSM313154	0
007db638bc7c3528f41d9565cc0c0d25	1	0	GSM313155	0
2a2c604004d06de648f2768a03a53678	1	0	GSM313156	0
a5ae8f2d4ed4ae81022e79e5439b4566	1	0	GSM313157	0
0936c5949b87819be0b10ceee9552fa7	1	0	GSM313158	0

## Sheet: Duplicates_GPL5175_Affymetrix
Table S1. MD5 Value of Samples from the GPL5175 Afftmetrix Platform
MD5Value	EMEXP3517	GSE21713	GSE85047	EMEXP3517_ID	GSE21713_ID	GSE85047_ID
ec57e82d5e1611532aaa29e74d535712	0	1	1	0	GSM541689	GSM2256976
322d7a9e79840bdd38a7acfc9b8afd97	0	1	1	0	GSM541690	GSM2256977
91b55e90407d6b4c84dc63ab82d63d4e	0	1	1	0	GSM541691	GSM2256956
747aca784a5db23ec115997eb3b37577	0	1	1	0	GSM541692	GSM2256978
77fb72191b5a70a53d7892d7e96f9ad3	0	1	1	0	GSM541693	GSM2256979
e851d42e168d52c65910a4565a01e057	0	1	1	0	GSM541694	GSM2256980
1c7defbf9bc2df93ac67b1e354edb567	0	1	1	0	GSM541695	GSM2256981
f8e26bf5f3e184532454ca6e57ada5fe	0	1	1	0	GSM541696	GSM2256957
49244cad3cf7a854602114e754ed5955	0	1	1	0	GSM541697	GSM2256982
eb47b04090dbfb74c12c613a72f98c27	0	1	1	0	GSM541698	GSM2256958
bfdffe89bbb94e330fd9fdda05afed33	0	1	1	0	GSM541699	GSM2256983
c2b6621464f90435936167c5dc0d9a88	0	1	1	0	GSM541700	GSM2256984
441a31f2ee0734f9e27a4e61a507b918	0	1	1	0	GSM541701	GSM2256959
923c09788523013d60e7b4298e36b5cb	0	1	1	0	GSM541702	GSM2256985
974011184849fe1cb4bf86af902d8dd3	0	1	1	0	GSM541703	GSM2256960
def4d2571efbd709091498a73620fa10	0	1	1	0	GSM541704	GSM2256961
4a5c0e88d70adb29c7bd3a4d75f3e627	0	1	1	0	GSM541705	GSM2256963
8e8730298070f9164dce747fc6219fff	0	1	1	0	GSM541706	GSM2256964
2a909084f38bbe60ae9b66f01827d31a	0	1	1	0	GSM541707	GSM2256965
ffcad00375518e6aedb3022e87ec5376	0	1	1	0	GSM541708	GSM2256966
9935594ec9186f71f9cd41f1adb61c31	0	1	1	0	GSM541709	GSM2256967
46375c64bae09e21a6d4bc168caa362e	0	1	1	0	GSM541710	GSM2256948
9e58e8b618ccdb283eeda4788d7e5964	0	1	1	0	GSM541711	GSM2256968
c0004e5abfdeab5ff70df2551119afe3	0	1	1	0	GSM541712	GSM2256969
a1c24e9d3345590465e5debe3825afce	0	1	1	0	GSM541713	GSM2256970
687041bec25bc75dad265f18889cabd5	0	1	1	0	GSM541714	GSM2256971
85160ff4c50240558dc217cbf8ffe0be	0	1	1	0	GSM541715	GSM2256949
5e41e2e8a0969ac6d86955005055d07b	0	1	1	0	GSM541716	GSM2256972
78b9f1e8070f8e88aff3df726e66fe8e	0	1	1	0	GSM541717	GSM2256950
c67909faadb9a0c5f1b16a13d6bb1719	0	1	1	0	GSM541718	GSM2256951
6bbc36a1e18635dcb77bcebe77bf5c04	0	1	1	0	GSM541719	GSM2256946
4c962ed89c022428c5e07ad785f4c428	0	1	1	0	GSM541720	GSM2256952
e80fd591c431c3f8dc42533448546aa5	0	1	1	0	GSM541721	GSM2256953
3f1ff3f6b0118cf9df6ed53d92981ae5	0	1	1	0	GSM541722	GSM2256973
55521b3ad898614153d1c4878243a5c2	0	1	1	0	GSM541723	GSM2256974
53ffc069c2da61bd70ef1cd2c1d1b378	0	1	1	0	GSM541724	GSM2256954
ec2f689735806f3f86adfbde304ac47e	0	1	1	0	GSM541725	GSM2256975
6d3804631c7bc97ba518488211356051	0	1	1	0	GSM541726	GSM2256955
2b07fbed75847852d3c8921f16ddfee6	0	1	1	0	GSM541727	GSM2256962
850d6704389ec6413d3ddf2677048594	0	1	1	0	GSM541728	GSM2256986
d5c404abd4105be4ad97437550f2259e	1	0	1	NRC0113	0	GSM2257087
40b81dd96c59316abb5234da41953351	1	0	1	NRC0114	0	GSM2257088
427d8f58b86c3a61a04df8cd9a9a62d2	1	0	1	NRC0119	0	GSM2257089
24d81c4e9dd14f0874594d530310db46	1	0	1	NRC0127	0	GSM2257090
220cd9336329a8adc05140115c763e67	1	0	1	NRC0134	0	GSM2257091
a9eca30b832f67ec94402c88bae430c0	1	0	1	NRC0135	0	GSM2257092
896a3d495a5182810cd96a51ba6bc843	1	0	1	NRC0137	0	GSM2257093
900eab086ff9e7d361fe86a183be67f2	1	0	1	NRC0142	0	GSM2257094
4e91d97ff85cda6bc247c035896ef26d	1	0	1	NRC0145	0	GSM2257095
2b821cb186160d44481ed01d02ad8d36	1	0	1	NRC0151	0	GSM2257096
454e885bc173f61af596dcf8df704df7	1	0	1	NRC0152	0	GSM2257097
da8d576a65abd16462a1f8b28104f0aa	1	0	1	NRC0153	0	GSM2257098
e916b81f86fc70838411fd65fc15010d	1	0	1	NRC0155	0	GSM2257099
57e8d2f38ad844c29fd59b46cf37ef86	1	0	1	NRC0157	0	GSM2257100
10ce87a5588b41f7537b6da051722420	1	0	1	NRC0159	0	GSM2257101
736228e427aebefa0f201e054a40fbe7	1	0	1	NRC0160	0	GSM2257102
da2a47db7b52a0a9a264330ad0e81e18	1	0	1	NRC0161	0	GSM2257103
85f475e6a39ccb1734a7b6a944f2b9f7	1	0	1	NRC0167	0	GSM2257104
2a25da18f63bea2c4402a6bc7024e644	1	0	1	NRC0172	0	GSM2257105
84276c30ad3b01e330d0aae9a1e39f95	1	0	1	NRC0173	0	GSM2257106
97774ba18da4973d6175806f81e2e525	1	0	1	NRC0175	0	GSM2257107
09949f88d0030f10c456511926ebbb21	1	0	1	NRC0180	0	GSM2257108
6f6c883d5348a256afd60057299e0680	1	0	1	NRC0181	0	GSM2257109
b3697eb77f28308b193321b51422387d	1	0	1	NRC0183	0	GSM2257110
04d9472a7d516c20ed355821d1db06e2	1	0	1	NRC0187	0	GSM2257111
11947c4e755f38f862e659dc25dc151f	1	0	1	NRC0189	0	GSM2257112
11bd1f2b8442065cc8fc3f7a01d8c3ef	1	0	1	NRC0191	0	GSM2257113
7f978a9ec3cf133bcbcaedc4fc3a3c0a	1	0	1	NRC0192	0	GSM2257114
59d9c5fa77a3d92c88bca15a92519cda	1	0	1	NRC0203	0	GSM2257115
116f77a237c4b8d1c21e0cfa43373652	1	0	1	NRC0204	0	GSM2257116
3078342657a547921f44d1fddb6fd5c3	1	0	1	NRC0205	0	GSM2257117
8e64843a35e7121dcb3b0351d8107fc8	1	0	1	NRC0206	0	GSM2257118
1ceb28b7e54895e595da4a7d4e5c0573	1	0	1	NRC0208	0	GSM2257119
6b104bb7b7c8fb1ed0020cbffd017e6d	1	0	1	NRC0209	0	GSM2257120
900dc2f26c24f81aabb9aa9be9f3c7d7	1	0	1	NRC0210	0	GSM2257121
ace66757f53023c2b9b3d4f5f828ab98	1	0	1	NRC0212	0	GSM2257122
60eab144b16d11d5474b51a0606bebef	1	0	1	NRC0217	0	GSM2257123
c15b2cc06830033882fc468d79e1e9bd	1	0	1	NRC0218	0	GSM2257124
69003ccdf9db825416c4a5a350e71c34	1	0	1	NRC0219	0	GSM2257125
81222b5e4f4d66f29dcd6494bbf6dda5	1	0	1	NRC0220	0	GSM2257126
1a4f46a56c9e3f61d85f6a02b1751028	1	0	1	NRC0223	0	GSM2257127
fcf89b4269172af8eef8b243e9754e01	1	0	1	NRC0225	0	GSM2257128
7ec0d4ca942ab4bc6f2ba41610079a28	0	0	1	0	0	GSM2256846
0956383ce205bee09befb99384c144dd	0	0	1	0	0	GSM2256847
e07b46417e34b4f3d3da64a37af4b684	0	0	1	0	0	GSM2256848
023f9f6aa117fd1e26901f6b58762057	0	0	1	0	0	GSM2256849
0bb03db7aa6a721d1f4bb0da297ebb00	0	0	1	0	0	GSM2256850
ead46a27a49e4a5ccc2c11bbc53c956f	0	0	1	0	0	GSM2256851
6dc8b68ea8e017b9b367168498378829	0	0	1	0	0	GSM2256852
2dbf6ed45b3473f07e62e923f81ec5f8	0	0	1	0	0	GSM2256853
715296782caa6307f54cf52fcb3055e2	0	0	1	0	0	GSM2256854
530c875797c4dc8ad5276c652575641c	0	0	1	0	0	GSM2256855
95f1b58ee208257619b543a221a9063d	0	0	1	0	0	GSM2256856
83e62503e5eb6c3799eb51b81c4ad465	0	0	1	0	0	GSM2256857
420441d2f08f99203cebaa3245de9af9	0	0	1	0	0	GSM2256858
757e4162542d824cd25c1356f816a840	0	0	1	0	0	GSM2256859
de9b36b1b08f42edcaf844d0506392a6	0	0	1	0	0	GSM2256860
c76ca42fc275b2d61087c10f9b965a69	0	0	1	0	0	GSM2256861
9923370f478972705a77ffb8caaa7792	0	0	1	0	0	GSM2256862
23b4239d625a00dc36f11de467574838	0	0	1	0	0	GSM2256863
548a7e987a0639629633832a95b40a07	0	0	1	0	0	GSM2256864
5557ea4aa3cd83a2511c60c85015416b	0	0	1	0	0	GSM2256865
fd4eb9591bbbbc4b54976de124c1ad37	0	0	1	0	0	GSM2256866
484b7b5d23b14c9e86952b2ddb09c008	0	0	1	0	0	GSM2256867
4387a87355c7f880ea6840950f48a789	0	0	1	0	0	GSM2256868
eed930a2d7da665b3294a4b927d431bd	0	0	1	0	0	GSM2256869
d02c19db7d81ee6181b31e51aa247cbd	0	0	1	0	0	GSM2256870
abb1ad0657d563d17fdcf0e6eaf60b8d	0	0	1	0	0	GSM2256871
a5e8c96a58caccb0a00e57d8eed532a0	0	0	1	0	0	GSM2256872
a2a95172b103a06e79e5dc7d62d265dc	0	0	1	0	0	GSM2256873
612d0d82a5baad843af61355c2f4011e	0	0	1	0	0	GSM2256874
3087082a244819bff3d1b9baa58dabda	0	0	1	0	0	GSM2256875
56b0da125c5c8277f852b4e40cdeb3fb	0	0	1	0	0	GSM2256876
d50f79944258e1a2937c6284248a9336	0	0	1	0	0	GSM2256877
a6571b1e81d532248fcb617e3ad54f23	0	0	1	0	0	GSM2256878
0cf0c6214425b8682cfbdf62820f6310	0	0	1	0	0	GSM2256879
7ddeb6090b8e9ea601138123ccc681a4	0	0	1	0	0	GSM2256880
aa496b7f471858e805e53cb1c6f8665d	0	0	1	0	0	GSM2256881
2dd0c297c060c699b99355a5ccb4101f	0	0	1	0	0	GSM2256882
97349201d8769b2159f8e236b678d6f0	0	0	1	0	0	GSM2256883
91b4312c8f4ed4c14a2069dfefd6e58e	0	0	1	0	0	GSM2256884
d5d9613c3a09d8a1c61d62899afeec0c	0	0	1	0	0	GSM2256885
fd608fd31e21fe75fc58b164b123aaf1	0	0	1	0	0	GSM2256886
a7188acfe86e3d5733c79708a92713a0	0	0	1	0	0	GSM2256887
618abdb7b333bea1a1616a2e1e6d6743	0	0	1	0	0	GSM2256888
21b6c14458913d976bae402e735a61cd	0	0	1	0	0	GSM2256889
94b47417d12f1ad2fa163a9875bf4962	0	0	1	0	0	GSM2256890
0867286df1d38e3b54b3bbdbf33bb42d	0	0	1	0	0	GSM2256891
6ccbf68247fce740b29ddc83c8c90564	0	0	1	0	0	GSM2256892
92593014b5b27b403573884988862468	0	0	1	0	0	GSM2256893
d5fd59f9dc989ef2baf8b17970923c93	0	0	1	0	0	GSM2256894
6fc2e7519d0ab7eb148821835ab54902	0	0	1	0	0	GSM2256895
71f61ce74b829498cce0e9392b63e6c3	0	0	1	0	0	GSM2256896
15a35b750c900c737cab12991cbf5134	0	0	1	0	0	GSM2256897
9f971ce4457021e14829634e02a55e8c	0	0	1	0	0	GSM2256898
df8acbd8809c2551d4cc7cc2e0e08c3d	0	0	1	0	0	GSM2256899
d76b7b3dec9c33f3f71779ac83b7ca32	0	0	1	0	0	GSM2256900
a8b1d02f2e6c9e0664ea788d6ad8e4d3	0	0	1	0	0	GSM2256901
3ec07ae592bc8c4fbc73f04a9d8abefe	0	0	1	0	0	GSM2256902
97ed39c08a52bd70f898c8ee3ce31194	0	0	1	0	0	GSM2256903
ac101dd191c72ec28acf261276ca90b8	0	0	1	0	0	GSM2256904
acd1190bf47fd2b8b3ef12ca39ab6941	0	0	1	0	0	GSM2256905
685ff49d930f09ae9dcdf85c9a67c9ff	0	0	1	0	0	GSM2256906
03c002e7bcc5b60744507689225e9527	0	0	1	0	0	GSM2256907
694477474e7b016e68899e9342d34bec	0	0	1	0	0	GSM2256908
88ecdc9c34e445430ba89afcc6476f25	0	0	1	0	0	GSM2256909
2081d8597f60999a6806e0a865018017	0	0	1	0	0	GSM2256910
7cdda8e1531d649ec98bbbc7d5d32278	0	0	1	0	0	GSM2256911
49270cf2311645068a61389745801ae9	0	0	1	0	0	GSM2256912
3501d9dfd2816bfd43239a4925d6d7c6	0	0	1	0	0	GSM2256913
43c9b8f60404d0ae7444bad51ef75f85	0	0	1	0	0	GSM2256914
f33437b3e9345b63ebc660af63094d5f	0	0	1	0	0	GSM2256915
61075e1b1af85478ed796774ede9c5ad	0	0	1	0	0	GSM2256916
a117e04f0d56f94e4c62a0d732f66c91	0	0	1	0	0	GSM2256917
64dae296d941ac0a59462452a8fb9aa2	0	0	1	0	0	GSM2256918
5d479f79c75e8ab5369d10510b2f0ec4	0	0	1	0	0	GSM2256919
db5ae0cb48c9b7485126eeb7946e8d40	0	0	1	0	0	GSM2256920
8d1b50165970f6fa2a4b2f654e5f490b	0	0	1	0	0	GSM2256921
e3ff3d1e378767f7c77b7ab3266d869f	0	0	1	0	0	GSM2256922
99cfe7d454824b350ded273d81ef98ec	0	0	1	0	0	GSM2256923
c2312a868402616d98e5736b54ecd017	0	0	1	0	0	GSM2256924
4a7fbca4ae94649eb147f9fb02842ed3	0	0	1	0	0	GSM2256925
d33ec49cb327a81ed1cd1204f03e2594	0	0	1	0	0	GSM2256926
6c250b5467706e9b242b21356a4c3476	0	0	1	0	0	GSM2256927
5b025b763a3c9321b35244f8b30423c3	0	0	1	0	0	GSM2256928
6516602dc98611838651d1d285785081	0	0	1	0	0	GSM2256929
60c6a2072ca6e6d3a17b155a2fa01725	0	0	1	0	0	GSM2256930
531d2b2cf1eca339dd888fc93cf976ce	0	0	1	0	0	GSM2256931
a277729908e9a2f6a60001359603db34	0	0	1	0	0	GSM2256932
e894d5ef3861cbfa366165f4b48a727f	0	0	1	0	0	GSM2256933
7a30e84b9e790dff2ce0c88132e89fe7	0	0	1	0	0	GSM2256934
93f4428a4432a7ffef41f2a605b09abc	0	0	1	0	0	GSM2256935
ac6d7533a4593ca8bd5ac9d28cae0b6a	0	0	1	0	0	GSM2256936
842081ffbec637dbd0a7432d66a4ce6a	0	0	1	0	0	GSM2256937
2311e9c3e3a44a1f84fc9b16f4147e90	0	0	1	0	0	GSM2256938
e55f681068e7843c0b39ebcebb05edf7	0	0	1	0	0	GSM2256939
c38df8a45aad147566d09f4e45563239	0	0	1	0	0	GSM2256940
45a5867983746319e7818c5d20695710	0	0	1	0	0	GSM2256941
d20e8ce70138b9179ac16d80e0fe91ef	0	0	1	0	0	GSM2256942
6d0895d44708d6ae243a18b86109ab33	0	0	1	0	0	GSM2256943
bfa7a1520849d7cd40dacf5c21749127	0	0	1	0	0	GSM2256944
c2598079caadf1bc3ef5da9f53b64232	0	0	1	0	0	GSM2256945
85eb77306ce90545dbdca0d88d117542	0	0	1	0	0	GSM2256947
b59b5cfa09a9c26404b2734d4514d10c	0	0	1	0	0	GSM2256987
902de0fc50ab0fcdd5671fe89200c750	0	0	1	0	0	GSM2256988
d319def57804ecfa3f6a09a60ede9664	0	0	1	0	0	GSM2256989
06bbafaaf2c3df648d3e723de6d2eb2b	0	0	1	0	0	GSM2256990
9bd0c224f3d6528a4e4de6a44d96e422	0	0	1	0	0	GSM2256991
c02dfa699ecbb82c9f279e7d9a09de6b	0	0	1	0	0	GSM2256992
cbe1dd983a9852d8ad23352ec281aac6	0	0	1	0	0	GSM2256993
1e4057637a98c00189a0cacd717da2f5	0	0	1	0	0	GSM2256994
2ce004fa91cfc30db0ede884513a6a91	0	0	1	0	0	GSM2256995
6b5d36f210f06676c92b79fc0206d9d5	0	0	1	0	0	GSM2256996
b01d2b3267e738c4159de713a14615fb	0	0	1	0	0	GSM2256997
9466f99b72c0ff4c2e751f3d3c62c3e6	0	0	1	0	0	GSM2256998
122a1feab70715c22ab38dcf43e12006	0	0	1	0	0	GSM2256999
257d631f51349153381ac500f614237d	0	0	1	0	0	GSM2257000
5d7e41bdc1d0b21acf0ad3b25fe16dac	0	0	1	0	0	GSM2257001
177b28cd3b893a1e670f21999b2d1cca	0	0	1	0	0	GSM2257002
d560476aaa7270a7ff21136b6d404d60	0	0	1	0	0	GSM2257003
d69e968d1d84bb84527305216b316c22	0	0	1	0	0	GSM2257004
db67093e059d36fa4215e92a96b11264	0	0	1	0	0	GSM2257005
080020f5f15d5e9104984ba37a9987cf	0	0	1	0	0	GSM2257006
b1751d127337365ee9b889f273d01dd3	0	0	1	0	0	GSM2257007
09b3a0947d8b646b2aa1c040a30135bc	0	0	1	0	0	GSM2257008
35659bd43edca8eb279299c8f6b9d2a7	0	0	1	0	0	GSM2257009
d202099888e6ee91eaf0bb079a87e219	0	0	1	0	0	GSM2257010
92a955dabeabb50fadfe39ad64bc99ca	0	0	1	0	0	GSM2257011
9799884ff063a4691f4ea276a37c90aa	0	0	1	0	0	GSM2257012
62bf4dae6b2d4b9f583e1f50093292ea	0	0	1	0	0	GSM2257013
8ccfe13e196e7226e3e2763f9d019b26	0	0	1	0	0	GSM2257014
e567a35d2dfae8b27c40524c707b6b53	0	0	1	0	0	GSM2257015
4c59d0d57adccca6298dd4efdc6d67d1	0	0	1	0	0	GSM2257016
b0e355b97c177d2666a612b4476d80db	0	0	1	0	0	GSM2257017
16efb8eb8846566c00bf7f2b22dca917	0	0	1	0	0	GSM2257018
12560420d720e876b8c5d1760dcba122	0	0	1	0	0	GSM2257019
deea687c29713b9cc35d3a6e67936319	0	0	1	0	0	GSM2257020
7347bad26f0866041de16ada47ccbccf	0	0	1	0	0	GSM2257021
fb3939bfa87ee5658235e45946cf2604	0	0	1	0	0	GSM2257022
40a92a3393b040040406c4872e23c01b	0	0	1	0	0	GSM2257023
779e763193819f69360be0724bddffa3	0	0	1	0	0	GSM2257024
6b9438a30f3e7eee5abad2178479c6ac	0	0	1	0	0	GSM2257025
5826f0c9096f93bde2ec30595112414c	0	0	1	0	0	GSM2257026
ae0f206c12c9fe29a416ac3c34eeec02	0	0	1	0	0	GSM2257027
4454e190b9349d6b04bdd892597e56f4	0	0	1	0	0	GSM2257028
ddf210fc1aee0e829cd980c8cf3e6694	0	0	1	0	0	GSM2257029
1acc339c24c76e17661b3380932e58b8	0	0	1	0	0	GSM2257030
9ab687a172e7696236f921d49fb59a68	0	0	1	0	0	GSM2257031
8515d94cbae7be27728d148357214288	0	0	1	0	0	GSM2257032
2a980e81aa9fce6ed5dfc2d2282a8fe6	0	0	1	0	0	GSM2257033
5204a3e02b26904d0fddc9764b63ea14	0	0	1	0	0	GSM2257034
f7e924bcb2fe01ebf0554a5959ba541d	0	0	1	0	0	GSM2257035
737f7b7f50a0a7774083c50dba6a7b87	0	0	1	0	0	GSM2257036
0ef735a31eceb0a5538b5b29a84cea8b	0	0	1	0	0	GSM2257037
12b650ee2971148df0f1f64a14f4e485	0	0	1	0	0	GSM2257038
afd52b528cbd1a1ba18a02173e607e91	0	0	1	0	0	GSM2257039
92103e25637ec118b27532ca3d521e17	0	0	1	0	0	GSM2257040
3d1a3b00e66e66c5718756dad802ad7c	0	0	1	0	0	GSM2257041
b7651196ad0619924551d71e4b6c628d	0	0	1	0	0	GSM2257042
c0b2bd6fffe40a3ce8cb0abcd8e13c7f	0	0	1	0	0	GSM2257043
cdc56cae67f2da695285f2a858a6258b	0	0	1	0	0	GSM2257044
b442498d188f1707d217c759612dd6db	0	0	1	0	0	GSM2257045
70d359d3fc6e5be7909ad61cfb6154ba	0	0	1	0	0	GSM2257046
ee68d1221c7cb050c74066d337640494	0	0	1	0	0	GSM2257047
2a7bdfa3113e95b55fefec337f87973e	0	0	1	0	0	GSM2257048
94d6e568c1cedb356fa4c14550d86d8f	0	0	1	0	0	GSM2257049
f57f38cd9fa4a41cd6cbc230db1db126	0	0	1	0	0	GSM2257050
dff62232e55d2d88407e2cc287c1e70f	0	0	1	0	0	GSM2257051
bc5c337b12101ccfdc55e9ab1b0320e7	0	0	1	0	0	GSM2257052
f6b14bd8918faf417ecc8fd3ac1402ab	0	0	1	0	0	GSM2257053
9edba3ddb0015a5a46270b9f2aba22f8	0	0	1	0	0	GSM2257054
7308a0c66684756b897324d57fb2aca2	0	0	1	0	0	GSM2257055
09ffabf7b9e0e2714dc782f468f7d8b1	0	0	1	0	0	GSM2257056
bee38b3505db1f0bb27fac9d4eb296de	0	0	1	0	0	GSM2257057
75b4664a980c2811ef05e496e212637d	0	0	1	0	0	GSM2257058
fce70ad47e32d3c96ad1fc5bef5dc957	0	0	1	0	0	GSM2257059
8fac68b1dea1f4a2b76947a3650bd5d2	0	0	1	0	0	GSM2257060
2ba662b1b9fcbca84596381a275be2f6	0	0	1	0	0	GSM2257061
f92b94c07ff5436707c78ed6faa64a2d	0	0	1	0	0	GSM2257062
25982cf37974da620bbdfae706db6937	0	0	1	0	0	GSM2257063
c46da72a2c2d6ad018bf05ecd47c356e	0	0	1	0	0	GSM2257064
f89686177d01ceb03e8d1dbcebd14cd9	0	0	1	0	0	GSM2257065
09364ff64dcae10fa7f86a76c4e8b1f9	0	0	1	0	0	GSM2257066
994ba543fda27539ceb30f24b3c9dad0	0	0	1	0	0	GSM2257067
c171479262bb5c03488742f942b93f77	0	0	1	0	0	GSM2257068
00339aedf2a581a407283cec1f0725b6	0	0	1	0	0	GSM2257069
2f872aa2739f925a33782494d4ad1b2c	0	0	1	0	0	GSM2257070
7efe3ab8f3edfcdc48650da8f29aa089	0	0	1	0	0	GSM2257071
d3ae870612ba290652af07593d5f84df	0	0	1	0	0	GSM2257072
eb8c84683b8f50dbcb15c9e7e1fc7b3c	0	0	1	0	0	GSM2257073
5bb5f7ab9c74f6d891f664bc6834a618	0	0	1	0	0	GSM2257074
6b8ced8e02664c47101e3bc14bedd822	0	0	1	0	0	GSM2257075
f91848763a80967e1d13d5f892568eff	0	0	1	0	0	GSM2257076
734ae915db6092ca633c8e0ae8d739bc	0	0	1	0	0	GSM2257077
82a5661987776640eb0cf95ee0b39827	0	0	1	0	0	GSM2257078
8e0903df312992486370d871039a44cf	0	0	1	0	0	GSM2257079
1b29f89fa367eab69cb4e5bc6e9940c8	0	0	1	0	0	GSM2257080
7197b4a46d16051fd3537c2bc624a482	0	0	1	0	0	GSM2257081
e312bbe8ed727727293873cf168164e6	0	0	1	0	0	GSM2257082
ee7129a27ed669c4abb56fc698fda933	0	0	1	0	0	GSM2257083
2d02ad52d289074a1b34fb4dae77abb2	0	0	1	0	0	GSM2257084
3501794a987b04204495c1ddf1c82b3d	0	0	1	0	0	GSM2257085
0373ee10d5aba7e8b984d9e8e9a8f9da	0	0	1	0	0	GSM2257086

## Sheet: Pearson_Correlation_1566Sample
Table S1. Pearson Correlation Values of 1566 Samples
	GSE120572_GSM3402983	GSE120572_GSM3402994	GSE120572_GSM3402997	GSE120572_GSM3403035	GSE120572_GSM3403121	GSE120572_GSM3403123	GSE120572_GSM3403153	GSE120572_GSM3403154	GSE120572_GSM3403163	GSE120572_GSM3403250	GSE120572_GSM3403251	GSE120572_GSM3403253	GSE120572_GSM3403256	GSE120572_GSM3403257	GSE120572_GSM3403258	GSE120572_GSM3403259	GSE120572_GSM3403260	GSE120572_GSM3403261	GSE120572_GSM3403262	GSE120572_GSM3403263	GSE120572_GSM3403264	GSE120572_GSM3403266	GSE120572_GSM3403268	GSE120572_GSM3403270	GSE120572_GSM3403276	GSE120572_GSM3403279	GSE120572_GSM3403280	GSE120572_GSM3403281	GSE120572_GSM3403282	GSE120572_GSM3403283	GSE120572_GSM3403284	GSE120572_GSM3403285	GSE120572_GSM3403286	GSE120572_GSM3403287	GSE120572_GSM3403288	GSE120572_GSM3403289	GSE120572_GSM3403290	GSE120572_GSM3403291	GSE120572_GSM3403292	GSE120572_GSM3403293	GSE120572_GSM3403294	GSE120572_GSM3403295	GSE120572_GSM3403299	GSE120572_GSM3403304	GSE120572_GSM3403305	GSE120572_GSM3403307	GSE120572_GSM3403310	GSE120572_GSM3403311	GSE120572_GSM3403315
GSE120572_GSM3402983	1	0.941035	0.948071	0.876761	0.904732	0.93527	0.821978	0.873887	0.86895	0.925158	0.889729	0.923082	0.933613	0.941937	0.950043	0.918247	0.93392	0.890568	0.949525	0.918794	0.937949	0.950575	0.899952	0.929488	0.927535	0.937389	0.943109	0.931057	0.91896	0.952493	0.869125	0.887537	0.930676	0.894068	0.917149	0.94605	0.915226	0.900811	0.923385	0.904024	0.896094	0.940608	0.892987	0.911566	0.934585	0.902893	0.891273	0.877601	0.914334
GSE120572_GSM3402994	0.941035	1	0.949227	0.892262	0.916035	0.949182	0.830484	0.881646	0.875503	0.890994	0.912629	0.928209	0.92975	0.924283	0.915963	0.955765	0.927287	0.890557	0.955019	0.9225	0.92506	0.928658	0.905326	0.949158	0.9321	0.919532	0.941512	0.90668	0.925002	0.942004	0.892134	0.918643	0.927012	0.899042	0.921384	0.952958	0.902257	0.911186	0.902916	0.897551	0.876148	0.924798	0.910819	0.922839	0.941467	0.914418	0.899167	0.865514	0.913001
GSE120572_GSM3402997	0.948071	0.949227	1	0.880186	0.902627	0.949659	0.820752	0.858328	0.856118	0.903006	0.887493	0.920753	0.935881	0.936222	0.946087	0.926243	0.933154	0.882455	0.959533	0.899854	0.920173	0.931133	0.915847	0.919357	0.933226	0.93442	0.958484	0.918066	0.907349	0.930349	0.859752	0.887528	0.921555	0.899235	0.938928	0.953719	0.923278	0.903505	0.921949	0.899627	0.884878	0.947186	0.90627	0.899999	0.946043	0.894624	0.882735	0.891898	0.923911
GSE120572_GSM3403035	0.876761	0.892262	0.880186	1	0.908343	0.890526	0.850636	0.88377	0.901959	0.84808	0.936772	0.923315	0.881063	0.871226	0.865739	0.886767	0.87105	0.837602	0.870306	0.881295	0.874374	0.872271	0.861269	0.888196	0.885864	0.850635	0.866065	0.862033	0.868939	0.878535	0.914959	0.942451	0.880002	0.899332	0.856283	0.889785	0.864186	0.910971	0.863345	0.887141	0.85514	0.858904	0.871684	0.903414	0.89839	0.875351	0.899108	0.828463	0.845145
GSE120572_GSM3403121	0.904732	0.916035	0.902627	0.908343	1	0.89586	0.849615	0.905048	0.897946	0.893581	0.921112	0.943061	0.906485	0.908052	0.898465	0.910083	0.907652	0.852624	0.903579	0.891086	0.899646	0.902919	0.893405	0.900154	0.90571	0.887666	0.894663	0.905952	0.888387	0.901202	0.902798	0.912359	0.898333	0.925672	0.873339	0.897492	0.870516	0.931768	0.914818	0.922994	0.866533	0.891794	0.882276	0.920687	0.928605	0.900369	0.917473	0.850568	0.873948
GSE120572_GSM3403123	0.93527	0.949182	0.949659	0.890526	0.89586	1	0.836745	0.870791	0.882707	0.887985	0.894736	0.920309	0.930078	0.914816	0.921515	0.933826	0.921546	0.885578	0.949621	0.909719	0.91733	0.915466	0.893164	0.922415	0.940647	0.920373	0.954816	0.906554	0.918458	0.937092	0.879816	0.899862	0.928581	0.900715	0.93305	0.965899	0.90808	0.909878	0.906741	0.905102	0.890552	0.946133	0.905077	0.906995	0.934467	0.901737	0.890863	0.889205	0.910447
GSE120572_GSM3403153	0.821978	0.830484	0.820752	0.850636	0.849615	0.836745	1	0.852804	0.87374	0.794781	0.859776	0.872575	0.81868	0.808294	0.802753	0.836193	0.810997	0.803989	0.819989	0.82875	0.823362	0.812785	0.805278	0.831725	0.824557	0.815485	0.819631	0.817686	0.834153	0.832404	0.866033	0.862268	0.832738	0.879975	0.815622	0.840297	0.786006	0.854533	0.819832	0.841319	0.818894	0.81416	0.817061	0.865283	0.824228	0.807401	0.85116	0.79457	0.795746
GSE120572_GSM3403154	0.873887	0.881646	0.858328	0.88377	0.905048	0.870791	0.852804	1	0.905751	0.845048	0.907038	0.912087	0.860653	0.863468	0.852319	0.888919	0.864737	0.853655	0.867807	0.885518	0.880793	0.86821	0.903305	0.882442	0.867438	0.862879	0.868926	0.87163	0.884769	0.886414	0.902644	0.890469	0.894144	0.911754	0.854712	0.880035	0.828933	0.898335	0.873564	0.892549	0.853606	0.862207	0.85262	0.905857	0.868191	0.8707	0.916077	0.829371	0.856684
GSE120572_GSM3403163	0.86895	0.875503	0.856118	0.901959	0.897946	0.882707	0.87374	0.905751	1	0.842174	0.913029	0.920241	0.864502	0.848193	0.848212	0.877341	0.852383	0.858545	0.859718	0.880027	0.871965	0.867171	0.838717	0.878445	0.880031	0.852624	0.859729	0.853874	0.887097	0.882772	0.931978	0.903132	0.890579	0.902761	0.850497	0.880272	0.81381	0.892477	0.856449	0.889302	0.845979	0.85527	0.848747	0.905443	0.871059	0.869338	0.901173	0.815716	0.846368
GSE120572_GSM3403250	0.925158	0.890994	0.903006	0.84808	0.893581	0.887985	0.794781	0.845048	0.842174	1	0.86758	0.886721	0.885569	0.927472	0.922761	0.8778	0.886801	0.857993	0.897418	0.905098	0.89961	0.932673	0.874332	0.906825	0.898208	0.897443	0.890825	0.916513	0.887253	0.910376	0.824855	0.84735	0.89624	0.864282	0.862786	0.894537	0.870588	0.868175	0.88815	0.884411	0.866198	0.886542	0.845877	0.88536	0.897587	0.897116	0.854142	0.846073	0.855125
GSE120572_GSM3403251	0.889729	0.912629	0.887493	0.936772	0.921112	0.894736	0.859776	0.907038	0.913029	0.86758	1	0.945235	0.893096	0.879768	0.866633	0.908409	0.896291	0.867978	0.893159	0.906891	0.893067	0.886907	0.867078	0.920206	0.881283	0.870987	0.872896	0.878056	0.897403	0.906568	0.924757	0.94154	0.90019	0.921881	0.874701	0.896365	0.862378	0.931634	0.877852	0.897107	0.871598	0.867507	0.891502	0.926086	0.902227	0.895587	0.927723	0.839985	0.872001
GSE120572_GSM3403253	0.923082	0.928209	0.920753	0.923315	0.943061	0.920309	0.872575	0.912087	0.920241	0.886721	0.945235	1	0.934514	0.909794	0.897885	0.931063	0.921287	0.879224	0.927445	0.903751	0.902067	0.915071	0.893152	0.920708	0.903307	0.901419	0.912795	0.902477	0.911771	0.919603	0.938894	0.936839	0.916045	0.931393	0.897582	0.918694	0.890086	0.937031	0.910195	0.916948	0.882356	0.908422	0.919948	0.93847	0.934704	0.898878	0.932232	0.870558	0.89498
GSE120572_GSM3403256	0.933613	0.92975	0.935881	0.881063	0.906485	0.930078	0.81868	0.860653	0.864502	0.885569	0.893096	0.934514	1	0.917138	0.910086	0.91638	0.964337	0.871675	0.934481	0.896808	0.896226	0.907862	0.882384	0.90741	0.896699	0.900862	0.922743	0.885087	0.90307	0.915815	0.874597	0.897949	0.907552	0.888447	0.910497	0.924195	0.907727	0.89908	0.888833	0.882374	0.878665	0.915438	0.940379	0.910843	0.941618	0.887735	0.886206	0.874809	0.918406
GSE120572_GSM3403257	0.941937	0.924283	0.936222	0.871226	0.908052	0.914816	0.808294	0.863468	0.848193	0.927472	0.879768	0.909794	0.917138	1	0.951859	0.90146	0.918893	0.876775	0.925553	0.907536	0.919523	0.94482	0.905984	0.918732	0.924013	0.928926	0.928432	0.930493	0.891003	0.92764	0.846061	0.87669	0.912637	0.897312	0.893661	0.932317	0.898715	0.894661	0.920206	0.899001	0.887907	0.920758	0.876951	0.893547	0.93751	0.898334	0.867018	0.891634	0.888198
GSE120572_GSM3403258	0.950043	0.915963	0.946087	0.865739	0.898465	0.921515	0.802753	0.852319	0.848212	0.922761	0.866633	0.897885	0.910086	0.951859	1	0.889061	0.915964	0.865259	0.928039	0.887464	0.915085	0.943963	0.903475	0.896511	0.936372	0.934457	0.937522	0.934314	0.879209	0.927577	0.829406	0.865519	0.903668	0.885254	0.898364	0.929624	0.900617	0.891682	0.924253	0.900897	0.885413	0.931834	0.866739	0.881116	0.928857	0.887039	0.857468	0.881501	0.886248
GSE120572_GSM3403259	0.918247	0.955765	0.926243	0.886767	0.910083	0.933826	0.836193	0.888919	0.877341	0.8778	0.908409	0.931063	0.91638	0.90146	0.889061	1	0.907126	0.884415	0.944872	0.915051	0.911136	0.911995	0.905369	0.938197	0.909817	0.899121	0.928033	0.897216	0.916177	0.930477	0.90058	0.90709	0.919102	0.900883	0.908726	0.931127	0.880561	0.912012	0.897445	0.897625	0.861579	0.908904	0.902005	0.928065	0.932204	0.909367	0.904434	0.848036	0.897865
GSE120572_GSM3403260	0.93392	0.927287	0.933154	0.87105	0.907652	0.921546	0.810997	0.864737	0.852383	0.886801	0.896291	0.921287	0.964337	0.918893	0.915964	0.907126	1	0.873012	0.93377	0.896483	0.909338	0.903783	0.882864	0.908151	0.900865	0.908157	0.92834	0.897256	0.896594	0.917947	0.862721	0.894178	0.907472	0.890678	0.912349	0.924635	0.911277	0.906168	0.903917	0.886997	0.891179	0.921	0.930959	0.900778	0.927392	0.88794	0.890934	0.882656	0.922565
GSE120572_GSM3403261	0.890568	0.890557	0.882455	0.837602	0.852624	0.885578	0.803989	0.853655	0.858545	0.857993	0.867978	0.879224	0.871675	0.876775	0.865259	0.884415	0.873012	1	0.881379	0.903351	0.900232	0.886337	0.846514	0.904841	0.877051	0.887445	0.882794	0.877878	0.891033	0.908375	0.845147	0.842899	0.916075	0.870401	0.866888	0.90115	0.845624	0.872947	0.865117	0.864547	0.865078	0.87878	0.852779	0.871594	0.868416	0.891903	0.872771	0.855015	0.890809
GSE120572_GSM3403262	0.949525	0.955019	0.959533	0.870306	0.903579	0.949621	0.819989	0.867807	0.859718	0.897418	0.893159	0.927445	0.934481	0.925553	0.928039	0.944872	0.93377	0.881379	1	0.906108	0.92751	0.936674	0.904188	0.924902	0.925291	0.933636	0.953442	0.915018	0.923292	0.943227	0.877945	0.896238	0.92409	0.898229	0.939553	0.950963	0.907956	0.901502	0.918353	0.904912	0.884561	0.946036	0.913223	0.916278	0.93885	0.894715	0.896396	0.879632	0.915086
GSE120572_GSM3403263	0.918794	0.9225	0.899854	0.881295	0.891086	0.909719	0.82875	0.885518	0.880027	0.905098	0.906891	0.903751	0.896808	0.907536	0.887464	0.915051	0.896483	0.903351	0.906108	1	0.911527	0.914145	0.868443	0.952274	0.890891	0.886699	0.888994	0.881409	0.919382	0.930198	0.879789	0.894933	0.929053	0.891679	0.892625	0.91935	0.88428	0.896956	0.869773	0.876551	0.876562	0.8833	0.88745	0.913015	0.901258	0.928955	0.899574	0.85179	0.899924
GSE120572_GSM3403264	0.937949	0.92506	0.920173	0.874374	0.899646	0.91733	0.823362	0.880793	0.871965	0.89961	0.893067	0.902067	0.896226	0.919523	0.915085	0.911136	0.909338	0.900232	0.92751	0.911527	1	0.922616	0.885698	0.922422	0.91659	0.931777	0.9257	0.930705	0.917172	0.947949	0.870195	0.889007	0.932201	0.902357	0.905659	0.941482	0.883462	0.893521	0.923576	0.919036	0.905421	0.926974	0.869282	0.899223	0.914125	0.905783	0.900089	0.882769	0.91178
GSE120572_GSM3403266	0.950575	0.928658	0.931133	0.872271	0.902919	0.915466	0.812785	0.86821	0.867171	0.932673	0.886907	0.915071	0.907862	0.94482	0.943963	0.911995	0.903783	0.886337	0.936674	0.914145	0.922616	1	0.903741	0.928461	0.929226	0.925605	0.923296	0.930792	0.915043	0.948285	0.867572	0.87801	0.920531	0.891267	0.885406	0.927033	0.873116	0.886999	0.911542	0.901829	0.878088	0.914086	0.873342	0.913086	0.921386	0.898503	0.879447	0.85221	0.879141
GSE120572_GSM3403268	0.899952	0.905326	0.915847	0.861269	0.893405	0.893164	0.805278	0.903305	0.838717	0.874332	0.867078	0.893152	0.882384	0.905984	0.903475	0.905369	0.882864	0.846514	0.904188	0.868443	0.885698	0.903741	1	0.888559	0.904499	0.888521	0.912114	0.897506	0.863851	0.891326	0.845884	0.860138	0.885304	0.882275	0.871889	0.902527	0.859591	0.883154	0.896374	0.881857	0.845124	0.891033	0.856526	0.880489	0.909249	0.873235	0.867612	0.837977	0.860566
GSE120572_GSM3403270	0.929488	0.949158	0.919357	0.888196	0.900154	0.922415	0.831725	0.882442	0.878445	0.906825	0.920206	0.920708	0.90741	0.918732	0.896511	0.938197	0.908151	0.904841	0.924902	0.952274	0.922422	0.928461	0.888559	1	0.905021	0.898651	0.905003	0.899905	0.93181	0.94531	0.891111	0.907166	0.934884	0.896455	0.907189	0.93455	0.897697	0.911009	0.88459	0.888641	0.885731	0.897822	0.899819	0.919341	0.918318	0.936744	0.904366	0.860098	0.905867
GSE120572_GSM3403276	0.927535	0.9321	0.933226	0.885864	0.90571	0.940647	0.824557	0.867438	0.880031	0.898208	0.881283	0.903307	0.896699	0.924013	0.936372	0.909817	0.900865	0.877051	0.925291	0.890891	0.91659	0.929226	0.904499	0.905021	1	0.931036	0.93811	0.928386	0.893734	0.924339	0.854227	0.882671	0.916763	0.900963	0.899709	0.939392	0.870344	0.917952	0.916164	0.913601	0.871887	0.922847	0.858859	0.894329	0.930557	0.89634	0.881329	0.867714	0.878616
GSE120572_GSM3403279	0.937389	0.919532	0.93442	0.850635	0.887666	0.920373	0.815485	0.862879	0.852624	0.897443	0.870987	0.901419	0.900862	0.928926	0.934457	0.899121	0.908157	0.887445	0.933636	0.886699	0.931777	0.925605	0.888521	0.898651	0.931036	1	0.939573	0.936039	0.89593	0.931554	0.836963	0.864453	0.919304	0.898726	0.904679	0.937186	0.884637	0.89243	0.931869	0.903451	0.892077	0.937609	0.864549	0.883832	0.914851	0.870959	0.873775	0.88886	0.900725
GSE120572_GSM3403280	0.943109	0.941512	0.958484	0.866065	0.894663	0.954816	0.819631	0.868926	0.859729	0.890825	0.872896	0.912795	0.922743	0.928432	0.937522	0.928033	0.92834	0.882794	0.953442	0.888994	0.9257	0.923296	0.912114	0.905003	0.93811	0.939573	1	0.9308	0.901721	0.936379	0.863736	0.877675	0.92597	0.906017	0.929382	0.957795	0.903999	0.900079	0.937341	0.911181	0.891346	0.96076	0.88541	0.895464	0.933686	0.886248	0.88686	0.898315	0.916447
GSE120572_GSM3403281	0.931057	0.90668	0.918066	0.862033	0.905952	0.906554	0.817686	0.87163	0.853874	0.916513	0.878056	0.902477	0.885087	0.930493	0.934314	0.897216	0.897256	0.877878	0.915018	0.881409	0.930705	0.930792	0.897506	0.899905	0.928386	0.936039	0.9308	1	0.891644	0.930975	0.849475	0.866216	0.911198	0.906039	0.886739	0.924709	0.876666	0.898919	0.955487	0.936772	0.891996	0.927168	0.848932	0.886856	0.911785	0.882527	0.876982	0.892408	0.88013
GSE120572_GSM3403282	0.91896	0.925002	0.907349	0.868939	0.888387	0.918458	0.834153	0.884769	0.887097	0.887253	0.897403	0.911771	0.90307	0.891003	0.879209	0.916177	0.896594	0.891033	0.923292	0.919382	0.917172	0.915043	0.863851	0.93181	0.893734	0.89593	0.901721	0.891644	1	0.936812	0.896466	0.890623	0.923569	0.889936	0.900778	0.92939	0.865539	0.884954	0.878652	0.892486	0.886231	0.902253	0.884624	0.9199	0.900972	0.89701	0.904595	0.853547	0.900112
GSE120572_GSM3403283	0.952493	0.942004	0.930349	0.878535	0.901202	0.937092	0.832404	0.886414	0.882772	0.910376	0.906568	0.919603	0.915815	0.92764	0.927577	0.930477	0.917947	0.908375	0.943227	0.930198	0.947949	0.948285	0.891326	0.94531	0.924339	0.931554	0.936379	0.930975	0.936812	1	0.891045	0.89373	0.944306	0.90804	0.915023	0.95182	0.894776	0.904371	0.916367	0.911205	0.900226	0.930643	0.889621	0.920935	0.92001	0.91351	0.908405	0.881147	0.915403
GSE120572_GSM3403284	0.869125	0.892134	0.859752	0.914959	0.902798	0.879816	0.866033	0.902644	0.931978	0.824855	0.924757	0.938894	0.874597	0.846061	0.829406	0.90058	0.862721	0.845147	0.877945	0.879789	0.870195	0.867572	0.845884	0.891111	0.854227	0.836963	0.863736	0.849475	0.896466	0.891045	1	0.926156	0.886198	0.904405	0.859757	0.885873	0.828842	0.889726	0.858613	0.88318	0.845106	0.85657	0.873651	0.919643	0.879654	0.86919	0.92036	0.816223	0.857004
GSE120572_GSM3403285	0.887537	0.918643	0.887528	0.942451	0.912359	0.899862	0.862268	0.890469	0.903132	0.84735	0.94154	0.936839	0.897949	0.87669	0.865519	0.90709	0.894178	0.842899	0.896238	0.894933	0.889007	0.87801	0.860138	0.907166	0.882671	0.864453	0.877675	0.866216	0.890623	0.89373	0.926156	1	0.884701	0.905885	0.874992	0.901329	0.877688	0.908904	0.871278	0.888177	0.865768	0.873569	0.903943	0.914764	0.904547	0.884264	0.902941	0.838159	0.865422
GSE120572_GSM3403286	0.930676	0.927012	0.921555	0.880002	0.898333	0.928581	0.832738	0.894144	0.890579	0.89624	0.90019	0.916045	0.907552	0.912637	0.903668	0.919102	0.907472	0.916075	0.92409	0.929053	0.932201	0.920531	0.885304	0.934884	0.916763	0.919304	0.92597	0.911198	0.923569	0.944306	0.886198	0.884701	1	0.91192	0.906945	0.935742	0.887175	0.907258	0.905434	0.90502	0.89194	0.921911	0.884475	0.910034	0.911129	0.912985	0.91479	0.880457	0.921205
GSE120572_GSM3403287	0.894068	0.899042	0.899235	0.899332	0.925672	0.900715	0.879975	0.911754	0.902761	0.864282	0.921881	0.931393	0.888447	0.897312	0.885254	0.900883	0.890678	0.870401	0.898229	0.891679	0.902357	0.891267	0.882275	0.896455	0.900963	0.898726	0.906017	0.906039	0.889936	0.90804	0.904405	0.905885	0.91192	1	0.889983	0.911071	0.866807	0.932797	0.919847	0.914067	0.889843	0.904761	0.873525	0.913697	0.908483	0.884404	0.920711	0.880056	0.885504
GSE120572_GSM3403288	0.917149	0.921384	0.938928	0.856283	0.873339	0.93305	0.815622	0.854712	0.850497	0.862786	0.874701	0.897582	0.910497	0.893661	0.898364	0.908726	0.912349	0.866888	0.939553	0.892625	0.905659	0.885406	0.871889	0.907189	0.899709	0.904679	0.929382	0.886739	0.900778	0.915023	0.859757	0.874992	0.906945	0.889983	1	0.939782	0.917265	0.886004	0.895029	0.878226	0.894886	0.931048	0.900386	0.881924	0.917008	0.87912	0.87866	0.900062	0.919883
GSE120572_GSM3403289	0.94605	0.952958	0.953719	0.889785	0.897492	0.965899	0.840297	0.880035	0.880272	0.894537	0.896365	0.918694	0.924195	0.932317	0.929624	0.931127	0.924635	0.90115	0.950963	0.91935	0.941482	0.927033	0.902527	0.93455	0.939392	0.937186	0.957795	0.924709	0.92939	0.95182	0.885873	0.901329	0.935742	0.911071	0.939782	1	0.910725	0.911562	0.922455	0.912814	0.911565	0.951473	0.900919	0.912515	0.939585	0.91029	0.899552	0.905979	0.923076
GSE120572_GSM3403290	0.915226	0.902257	0.923278	0.864186	0.870516	0.90808	0.786006	0.828933	0.81381	0.870588	0.862378	0.890086	0.907727	0.898715	0.900617	0.880561	0.911277	0.845624	0.907956	0.88428	0.883462	0.873116	0.859591	0.897697	0.870344	0.884637	0.903999	0.876666	0.865539	0.894776	0.828842	0.877688	0.887175	0.866807	0.917265	0.910725	1	0.882077	0.884195	0.85649	0.890618	0.909336	0.903675	0.858243	0.905557	0.875638	0.85936	0.909859	0.913909
GSE120572_GSM3403291	0.900811	0.911186	0.903505	0.910971	0.931768	0.909878	0.854533	0.898335	0.892477	0.868175	0.931634	0.937031	0.89908	0.894661	0.891682	0.912012	0.906168	0.872947	0.901502	0.896956	0.893521	0.886999	0.883154	0.911009	0.917952	0.89243	0.900079	0.898919	0.884954	0.904371	0.889726	0.908904	0.907258	0.932797	0.886004	0.911562	0.882077	1	0.910741	0.908888	0.880034	0.89412	0.886906	0.911121	0.918371	0.905237	0.922235	0.875816	0.883412
GSE120572_GSM3403292	0.923385	0.902916	0.921949	0.863345	0.914818	0.906741	0.819832	0.873564	0.856449	0.88815	0.877852	0.910195	0.888833	0.920206	0.924253	0.897445	0.903917	0.865117	0.918353	0.869773	0.923576	0.911542	0.896374	0.88459	0.916164	0.931869	0.937341	0.955487	0.878652	0.916367	0.858613	0.871278	0.905434	0.919847	0.895029	0.922455	0.884195	0.910741	1	0.941982	0.89109	0.939769	0.854824	0.884232	0.915039	0.866975	0.893188	0.895764	0.890384
GSE120572_GSM3403293	0.904024	0.897551	0.899627	0.887141	0.922994	0.905102	0.841319	0.892549	0.889302	0.884411	0.897107	0.916948	0.882374	0.899001	0.900897	0.897625	0.886997	0.864547	0.904912	0.876551	0.919036	0.901829	0.881857	0.888641	0.913601	0.903451	0.911181	0.936772	0.892486	0.911205	0.88318	0.888177	0.90502	0.914067	0.878226	0.912814	0.85649	0.908888	0.941982	1	0.885957	0.914495	0.851206	0.896452	0.903003	0.871581	0.912151	0.879267	0.873221
GSE120572_GSM3403294	0.896094	0.876148	0.884878	0.85514	0.866533	0.890552	0.818894	0.853606	0.845979	0.866198	0.871598	0.882356	0.878665	0.887907	0.885413	0.861579	0.891179	0.865078	0.884561	0.876562	0.905421	0.878088	0.845124	0.885731	0.871887	0.892077	0.891346	0.891996	0.886231	0.900226	0.845106	0.865768	0.89194	0.889843	0.894886	0.911565	0.890618	0.880034	0.89109	0.885957	1	0.907177	0.871681	0.867879	0.876987	0.858729	0.870878	0.9093	0.889584
GSE120572_GSM3403295	0.940608	0.924798	0.947186	0.858904	0.891794	0.946133	0.81416	0.862207	0.85527	0.886542	0.867507	0.908422	0.915438	0.920758	0.931834	0.908904	0.921	0.87878	0.946036	0.8833	0.926974	0.914086	0.891033	0.897822	0.922847	0.937609	0.96076	0.927168	0.902253	0.930643	0.85657	0.873569	0.921911	0.904761	0.931048	0.951473	0.909336	0.89412	0.939769	0.914495	0.907177	1	0.888416	0.885242	0.924682	0.874739	0.883788	0.904367	0.918189
GSE120572_GSM3403299	0.892987	0.910819	0.90627	0.871684	0.882276	0.905077	0.817061	0.85262	0.848747	0.845877	0.891502	0.919948	0.940379	0.876951	0.866739	0.902005	0.930959	0.852779	0.913223	0.88745	0.869282	0.873342	0.856526	0.899819	0.858859	0.864549	0.88541	0.848932	0.884624	0.889621	0.873651	0.903943	0.884475	0.873525	0.900386	0.900919	0.903675	0.886906	0.854824	0.851206	0.871681	0.888416	1	0.897553	0.908255	0.872584	0.874311	0.862662	0.902564
GSE120572_GSM3403304	0.911566	0.922839	0.899999	0.903414	0.920687	0.906995	0.865283	0.905857	0.905443	0.88536	0.926086	0.93847	0.910843	0.893547	0.881116	0.928065	0.900778	0.871594	0.916278	0.913015	0.899223	0.913086	0.880489	0.919341	0.894329	0.883832	0.895464	0.886856	0.9199	0.920935	0.919643	0.914764	0.910034	0.913697	0.881924	0.912515	0.858243	0.911121	0.884232	0.896452	0.867879	0.885242	0.897553	1	0.916142	0.89372	0.91609	0.834713	0.882746
GSE120572_GSM3403305	0.934585	0.941467	0.946043	0.89839	0.928605	0.934467	0.824228	0.868191	0.871059	0.897587	0.902227	0.934704	0.941618	0.93751	0.928857	0.932204	0.927392	0.868416	0.93885	0.901258	0.914125	0.921386	0.909249	0.918318	0.930557	0.914851	0.933686	0.911785	0.900972	0.92001	0.879654	0.904547	0.911129	0.908483	0.917008	0.939585	0.905557	0.918371	0.915039	0.903003	0.876987	0.924682	0.908255	0.916142	1	0.906807	0.891109	0.877128	0.902253
GSE120572_GSM3403307	0.902893	0.914418	0.894624	0.875351	0.900369	0.901737	0.807401	0.8707	0.869338	0.897116	0.895587	0.898878	0.887735	0.898334	0.887039	0.909367	0.88794	0.891903	0.894715	0.928955	0.905783	0.898503	0.873235	0.936744	0.89634	0.870959	0.886248	0.882527	0.89701	0.91351	0.86919	0.884264	0.912985	0.884404	0.87912	0.91029	0.875638	0.905237	0.866975	0.871581	0.858729	0.874739	0.872584	0.89372	0.906807	1	0.884487	0.845625	0.885487
GSE120572_GSM3403310	0.891273	0.899167	0.882735	0.899108	0.917473	0.890863	0.85116	0.916077	0.901173	0.854142	0.927723	0.932232	0.886206	0.867018	0.857468	0.904434	0.890934	0.872771	0.896396	0.899574	0.900089	0.879447	0.867612	0.904366	0.881329	0.873775	0.88686	0.876982	0.904595	0.908405	0.92036	0.902941	0.91479	0.920711	0.87866	0.899552	0.85936	0.922235	0.893188	0.912151	0.870878	0.883788	0.874311	0.91609	0.891109	0.884487	1	0.849261	0.893512
GSE120572_GSM3403311	0.877601	0.865514	0.891898	0.828463	0.850568	0.889205	0.79457	0.829371	0.815716	0.846073	0.839985	0.870558	0.874809	0.891634	0.881501	0.848036	0.882656	0.855015	0.879632	0.85179	0.882769	0.85221	0.837977	0.860098	0.867714	0.88886	0.898315	0.892408	0.853547	0.881147	0.816223	0.838159	0.880457	0.880056	0.900062	0.905979	0.909859	0.875816	0.895764	0.879267	0.9093	0.904367	0.862662	0.834713	0.877128	0.845625	0.849261	1	0.894092
GSE120572_GSM3403315	0.914334	0.913001	0.923911	0.845145	0.873948	0.910447	0.795746	0.856684	0.846368	0.855125	0.872001	0.89498	0.918406	0.888198	0.886248	0.897865	0.922565	0.890809	0.915086	0.899924	0.91178	0.879141	0.860566	0.905867	0.878616	0.900725	0.916447	0.88013	0.900112	0.915403	0.857004	0.865422	0.921205	0.885504	0.919883	0.923076	0.913909	0.883412	0.890384	0.873221	0.889584	0.918189	0.902564	0.882746	0.902253	0.885487	0.893512	0.894092	1
GSE120572_GSM3403316	0.936219	0.909588	0.926553	0.87508	0.909832	0.904916	0.796569	0.847146	0.842595	0.913179	0.873047	0.913625	0.919527	0.940104	0.939772	0.898332	0.90377	0.851425	0.918236	0.87699	0.901764	0.928335	0.897797	0.890648	0.916898	0.919109	0.916617	0.919223	0.872042	0.909881	0.841118	0.872025	0.894077	0.888989	0.884108	0.912964	0.900886	0.894653	0.912514	0.885973	0.868971	0.911076	0.880923	0.890168	0.954967	0.884505	0.859832	0.867874	0.873379
GSE120572_GSM3403317	0.931893	0.921993	0.933046	0.868596	0.889936	0.935621	0.828822	0.876218	0.881393	0.882413	0.883451	0.915448	0.925119	0.900374	0.908351	0.911968	0.924943	0.894684	0.929682	0.903997	0.924288	0.90858	0.878238	0.910613	0.913555	0.915049	0.938758	0.903121	0.916616	0.93035	0.873685	0.882533	0.93441	0.900883	0.91482	0.931391	0.89319	0.895496	0.90776	0.903918	0.899105	0.936421	0.891103	0.898619	0.909988	0.887172	0.899396	0.879208	0.924318
GSE120572_GSM3403318	0.931097	0.944505	0.945038	0.858827	0.894526	0.934826	0.806068	0.867968	0.851368	0.886329	0.879718	0.900943	0.905165	0.926607	0.924545	0.92661	0.91674	0.88667	0.945175	0.894838	0.934855	0.921686	0.903509	0.912948	0.930449	0.935059	0.95147	0.925783	0.90384	0.936979	0.855663	0.872843	0.925399	0.89959	0.912217	0.946559	0.885882	0.894206	0.932191	0.911261	0.881366	0.940021	0.871566	0.892723	0.926782	0.887111	0.891551	0.876974	0.917226
GSE120572_GSM3403319	0.91058	0.908515	0.905674	0.895408	0.923689	0.899682	0.837535	0.902235	0.897064	0.880528	0.920438	0.938278	0.897068	0.897596	0.890446	0.905819	0.90532	0.881278	0.914205	0.893405	0.913685	0.911002	0.883384	0.900596	0.899361	0.901389	0.906232	0.906656	0.906801	0.923094	0.909354	0.899694	0.917855	0.916999	0.88024	0.908576	0.859762	0.914869	0.920054	0.931377	0.879715	0.902391	0.871388	0.917437	0.90296	0.880944	0.932513	0.856743	0.894963
GSE120572_GSM3403320	0.93785	0.92591	0.954239	0.870568	0.896917	0.924347	0.788733	0.831151	0.825994	0.907405	0.867979	0.897554	0.921642	0.941694	0.950645	0.888548	0.929417	0.846662	0.938288	0.88313	0.905339	0.922628	0.889317	0.893598	0.919913	0.923193	0.932297	0.905116	0.876539	0.90959	0.824282	0.882508	0.889842	0.872481	0.915326	0.93293	0.929042	0.887669	0.907352	0.879527	0.883383	0.926972	0.896199	0.879597	0.941229	0.87824	0.852777	0.884198	0.8917
GSE120572_GSM3403321	0.920453	0.898021	0.924903	0.858022	0.913715	0.890169	0.794179	0.858372	0.833417	0.910122	0.861804	0.887789	0.89766	0.946146	0.942963	0.878404	0.914525	0.848354	0.908455	0.870065	0.911429	0.917629	0.90285	0.877946	0.919926	0.916368	0.920916	0.931472	0.863894	0.900139	0.825358	0.853534	0.889354	0.893276	0.882696	0.908848	0.882634	0.886336	0.931343	0.907938	0.879702	0.914851	0.856256	0.876483	0.926355	0.872769	0.863336	0.877658	0.881858
GSE120572_GSM3403322	0.943252	0.935927	0.942482	0.873878	0.894246	0.930864	0.811119	0.84563	0.843401	0.895502	0.881906	0.919042	0.934805	0.926914	0.925561	0.917347	0.919764	0.866373	0.939527	0.901084	0.902441	0.919402	0.886324	0.918894	0.905031	0.917552	0.92677	0.899585	0.897422	0.917368	0.85588	0.893835	0.898228	0.883362	0.922601	0.93567	0.929453	0.894232	0.894443	0.870825	0.887544	0.925631	0.925005	0.898909	0.945891	0.892898	0.862753	0.881727	0.90172
GSE120572_GSM3403323	0.941906	0.909473	0.936666	0.84129	0.879589	0.920436	0.795918	0.841266	0.839304	0.908512	0.848801	0.89956	0.916958	0.930429	0.9424	0.88453	0.914978	0.854177	0.942117	0.876894	0.894015	0.934736	0.883804	0.878923	0.916302	0.921802	0.933874	0.908514	0.885864	0.91378	0.831635	0.854534	0.894335	0.869749	0.907758	0.920341	0.896835	0.872526	0.906379	0.878763	0.878505	0.925883	0.879156	0.880013	0.913778	0.861068	0.852966	0.883036	0.879636
GSE120572_GSM3403324	0.908195	0.921017	0.932744	0.883144	0.891768	0.917634	0.806873	0.844388	0.839371	0.868181	0.889253	0.907247	0.913618	0.921499	0.914399	0.899609	0.918419	0.856149	0.919105	0.891776	0.891793	0.889647	0.877336	0.906251	0.898419	0.898933	0.90913	0.874913	0.875178	0.898357	0.84114	0.900427	0.891442	0.885599	0.915225	0.920809	0.929067	0.905491	0.880653	0.859894	0.890014	0.906338	0.914999	0.878129	0.925396	0.890007	0.86397	0.897261	0.894671
GSE120572_GSM3403325	0.90301	0.914081	0.931667	0.878753	0.884938	0.911015	0.814414	0.838179	0.846654	0.863139	0.873034	0.901992	0.912883	0.912457	0.90619	0.893445	0.908576	0.846225	0.913581	0.885288	0.879745	0.884118	0.880147	0.893562	0.892685	0.887555	0.909064	0.870324	0.869754	0.884159	0.846576	0.888946	0.880796	0.877464	0.916128	0.914785	0.916831	0.885946	0.881499	0.861054	0.877543	0.901336	0.905872	0.880767	0.925214	0.874615	0.856119	0.882932	0.88955
GSE120572_GSM3403326	0.945993	0.946526	0.950384	0.878511	0.902432	0.948774	0.809839	0.850672	0.852222	0.900198	0.888339	0.915582	0.939759	0.921606	0.931646	0.912118	0.939986	0.869796	0.947485	0.908487	0.915699	0.918316	0.88704	0.918219	0.926963	0.921207	0.933746	0.896068	0.906342	0.923961	0.851312	0.902547	0.913113	0.883101	0.923084	0.942488	0.922831	0.901485	0.899666	0.88984	0.883236	0.935476	0.912649	0.896129	0.942279	0.899744	0.87935	0.875441	0.90814
GSE120572_GSM3403327	0.895931	0.904139	0.895055	0.920859	0.936521	0.892727	0.863786	0.91727	0.918232	0.871819	0.938126	0.944483	0.899526	0.890227	0.884182	0.9089	0.89157	0.859198	0.896649	0.897515	0.888493	0.896742	0.87813	0.900786	0.893346	0.874289	0.883187	0.881616	0.89526	0.901809	0.92864	0.91686	0.902567	0.927637	0.869754	0.896698	0.860798	0.930402	0.888682	0.903293	0.861781	0.874031	0.886341	0.936531	0.91948	0.892959	0.933514	0.842373	0.872201
GSE120572_GSM3403328	0.913756	0.927936	0.935038	0.877702	0.891408	0.928899	0.809856	0.839372	0.840372	0.866903	0.882352	0.921507	0.931684	0.908189	0.902398	0.91895	0.914069	0.853764	0.937042	0.885506	0.881274	0.894552	0.880936	0.904189	0.901281	0.899774	0.914313	0.876819	0.883982	0.898776	0.855177	0.892675	0.889162	0.880975	0.917755	0.923167	0.920555	0.904677	0.882353	0.867194	0.875612	0.909746	0.929022	0.893618	0.944661	0.881899	0.864885	0.881503	0.889179
GSE120572_GSM3403329	0.889833	0.912381	0.909438	0.896093	0.9083	0.898809	0.823291	0.856266	0.862399	0.8688	0.889391	0.907788	0.900771	0.893604	0.887273	0.897964	0.893349	0.838206	0.897043	0.892107	0.872293	0.878339	0.869838	0.900202	0.884046	0.866151	0.881563	0.866915	0.876756	0.879723	0.869384	0.911496	0.877175	0.879136	0.888123	0.897244	0.891991	0.892556	0.867152	0.864973	0.860836	0.877726	0.901184	0.88944	0.92218	0.885137	0.867382	0.848662	0.866363
GSE120572_GSM3403330	0.927941	0.931678	0.941616	0.887053	0.903636	0.933222	0.819698	0.859164	0.8557	0.883842	0.895497	0.926882	0.939672	0.931182	0.923959	0.924181	0.925573	0.87009	0.937948	0.903446	0.901719	0.911054	0.894066	0.918478	0.90426	0.907516	0.92508	0.892885	0.89146	0.918656	0.865172	0.902526	0.912215	0.898746	0.927889	0.932191	0.93233	0.911223	0.895793	0.875745	0.892025	0.926184	0.9353	0.904525	0.950554	0.899856	0.877109	0.893668	0.911872
GSE120572_GSM3403331	0.949854	0.952981	0.963853	0.885088	0.904187	0.947483	0.818241	0.86787	0.856677	0.903589	0.893118	0.919981	0.930783	0.947029	0.946085	0.92076	0.935139	0.87994	0.948803	0.910564	0.923427	0.928591	0.908182	0.930497	0.933137	0.935416	0.954996	0.926021	0.906713	0.934453	0.862937	0.900473	0.918978	0.900325	0.93126	0.957596	0.928044	0.907076	0.924575	0.901998	0.895392	0.943714	0.902563	0.89952	0.943425	0.900926	0.880881	0.905475	0.915113
GSE120572_GSM3403332	0.949155	0.93643	0.955152	0.874237	0.901382	0.938199	0.806785	0.845425	0.846837	0.909772	0.875349	0.92097	0.933989	0.945246	0.946818	0.915094	0.925039	0.86436	0.949035	0.891322	0.909351	0.935317	0.900056	0.908491	0.922836	0.928501	0.943397	0.911085	0.896751	0.922062	0.846192	0.88775	0.902311	0.886689	0.915775	0.940411	0.922896	0.894286	0.913226	0.886702	0.886417	0.940133	0.909422	0.899445	0.951857	0.889994	0.86262	0.881321	0.897701
GSE120572_GSM3403333	0.923716	0.907313	0.943394	0.862953	0.899151	0.908088	0.785448	0.828092	0.822155	0.906258	0.853644	0.892901	0.909423	0.924103	0.940463	0.884275	0.905513	0.833074	0.934542	0.863596	0.88516	0.918451	0.894439	0.872734	0.917098	0.904446	0.922529	0.904721	0.864777	0.894914	0.824697	0.857525	0.87571	0.868297	0.898929	0.911326	0.902493	0.883245	0.902968	0.881825	0.858673	0.909517	0.878527	0.873966	0.937017	0.865404	0.851135	0.868641	0.867193
GSE120572_GSM3403334	0.901265	0.89487	0.919587	0.8413	0.886302	0.898108	0.774391	0.829384	0.811296	0.873403	0.845704	0.877908	0.900411	0.922415	0.91671	0.868779	0.907974	0.838356	0.899719	0.871549	0.878485	0.87806	0.868113	0.869545	0.897219	0.896019	0.905213	0.876475	0.847533	0.878122	0.798389	0.847502	0.874567	0.867967	0.894375	0.902374	0.914111	0.892602	0.889193	0.861257	0.868277	0.901443	0.87731	0.855415	0.921213	0.875433	0.84582	0.893646	0.88029
GSE120572_GSM3403335	0.941126	0.916901	0.945393	0.880874	0.917486	0.929685	0.821143	0.868251	0.864329	0.903015	0.884821	0.923605	0.933495	0.947088	0.943549	0.907738	0.928886	0.875864	0.930388	0.902902	0.92186	0.917907	0.899584	0.904524	0.92501	0.928518	0.937545	0.921832	0.886209	0.919083	0.854735	0.882306	0.918624	0.912809	0.915044	0.93448	0.918537	0.917136	0.932006	0.906968	0.892674	0.939892	0.899571	0.902576	0.948217	0.898826	0.885345	0.90229	0.922393
GSE120572_GSM3403336	0.919749	0.950881	0.94491	0.888252	0.906776	0.939951	0.822451	0.862057	0.853461	0.875451	0.905869	0.92538	0.92823	0.91473	0.910517	0.938264	0.93185	0.864903	0.950214	0.908898	0.905785	0.904282	0.894629	0.930555	0.908216	0.904644	0.927201	0.886683	0.900169	0.917774	0.871807	0.921097	0.905316	0.890728	0.926268	0.937505	0.923932	0.913976	0.89434	0.883265	0.882543	0.918831	0.929217	0.90922	0.94214	0.898063	0.886163	0.872007	0.903949
GSE120572_GSM3403337	0.936287	0.938517	0.957286	0.868089	0.898962	0.934437	0.805923	0.847924	0.84449	0.89153	0.873923	0.9207	0.938406	0.929069	0.937585	0.925744	0.924332	0.863445	0.949721	0.885093	0.899634	0.921843	0.903324	0.904183	0.922215	0.920341	0.946833	0.905549	0.889072	0.9173	0.85179	0.881207	0.899433	0.887087	0.930557	0.934232	0.922023	0.898384	0.912149	0.8855	0.877704	0.934195	0.914988	0.896771	0.955281	0.884087	0.868386	0.88345	0.903744
GSE120572_GSM3403338	0.923961	0.947137	0.940358	0.888385	0.908764	0.933365	0.825466	0.858896	0.862078	0.878283	0.899137	0.931086	0.930424	0.909352	0.901217	0.938048	0.913991	0.868048	0.951256	0.903548	0.907974	0.906386	0.885171	0.925576	0.90339	0.904417	0.915704	0.883583	0.913351	0.921521	0.882324	0.910185	0.905277	0.891664	0.928181	0.935424	0.916484	0.905357	0.886813	0.88269	0.879565	0.91581	0.929033	0.913299	0.945342	0.901628	0.885956	0.873655	0.904287
GSE120572_GSM3403339	0.924883	0.936989	0.951602	0.882488	0.901753	0.934475	0.81043	0.851085	0.849062	0.88266	0.886472	0.917022	0.931915	0.925424	0.927528	0.930904	0.916084	0.867002	0.938994	0.89702	0.903785	0.909498	0.900855	0.912358	0.916852	0.909418	0.936142	0.898341	0.885159	0.915187	0.857845	0.892749	0.908098	0.895997	0.924174	0.934024	0.921673	0.906114	0.904351	0.878753	0.871298	0.926154	0.916617	0.900107	0.960681	0.899323	0.873258	0.884595	0.911057
GSE120572_GSM3403340	0.948404	0.929191	0.947903	0.859845	0.893779	0.928012	0.79342	0.844649	0.837107	0.907811	0.86729	0.910483	0.924792	0.952797	0.948154	0.901446	0.91953	0.864347	0.945942	0.886072	0.906403	0.942916	0.893373	0.898443	0.919994	0.930986	0.93567	0.911783	0.893282	0.924625	0.838629	0.871939	0.900767	0.877503	0.911121	0.934561	0.903445	0.88458	0.905395	0.880105	0.88123	0.928147	0.891921	0.887929	0.9373	0.88087	0.856979	0.881289	0.8897
GSE120572_GSM3403341	0.919229	0.904521	0.933424	0.86264	0.892673	0.900149	0.790469	0.842559	0.827526	0.885468	0.85938	0.895075	0.912185	0.938872	0.925764	0.88811	0.910399	0.85119	0.918715	0.873322	0.891099	0.908158	0.894454	0.880913	0.905089	0.908641	0.918053	0.894145	0.865668	0.89517	0.82828	0.855523	0.885623	0.88184	0.903029	0.91661	0.90599	0.887769	0.903477	0.875304	0.878522	0.913879	0.8915	0.879222	0.938455	0.871432	0.858187	0.893903	0.88791
GSE120572_GSM3403342	0.933932	0.94186	0.958544	0.880258	0.896451	0.939433	0.807287	0.846022	0.845884	0.88275	0.879439	0.916627	0.936188	0.929826	0.930838	0.927636	0.920601	0.86142	0.945278	0.895408	0.902627	0.910436	0.899246	0.906512	0.910831	0.911753	0.939174	0.890845	0.885638	0.911656	0.854188	0.893366	0.903456	0.88662	0.927442	0.938389	0.924906	0.895475	0.899766	0.872867	0.875488	0.931585	0.917345	0.895625	0.955002	0.890598	0.866131	0.877496	0.909687
GSE120572_GSM3403343	0.923352	0.895264	0.924109	0.864663	0.895745	0.914931	0.807149	0.846548	0.854792	0.877867	0.867691	0.915054	0.951954	0.919118	0.919111	0.884591	0.944133	0.86199	0.914478	0.87475	0.883838	0.894391	0.87682	0.878434	0.909177	0.906767	0.919517	0.891618	0.873264	0.897482	0.837218	0.860933	0.8986	0.891014	0.901505	0.911232	0.89946	0.906968	0.901866	0.87939	0.884571	0.9181	0.910849	0.879141	0.931524	0.869371	0.868202	0.888776	0.898332
GSE120572_GSM3403344	0.902268	0.922488	0.906285	0.910152	0.926595	0.90921	0.861515	0.908038	0.904283	0.867137	0.931582	0.958116	0.925986	0.891946	0.874403	0.930241	0.905487	0.858323	0.911743	0.905071	0.879471	0.892507	0.87755	0.916682	0.88118	0.874032	0.890899	0.869628	0.902092	0.903543	0.922044	0.92924	0.905846	0.917327	0.888677	0.903286	0.880751	0.922959	0.877711	0.882409	0.865049	0.883289	0.924661	0.934291	0.919482	0.889227	0.911578	0.846703	0.881677
GSE120572_GSM3403345	0.934014	0.938764	0.949582	0.871434	0.903335	0.932406	0.805604	0.843654	0.845935	0.899625	0.875903	0.912569	0.923134	0.929827	0.933272	0.918081	0.906857	0.863968	0.940918	0.890381	0.903797	0.924519	0.893753	0.911674	0.924677	0.91963	0.930267	0.90715	0.895295	0.915616	0.850378	0.879288	0.902096	0.883188	0.914769	0.935518	0.909111	0.898281	0.904913	0.881861	0.869366	0.924933	0.902076	0.891721	0.955928	0.895359	0.864133	0.875471	0.888569
GSE120572_GSM3403346	0.957114	0.959247	0.975828	0.888894	0.914545	0.95262	0.822023	0.873577	0.86513	0.913323	0.899496	0.933033	0.94573	0.945284	0.945147	0.942869	0.937277	0.887214	0.966645	0.913269	0.928901	0.945595	0.919038	0.931667	0.930464	0.937218	0.960471	0.922548	0.917439	0.942854	0.876741	0.89824	0.931101	0.906816	0.930036	0.95623	0.921577	0.908618	0.926698	0.905482	0.888201	0.946863	0.911597	0.921593	0.957037	0.908319	0.895456	0.886065	0.924454
GSE120572_GSM3403347	0.926572	0.929647	0.912833	0.897537	0.899192	0.914815	0.825029	0.861475	0.87512	0.896141	0.901973	0.920478	0.919258	0.912254	0.909393	0.915653	0.901549	0.864983	0.922179	0.91201	0.904471	0.928898	0.877182	0.924974	0.898428	0.891035	0.893898	0.882883	0.910823	0.928679	0.880877	0.911585	0.899958	0.88033	0.890738	0.919986	0.891551	0.892367	0.864707	0.868464	0.881926	0.892249	0.917724	0.922101	0.925539	0.900774	0.876015	0.845507	0.877916
GSE120572_GSM3403348	0.947574	0.955994	0.960739	0.899893	0.913735	0.950057	0.824774	0.868653	0.867936	0.91119	0.899039	0.922917	0.929609	0.940165	0.942396	0.928941	0.925389	0.876762	0.945186	0.918785	0.923268	0.930163	0.907311	0.93252	0.934872	0.922876	0.941034	0.91519	0.910413	0.933369	0.870022	0.909183	0.923448	0.895832	0.923429	0.949527	0.918387	0.905606	0.90962	0.897223	0.881696	0.931797	0.907087	0.908533	0.948671	0.910431	0.881791	0.87408	0.902915
GSE120572_GSM3403350	0.91684	0.944228	0.928377	0.890198	0.909248	0.926743	0.826122	0.865687	0.854546	0.882155	0.900075	0.916593	0.925431	0.91253	0.903467	0.921972	0.925831	0.868159	0.925622	0.919378	0.90696	0.898129	0.881008	0.927807	0.889194	0.890261	0.91274	0.883401	0.899221	0.911159	0.875678	0.925567	0.909898	0.890492	0.902842	0.924951	0.91709	0.898016	0.885436	0.879343	0.8823	0.911707	0.925235	0.901976	0.926608	0.905986	0.882092	0.866423	0.911832
GSE120572_GSM3403352	0.934116	0.924878	0.949021	0.877775	0.900025	0.924714	0.799661	0.840481	0.835645	0.911006	0.86629	0.896244	0.916173	0.945714	0.955465	0.890785	0.917408	0.845593	0.927801	0.882956	0.903358	0.925114	0.894717	0.891247	0.930909	0.920679	0.928965	0.913155	0.87535	0.904703	0.826998	0.882935	0.886673	0.875199	0.900658	0.932025	0.909386	0.889128	0.905496	0.885329	0.878664	0.920417	0.884782	0.880833	0.938822	0.881952	0.848887	0.876717	0.875835
GSE120572_GSM3403353	0.850932	0.868485	0.858568	0.885969	0.871888	0.87813	0.860069	0.878788	0.882609	0.813949	0.895654	0.908592	0.855708	0.843993	0.832416	0.867633	0.861792	0.839461	0.861533	0.856831	0.86858	0.842861	0.830414	0.872294	0.849176	0.841683	0.869747	0.869812	0.869779	0.868112	0.908144	0.907294	0.868855	0.899966	0.85735	0.888626	0.843423	0.884659	0.877871	0.896689	0.871057	0.86549	0.859902	0.883167	0.858333	0.844103	0.887679	0.862953	0.850309
GSE120572_GSM3403357	0.932521	0.94747	0.935013	0.888266	0.894615	0.935794	0.823446	0.859315	0.863204	0.87756	0.902926	0.925405	0.928024	0.913076	0.9037	0.935243	0.910699	0.880026	0.938916	0.917364	0.913831	0.912929	0.881889	0.939216	0.900126	0.90561	0.918019	0.883415	0.911429	0.930739	0.880934	0.909806	0.914574	0.891447	0.919506	0.942845	0.91423	0.902402	0.883283	0.8731	0.879216	0.916499	0.924528	0.911421	0.945327	0.909279	0.883955	0.869057	0.904553
GSE120572_GSM3403359	0.936539	0.93977	0.95288	0.867094	0.888412	0.941517	0.802069	0.838108	0.842796	0.893622	0.875988	0.91614	0.937354	0.916419	0.917374	0.91959	0.919226	0.859766	0.947966	0.894391	0.9007	0.918986	0.880305	0.91178	0.901576	0.912197	0.929281	0.887854	0.905532	0.91833	0.854493	0.891294	0.898025	0.871431	0.920291	0.93444	0.9173	0.881252	0.890607	0.872755	0.868863	0.92397	0.920393	0.897903	0.945768	0.88245	0.862077	0.86543	0.898381
GSE120572_GSM3403360	0.903232	0.936622	0.916227	0.886516	0.890163	0.918218	0.817812	0.845224	0.851272	0.864097	0.893396	0.925579	0.918917	0.89403	0.880841	0.929589	0.894784	0.850685	0.930745	0.893012	0.878965	0.900709	0.874431	0.914269	0.892961	0.885085	0.899251	0.863433	0.894475	0.903393	0.880572	0.909648	0.886465	0.874942	0.893268	0.914309	0.88753	0.892278	0.860857	0.856331	0.852989	0.887	0.922424	0.914523	0.937171	0.879331	0.867823	0.839958	0.868767
GSE120572_GSM3403361	0.918609	0.944048	0.94268	0.886812	0.902725	0.921558	0.815247	0.85659	0.850429	0.878377	0.892946	0.914866	0.920362	0.91664	0.91135	0.921074	0.923978	0.854292	0.938649	0.899604	0.895436	0.903099	0.890296	0.914356	0.90271	0.89922	0.92177	0.883804	0.892725	0.907412	0.867051	0.914002	0.890792	0.882993	0.920658	0.926105	0.916872	0.896393	0.888579	0.871513	0.875125	0.909229	0.91761	0.902635	0.930583	0.884149	0.876432	0.866949	0.894468
GSE120572_GSM3403363	0.930086	0.909107	0.938787	0.866055	0.895033	0.910494	0.794737	0.831536	0.827698	0.89978	0.861009	0.900963	0.91885	0.946784	0.939311	0.886203	0.914391	0.850858	0.923652	0.874355	0.90266	0.916045	0.889335	0.886214	0.911769	0.915476	0.920275	0.905454	0.867686	0.902418	0.823252	0.866742	0.883808	0.880006	0.908034	0.923218	0.924931	0.889002	0.905569	0.87622	0.889556	0.916539	0.892997	0.875324	0.945537	0.880031	0.85082	0.902995	0.888452
GSE120572_GSM3403364	0.910648	0.92107	0.928467	0.877235	0.897595	0.920658	0.822607	0.850371	0.856618	0.869034	0.880941	0.919888	0.923989	0.901748	0.894537	0.917262	0.904818	0.857288	0.927582	0.896391	0.884964	0.892189	0.876084	0.904785	0.888006	0.890867	0.910876	0.872184	0.891059	0.89834	0.868484	0.892027	0.895309	0.888649	0.908853	0.920228	0.912935	0.895935	0.886028	0.872909	0.86867	0.911677	0.921277	0.900977	0.937619	0.888796	0.879002	0.873576	0.901604
GSE120572_GSM3403365	0.924805	0.939081	0.944609	0.87852	0.896809	0.935537	0.822795	0.850353	0.851555	0.877355	0.884083	0.922064	0.92721	0.926781	0.920203	0.923919	0.913052	0.862989	0.938508	0.896228	0.896325	0.906484	0.894572	0.908508	0.916547	0.915819	0.931298	0.893207	0.88551	0.909243	0.859243	0.900544	0.897979	0.890016	0.917663	0.937083	0.915863	0.90447	0.898873	0.871314	0.873307	0.919846	0.917946	0.897728	0.952795	0.887523	0.865628	0.880417	0.893894
GSE120572_GSM3403368	0.913796	0.936639	0.93714	0.885566	0.903743	0.923184	0.804197	0.845219	0.835887	0.872774	0.886751	0.915314	0.918048	0.913836	0.91754	0.922743	0.9156	0.845356	0.931386	0.884477	0.89165	0.896084	0.891819	0.908899	0.908933	0.902186	0.920611	0.889441	0.875185	0.899524	0.848898	0.905145	0.888655	0.881949	0.909182	0.919067	0.921593	0.906679	0.89393	0.871706	0.868661	0.911896	0.910808	0.889484	0.941662	0.886775	0.864364	0.869699	0.886906
GSE120572_GSM3403369	0.933453	0.936775	0.940353	0.896933	0.913139	0.934541	0.835271	0.878617	0.874981	0.889979	0.914771	0.936815	0.934648	0.935396	0.922876	0.934489	0.923825	0.882197	0.939293	0.920149	0.912229	0.917274	0.897378	0.934424	0.91052	0.913173	0.924404	0.902958	0.90589	0.933187	0.886331	0.909571	0.92367	0.911184	0.930619	0.939265	0.924471	0.922838	0.903557	0.888189	0.896186	0.92334	0.926611	0.917235	0.946536	0.912444	0.894765	0.898909	0.916693
GSE120572_GSM3403370	0.931941	0.894601	0.91669	0.856193	0.901979	0.89776	0.786014	0.840156	0.840219	0.923783	0.850524	0.89314	0.901196	0.950399	0.955399	0.877499	0.890852	0.845174	0.907767	0.873399	0.897796	0.937234	0.891619	0.875215	0.917835	0.913546	0.910868	0.917343	0.862117	0.905146	0.819202	0.850126	0.885363	0.874852	0.867904	0.904525	0.878697	0.878705	0.907643	0.885182	0.862811	0.906103	0.85442	0.873116	0.930117	0.882066	0.842155	0.855928	0.853052
GSE120572_GSM3403371	0.912384	0.933766	0.931543	0.88382	0.91244	0.917112	0.814925	0.895034	0.846175	0.881686	0.892072	0.914944	0.913429	0.920759	0.912697	0.927706	0.912064	0.85833	0.924827	0.900102	0.900703	0.907265	0.959326	0.915086	0.906955	0.898506	0.920058	0.898264	0.883414	0.906428	0.861787	0.900005	0.898503	0.894988	0.898124	0.920401	0.898102	0.903346	0.902296	0.887323	0.865578	0.907098	0.901025	0.899945	0.934989	0.897163	0.880292	0.858313	0.8871
GSE120572_GSM3403372	0.949331	0.936828	0.957438	0.865396	0.907751	0.932886	0.798131	0.850615	0.844223	0.919465	0.868766	0.906286	0.924894	0.949307	0.957549	0.907491	0.924176	0.85672	0.947636	0.886303	0.915959	0.941945	0.90574	0.896162	0.935611	0.935511	0.949309	0.926734	0.890354	0.923909	0.841358	0.875186	0.903847	0.889572	0.905237	0.936408	0.899686	0.888271	0.926288	0.895872	0.871824	0.938521	0.878942	0.89122	0.947011	0.883518	0.863141	0.871558	0.892474
GSE120572_GSM3403373	0.947528	0.933865	0.921359	0.874994	0.899752	0.914895	0.807284	0.864262	0.860074	0.931338	0.887231	0.904338	0.907098	0.935638	0.935117	0.905616	0.911876	0.872949	0.923423	0.930708	0.918915	0.95166	0.886941	0.936271	0.915374	0.90965	0.912304	0.908821	0.907915	0.940751	0.855848	0.895414	0.91498	0.874997	0.885421	0.922021	0.895608	0.883625	0.889908	0.884221	0.875946	0.903772	0.880883	0.903954	0.915898	0.906505	0.875096	0.844855	0.881851
GSE120572_GSM3403374	0.943007	0.931887	0.956258	0.859813	0.915128	0.927719	0.802622	0.860147	0.847047	0.918171	0.872651	0.914435	0.916721	0.948162	0.950541	0.917088	0.91866	0.87681	0.946215	0.887553	0.923058	0.941684	0.913281	0.903004	0.935186	0.939414	0.951032	0.940369	0.892662	0.929342	0.847833	0.866503	0.916759	0.904768	0.907631	0.93704	0.892175	0.899211	0.939674	0.912174	0.876087	0.944405	0.873904	0.893339	0.942767	0.894825	0.875023	0.88467	0.89972
GSE120572_GSM3403375	0.912265	0.914004	0.910505	0.906998	0.948047	0.898122	0.826764	0.894023	0.888173	0.898645	0.915473	0.934786	0.907162	0.926555	0.921036	0.902548	0.905161	0.848916	0.906505	0.890973	0.901716	0.915591	0.903503	0.899236	0.911706	0.900233	0.90365	0.914754	0.876541	0.900711	0.886536	0.911266	0.898317	0.917366	0.870304	0.90007	0.876428	0.915256	0.916077	0.913249	0.864861	0.898047	0.877418	0.907386	0.936272	0.895673	0.892	0.84969	0.8674
GSE120572_GSM3403376	0.939511	0.920086	0.953972	0.863257	0.890509	0.929	0.792783	0.831712	0.827439	0.898127	0.856734	0.903551	0.923615	0.948828	0.956781	0.893379	0.91499	0.847021	0.939505	0.871195	0.901161	0.928948	0.896362	0.885558	0.921925	0.927854	0.941027	0.91549	0.874736	0.909959	0.828195	0.872303	0.890259	0.878151	0.913204	0.933458	0.918996	0.884652	0.918484	0.881834	0.882071	0.936453	0.892486	0.877203	0.944852	0.871117	0.845949	0.893856	0.883592
GSE120572_GSM3403377	0.93333	0.911706	0.920369	0.879165	0.911313	0.910696	0.828051	0.873133	0.87028	0.915772	0.895346	0.924966	0.928214	0.92498	0.916816	0.904223	0.925431	0.870024	0.919332	0.90531	0.909041	0.93575	0.892699	0.913647	0.907449	0.909535	0.91014	0.913136	0.901457	0.925459	0.873713	0.888606	0.909735	0.896784	0.88969	0.91801	0.888613	0.89692	0.902517	0.892817	0.897749	0.907015	0.912501	0.921852	0.925365	0.887871	0.885243	0.867233	0.891862
GSE120572_GSM3403378	0.928354	0.93905	0.946822	0.888614	0.904528	0.930216	0.813518	0.855005	0.848257	0.888093	0.883761	0.916913	0.928999	0.937572	0.933996	0.929743	0.912756	0.860072	0.936624	0.897287	0.904515	0.918546	0.910196	0.911426	0.919762	0.910862	0.932534	0.898022	0.883183	0.915542	0.856021	0.894996	0.904017	0.892932	0.911633	0.932733	0.912569	0.899221	0.900507	0.878989	0.871581	0.921615	0.913052	0.900828	0.960405	0.896493	0.868073	0.872409	0.897889
GSE120572_GSM3403380	0.892882	0.89818	0.895169	0.905793	0.940173	0.8857	0.828234	0.869313	0.87377	0.868602	0.905655	0.932852	0.908527	0.894743	0.883251	0.902004	0.888036	0.832808	0.889962	0.874162	0.870639	0.888859	0.875758	0.887184	0.882445	0.865936	0.8749	0.875927	0.868242	0.881173	0.883398	0.90484	0.877122	0.893999	0.861888	0.882357	0.8711	0.913658	0.885216	0.889437	0.844292	0.870986	0.899641	0.907051	0.935451	0.882887	0.892382	0.832082	0.85646
GSE120572_GSM3403381	0.944643	0.935165	0.956794	0.864439	0.909974	0.939882	0.819581	0.87358	0.859242	0.902631	0.884185	0.921865	0.928338	0.928037	0.928307	0.934321	0.928295	0.889051	0.954751	0.902049	0.928569	0.930785	0.914646	0.919786	0.927509	0.93286	0.956984	0.924437	0.906179	0.933837	0.865624	0.877022	0.932634	0.911815	0.924365	0.942038	0.90369	0.905997	0.938146	0.912149	0.885673	0.952479	0.899245	0.907978	0.935539	0.901241	0.896192	0.883557	0.925763
GSE120572_GSM3403382	0.940852	0.960496	0.95849	0.901936	0.936945	0.946438	0.834635	0.886764	0.876407	0.906023	0.914198	0.939429	0.93803	0.942722	0.933094	0.947443	0.94069	0.883911	0.95422	0.920158	0.927695	0.926287	0.919012	0.936563	0.935519	0.933071	0.947409	0.921128	0.911103	0.93278	0.883978	0.9191	0.926621	0.917769	0.926377	0.951815	0.914416	0.9285	0.927936	0.913564	0.887524	0.937587	0.913082	0.923978	0.955402	0.916391	0.903217	0.882123	0.918405
GSE120572_GSM3403383	0.923166	0.933804	0.919632	0.894308	0.900084	0.918981	0.807292	0.857361	0.855719	0.912906	0.898707	0.907189	0.914265	0.920374	0.914265	0.905864	0.90919	0.875818	0.919266	0.928484	0.907537	0.921501	0.872638	0.938956	0.898943	0.891892	0.896895	0.888415	0.911537	0.922967	0.86256	0.907186	0.911247	0.873727	0.893422	0.922787	0.907519	0.889847	0.868012	0.873715	0.879151	0.891661	0.906123	0.901067	0.922016	0.919322	0.871847	0.860211	0.881984
GSE120572_GSM3403384	0.945082	0.946401	0.941539	0.904589	0.928982	0.939748	0.835863	0.882589	0.882062	0.926927	0.915489	0.937094	0.930049	0.948835	0.940114	0.933135	0.917464	0.897235	0.937859	0.921708	0.924153	0.940933	0.907011	0.939784	0.935576	0.926315	0.931548	0.935262	0.913159	0.940788	0.884138	0.903173	0.932924	0.918543	0.907595	0.944853	0.908451	0.92822	0.922295	0.914299	0.892155	0.927719	0.901161	0.918064	0.950133	0.926425	0.896329	0.891299	0.902351
GSE120572_GSM3403385	0.923353	0.927055	0.924406	0.904258	0.932175	0.920008	0.844502	0.902048	0.881925	0.896491	0.931218	0.955854	0.932017	0.926577	0.910295	0.928376	0.927142	0.873015	0.928119	0.908054	0.900354	0.915491	0.901155	0.920807	0.905939	0.907978	0.918765	0.90809	0.899472	0.920431	0.897396	0.915828	0.913567	0.934482	0.902467	0.922115	0.901247	0.940462	0.915479	0.899362	0.889896	0.91337	0.917689	0.936462	0.938423	0.902461	0.915124	0.878087	0.898538
GSE120572_GSM3403386	0.943452	0.940164	0.954716	0.87798	0.897513	0.932608	0.810448	0.845747	0.847322	0.898368	0.879538	0.915955	0.934243	0.943774	0.937646	0.915686	0.923825	0.873766	0.950728	0.898944	0.914939	0.930324	0.892001	0.914519	0.914189	0.921733	0.929697	0.896672	0.908094	0.925729	0.852083	0.89251	0.908222	0.883697	0.920516	0.942165	0.921746	0.892349	0.898495	0.877318	0.88854	0.930079	0.916279	0.900635	0.945326	0.892464	0.866875	0.886582	0.906207
GSE120572_GSM3403387	0.946011	0.915088	0.923831	0.869763	0.915025	0.904124	0.797698	0.859103	0.852461	0.944861	0.881881	0.905113	0.906977	0.951171	0.957314	0.891795	0.908321	0.863552	0.920613	0.894302	0.919288	0.956402	0.898809	0.901473	0.930198	0.928999	0.919713	0.941017	0.885282	0.927048	0.838912	0.869041	0.904005	0.888834	0.874045	0.914292	0.878628	0.891373	0.924057	0.906594	0.877923	0.91242	0.855096	0.89598	0.929489	0.892077	0.86513	0.858455	0.866451
GSE120572_GSM3403389	0.910005	0.919949	0.91738	0.891395	0.897667	0.92182	0.835868	0.867788	0.870411	0.864307	0.900739	0.923314	0.931155	0.890389	0.878721	0.921934	0.912893	0.859819	0.919193	0.913809	0.891818	0.878707	0.867998	0.916383	0.874049	0.875346	0.898906	0.863287	0.896662	0.902837	0.891065	0.909106	0.909982	0.895778	0.909169	0.918165	0.909297	0.903484	0.874567	0.869007	0.868969	0.902725	0.934812	0.918733	0.926119	0.894043	0.892829	0.863256	0.921173
GSE120572_GSM3403390	0.950315	0.934759	0.954093	0.865643	0.902364	0.926968	0.804932	0.862834	0.844974	0.917925	0.885028	0.910159	0.923629	0.95677	0.958468	0.909129	0.935176	0.886537	0.941425	0.902587	0.930696	0.9373	0.908137	0.917442	0.922561	0.935639	0.950171	0.93246	0.890501	0.937711	0.846761	0.876585	0.918963	0.901262	0.920835	0.942583	0.919622	0.898716	0.934291	0.900616	0.900265	0.942295	0.886921	0.890178	0.936287	0.89906	0.879968	0.898162	0.912181
GSE120572_GSM3403392	0.937083	0.948421	0.954717	0.871906	0.89362	0.942883	0.805467	0.845786	0.846073	0.892382	0.878819	0.918264	0.937053	0.921457	0.925163	0.927576	0.919485	0.85829	0.953554	0.897895	0.902775	0.920181	0.888904	0.918571	0.912561	0.914847	0.933556	0.88974	0.903667	0.919888	0.856143	0.894233	0.902037	0.873431	0.924986	0.936775	0.913834	0.887163	0.888803	0.875011	0.867984	0.927337	0.919282	0.901329	0.947079	0.892332	0.861185	0.862655	0.895007
GSE120572_GSM3403393	0.937209	0.927868	0.938313	0.880499	0.909165	0.92404	0.815748	0.863225	0.858778	0.900667	0.883537	0.916026	0.920073	0.9519	0.944651	0.908663	0.908513	0.873119	0.924862	0.900723	0.911895	0.931429	0.907547	0.913592	0.924827	0.923278	0.931625	0.921773	0.883224	0.920574	0.857861	0.884521	0.915567	0.905265	0.894154	0.932599	0.900878	0.901133	0.924565	0.899392	0.879943	0.925885	0.88568	0.894341	0.945338	0.897325	0.871916	0.880303	0.896587
GSE120572_GSM3403394	0.940879	0.942717	0.954982	0.881662	0.904939	0.936536	0.810565	0.851029	0.844738	0.896262	0.888178	0.912017	0.933018	0.931539	0.936344	0.908698	0.937974	0.869027	0.937456	0.904575	0.912672	0.912171	0.887818	0.914836	0.920486	0.920866	0.932845	0.90203	0.892523	0.918945	0.844838	0.897187	0.908492	0.889522	0.925652	0.943412	0.941559	0.914371	0.908744	0.885059	0.892827	0.92843	0.914771	0.893616	0.945195	0.899754	0.876695	0.900957	0.916291
GSE120572_GSM3403395	0.924523	0.938625	0.941855	0.892664	0.91552	0.934746	0.822029	0.868411	0.865493	0.877449	0.899137	0.925735	0.942313	0.915759	0.917164	0.921313	0.941269	0.860514	0.923369	0.898369	0.895986	0.890196	0.897511	0.911521	0.910756	0.899059	0.934296	0.888086	0.884939	0.902565	0.86898	0.909343	0.905588	0.899937	0.91603	0.927092	0.917519	0.913331	0.901326	0.882981	0.871015	0.921917	0.911981	0.898956	0.949226	0.897003	0.885464	0.872967	0.911208
GSE120572_GSM3403396	0.933656	0.948369	0.95426	0.873254	0.905273	0.944493	0.814746	0.8568	0.854278	0.882661	0.886248	0.924728	0.936713	0.92335	0.928765	0.938467	0.927893	0.869565	0.947968	0.896557	0.908228	0.910341	0.901286	0.914611	0.917046	0.916298	0.951388	0.905223	0.891643	0.923223	0.865632	0.895247	0.913364	0.899097	0.927305	0.938422	0.919232	0.905192	0.917662	0.894995	0.878984	0.947153	0.913568	0.900325	0.947022	0.89748	0.878933	0.885275	0.91615
GSE120572_GSM3403397	0.941526	0.949378	0.964019	0.875483	0.904548	0.952251	0.812876	0.862501	0.856137	0.887339	0.892277	0.925054	0.941595	0.939914	0.933761	0.934215	0.932625	0.881964	0.954888	0.906326	0.918883	0.91962	0.912208	0.920656	0.923981	0.926863	0.952047	0.90624	0.898714	0.927637	0.86435	0.891481	0.91963	0.904793	0.938999	0.95306	0.924406	0.910686	0.918356	0.891696	0.88795	0.947483	0.916069	0.902136	0.95625	0.905385	0.887006	0.898023	0.928093
GSE120572_GSM3403398	0.947119	0.936706	0.960896	0.861885	0.901238	0.950231	0.806195	0.851357	0.84456	0.906413	0.873896	0.915693	0.934991	0.945694	0.95551	0.912299	0.931027	0.870846	0.951916	0.890967	0.914408	0.929874	0.908184	0.906569	0.940797	0.938149	0.953808	0.923642	0.896052	0.924728	0.840756	0.874366	0.910996	0.895194	0.932202	0.949731	0.922741	0.902898	0.926612	0.89713	0.893278	0.952039	0.899631	0.888908	0.950737	0.892983	0.868666	0.902764	0.909155
GSE120572_GSM3403399	0.920589	0.938151	0.919842	0.917472	0.911675	0.935617	0.855092	0.886592	0.895031	0.882796	0.931075	0.943242	0.924257	0.902061	0.89196	0.937798	0.903661	0.883441	0.928063	0.916111	0.906312	0.910177	0.881907	0.934738	0.905756	0.893873	0.908634	0.896097	0.915727	0.926963	0.910969	0.924526	0.918712	0.91043	0.900616	0.934969	0.892209	0.925445	0.885873	0.897443	0.875238	0.904736	0.914981	0.942007	0.934536	0.913825	0.912445	0.864783	0.897379
GSE120572_GSM3403400	0.918398	0.933461	0.936739	0.873787	0.895367	0.933733	0.823395	0.862936	0.867307	0.86675	0.888013	0.922461	0.928203	0.90562	0.899307	0.92839	0.912709	0.870087	0.938166	0.904784	0.898812	0.897871	0.88452	0.914646	0.897107	0.897826	0.922313	0.880253	0.90368	0.91226	0.877746	0.893515	0.907338	0.895046	0.925028	0.929148	0.907339	0.90016	0.895945	0.883931	0.876153	0.921892	0.915171	0.909462	0.929743	0.888538	0.887762	0.875276	0.911937
GSE120572_GSM3403401	0.933512	0.938744	0.92815	0.889124	0.914592	0.930025	0.83191	0.88585	0.881885	0.897992	0.909399	0.922132	0.923207	0.925941	0.920617	0.921139	0.928697	0.888925	0.926141	0.927233	0.920475	0.91644	0.88879	0.938079	0.917737	0.907149	0.918192	0.902441	0.919575	0.931407	0.878529	0.90468	0.931113	0.902104	0.913863	0.93159	0.908077	0.918542	0.897791	0.902421	0.89251	0.916399	0.904925	0.903408	0.932353	0.921094	0.899281	0.879639	0.907067
GSE120572_GSM3403402	0.909546	0.910919	0.93434	0.847361	0.877289	0.910552	0.79474	0.874585	0.821482	0.865765	0.852222	0.89195	0.911814	0.905731	0.915273	0.897981	0.900753	0.840051	0.913939	0.860414	0.874195	0.889695	0.954999	0.878388	0.892442	0.891726	0.926096	0.885341	0.855132	0.886228	0.827978	0.85817	0.878422	0.868565	0.893279	0.907603	0.896683	0.874512	0.893657	0.865537	0.852291	0.912462	0.882067	0.867908	0.91605	0.862229	0.847635	0.862293	0.883522
GSE120572_GSM3403403	0.928792	0.929962	0.929965	0.872107	0.915523	0.922597	0.815779	0.871035	0.872731	0.897031	0.886268	0.913951	0.916622	0.911257	0.918505	0.913563	0.915878	0.873849	0.934126	0.909114	0.912309	0.918636	0.886127	0.91555	0.914498	0.90866	0.914519	0.902755	0.912788	0.919038	0.869357	0.886995	0.90851	0.88811	0.910383	0.923762	0.896076	0.89871	0.902954	0.904136	0.878215	0.912853	0.890094	0.910585	0.924349	0.904119	0.893628	0.866509	0.903338
GSE120572_GSM3403404	0.933123	0.934896	0.919239	0.915074	0.913254	0.932577	0.839924	0.882061	0.895592	0.912257	0.916027	0.918438	0.909731	0.911879	0.909829	0.923637	0.90241	0.887472	0.917671	0.935253	0.924141	0.926205	0.884866	0.942917	0.926133	0.897859	0.905631	0.90149	0.920506	0.937725	0.890452	0.906733	0.92812	0.893563	0.89732	0.933634	0.886281	0.909684	0.883933	0.899713	0.877583	0.900664	0.888301	0.925964	0.928657	0.92307	0.902758	0.848595	0.891186
GSE120572_GSM3403406	0.918372	0.899867	0.9112	0.867196	0.889305	0.91099	0.819297	0.894891	0.857538	0.900235	0.863384	0.896032	0.889223	0.91668	0.926495	0.886616	0.885734	0.865199	0.899531	0.878163	0.898037	0.913966	0.944564	0.887417	0.926686	0.904117	0.918504	0.915198	0.869238	0.907203	0.843518	0.863166	0.900642	0.885486	0.871273	0.916559	0.869952	0.889901	0.901508	0.891831	0.86566	0.906314	0.851108	0.879997	0.905243	0.881359	0.863277	0.860407	0.866271
GSE120572_GSM3403408	0.938421	0.952753	0.962614	0.888144	0.911696	0.948136	0.823317	0.868978	0.868912	0.895754	0.903264	0.927173	0.928484	0.931217	0.930939	0.931448	0.929589	0.887538	0.952848	0.907162	0.921736	0.918917	0.90532	0.930636	0.939398	0.932584	0.9413	0.909155	0.908901	0.930337	0.869584	0.895669	0.926882	0.902542	0.94265	0.954822	0.920615	0.921303	0.908933	0.895704	0.891661	0.935385	0.911619	0.905545	0.946619	0.910923	0.891117	0.896903	0.91806
GSE120572_GSM3403409	0.93675	0.925358	0.965261	0.857994	0.899556	0.928354	0.798592	0.843266	0.83435	0.896089	0.866042	0.907051	0.922701	0.947366	0.951366	0.907291	0.921327	0.867472	0.944926	0.873684	0.909856	0.92912	0.915387	0.89279	0.932217	0.933796	0.952641	0.92331	0.877218	0.914308	0.835333	0.861234	0.902868	0.894733	0.915552	0.937978	0.905009	0.897428	0.930743	0.89489	0.877812	0.94067	0.882065	0.88367	0.945594	0.881151	0.865288	0.892487	0.901471
GSE120572_GSM3403411	0.925066	0.933276	0.919664	0.877603	0.89625	0.923681	0.833907	0.911139	0.878489	0.889773	0.897261	0.910528	0.902273	0.912576	0.910267	0.92529	0.894494	0.896991	0.918439	0.920835	0.917054	0.916806	0.932568	0.936759	0.912812	0.902794	0.916577	0.905767	0.908706	0.932655	0.878487	0.883264	0.934706	0.903612	0.896653	0.932166	0.881445	0.905201	0.895827	0.89262	0.872728	0.908663	0.883043	0.907852	0.916604	0.917834	0.898864	0.863788	0.902531
GSE120572_GSM3403412	0.924514	0.945068	0.945088	0.887538	0.915624	0.933522	0.821708	0.864795	0.86001	0.88947	0.899652	0.934218	0.929672	0.922101	0.914125	0.935881	0.916805	0.87354	0.947151	0.90113	0.903033	0.919332	0.906324	0.92349	0.924059	0.913057	0.926875	0.905854	0.905992	0.918195	0.880866	0.897559	0.90723	0.903792	0.919095	0.934809	0.908634	0.916723	0.907298	0.899261	0.880696	0.918734	0.913266	0.913068	0.951073	0.901044	0.891253	0.885557	0.901048
GSE120572_GSM3403413	0.931344	0.94446	0.949256	0.897284	0.931047	0.935501	0.832024	0.88342	0.873146	0.885611	0.911257	0.938494	0.941	0.918055	0.922741	0.936811	0.942682	0.881237	0.935455	0.900312	0.909233	0.90634	0.913092	0.922497	0.925066	0.916055	0.939899	0.911637	0.897861	0.917062	0.878637	0.905891	0.918604	0.915104	0.918361	0.933507	0.915986	0.932718	0.919831	0.902377	0.881502	0.926831	0.909777	0.910247	0.951578	0.908502	0.901705	0.883754	0.91823
GSE112447_GSM3070247	0.596337	0.575853	0.589367	0.575642	0.567244	0.606197	0.538716	0.541337	0.584299	0.6198	0.550541	0.57192	0.574136	0.594422	0.613302	0.56324	0.555244	0.56493	0.572842	0.571039	0.566602	0.60934	0.558256	0.569353	0.629979	0.591045	0.586929	0.58077	0.571022	0.587756	0.528395	0.551757	0.589854	0.558012	0.551377	0.59218	0.539724	0.565096	0.542949	0.572754	0.540306	0.569004	0.53427	0.57276	0.587321	0.575678	0.535436	0.538126	0.539181
GSE112447_GSM3070248	0.746645	0.738833	0.742348	0.75154	0.72426	0.776781	0.734645	0.72335	0.748137	0.760596	0.726982	0.73093	0.733169	0.74113	0.745511	0.728704	0.717683	0.731732	0.730406	0.766425	0.744429	0.746251	0.70942	0.75756	0.769811	0.740968	0.74026	0.736336	0.74786	0.756884	0.708568	0.731201	0.759683	0.735784	0.736358	0.772867	0.72303	0.735264	0.708379	0.739496	0.7357	0.736694	0.717778	0.739108	0.74549	0.743034	0.720117	0.730366	0.710564
GSE112447_GSM3070249	0.793742	0.792916	0.782031	0.767886	0.763986	0.793627	0.757725	0.762291	0.767065	0.803643	0.77141	0.770456	0.77305	0.779909	0.771738	0.788061	0.76523	0.780721	0.784918	0.816402	0.789313	0.796875	0.756022	0.815708	0.789989	0.774836	0.770514	0.766502	0.798144	0.806336	0.752038	0.76325	0.799802	0.764624	0.768958	0.800081	0.757123	0.77014	0.743576	0.763886	0.753893	0.761313	0.759746	0.787739	0.778156	0.790891	0.773158	0.736973	0.762192
GSE112447_GSM3070251	0.813344	0.805905	0.801699	0.762033	0.781908	0.804972	0.755259	0.773754	0.768768	0.807521	0.764981	0.785301	0.784541	0.797307	0.803173	0.795287	0.782314	0.771674	0.806492	0.790801	0.798149	0.819118	0.782968	0.800188	0.811972	0.796657	0.799804	0.799774	0.803699	0.810844	0.757121	0.76893	0.793684	0.773462	0.776716	0.81387	0.760489	0.76872	0.773451	0.795221	0.777262	0.79249	0.765203	0.793831	0.792707	0.783532	0.76901	0.748256	0.764062
GSE112447_GSM3070252	0.695534	0.676479	0.691001	0.689734	0.744963	0.674396	0.669518	0.706137	0.687652	0.701877	0.702433	0.697478	0.678638	0.714782	0.720701	0.67605	0.688457	0.663997	0.676058	0.674102	0.697573	0.700829	0.716119	0.671726	0.718153	0.701791	0.69154	0.728857	0.659412	0.688753	0.666248	0.663654	0.690273	0.728476	0.669521	0.686296	0.66683	0.72732	0.732722	0.717882	0.676569	0.691506	0.656326	0.682095	0.71894	0.695635	0.702495	0.676637	0.664389
GSE112447_GSM3070253	0.694036	0.675896	0.68886	0.696409	0.74557	0.679684	0.67084	0.709991	0.694516	0.701107	0.706127	0.700707	0.683136	0.714171	0.716492	0.676981	0.689737	0.657884	0.675276	0.681026	0.692729	0.696804	0.711465	0.67237	0.717089	0.695053	0.691044	0.717337	0.658919	0.688755	0.669898	0.670375	0.690304	0.732656	0.679097	0.687154	0.673339	0.730221	0.725647	0.710828	0.676444	0.691423	0.662515	0.685365	0.724052	0.698395	0.707525	0.679941	0.665361
GSE112447_GSM3070254	0.794715	0.789024	0.777603	0.771843	0.760746	0.79503	0.770229	0.764458	0.772832	0.779874	0.773366	0.774699	0.77358	0.768693	0.769416	0.782897	0.763408	0.77444	0.780065	0.799584	0.788266	0.791063	0.755107	0.802729	0.797623	0.772203	0.770389	0.763075	0.790062	0.802807	0.755614	0.766589	0.796239	0.765602	0.763889	0.799586	0.747293	0.768924	0.736851	0.767808	0.754666	0.760213	0.755986	0.787611	0.777406	0.781016	0.771989	0.731279	0.753751
GSE112447_GSM3070255	0.817882	0.830471	0.815001	0.785583	0.783492	0.826024	0.770386	0.774449	0.776161	0.791536	0.784589	0.803031	0.80175	0.79368	0.798754	0.8156	0.792302	0.780793	0.823427	0.79735	0.799415	0.811903	0.784051	0.808375	0.819566	0.803261	0.813215	0.793929	0.803216	0.818313	0.771828	0.790138	0.804879	0.783329	0.790334	0.830337	0.772748	0.787428	0.774981	0.792821	0.773307	0.802038	0.783764	0.806648	0.805652	0.787738	0.778893	0.754784	0.775643
GSE112447_GSM3070256	0.803905	0.803191	0.785812	0.765859	0.770084	0.793366	0.746109	0.766294	0.761657	0.812866	0.77528	0.776347	0.781121	0.788892	0.782978	0.794067	0.776709	0.784169	0.796202	0.810922	0.803119	0.810449	0.761759	0.816165	0.793249	0.786572	0.779081	0.780677	0.807192	0.818779	0.754746	0.765644	0.802628	0.766469	0.771011	0.807255	0.754746	0.763683	0.74852	0.773859	0.767096	0.7712	0.761614	0.791604	0.784225	0.803191	0.768928	0.73762	0.766785
GSE112447_GSM3070257	0.798158	0.785065	0.77863	0.76675	0.784629	0.789484	0.755843	0.773423	0.777581	0.79771	0.771645	0.785767	0.776118	0.776752	0.781897	0.782963	0.769667	0.768248	0.786751	0.782598	0.785548	0.800925	0.762147	0.778985	0.798285	0.777169	0.775166	0.774376	0.785764	0.793385	0.752214	0.76002	0.788607	0.766402	0.748969	0.792543	0.734458	0.76867	0.755094	0.79326	0.757561	0.772385	0.749695	0.795307	0.778121	0.775956	0.77411	0.721816	0.747575
GSE112447_GSM3070258	0.700679	0.673239	0.66807	0.662246	0.695139	0.675132	0.640984	0.679051	0.678563	0.730907	0.660558	0.673172	0.666311	0.689291	0.708469	0.666562	0.661922	0.654031	0.675604	0.667538	0.677922	0.72071	0.672459	0.656232	0.711795	0.686314	0.674259	0.696612	0.674596	0.68632	0.641137	0.643133	0.675131	0.656138	0.628467	0.670002	0.617604	0.654291	0.665538	0.698354	0.642319	0.666753	0.620874	0.681264	0.667827	0.668048	0.662357	0.612316	0.61863
GSE112447_GSM3070259	0.765805	0.743985	0.744276	0.709502	0.738934	0.746858	0.695006	0.718755	0.71427	0.791636	0.707685	0.725572	0.729709	0.755312	0.775139	0.72731	0.72536	0.72068	0.746272	0.72856	0.748689	0.777189	0.725139	0.728487	0.775265	0.75843	0.742948	0.764307	0.740137	0.755344	0.682368	0.696963	0.739581	0.712129	0.706951	0.748529	0.700908	0.716712	0.727933	0.753929	0.716577	0.737959	0.689667	0.730006	0.736587	0.730383	0.705775	0.698016	0.694007
GSE112447_GSM3070260	0.721391	0.695649	0.694955	0.668463	0.712391	0.693762	0.650588	0.688014	0.678786	0.75225	0.671097	0.690468	0.688797	0.713884	0.731364	0.685269	0.686976	0.672721	0.702988	0.680659	0.699487	0.734542	0.68743	0.671813	0.724757	0.711325	0.697406	0.720886	0.692161	0.705458	0.650992	0.660049	0.69146	0.672215	0.655253	0.693181	0.651292	0.671147	0.68899	0.717479	0.667657	0.691868	0.643323	0.696821	0.688343	0.685984	0.674007	0.645733	0.650756
GSE112447_GSM3070262	0.769575	0.750028	0.750516	0.712261	0.732733	0.754035	0.705419	0.721703	0.722667	0.77902	0.705666	0.733329	0.730316	0.755149	0.763781	0.743864	0.724124	0.729352	0.751835	0.739706	0.744134	0.779361	0.732894	0.741369	0.778383	0.757441	0.747908	0.754386	0.74746	0.757755	0.69487	0.703247	0.752527	0.712253	0.712624	0.753412	0.697667	0.71623	0.720584	0.74791	0.706503	0.736124	0.695029	0.740772	0.731902	0.72877	0.71519	0.687223	0.704389
GSE112447_GSM3070263	0.723199	0.6931	0.703361	0.676754	0.704208	0.704767	0.655436	0.67529	0.684403	0.754162	0.668244	0.689813	0.693111	0.712669	0.740276	0.677229	0.68517	0.66489	0.699467	0.67315	0.691198	0.731864	0.68461	0.668704	0.731518	0.710249	0.703587	0.720669	0.686865	0.70192	0.644031	0.658839	0.690734	0.670493	0.658057	0.696465	0.656804	0.674417	0.689788	0.713026	0.66355	0.695459	0.647617	0.68829	0.693351	0.676019	0.667116	0.653043	0.644061
GSE112447_GSM3070264	0.705067	0.679158	0.689582	0.65955	0.695967	0.688839	0.641071	0.668839	0.665346	0.742859	0.653061	0.672273	0.676461	0.70134	0.72378	0.670268	0.670797	0.662804	0.683984	0.666675	0.680364	0.71662	0.676924	0.661517	0.725523	0.69853	0.688295	0.709006	0.674889	0.687527	0.624919	0.638949	0.685013	0.664203	0.647283	0.683789	0.645685	0.672848	0.674832	0.699687	0.65052	0.678944	0.633525	0.681382	0.683376	0.672116	0.657139	0.644725	0.637754
GSE112447_GSM3070266	0.74995	0.728639	0.72261	0.701139	0.723813	0.730349	0.67319	0.706712	0.697092	0.77317	0.694107	0.709987	0.716635	0.742349	0.755468	0.715694	0.71186	0.701548	0.729527	0.71718	0.73185	0.761986	0.710964	0.712138	0.752168	0.73592	0.728926	0.747562	0.719561	0.741399	0.675529	0.690186	0.724222	0.698392	0.688089	0.73142	0.685511	0.694772	0.712788	0.736432	0.700301	0.724776	0.677528	0.720815	0.717486	0.717216	0.693672	0.678367	0.682074
GSE112447_GSM3070267	0.804484	0.777557	0.81564	0.767924	0.796958	0.802993	0.752885	0.762614	0.744991	0.769453	0.752775	0.788103	0.803381	0.808903	0.817499	0.767724	0.803811	0.755292	0.795264	0.77271	0.781907	0.778788	0.786222	0.766599	0.811149	0.802463	0.813231	0.795375	0.747924	0.780024	0.724009	0.753137	0.789093	0.809053	0.811119	0.808726	0.822884	0.814064	0.811941	0.779096	0.793085	0.814126	0.778632	0.765036	0.819173	0.774938	0.769069	0.815003	0.79441
GSE112447_GSM3070268	0.814442	0.795022	0.819001	0.779779	0.798329	0.81128	0.765049	0.773824	0.755509	0.776926	0.776406	0.799796	0.813177	0.805073	0.808931	0.787449	0.814922	0.774179	0.81148	0.795321	0.799489	0.782052	0.786772	0.794251	0.809226	0.806329	0.810577	0.791658	0.772726	0.797478	0.744636	0.771922	0.807965	0.81138	0.820617	0.822632	0.82953	0.826462	0.807063	0.786474	0.807081	0.817671	0.805548	0.788248	0.822065	0.793744	0.792652	0.810881	0.81299
GSE112447_GSM3070269	0.854546	0.829844	0.839437	0.786681	0.797869	0.833208	0.776181	0.785658	0.778343	0.825937	0.783227	0.8105	0.815144	0.837092	0.853369	0.809566	0.813695	0.795938	0.838752	0.817367	0.828408	0.859096	0.813893	0.824267	0.845944	0.833874	0.836691	0.834216	0.815249	0.846042	0.76483	0.784743	0.825651	0.799238	0.802364	0.840507	0.799824	0.800677	0.814343	0.811731	0.796536	0.82851	0.784799	0.809414	0.822271	0.802627	0.792133	0.779758	0.794946
GSE112447_GSM3070271	0.784071	0.751719	0.793717	0.737654	0.754627	0.78012	0.720849	0.726597	0.7179	0.75822	0.71941	0.750731	0.773329	0.812835	0.810666	0.734381	0.778151	0.751856	0.76171	0.750559	0.763429	0.759934	0.764503	0.747131	0.793052	0.783375	0.791871	0.774664	0.721484	0.761399	0.684217	0.71367	0.770003	0.764902	0.781324	0.790164	0.803799	0.779112	0.780276	0.753005	0.776437	0.7895	0.742075	0.726778	0.787843	0.758251	0.730475	0.815537	0.767487
GSE112447_GSM3070272	0.806199	0.818859	0.815596	0.814756	0.816173	0.820066	0.809544	0.804248	0.810477	0.769097	0.816608	0.834731	0.810411	0.789812	0.787167	0.825113	0.801272	0.779802	0.813228	0.801486	0.799484	0.794073	0.798257	0.812403	0.807438	0.790383	0.804434	0.784293	0.797447	0.807725	0.805297	0.819159	0.814112	0.812761	0.79262	0.81471	0.775111	0.817987	0.797229	0.815122	0.772186	0.800587	0.799661	0.816389	0.814967	0.792309	0.814531	0.750889	0.782941
GSE112447_GSM3070273	0.755503	0.724126	0.772693	0.713439	0.745989	0.740949	0.692976	0.705788	0.691456	0.749554	0.699325	0.726852	0.745953	0.804902	0.798482	0.702805	0.754562	0.719532	0.735241	0.710356	0.737397	0.747578	0.751736	0.706407	0.775822	0.766468	0.766933	0.765266	0.687514	0.729643	0.654556	0.684028	0.735154	0.749016	0.739471	0.752164	0.761908	0.754894	0.767722	0.738347	0.745382	0.759153	0.705904	0.700184	0.768597	0.724218	0.703583	0.787116	0.72967
GSE112447_GSM3070274	0.792048	0.760541	0.799663	0.743389	0.72992	0.801543	0.735715	0.712424	0.722257	0.756301	0.712314	0.751674	0.765485	0.781583	0.798633	0.734345	0.757164	0.726551	0.767138	0.746521	0.763264	0.764837	0.751143	0.754936	0.7855	0.777374	0.795852	0.778967	0.741365	0.766168	0.700428	0.738043	0.764508	0.751942	0.779946	0.800703	0.792201	0.747604	0.771368	0.760389	0.769352	0.795261	0.742494	0.730557	0.778398	0.730962	0.716035	0.792232	0.752457
GSE112447_GSM3070275	0.821958	0.82663	0.833584	0.81279	0.796254	0.840035	0.803322	0.794681	0.79301	0.779416	0.797648	0.817934	0.822176	0.809085	0.810055	0.81734	0.810787	0.792367	0.817042	0.812959	0.809416	0.803217	0.798743	0.821099	0.823948	0.809856	0.831615	0.808516	0.804209	0.818449	0.785241	0.810387	0.825248	0.815241	0.811608	0.84332	0.805167	0.816214	0.802073	0.806037	0.790505	0.819066	0.8081	0.819519	0.824392	0.79817	0.797789	0.793735	0.814454
GSE112447_GSM3070276	0.839646	0.837982	0.843999	0.794275	0.813216	0.83882	0.781336	0.79488	0.781537	0.811033	0.801433	0.818376	0.826783	0.839801	0.836194	0.829288	0.826786	0.811396	0.83977	0.831513	0.83002	0.830058	0.81575	0.837659	0.835875	0.828923	0.83216	0.815167	0.81175	0.839603	0.7707	0.79384	0.840645	0.817094	0.823917	0.84658	0.816829	0.824345	0.811536	0.804526	0.806457	0.827508	0.808475	0.81187	0.836299	0.828966	0.799591	0.797422	0.812164
GSE112447_GSM3070277	0.841879	0.817456	0.849481	0.781472	0.802991	0.834844	0.766873	0.767657	0.76252	0.810489	0.77002	0.80597	0.814999	0.842157	0.859434	0.795425	0.815904	0.781353	0.832161	0.792752	0.820831	0.830541	0.812739	0.799921	0.841799	0.837414	0.843233	0.831844	0.782715	0.818752	0.741794	0.780175	0.816112	0.807626	0.813903	0.838544	0.820973	0.804856	0.832938	0.810849	0.804401	0.847355	0.784547	0.784147	0.832449	0.79548	0.772751	0.805414	0.800346
GSE112447_GSM3070278	0.75755	0.713721	0.750787	0.692088	0.75198	0.727344	0.671831	0.707018	0.691133	0.769676	0.682367	0.723467	0.728349	0.773975	0.797278	0.697312	0.732346	0.694298	0.732461	0.692363	0.734748	0.758956	0.746902	0.694001	0.769879	0.759717	0.754129	0.77744	0.694338	0.724531	0.649173	0.671924	0.722662	0.729151	0.710699	0.735031	0.726843	0.727944	0.769696	0.752557	0.726295	0.756207	0.682619	0.696871	0.752059	0.718788	0.693081	0.728199	0.703129
GSE112447_GSM3070279	0.833317	0.849196	0.83021	0.815415	0.805457	0.834688	0.812071	0.808486	0.807022	0.785166	0.826074	0.829814	0.816187	0.804414	0.799972	0.841637	0.813047	0.813449	0.837037	0.835891	0.841183	0.823567	0.804268	0.853722	0.81669	0.811805	0.818684	0.806292	0.834083	0.846949	0.817696	0.831606	0.838684	0.816947	0.819556	0.848615	0.799401	0.81692	0.798168	0.810318	0.806586	0.817413	0.820217	0.835839	0.818718	0.823508	0.822384	0.776669	0.816074
GSE112447_GSM3070280	0.804498	0.804272	0.824261	0.779246	0.789854	0.82077	0.781305	0.769492	0.772173	0.763039	0.775148	0.800492	0.806447	0.78737	0.792877	0.798703	0.797004	0.776163	0.812124	0.800384	0.794166	0.774281	0.775929	0.803027	0.808542	0.798311	0.802409	0.773612	0.791156	0.797962	0.754657	0.776455	0.808774	0.798127	0.829618	0.823237	0.819831	0.81403	0.785674	0.782059	0.790245	0.806198	0.803522	0.789281	0.817765	0.789406	0.787819	0.799188	0.806137
GSE112447_GSM3070281	0.816411	0.809878	0.818143	0.795803	0.793171	0.818188	0.785394	0.784259	0.789548	0.760917	0.799001	0.817858	0.827777	0.781206	0.791903	0.804108	0.822456	0.784537	0.815682	0.801395	0.796648	0.780064	0.776366	0.802643	0.79948	0.797591	0.803978	0.767692	0.797319	0.800941	0.77967	0.800723	0.814009	0.798602	0.817839	0.8164	0.811655	0.817261	0.788228	0.789054	0.795438	0.812038	0.825571	0.804659	0.814357	0.790547	0.813292	0.778599	0.817558
GSE112447_GSM3070282	0.795657	0.777611	0.79675	0.769036	0.768873	0.800027	0.768548	0.765962	0.759259	0.761174	0.773292	0.78594	0.797873	0.780559	0.787979	0.770086	0.795073	0.77512	0.783628	0.792662	0.783529	0.764757	0.757349	0.788681	0.792065	0.787964	0.785477	0.767516	0.775961	0.788162	0.734394	0.764162	0.803877	0.795175	0.804992	0.804833	0.812795	0.815008	0.772585	0.762712	0.80071	0.793113	0.798855	0.78038	0.7919	0.782517	0.779324	0.806394	0.798097
GSE112447_GSM3070283	0.832086	0.810588	0.825351	0.792557	0.809368	0.823059	0.781829	0.776369	0.778267	0.821063	0.780337	0.804991	0.809985	0.83367	0.838098	0.791574	0.806629	0.784906	0.813567	0.808788	0.82643	0.821443	0.797659	0.811159	0.836473	0.827492	0.815001	0.822126	0.798484	0.819622	0.751134	0.78367	0.819509	0.804896	0.798497	0.826004	0.804212	0.805967	0.809685	0.810076	0.797072	0.814799	0.775783	0.79446	0.832479	0.803666	0.78561	0.791216	0.788545
GSE112447_GSM3070284	0.832615	0.835193	0.825159	0.804938	0.811327	0.828562	0.791227	0.8068	0.798398	0.810608	0.799739	0.816368	0.806302	0.824728	0.816249	0.824059	0.804432	0.798197	0.825472	0.826123	0.827192	0.836364	0.814303	0.833946	0.833846	0.821975	0.822631	0.817524	0.821865	0.832024	0.796641	0.805649	0.83058	0.814346	0.804898	0.838172	0.783944	0.80534	0.804238	0.811068	0.793371	0.812942	0.786403	0.821645	0.821797	0.812256	0.808422	0.767757	0.792962
GSE112447_GSM3070285	0.846404	0.836523	0.840727	0.798891	0.814855	0.82859	0.778521	0.798055	0.7838	0.811862	0.801488	0.816411	0.826447	0.848648	0.842992	0.821216	0.828984	0.80428	0.832115	0.824428	0.832554	0.833985	0.820831	0.829604	0.831802	0.830787	0.836901	0.821671	0.801664	0.838155	0.776091	0.800466	0.830585	0.821955	0.819878	0.845112	0.815192	0.816465	0.819966	0.803758	0.808732	0.831125	0.806616	0.81261	0.840529	0.822102	0.801155	0.793564	0.820832
GSE112447_GSM3070286	0.812885	0.789372	0.817061	0.773789	0.782027	0.8186	0.766047	0.769238	0.772585	0.78985	0.773646	0.798619	0.807231	0.808233	0.812671	0.781793	0.803567	0.786469	0.805333	0.808267	0.797474	0.795712	0.778378	0.801421	0.811978	0.802067	0.807252	0.789247	0.783079	0.807268	0.744918	0.769631	0.811382	0.79739	0.82432	0.820543	0.832159	0.806489	0.788265	0.778755	0.804648	0.81316	0.798417	0.775492	0.810499	0.79584	0.781088	0.81235	0.805318
GSE112447_GSM3070287	0.830753	0.83906	0.834401	0.811178	0.809647	0.838858	0.795689	0.796615	0.79639	0.801319	0.807417	0.823656	0.821406	0.829889	0.821579	0.823894	0.813341	0.801203	0.828462	0.832346	0.821482	0.817178	0.803489	0.839537	0.82531	0.818202	0.820753	0.80715	0.815322	0.83115	0.788346	0.814751	0.835308	0.815931	0.816481	0.845485	0.81045	0.817187	0.800806	0.80118	0.799126	0.816628	0.811268	0.815095	0.835403	0.823575	0.799589	0.791605	0.807422
GSE112447_GSM3070288	0.845209	0.830838	0.822321	0.804793	0.822759	0.826799	0.791125	0.804927	0.803201	0.82974	0.807517	0.820594	0.814232	0.826923	0.827598	0.820871	0.811336	0.809645	0.82498	0.824245	0.83397	0.843982	0.809552	0.835624	0.849402	0.824378	0.816525	0.826988	0.824225	0.840051	0.780662	0.795494	0.834232	0.813139	0.7931	0.830161	0.781329	0.821873	0.801633	0.81448	0.788853	0.81043	0.782273	0.826459	0.831976	0.828927	0.809909	0.759528	0.789208
GSE112447_GSM3070289	0.769967	0.735891	0.780742	0.731275	0.749095	0.763275	0.707452	0.718865	0.706328	0.748822	0.703751	0.735282	0.758093	0.812861	0.80092	0.713113	0.763813	0.730829	0.747164	0.729484	0.754807	0.756638	0.758804	0.722431	0.78469	0.771834	0.781319	0.770712	0.704648	0.745268	0.675712	0.703388	0.752734	0.759053	0.758488	0.775236	0.778606	0.757783	0.776551	0.74885	0.76089	0.77846	0.722871	0.711434	0.775572	0.735622	0.71757	0.794751	0.749186
GSE112447_GSM3070290	0.830552	0.809425	0.820199	0.810028	0.822724	0.817658	0.791957	0.793544	0.796286	0.819806	0.793775	0.813861	0.802183	0.834837	0.838235	0.798027	0.797828	0.788143	0.808366	0.805775	0.823476	0.834169	0.811655	0.811718	0.847587	0.821763	0.816155	0.832655	0.797241	0.820399	0.771092	0.792946	0.821408	0.819335	0.78497	0.823706	0.781654	0.815911	0.815772	0.823352	0.792254	0.812869	0.765081	0.802859	0.83419	0.809609	0.793314	0.773988	0.777007
GSE112447_GSM3070291	0.839057	0.821342	0.840891	0.78804	0.795182	0.833478	0.773572	0.780948	0.767395	0.808832	0.780987	0.801893	0.819538	0.840309	0.838413	0.802979	0.82269	0.808498	0.826116	0.821433	0.829859	0.825998	0.807038	0.8252	0.829219	0.827328	0.832648	0.818966	0.803991	0.830687	0.75876	0.784098	0.826154	0.807961	0.826491	0.8492	0.828251	0.808174	0.810945	0.80025	0.824657	0.831825	0.804426	0.792472	0.828233	0.81568	0.790916	0.820041	0.819272
GSE112447_GSM3070292	0.828115	0.81508	0.819337	0.835178	0.827654	0.820089	0.813919	0.814734	0.81658	0.807978	0.821059	0.836114	0.809413	0.818679	0.824723	0.806181	0.809851	0.789107	0.815626	0.81012	0.819436	0.830667	0.807429	0.808809	0.829792	0.817968	0.816793	0.829332	0.803682	0.826222	0.810527	0.822859	0.818277	0.829191	0.786454	0.827536	0.784725	0.825965	0.822351	0.831956	0.799113	0.808996	0.7859	0.825046	0.818569	0.79748	0.818394	0.779416	0.782408
GSE112447_GSM3070293	0.841169	0.82974	0.834824	0.813638	0.810831	0.836646	0.801251	0.79856	0.798224	0.827464	0.808991	0.821153	0.816896	0.831247	0.83555	0.812426	0.814744	0.813061	0.826305	0.837284	0.832746	0.836711	0.806018	0.836393	0.841566	0.829447	0.823683	0.825668	0.818679	0.840663	0.783432	0.805801	0.83869	0.815997	0.808769	0.84344	0.810024	0.821941	0.810585	0.814064	0.810034	0.819966	0.799588	0.819286	0.827293	0.826172	0.807515	0.79383	0.803332
GSE112447_GSM3070294	0.846136	0.852347	0.846059	0.80986	0.819053	0.850636	0.794978	0.807337	0.801659	0.796743	0.820188	0.834989	0.843356	0.817731	0.821963	0.843294	0.841856	0.813223	0.852003	0.832787	0.829084	0.823147	0.813752	0.838398	0.836878	0.829331	0.837105	0.803611	0.827943	0.840229	0.796624	0.816824	0.836214	0.817387	0.833321	0.854195	0.816542	0.83472	0.811496	0.811565	0.804942	0.831641	0.825208	0.833385	0.848541	0.826677	0.826315	0.78412	0.824843
GSE112447_GSM3070295	0.837749	0.841294	0.856306	0.80123	0.822286	0.848418	0.794359	0.790684	0.785941	0.795887	0.794648	0.826537	0.829771	0.824626	0.834541	0.833645	0.824108	0.795719	0.845152	0.811636	0.823443	0.817794	0.817004	0.822007	0.838699	0.831292	0.846595	0.824659	0.804992	0.828017	0.777189	0.803505	0.834689	0.829227	0.827029	0.846068	0.825492	0.829025	0.834457	0.819396	0.800344	0.848421	0.810964	0.80752	0.842594	0.813342	0.805225	0.804998	0.822928
GSE112447_GSM3070297	0.818657	0.833696	0.847906	0.788758	0.793861	0.839251	0.783467	0.773934	0.778363	0.768302	0.79033	0.820689	0.827708	0.800351	0.80543	0.826404	0.821149	0.784593	0.842828	0.805684	0.800613	0.795521	0.802317	0.818904	0.816949	0.808967	0.823933	0.7811	0.802887	0.815099	0.777891	0.801534	0.815024	0.799165	0.84057	0.835802	0.82391	0.811177	0.790004	0.78357	0.792978	0.819637	0.83062	0.805547	0.830775	0.794319	0.792311	0.790755	0.813588
GSE112447_GSM3070298	0.808699	0.792975	0.829763	0.766371	0.785533	0.80684	0.755165	0.755931	0.739673	0.781022	0.764318	0.790645	0.806941	0.826651	0.819157	0.775235	0.813655	0.765365	0.806129	0.777873	0.793935	0.785884	0.786648	0.781361	0.805128	0.808015	0.813884	0.794918	0.76346	0.790637	0.727794	0.761852	0.789658	0.797105	0.81626	0.819865	0.833612	0.804879	0.806885	0.784113	0.80735	0.816516	0.791607	0.76709	0.821839	0.779636	0.767109	0.836819	0.798324
GSE112447_GSM3070299	0.81315	0.798884	0.82868	0.77571	0.800243	0.808224	0.75762	0.771856	0.755626	0.781589	0.766586	0.797769	0.804927	0.815598	0.82765	0.794045	0.810737	0.76989	0.806025	0.77604	0.792353	0.794525	0.81108	0.783933	0.817071	0.810675	0.830267	0.80693	0.758738	0.789407	0.737314	0.764442	0.796113	0.801756	0.801407	0.812003	0.805736	0.808395	0.817269	0.788551	0.781879	0.81865	0.77892	0.775666	0.819706	0.786926	0.771972	0.791199	0.789267
GSE112447_GSM3070300	0.838968	0.858088	0.849535	0.802493	0.809597	0.85144	0.792563	0.795726	0.783974	0.795654	0.813539	0.828678	0.835953	0.817893	0.819105	0.847761	0.833176	0.807707	0.855998	0.832124	0.829649	0.825967	0.817217	0.847361	0.837969	0.826682	0.838415	0.805232	0.826912	0.844403	0.794623	0.817119	0.835345	0.814206	0.841837	0.857952	0.824744	0.82636	0.804706	0.803746	0.806456	0.829751	0.831349	0.833153	0.84685	0.826583	0.814576	0.792609	0.825375
GSE112447_GSM3070301	0.776206	0.745878	0.782801	0.725338	0.760668	0.759483	0.711044	0.726845	0.701969	0.762397	0.709202	0.745463	0.759548	0.821197	0.809663	0.723938	0.771648	0.72188	0.756535	0.725385	0.756078	0.765975	0.767883	0.725984	0.780244	0.777871	0.786716	0.787378	0.707955	0.750358	0.679958	0.709353	0.745344	0.763366	0.7544	0.774477	0.7743	0.758199	0.791018	0.762323	0.760469	0.782287	0.723052	0.719606	0.779082	0.733907	0.715897	0.797609	0.73911
GSE112447_GSM3070302	0.823946	0.793939	0.840642	0.747487	0.773343	0.806239	0.737045	0.735781	0.727976	0.800215	0.734026	0.777159	0.799238	0.817718	0.845013	0.765862	0.801704	0.741864	0.815155	0.755739	0.786438	0.814264	0.791919	0.762775	0.808787	0.814099	0.832002	0.814176	0.758331	0.79082	0.714101	0.745233	0.776891	0.770037	0.797502	0.808912	0.800087	0.765262	0.811809	0.787378	0.773551	0.820784	0.757886	0.757073	0.80462	0.752988	0.741311	0.788076	0.770641
GSE112447_GSM3070303	0.838437	0.847433	0.843071	0.82252	0.822883	0.8447	0.816099	0.810957	0.813892	0.793284	0.831667	0.844985	0.840717	0.818843	0.819056	0.833945	0.836778	0.811447	0.845861	0.832035	0.825822	0.822221	0.805137	0.836747	0.829579	0.82547	0.831538	0.806501	0.826253	0.8419	0.810386	0.835436	0.84064	0.833971	0.829557	0.848864	0.820279	0.834925	0.809181	0.809319	0.81038	0.826206	0.831482	0.837198	0.836456	0.817462	0.823041	0.800912	0.823244
GSE73517_GSM1897053	0.898923	0.849851	0.866673	0.796855	0.856227	0.854352	0.736543	0.807158	0.803809	0.901182	0.804159	0.845931	0.85116	0.889835	0.912256	0.82872	0.853667	0.788688	0.872683	0.82074	0.847528	0.916577	0.846742	0.816585	0.878999	0.874294	0.875901	0.880891	0.829356	0.868814	0.780565	0.797067	0.834726	0.818141	0.811987	0.850694	0.808674	0.81739	0.869333	0.849149	0.807426	0.865427	0.793633	0.839498	0.859949	0.814485	0.802429	0.789745	0.793648
GSE73517_GSM1897054	0.911633	0.921289	0.897793	0.896764	0.885315	0.905928	0.831198	0.852112	0.866617	0.876532	0.898577	0.913382	0.906041	0.894812	0.879713	0.912991	0.878711	0.856797	0.900349	0.912545	0.89092	0.901806	0.860687	0.93311	0.876859	0.86735	0.875481	0.869169	0.901813	0.914684	0.881634	0.910745	0.897595	0.872686	0.880283	0.910768	0.891951	0.885084	0.85478	0.862887	0.857713	0.874258	0.911455	0.910298	0.921852	0.900695	0.875377	0.838129	0.870918
GSE73517_GSM1897055	0.939434	0.933492	0.94988	0.87242	0.89817	0.930032	0.802264	0.839751	0.839488	0.899964	0.869128	0.91569	0.933015	0.944398	0.940406	0.910831	0.921147	0.857205	0.940723	0.887	0.903145	0.930792	0.895199	0.902339	0.913788	0.922258	0.937122	0.903939	0.889231	0.917121	0.84626	0.890526	0.896004	0.878755	0.904089	0.934175	0.911851	0.886834	0.906693	0.879726	0.875447	0.929154	0.904023	0.89528	0.948956	0.882022	0.856265	0.872606	0.890838
GSE73517_GSM1897056	0.940706	0.918004	0.941462	0.86921	0.892174	0.913946	0.788976	0.832201	0.8316	0.914028	0.860037	0.900217	0.920486	0.943416	0.960208	0.887811	0.909644	0.840945	0.92225	0.876296	0.893222	0.933379	0.895586	0.888379	0.913061	0.915409	0.925515	0.912223	0.866446	0.908775	0.82808	0.872369	0.887105	0.86966	0.88945	0.915744	0.907984	0.876502	0.903374	0.871993	0.865781	0.917555	0.884887	0.877368	0.933453	0.872791	0.839479	0.86398	0.873642
GSE73517_GSM1897057	0.936104	0.937322	0.956581	0.866437	0.906461	0.937841	0.806175	0.856499	0.85025	0.893744	0.884821	0.928149	0.934003	0.930887	0.932409	0.930944	0.928007	0.871928	0.956237	0.888469	0.913403	0.91917	0.906614	0.911857	0.924316	0.928277	0.947563	0.913509	0.898248	0.923553	0.861901	0.880032	0.911106	0.905527	0.939091	0.942061	0.920263	0.908414	0.925812	0.898024	0.891182	0.946119	0.909149	0.902737	0.954429	0.89225	0.882101	0.897634	0.916447
GSE73517_GSM1897058	0.890574	0.901229	0.887768	0.927842	0.897791	0.903426	0.852198	0.869025	0.895129	0.851572	0.925427	0.92203	0.894304	0.870554	0.875727	0.881268	0.888453	0.859717	0.882322	0.893619	0.871263	0.876546	0.854674	0.895987	0.900656	0.872892	0.874492	0.85874	0.874915	0.885944	0.884053	0.924192	0.884206	0.892696	0.8658	0.895789	0.866084	0.922789	0.864747	0.875264	0.858109	0.872253	0.88596	0.901178	0.899263	0.879396	0.896969	0.83709	0.857544
GSE73517_GSM1897059	0.932829	0.947238	0.940662	0.888738	0.91875	0.940822	0.822664	0.865097	0.867504	0.900746	0.896996	0.930029	0.934388	0.930231	0.921717	0.940383	0.912342	0.871417	0.945844	0.911462	0.910447	0.925984	0.895053	0.926228	0.919565	0.918052	0.925654	0.904606	0.904612	0.924998	0.87307	0.905246	0.920543	0.900946	0.908606	0.933039	0.906341	0.908253	0.904969	0.895311	0.871598	0.92383	0.915189	0.917831	0.955162	0.906105	0.880025	0.866642	0.898226
GSE73517_GSM1897060	0.933928	0.959905	0.950289	0.898692	0.907038	0.949737	0.830956	0.871792	0.868491	0.882428	0.912007	0.928703	0.930675	0.918382	0.918947	0.943762	0.93388	0.880107	0.940201	0.921104	0.91441	0.904441	0.898986	0.939794	0.922416	0.911111	0.936908	0.898962	0.906609	0.927969	0.878906	0.921387	0.920278	0.904194	0.926586	0.949441	0.925328	0.923957	0.902154	0.886495	0.88338	0.925952	0.91946	0.914391	0.944662	0.912501	0.891155	0.880677	0.918134
GSE73517_GSM1897061	0.937639	0.947572	0.953134	0.879487	0.911389	0.948067	0.821534	0.878974	0.868426	0.903425	0.897431	0.929364	0.937349	0.932865	0.928052	0.946732	0.927076	0.879249	0.952538	0.913432	0.917808	0.928463	0.919663	0.929994	0.927069	0.918318	0.949818	0.912081	0.907907	0.931038	0.873456	0.896175	0.928731	0.905481	0.924667	0.939517	0.909197	0.908889	0.911894	0.903558	0.882178	0.934398	0.910507	0.91555	0.948793	0.907427	0.891769	0.880755	0.91072
GSE73517_GSM1897062	0.866288	0.868056	0.882046	0.826558	0.856897	0.856438	0.758757	0.870338	0.793126	0.84207	0.826966	0.853455	0.852731	0.874546	0.87895	0.852175	0.857568	0.795986	0.862906	0.831154	0.841328	0.856821	0.951241	0.844243	0.859009	0.850453	0.873135	0.852138	0.815969	0.843067	0.790637	0.833878	0.836165	0.835781	0.840243	0.859507	0.852063	0.842562	0.859465	0.836328	0.818065	0.861838	0.833734	0.831016	0.872737	0.830964	0.817541	0.812982	0.829098
GSE73517_GSM1897063	0.943046	0.951177	0.957891	0.884919	0.910074	0.946842	0.829961	0.873996	0.868196	0.897575	0.899619	0.925869	0.927635	0.935005	0.934644	0.940222	0.933062	0.893853	0.947185	0.915472	0.928271	0.923607	0.915787	0.935796	0.94104	0.931625	0.953684	0.923604	0.911649	0.937457	0.869006	0.894699	0.928434	0.911352	0.935078	0.953547	0.922373	0.922796	0.924752	0.90559	0.894545	0.941751	0.903904	0.910444	0.951265	0.90969	0.896511	0.895992	0.924952
GSE73517_GSM1897064	0.931471	0.924427	0.925552	0.904463	0.931724	0.918033	0.831002	0.874819	0.873727	0.906581	0.904251	0.932776	0.928817	0.929825	0.930075	0.907938	0.914859	0.859203	0.919179	0.899823	0.904986	0.921966	0.889357	0.908311	0.912264	0.905094	0.913145	0.908793	0.888952	0.916307	0.874265	0.90789	0.908869	0.905141	0.884794	0.917851	0.900699	0.916207	0.908665	0.897518	0.870251	0.912338	0.902356	0.915607	0.946006	0.901938	0.891859	0.862952	0.888299
GSE73517_GSM1897065	0.91246	0.917928	0.911928	0.899858	0.911563	0.906469	0.821691	0.892272	0.858005	0.888606	0.89527	0.906497	0.903999	0.915775	0.911446	0.903784	0.901625	0.85071	0.898093	0.899256	0.896086	0.89911	0.926193	0.909603	0.897586	0.882986	0.894739	0.888498	0.874636	0.90273	0.860014	0.90614	0.895454	0.885444	0.877268	0.909364	0.892402	0.900521	0.883501	0.875452	0.864094	0.891522	0.893951	0.896338	0.924753	0.898717	0.869157	0.841529	0.873536
GSE73517_GSM1897066	0.933827	0.9303	0.947419	0.879505	0.921602	0.929994	0.822479	0.886285	0.865592	0.891576	0.891124	0.931677	0.937475	0.945186	0.934603	0.916876	0.93288	0.878704	0.94035	0.900425	0.909371	0.918782	0.907239	0.905914	0.927622	0.927295	0.942459	0.912123	0.892481	0.916342	0.863284	0.887749	0.919746	0.920018	0.917504	0.936062	0.9118	0.925543	0.925835	0.900983	0.890485	0.934196	0.905189	0.908117	0.947286	0.897741	0.896535	0.901827	0.913487
GSE73517_GSM1897067	0.922697	0.920425	0.916129	0.87775	0.909427	0.90601	0.811851	0.851182	0.842704	0.926001	0.879827	0.898317	0.899934	0.937168	0.927085	0.890861	0.902095	0.862955	0.907416	0.922071	0.904328	0.929155	0.883935	0.919289	0.912435	0.905243	0.902224	0.913993	0.884501	0.910225	0.842524	0.8886	0.898985	0.884577	0.87328	0.910719	0.893249	0.894407	0.898639	0.884207	0.868083	0.894948	0.876176	0.886619	0.92193	0.910724	0.864436	0.860697	0.86852
GSE73517_GSM1897068	0.931889	0.950052	0.946301	0.890449	0.911895	0.93847	0.8211	0.865103	0.860066	0.896608	0.893685	0.926899	0.931879	0.929623	0.916491	0.936315	0.915796	0.86129	0.949639	0.907129	0.911322	0.92446	0.900739	0.924305	0.913511	0.912274	0.928026	0.894702	0.907514	0.921441	0.872082	0.908389	0.908008	0.89344	0.914647	0.935144	0.908874	0.899359	0.89759	0.889609	0.876507	0.918867	0.916821	0.913157	0.952436	0.897642	0.878616	0.862854	0.893962
GSE73517_GSM1897069	0.894479	0.895588	0.885413	0.884198	0.925582	0.887972	0.833142	0.897954	0.895224	0.876639	0.904391	0.923301	0.891621	0.890412	0.875713	0.901636	0.883564	0.863972	0.895433	0.900958	0.885035	0.892558	0.870209	0.901237	0.884391	0.874143	0.878672	0.879714	0.892152	0.897285	0.894867	0.8863	0.903776	0.911334	0.867392	0.891913	0.858318	0.913139	0.890376	0.901588	0.862165	0.881958	0.879153	0.912144	0.905369	0.890642	0.913876	0.84535	0.871129
GSE73517_GSM1897070	0.9373	0.961028	0.954078	0.888869	0.912995	0.950711	0.82408	0.875861	0.865437	0.89615	0.905803	0.933572	0.934413	0.923563	0.923018	0.945528	0.933322	0.878648	0.956054	0.915163	0.914871	0.923123	0.911247	0.938668	0.933901	0.91802	0.944674	0.906931	0.915685	0.932479	0.88207	0.909505	0.92224	0.902998	0.936175	0.947451	0.920235	0.917907	0.907138	0.898828	0.887345	0.934574	0.91917	0.916455	0.948839	0.905948	0.898477	0.880334	0.91084
GSE73517_GSM1897071	0.917739	0.94004	0.930013	0.901701	0.908763	0.919557	0.821651	0.864654	0.85444	0.881293	0.910977	0.919096	0.914595	0.924443	0.916934	0.922869	0.917878	0.867516	0.923292	0.91236	0.903931	0.907774	0.892355	0.934667	0.907828	0.902637	0.911879	0.896116	0.89044	0.916163	0.86496	0.918932	0.905339	0.89419	0.901109	0.925859	0.916382	0.914998	0.891095	0.878227	0.879214	0.903221	0.91231	0.903615	0.932281	0.907331	0.87731	0.87146	0.893554
GSE73517_GSM1897072	0.909186	0.906102	0.916187	0.885658	0.897583	0.917047	0.834863	0.861567	0.886982	0.881248	0.881264	0.911198	0.908048	0.90495	0.901069	0.909429	0.890675	0.849405	0.910873	0.896837	0.887224	0.899594	0.878371	0.903014	0.909422	0.885695	0.899301	0.877383	0.892018	0.899127	0.867298	0.889188	0.895577	0.886361	0.904197	0.91363	0.877148	0.896856	0.877833	0.880146	0.863895	0.898099	0.892108	0.904035	0.921454	0.883915	0.86964	0.848661	0.872386
GSE73517_GSM1897073	0.908422	0.896501	0.908217	0.908828	0.937738	0.896208	0.847079	0.880939	0.890531	0.887985	0.912395	0.934849	0.896159	0.915562	0.915665	0.878657	0.897674	0.842258	0.89942	0.874759	0.889669	0.91104	0.886931	0.881737	0.909985	0.895611	0.898873	0.908	0.871096	0.896434	0.891919	0.900188	0.89374	0.9198	0.86756	0.898446	0.86952	0.920204	0.916405	0.913051	0.872219	0.89768	0.868522	0.908983	0.919037	0.870151	0.899951	0.859008	0.858568
GSE73517_GSM1897074	0.914131	0.933547	0.920944	0.890651	0.932719	0.920746	0.838322	0.894614	0.88965	0.885251	0.911955	0.938489	0.912606	0.907147	0.89358	0.952188	0.902632	0.873551	0.929001	0.903935	0.904251	0.910735	0.907251	0.926839	0.915148	0.899304	0.918894	0.903983	0.906464	0.919032	0.897205	0.899617	0.920745	0.91834	0.900949	0.918961	0.879616	0.923702	0.908006	0.916515	0.868312	0.90712	0.894253	0.926321	0.933875	0.910314	0.911428	0.862838	0.89089
GSE73517_GSM1897075	0.915008	0.935939	0.909904	0.901068	0.909965	0.91226	0.834462	0.871208	0.88301	0.887706	0.911985	0.920611	0.911183	0.897464	0.884362	0.923219	0.893696	0.858027	0.923541	0.91313	0.905269	0.916645	0.876227	0.927236	0.893996	0.882319	0.887512	0.873831	0.915152	0.9171	0.894068	0.917536	0.901899	0.881649	0.881939	0.913888	0.871838	0.888969	0.864727	0.879599	0.857553	0.880838	0.907217	0.932233	0.923368	0.89781	0.885952	0.826158	0.870748
GSE73517_GSM1897076	0.940657	0.914091	0.921268	0.87327	0.902552	0.908579	0.815955	0.856613	0.865112	0.911564	0.8746	0.917273	0.924021	0.921989	0.921623	0.899297	0.903887	0.857739	0.922313	0.892627	0.90263	0.931009	0.883387	0.899941	0.911534	0.907936	0.90893	0.900613	0.90314	0.911017	0.861744	0.88464	0.895277	0.880887	0.888362	0.909149	0.882862	0.88149	0.889233	0.880578	0.866971	0.906424	0.890313	0.907065	0.938601	0.882461	0.868704	0.844691	0.873894
GSE73517_GSM1897077	0.874516	0.907137	0.876761	0.924325	0.925388	0.882195	0.861619	0.8892	0.908234	0.846246	0.934944	0.939287	0.892521	0.862942	0.851955	0.896821	0.887265	0.838509	0.882249	0.891164	0.866472	0.869024	0.848471	0.901422	0.870536	0.846666	0.857293	0.844862	0.885271	0.880075	0.92625	0.941074	0.879117	0.898683	0.85818	0.879269	0.854914	0.913684	0.851013	0.879291	0.843116	0.851417	0.89393	0.917432	0.898257	0.881289	0.909653	0.815851	0.85639
GSE73517_GSM1897078	0.892892	0.914205	0.895317	0.901005	0.931053	0.89248	0.839981	0.876988	0.87447	0.857542	0.909774	0.937031	0.908633	0.885905	0.87132	0.90916	0.898524	0.829358	0.896888	0.882766	0.873542	0.877332	0.871938	0.897581	0.876485	0.870003	0.877506	0.866943	0.876653	0.882362	0.899128	0.925894	0.879737	0.895801	0.874021	0.889277	0.877808	0.910042	0.877297	0.880955	0.849573	0.873098	0.903842	0.907937	0.918926	0.881234	0.894632	0.833786	0.866241
GSE73517_GSM1897079	0.91552	0.911309	0.916204	0.8696	0.890152	0.911002	0.812759	0.905962	0.845101	0.890425	0.883302	0.905345	0.902771	0.919905	0.915485	0.90433	0.897938	0.866166	0.909949	0.890935	0.89391	0.910922	0.95675	0.907394	0.90316	0.900966	0.9129	0.903509	0.877097	0.910503	0.849896	0.874936	0.900722	0.890953	0.884404	0.914292	0.886201	0.896781	0.89717	0.880626	0.868716	0.902761	0.879629	0.890501	0.917197	0.884722	0.868759	0.864965	0.874879
GSE73517_GSM1897080	0.937967	0.924721	0.932492	0.880495	0.902976	0.917079	0.812961	0.848368	0.847838	0.907371	0.876994	0.91413	0.920361	0.94401	0.94276	0.906809	0.906579	0.862965	0.931846	0.895253	0.903297	0.936388	0.894383	0.90576	0.916903	0.915806	0.919797	0.916001	0.883964	0.919434	0.84998	0.89149	0.900435	0.8839	0.889515	0.922617	0.905081	0.88939	0.900735	0.878819	0.871415	0.910494	0.898585	0.897755	0.942644	0.888943	0.854663	0.86668	0.87412
GSE73517_GSM1897081	0.940456	0.957498	0.953428	0.877768	0.898255	0.950102	0.818888	0.873491	0.865429	0.881212	0.901873	0.925	0.932243	0.923343	0.921903	0.940158	0.924589	0.888808	0.955297	0.915517	0.923565	0.915005	0.897875	0.931505	0.922299	0.927889	0.943259	0.901061	0.913997	0.938733	0.875604	0.899482	0.931196	0.90476	0.942896	0.953258	0.916578	0.909181	0.904124	0.88671	0.889878	0.941861	0.917344	0.905583	0.940171	0.906272	0.893622	0.889641	0.923043
GSE73517_GSM1897082	0.923646	0.916095	0.927008	0.896811	0.947449	0.911537	0.844221	0.89101	0.890237	0.904681	0.907107	0.93873	0.914476	0.934155	0.928354	0.916214	0.907954	0.859354	0.92006	0.883218	0.913855	0.925559	0.911836	0.897748	0.924029	0.917073	0.92195	0.930064	0.886545	0.910705	0.882707	0.899128	0.903828	0.926854	0.888442	0.915036	0.878656	0.920875	0.938331	0.931157	0.880379	0.915683	0.875623	0.917278	0.944203	0.889979	0.898503	0.867178	0.877699
GSE73517_GSM1897083	0.926195	0.929992	0.933089	0.890024	0.909489	0.916727	0.812706	0.86112	0.859828	0.9132	0.888581	0.912866	0.90917	0.937688	0.932296	0.918123	0.905592	0.860974	0.922011	0.917369	0.909841	0.928661	0.904648	0.925833	0.918746	0.906164	0.912769	0.906609	0.891339	0.913129	0.856523	0.900641	0.908668	0.884008	0.891772	0.92024	0.89959	0.892486	0.899584	0.890741	0.871896	0.903709	0.888576	0.90058	0.932912	0.900379	0.869857	0.851832	0.880834
GSE73517_GSM1897084	0.93347	0.944836	0.940438	0.890782	0.914109	0.930471	0.828751	0.885849	0.876987	0.896446	0.911509	0.928548	0.924135	0.923117	0.915019	0.937127	0.922329	0.88694	0.940372	0.934446	0.927209	0.918557	0.901285	0.943769	0.911137	0.911129	0.925938	0.901105	0.918493	0.933682	0.891897	0.909002	0.931312	0.904636	0.92236	0.939124	0.915005	0.90827	0.904947	0.898279	0.891412	0.922777	0.914096	0.922952	0.937934	0.915317	0.907569	0.873207	0.927164
GSE73517_GSM1897085	0.922345	0.954583	0.937477	0.866014	0.881018	0.9407	0.818592	0.863493	0.854213	0.865407	0.887782	0.920311	0.928585	0.895782	0.888345	0.946268	0.914549	0.873977	0.950766	0.909105	0.899353	0.900331	0.889699	0.926638	0.899555	0.900143	0.931739	0.881931	0.916829	0.922812	0.883502	0.899154	0.909098	0.883146	0.934062	0.939327	0.902738	0.885629	0.883478	0.872145	0.868185	0.91651	0.919333	0.912109	0.931131	0.885051	0.885985	0.865778	0.909136
GSE73517_GSM1897086	0.910262	0.954838	0.931973	0.903547	0.910783	0.933984	0.846602	0.879985	0.880894	0.868086	0.914853	0.926643	0.916528	0.900019	0.892693	0.946698	0.907113	0.873611	0.92602	0.9134	0.902692	0.89396	0.898393	0.934056	0.91061	0.890764	0.922189	0.889331	0.901261	0.918144	0.899387	0.919315	0.913055	0.903899	0.913939	0.934948	0.891892	0.91265	0.894235	0.891706	0.865084	0.907847	0.908127	0.91776	0.937876	0.899131	0.898116	0.859566	0.895905
GSE73517_GSM1897087	0.922561	0.942027	0.948427	0.869618	0.897699	0.93626	0.815992	0.849036	0.852759	0.875804	0.882876	0.928015	0.932972	0.915759	0.914228	0.92976	0.916742	0.858051	0.949645	0.885566	0.891431	0.90331	0.8914	0.910802	0.910583	0.908627	0.931236	0.888847	0.895503	0.907286	0.865362	0.891611	0.896337	0.889196	0.931537	0.932053	0.918093	0.900432	0.902621	0.881763	0.877134	0.927891	0.917114	0.896266	0.946575	0.881911	0.874636	0.886111	0.899905
GSE73517_GSM1897088	0.934648	0.946176	0.951017	0.908025	0.926569	0.938728	0.829261	0.88574	0.879164	0.889409	0.90891	0.933506	0.930895	0.932926	0.932913	0.936327	0.926179	0.876355	0.940014	0.904825	0.917827	0.918168	0.917822	0.917351	0.926052	0.916358	0.940837	0.91186	0.896382	0.926156	0.886625	0.908299	0.922752	0.916256	0.91283	0.94015	0.905372	0.92115	0.921115	0.902784	0.874773	0.92856	0.899694	0.911728	0.953916	0.90317	0.897329	0.872732	0.913068
GSE73517_GSM1897089	0.936777	0.941408	0.956705	0.871051	0.91957	0.93113	0.805756	0.861641	0.845932	0.915078	0.884482	0.912686	0.925548	0.939489	0.939355	0.917991	0.929352	0.87277	0.942039	0.901344	0.916086	0.923539	0.900061	0.913253	0.932348	0.928807	0.940139	0.922206	0.897558	0.922247	0.846681	0.877587	0.914598	0.899123	0.917786	0.94051	0.91396	0.913762	0.923479	0.90749	0.880729	0.931638	0.892694	0.900364	0.948303	0.903214	0.883121	0.893069	0.906918
GSE73517_GSM1897090	0.925343	0.94291	0.945465	0.869632	0.896834	0.937575	0.84585	0.853491	0.854245	0.88624	0.887092	0.914443	0.926486	0.919054	0.910841	0.924655	0.911847	0.874883	0.941383	0.897242	0.902395	0.905349	0.889974	0.917869	0.911289	0.911777	0.925133	0.892738	0.899638	0.91707	0.86082	0.886723	0.906491	0.890743	0.929471	0.941771	0.908466	0.897461	0.894903	0.878989	0.878441	0.920288	0.9091	0.903981	0.937862	0.89881	0.870322	0.880137	0.901022
GSE73517_GSM1897091	0.949156	0.968715	0.956063	0.889613	0.911354	0.953693	0.828576	0.872952	0.877611	0.903355	0.908831	0.933144	0.935652	0.931138	0.929527	0.947714	0.919155	0.892982	0.958167	0.924005	0.926007	0.93801	0.906109	0.949376	0.936424	0.928598	0.936807	0.911056	0.929373	0.946849	0.883029	0.904986	0.933495	0.90068	0.925396	0.957367	0.90895	0.91473	0.903803	0.897594	0.880815	0.932283	0.913534	0.921681	0.952808	0.91988	0.895667	0.874342	0.913768
GSE73517_GSM1897092	0.923514	0.94714	0.938016	0.894041	0.90992	0.943339	0.827104	0.879457	0.87588	0.872306	0.912976	0.93617	0.930659	0.908377	0.896875	0.951034	0.921334	0.885989	0.941211	0.917413	0.909805	0.901568	0.895982	0.936945	0.919769	0.9066	0.92862	0.890561	0.914848	0.92661	0.889916	0.906013	0.923546	0.910343	0.928392	0.941447	0.91016	0.93123	0.896695	0.892237	0.880546	0.921022	0.9211	0.919179	0.948431	0.91721	0.90839	0.882882	0.919215
GSE73517_GSM1897093	0.927315	0.951867	0.941585	0.901668	0.925909	0.94473	0.82788	0.876861	0.877379	0.890921	0.907772	0.930189	0.920908	0.92091	0.919318	0.94638	0.92355	0.876349	0.937058	0.912226	0.911061	0.918643	0.910719	0.932694	0.948817	0.914673	0.933676	0.909566	0.905461	0.92737	0.877164	0.906165	0.917864	0.906368	0.912132	0.941013	0.901021	0.933856	0.908852	0.903891	0.871665	0.918423	0.89992	0.919021	0.950819	0.912472	0.897303	0.867941	0.900698
GSE73517_GSM1897094	0.87119	0.899854	0.86806	0.91464	0.899988	0.88338	0.873959	0.901149	0.909602	0.838922	0.943847	0.942621	0.88827	0.848138	0.829888	0.90783	0.871139	0.849305	0.88396	0.893964	0.86459	0.86678	0.841947	0.905368	0.849128	0.837768	0.852166	0.838071	0.898014	0.88629	0.938717	0.930989	0.883714	0.899334	0.858352	0.879483	0.840204	0.900517	0.83879	0.86848	0.847432	0.845629	0.897573	0.934766	0.881101	0.871682	0.913718	0.809665	0.852422
GSE73517_GSM1897095	0.942046	0.963112	0.955986	0.891482	0.913808	0.952462	0.83403	0.886101	0.877739	0.897521	0.911248	0.932009	0.934227	0.92854	0.919311	0.952124	0.92875	0.896237	0.962196	0.920929	0.930606	0.927829	0.908641	0.937688	0.931298	0.930879	0.94941	0.91721	0.92459	0.941215	0.892792	0.904671	0.936055	0.913606	0.935904	0.958091	0.900558	0.915186	0.917943	0.907378	0.884574	0.937161	0.910389	0.929056	0.946543	0.912225	0.904503	0.877869	0.921041
GSE73517_GSM1897096	0.921814	0.917505	0.907431	0.908301	0.937555	0.905331	0.856371	0.914541	0.908476	0.898749	0.927061	0.941367	0.908916	0.916969	0.910726	0.917351	0.905758	0.881587	0.91398	0.903461	0.912045	0.924398	0.890235	0.906557	0.908268	0.906302	0.907783	0.912916	0.901817	0.922388	0.909362	0.906767	0.915974	0.926131	0.873501	0.912424	0.863011	0.922251	0.914799	0.921645	0.875198	0.898906	0.878932	0.942789	0.919783	0.899518	0.923768	0.858106	0.884778
GSE73517_GSM1897097	0.932866	0.94417	0.94033	0.898564	0.917321	0.934728	0.83228	0.893505	0.878528	0.896192	0.908748	0.925721	0.917993	0.929689	0.929105	0.94393	0.916639	0.887504	0.934473	0.917892	0.918659	0.92203	0.917477	0.931229	0.92653	0.919703	0.940882	0.911699	0.903227	0.926745	0.879156	0.900115	0.923446	0.913333	0.909121	0.939633	0.898486	0.920971	0.911481	0.898836	0.878243	0.920249	0.895315	0.916539	0.942374	0.916703	0.89699	0.871964	0.903119
GSE73517_GSM1897098	0.949846	0.953999	0.962783	0.877182	0.919866	0.944377	0.814827	0.866888	0.861405	0.916915	0.893298	0.929468	0.933775	0.949073	0.94228	0.935298	0.931078	0.884452	0.965081	0.907979	0.930031	0.942245	0.909867	0.925452	0.938074	0.939828	0.953973	0.928447	0.916643	0.938651	0.868852	0.892992	0.924449	0.905905	0.924413	0.953682	0.906643	0.909859	0.92979	0.908478	0.882626	0.946137	0.900624	0.915381	0.95853	0.907033	0.889463	0.88474	0.910595
GSE73517_GSM1897099	0.942268	0.944553	0.953063	0.865455	0.916133	0.929324	0.804492	0.857587	0.846934	0.911676	0.877403	0.910972	0.916257	0.946178	0.952861	0.915575	0.9229	0.862882	0.947848	0.891206	0.922211	0.939618	0.911622	0.905211	0.938671	0.937904	0.945695	0.930476	0.887182	0.925827	0.843335	0.881626	0.903825	0.892033	0.90553	0.936392	0.896344	0.896985	0.931314	0.906456	0.877003	0.931625	0.877504	0.894352	0.940957	0.888852	0.868765	0.871462	0.891461
GSE73517_GSM1897100	0.91554	0.923191	0.919788	0.868123	0.893252	0.917942	0.812407	0.859631	0.854458	0.860425	0.891903	0.91857	0.965861	0.896365	0.889122	0.906946	0.969281	0.870568	0.923246	0.900059	0.893988	0.883369	0.866828	0.906558	0.882831	0.891492	0.911623	0.871238	0.895324	0.908969	0.866908	0.896087	0.901407	0.882641	0.913054	0.914845	0.904804	0.898406	0.878412	0.872922	0.878592	0.904312	0.935379	0.892235	0.914217	0.882865	0.884215	0.873908	0.918872
GSE73517_GSM1897101	0.919383	0.910191	0.909479	0.873923	0.910322	0.899412	0.82396	0.883709	0.86776	0.890417	0.896979	0.910595	0.905035	0.912924	0.911631	0.897744	0.915451	0.867624	0.915348	0.907943	0.904612	0.916567	0.883988	0.908395	0.901287	0.902236	0.899141	0.897928	0.898993	0.914475	0.865939	0.889345	0.913273	0.900461	0.884062	0.913611	0.872108	0.909059	0.905541	0.902548	0.881569	0.899762	0.890695	0.914379	0.909239	0.88428	0.898473	0.86005	0.88485
GSE73517_GSM1897102	0.945456	0.963694	0.967921	0.880469	0.904736	0.958791	0.814804	0.8626	0.855098	0.893404	0.89707	0.925264	0.936901	0.922896	0.931837	0.942933	0.935362	0.883623	0.962779	0.907838	0.918895	0.923957	0.909654	0.932173	0.931815	0.925992	0.95605	0.908723	0.911772	0.937265	0.868065	0.895963	0.923875	0.898189	0.937102	0.952204	0.924664	0.91051	0.916184	0.895823	0.884832	0.945048	0.912557	0.903979	0.944825	0.902121	0.893421	0.881582	0.921219
GSE73517_GSM1897103	0.916625	0.917907	0.902755	0.926635	0.918798	0.90444	0.86161	0.908687	0.93037	0.878483	0.943543	0.949592	0.908598	0.890187	0.886753	0.913502	0.902242	0.868273	0.913465	0.903846	0.896925	0.915767	0.875126	0.915326	0.889183	0.880231	0.891841	0.879075	0.91194	0.919005	0.942721	0.934286	0.909774	0.914088	0.877827	0.906115	0.861924	0.909399	0.882706	0.89765	0.870491	0.883314	0.89063	0.940426	0.902702	0.888326	0.920448	0.833042	0.87631
GSE73517_GSM1897104	0.876228	0.865028	0.876811	0.892602	0.888547	0.887494	0.839624	0.838008	0.876923	0.857331	0.864526	0.890605	0.868973	0.878365	0.896525	0.839916	0.859144	0.816488	0.853194	0.842826	0.845232	0.866085	0.841121	0.845066	0.911086	0.867233	0.864605	0.865943	0.836926	0.852196	0.828455	0.874016	0.859461	0.872154	0.835417	0.872159	0.848477	0.890197	0.861852	0.866562	0.841662	0.863861	0.840149	0.857982	0.885193	0.840955	0.839251	0.833153	0.818888
GSE73517_GSM1897105	0.919938	0.917624	0.92111	0.942246	0.93266	0.919688	0.865098	0.897384	0.898234	0.896201	0.926614	0.946145	0.919479	0.923885	0.920899	0.905507	0.902498	0.864061	0.911264	0.893898	0.899405	0.919216	0.895876	0.901402	0.924036	0.904369	0.90659	0.908984	0.890613	0.907534	0.897292	0.927088	0.904396	0.925184	0.878414	0.916914	0.886945	0.931612	0.905208	0.910361	0.878961	0.89833	0.894648	0.923365	0.936184	0.892713	0.903525	0.866343	0.869818
GSE73517_GSM1897106	0.870525	0.879814	0.854416	0.899522	0.898048	0.876322	0.896306	0.909586	0.976743	0.841688	0.917896	0.920139	0.864597	0.847069	0.840873	0.8814	0.858482	0.860237	0.862905	0.882855	0.877896	0.869222	0.843096	0.884685	0.873762	0.850316	0.858077	0.857057	0.891195	0.886155	0.938495	0.909326	0.890113	0.906169	0.852185	0.881667	0.812604	0.890237	0.860234	0.890454	0.85248	0.854643	0.850909	0.911918	0.866342	0.870787	0.904406	0.815049	0.849024
GSE73517_GSM1897107	0.932073	0.931749	0.935383	0.877665	0.91127	0.936048	0.826004	0.891757	0.880526	0.896614	0.911943	0.925476	0.916843	0.929996	0.924616	0.926067	0.927263	0.908853	0.936242	0.920339	0.932134	0.921783	0.896317	0.938905	0.924809	0.927017	0.935055	0.923626	0.918192	0.943908	0.877542	0.890025	0.944661	0.921454	0.919926	0.942681	0.90418	0.923248	0.919411	0.913304	0.900132	0.932501	0.89767	0.905644	0.927844	0.921897	0.9101	0.900725	0.928957
GSE73517_GSM1897108	0.952176	0.942952	0.944209	0.880008	0.920532	0.939822	0.826542	0.883169	0.868464	0.906985	0.902064	0.930956	0.931469	0.936841	0.930377	0.936044	0.933174	0.892369	0.954916	0.918563	0.939257	0.933826	0.909609	0.932142	0.937077	0.938775	0.941098	0.924508	0.919168	0.943779	0.87358	0.891023	0.931513	0.91902	0.921886	0.949693	0.908945	0.929684	0.929629	0.91802	0.900092	0.938439	0.901446	0.920888	0.952328	0.91078	0.910041	0.890382	0.918768
GSE73517_GSM1897109	0.95837	0.957598	0.964464	0.881431	0.905113	0.957067	0.82076	0.873893	0.867955	0.90398	0.899069	0.933319	0.940925	0.940496	0.942973	0.942618	0.931677	0.895919	0.96373	0.913485	0.930063	0.943591	0.914048	0.933615	0.939455	0.943815	0.961249	0.921613	0.916205	0.944588	0.873711	0.893663	0.931048	0.906937	0.934681	0.959884	0.916382	0.913554	0.925344	0.899354	0.891946	0.951039	0.911503	0.917859	0.949444	0.906451	0.892726	0.888894	0.92068
GSE73517_GSM1897110	0.930776	0.936907	0.951881	0.875564	0.898069	0.935716	0.813699	0.863786	0.853198	0.882159	0.887556	0.917288	0.926634	0.921777	0.921762	0.929649	0.925	0.870586	0.939731	0.897419	0.905635	0.907906	0.906341	0.915224	0.915002	0.912141	0.94472	0.900626	0.893984	0.915122	0.86116	0.886791	0.906853	0.896677	0.919927	0.936943	0.916505	0.909025	0.9065	0.883098	0.875657	0.929502	0.905159	0.897062	0.94257	0.895489	0.881001	0.885031	0.911121
GSE73517_GSM1897111	0.915373	0.916532	0.897427	0.873829	0.89411	0.90175	0.818848	0.864246	0.867562	0.926308	0.898473	0.896664	0.889151	0.904843	0.892612	0.903835	0.89304	0.885757	0.901208	0.942039	0.910799	0.916174	0.861608	0.943956	0.89636	0.887735	0.882307	0.894208	0.916106	0.922719	0.861407	0.884059	0.911971	0.878122	0.881862	0.909585	0.876408	0.893632	0.873055	0.879826	0.877508	0.881775	0.876099	0.904315	0.899243	0.918185	0.878823	0.847106	0.878737
GSE73517_GSM1897112	0.936806	0.930726	0.935089	0.878726	0.912426	0.921549	0.817698	0.876524	0.866969	0.896196	0.897515	0.922433	0.917269	0.926752	0.920082	0.915316	0.91413	0.879235	0.936037	0.893323	0.916091	0.938417	0.901469	0.911274	0.927079	0.923712	0.927376	0.918177	0.907537	0.924412	0.872144	0.8835	0.916078	0.904314	0.890058	0.930468	0.876668	0.906839	0.917642	0.903113	0.871106	0.916428	0.875522	0.910602	0.939073	0.891137	0.896315	0.859977	0.894232
GSE73517_GSM1897113	0.912997	0.875868	0.901389	0.851964	0.867215	0.892912	0.771174	0.814891	0.828395	0.904928	0.825512	0.857266	0.873575	0.903752	0.936946	0.83775	0.868495	0.812193	0.878974	0.843198	0.863199	0.911287	0.867758	0.843042	0.919508	0.882773	0.894899	0.883185	0.838189	0.879019	0.795214	0.82887	0.861529	0.83506	0.83743	0.885868	0.849874	0.846535	0.865452	0.856623	0.827145	0.880088	0.814149	0.846966	0.887564	0.849556	0.819559	0.812848	0.817454
GSE73517_GSM1897114	0.898378	0.887666	0.90311	0.820863	0.864268	0.886146	0.774649	0.822904	0.808024	0.869889	0.83081	0.868711	0.865163	0.894922	0.904543	0.873077	0.872723	0.824927	0.909272	0.840964	0.879596	0.900265	0.870636	0.856022	0.897788	0.895408	0.911139	0.902292	0.854209	0.88855	0.812185	0.830204	0.866281	0.860539	0.867082	0.894343	0.848792	0.854151	0.897927	0.878862	0.843119	0.897918	0.82621	0.851248	0.887138	0.839147	0.835544	0.841477	0.847041
GSE73517_GSM1897115	0.921751	0.911906	0.914426	0.900862	0.932844	0.905269	0.853541	0.912535	0.917083	0.890113	0.922498	0.947666	0.909399	0.916517	0.915566	0.903701	0.919798	0.883723	0.911217	0.890375	0.915841	0.921087	0.895356	0.902336	0.921448	0.915505	0.917035	0.922757	0.898815	0.920798	0.906138	0.909004	0.913179	0.927821	0.881574	0.915257	0.86842	0.92204	0.922428	0.921141	0.888874	0.908681	0.881533	0.915526	0.913427	0.892593	0.912057	0.868607	0.88931
GSE73517_GSM1897116	0.922741	0.909023	0.89678	0.860083	0.88312	0.903834	0.800865	0.865503	0.87548	0.921278	0.887698	0.894928	0.886585	0.905117	0.896031	0.893337	0.889808	0.903518	0.907915	0.921804	0.924006	0.929645	0.860485	0.929758	0.90847	0.905422	0.894917	0.897902	0.91899	0.934243	0.858437	0.864562	0.924158	0.877133	0.874236	0.914056	0.856943	0.881226	0.877193	0.885556	0.875998	0.891386	0.854728	0.892943	0.888519	0.910118	0.884614	0.845814	0.882587
GSE73517_GSM1897117	0.918425	0.910735	0.900543	0.878264	0.892441	0.899387	0.839929	0.887792	0.89205	0.888216	0.899614	0.906275	0.886657	0.897878	0.891212	0.910514	0.895478	0.887402	0.916261	0.917731	0.924641	0.932176	0.880138	0.921438	0.897393	0.900252	0.902476	0.899073	0.915116	0.936041	0.896077	0.890335	0.92152	0.89798	0.888775	0.917938	0.855359	0.882877	0.891148	0.900041	0.883182	0.897274	0.876083	0.919359	0.888721	0.884519	0.901843	0.845859	0.892275
GSE73517_GSM1897118	0.893049	0.895333	0.886973	0.907065	0.920252	0.895686	0.869807	0.903564	0.918695	0.870915	0.935368	0.934869	0.882736	0.881305	0.881014	0.896248	0.882864	0.888296	0.888563	0.887863	0.900022	0.891985	0.863919	0.897993	0.906702	0.89152	0.886459	0.902422	0.890421	0.902718	0.903221	0.904009	0.908138	0.931508	0.869582	0.901252	0.846536	0.934613	0.897502	0.919184	0.878823	0.884941	0.864806	0.910226	0.894281	0.890342	0.915981	0.861525	0.86907
GSE73517_GSM1897119	0.911629	0.940975	0.915762	0.92772	0.938324	0.9207	0.864188	0.923624	0.904487	0.87187	0.951549	0.95817	0.917421	0.901633	0.890384	0.939193	0.916353	0.881836	0.915972	0.915566	0.903145	0.904669	0.919702	0.933264	0.907666	0.895107	0.907827	0.895018	0.904456	0.918363	0.922961	0.935874	0.915485	0.928465	0.891623	0.920619	0.88241	0.94453	0.902855	0.905606	0.870759	0.89299	0.907064	0.937927	0.928431	0.91071	0.929709	0.852297	0.894106
GSE73517_GSM1897120	0.916985	0.919207	0.90832	0.918995	0.92182	0.908389	0.854592	0.893873	0.904535	0.890456	0.943967	0.952744	0.911068	0.90585	0.893748	0.919392	0.906462	0.883456	0.920265	0.902468	0.903451	0.91383	0.875601	0.915841	0.90093	0.903034	0.900695	0.906965	0.91065	0.920796	0.914581	0.925282	0.910133	0.92281	0.884096	0.914483	0.874215	0.927321	0.9013	0.909203	0.878264	0.895297	0.896356	0.926649	0.918384	0.894802	0.91154	0.867298	0.883863
GSE73517_GSM1897121	0.924582	0.922901	0.929292	0.893736	0.943935	0.916895	0.846483	0.895373	0.889795	0.899036	0.915473	0.949989	0.920736	0.920945	0.920107	0.927721	0.915988	0.874399	0.924434	0.892774	0.90538	0.911332	0.900271	0.908721	0.915901	0.913724	0.924849	0.929385	0.895081	0.912481	0.892398	0.900549	0.91719	0.932881	0.898717	0.915942	0.898335	0.939832	0.938537	0.922138	0.880759	0.924294	0.895809	0.916533	0.937733	0.902312	0.911941	0.884703	0.899899
GSE73517_GSM1897122	0.936837	0.963979	0.951428	0.902987	0.920668	0.944947	0.832481	0.886833	0.882372	0.899764	0.915033	0.929664	0.923606	0.92178	0.922943	0.952509	0.920314	0.893867	0.953369	0.924824	0.925372	0.939823	0.92361	0.94448	0.939538	0.914482	0.937357	0.914326	0.926701	0.943715	0.897093	0.908084	0.93125	0.904561	0.917326	0.948585	0.890968	0.915697	0.904842	0.907963	0.872381	0.919841	0.900082	0.930662	0.947087	0.918267	0.909175	0.856316	0.906643
GSE73517_GSM1897123	0.881224	0.910605	0.876392	0.930552	0.920017	0.889383	0.864326	0.904384	0.915507	0.844266	0.965125	0.943289	0.891397	0.863773	0.845974	0.910698	0.890478	0.861685	0.887119	0.906255	0.879732	0.873029	0.855396	0.910553	0.868562	0.857525	0.86517	0.856951	0.895295	0.894037	0.933324	0.943532	0.896753	0.917569	0.864634	0.887731	0.852044	0.927422	0.86898	0.88897	0.855975	0.860714	0.895556	0.928899	0.893089	0.887531	0.926468	0.828444	0.869479
GSE73517_GSM1897124	0.924696	0.919169	0.915365	0.889336	0.923911	0.913995	0.834289	0.89852	0.901133	0.906804	0.901457	0.931078	0.908277	0.920974	0.916659	0.90751	0.896582	0.866771	0.917874	0.888833	0.908091	0.928076	0.89573	0.901747	0.923577	0.910638	0.909721	0.909179	0.903544	0.913582	0.884273	0.895108	0.91106	0.90414	0.876173	0.912423	0.861559	0.900533	0.902377	0.91001	0.862569	0.903987	0.86812	0.916606	0.922882	0.89292	0.891349	0.844922	0.870657
GSE73517_GSM1897125	0.93318	0.926502	0.954639	0.860071	0.898318	0.92408	0.787942	0.852612	0.841375	0.889683	0.876073	0.901009	0.909554	0.94055	0.948801	0.902976	0.928233	0.875864	0.935779	0.885111	0.918128	0.920167	0.902928	0.9008	0.937356	0.933899	0.942219	0.919245	0.880266	0.919424	0.830911	0.866414	0.911165	0.893013	0.922158	0.933082	0.910892	0.908302	0.928629	0.895869	0.888076	0.937302	0.877843	0.876685	0.928722	0.891666	0.874228	0.89868	0.910732
GSE73517_GSM1897126	0.927981	0.937734	0.93787	0.895177	0.924479	0.939972	0.835679	0.888615	0.885546	0.899499	0.908095	0.924179	0.910496	0.920337	0.924876	0.92972	0.915436	0.88876	0.930402	0.904733	0.920977	0.9174	0.908196	0.922867	0.947489	0.922553	0.937567	0.924951	0.903369	0.924958	0.87781	0.89796	0.928327	0.919352	0.910876	0.941568	0.892916	0.933341	0.922529	0.914483	0.880765	0.928165	0.885025	0.9109	0.9365	0.936156	0.902822	0.87495	0.899869
GSE73517_GSM1897127	0.913768	0.903247	0.900109	0.898974	0.929639	0.896169	0.83484	0.897198	0.899367	0.890365	0.904939	0.926931	0.890043	0.906038	0.913108	0.892008	0.895443	0.858745	0.90067	0.882523	0.899371	0.924334	0.889922	0.885405	0.928179	0.90018	0.903082	0.90911	0.883458	0.909607	0.892716	0.896712	0.901473	0.908947	0.860974	0.90071	0.847986	0.91639	0.907425	0.908387	0.855479	0.89023	0.85306	0.91183	0.908345	0.897586	0.906029	0.83413	0.858755
GSE73517_GSM1897128	0.884737	0.906175	0.898616	0.854886	0.886756	0.896064	0.80911	0.860819	0.858063	0.845369	0.885537	0.896442	0.877147	0.872614	0.870643	0.898657	0.886193	0.894236	0.903363	0.882844	0.902723	0.872519	0.857258	0.896743	0.895694	0.900911	0.891194	0.880101	0.886955	0.898961	0.851943	0.867742	0.906187	0.892528	0.881568	0.906102	0.866927	0.908965	0.885873	0.881474	0.859286	0.887675	0.864374	0.890291	0.896285	0.877473	0.886185	0.861488	0.888562
GSE73517_GSM1897129	0.93334	0.925586	0.94259	0.87542	0.90773	0.915979	0.82443	0.872119	0.864997	0.891899	0.884829	0.905821	0.906637	0.943188	0.945581	0.904936	0.918193	0.892411	0.922365	0.895283	0.927666	0.923251	0.905875	0.908081	0.930779	0.931129	0.942713	0.931739	0.889545	0.930944	0.857853	0.88306	0.920254	0.916105	0.908837	0.939186	0.896879	0.912241	0.931827	0.903778	0.89429	0.930934	0.872211	0.886603	0.931816	0.904476	0.881867	0.896108	0.912773
GSE73517_GSM1897130	0.937204	0.947779	0.942166	0.885888	0.913952	0.925379	0.823291	0.907451	0.860447	0.901783	0.902003	0.921425	0.91752	0.928938	0.925215	0.937322	0.917241	0.877776	0.94258	0.905345	0.921111	0.931185	0.962424	0.922108	0.920945	0.921131	0.93745	0.92125	0.904045	0.9332	0.877197	0.894863	0.913936	0.903583	0.905073	0.935689	0.895192	0.903991	0.915915	0.899082	0.87502	0.920722	0.891673	0.915912	0.932287	0.89826	0.894587	0.862969	0.896605
GSE73517_GSM1897131	0.913232	0.921302	0.930085	0.893862	0.92924	0.929753	0.848403	0.879564	0.876048	0.885248	0.88989	0.92724	0.908384	0.917662	0.911498	0.933253	0.900315	0.857638	0.922452	0.890143	0.898015	0.901678	0.909379	0.905969	0.922924	0.901687	0.929648	0.913723	0.884928	0.907019	0.878194	0.896431	0.907874	0.920853	0.901953	0.927867	0.895292	0.924261	0.922946	0.915838	0.877423	0.921117	0.88718	0.9045	0.938041	0.897118	0.89641	0.88754	0.880389
GSE73517_GSM1897132	0.951948	0.9608	0.945655	0.887729	0.922656	0.939503	0.821493	0.88392	0.872982	0.918808	0.908139	0.923939	0.920413	0.940434	0.94479	0.929641	0.925545	0.88605	0.950061	0.918694	0.931813	0.953685	0.913262	0.932925	0.94792	0.938313	0.944371	0.934968	0.912799	0.948316	0.874428	0.900268	0.924189	0.908176	0.908177	0.945723	0.892147	0.912648	0.926238	0.911558	0.879868	0.928346	0.88496	0.917297	0.936974	0.912122	0.894461	0.869087	0.897169
GSE73517_GSM1897133	0.93742	0.934099	0.932698	0.899965	0.920792	0.923117	0.829609	0.880541	0.886729	0.92055	0.908742	0.922455	0.909626	0.940447	0.934127	0.919717	0.902078	0.886681	0.924989	0.916374	0.925015	0.944775	0.90791	0.930573	0.936675	0.919231	0.921524	0.926973	0.904494	0.93561	0.879621	0.896333	0.929705	0.911023	0.883565	0.931808	0.883293	0.910716	0.912801	0.90858	0.874334	0.910784	0.875414	0.916389	0.940508	0.918777	0.892311	0.862699	0.88846
GSE73517_GSM1897134	0.91367	0.913812	0.910525	0.914732	0.94488	0.900579	0.861407	0.913634	0.906891	0.895585	0.940616	0.949463	0.899081	0.915169	0.90892	0.908752	0.90293	0.869847	0.909019	0.892531	0.90745	0.923684	0.899985	0.90801	0.917788	0.904755	0.903278	0.917397	0.893957	0.913408	0.906356	0.911448	0.907708	0.940303	0.872268	0.905943	0.861362	0.934262	0.915778	0.921092	0.875099	0.895204	0.87234	0.922349	0.91988	0.89492	0.920598	0.852024	0.871738
GSE73517_GSM1897135	0.923319	0.943256	0.927213	0.915882	0.941057	0.932083	0.850013	0.907279	0.902947	0.894895	0.931236	0.94225	0.923701	0.913084	0.908328	0.935989	0.917904	0.894093	0.921503	0.920249	0.913111	0.914099	0.902459	0.936168	0.927469	0.905578	0.921447	0.911164	0.91278	0.926079	0.902272	0.912826	0.935942	0.928894	0.899645	0.931876	0.891047	0.945002	0.909543	0.913465	0.870227	0.908466	0.897694	0.930281	0.939042	0.930478	0.926578	0.867262	0.910832
GSE73517_GSM1897136	0.953949	0.917952	0.933959	0.870005	0.906385	0.917863	0.805899	0.858695	0.857477	0.943963	0.878197	0.904243	0.912521	0.943648	0.954592	0.89608	0.90845	0.873634	0.924433	0.904427	0.928247	0.960293	0.896865	0.913779	0.93348	0.92863	0.923425	0.934232	0.899005	0.941421	0.841844	0.867899	0.909611	0.886574	0.891241	0.9243	0.894203	0.891052	0.916431	0.902712	0.88476	0.91961	0.868933	0.89819	0.924401	0.899247	0.871192	0.868471	0.883564
GSE73517_GSM1897137	0.921223	0.919443	0.914503	0.925966	0.932949	0.913355	0.861903	0.903205	0.905866	0.891706	0.948407	0.956349	0.91895	0.913787	0.904628	0.921538	0.9137	0.880474	0.917865	0.901471	0.90649	0.916472	0.890889	0.916616	0.909708	0.904282	0.909056	0.908965	0.903249	0.918313	0.91332	0.926282	0.911508	0.930788	0.887912	0.917955	0.883953	0.9428	0.916684	0.917729	0.893453	0.906206	0.905946	0.940019	0.932147	0.90055	0.918346	0.871341	0.886034
GSE73517_GSM1897138	0.902671	0.896769	0.894005	0.890127	0.907958	0.895671	0.84671	0.901355	0.912515	0.855303	0.904957	0.93113	0.893915	0.872966	0.87622	0.896077	0.895144	0.875669	0.897868	0.886307	0.89631	0.888768	0.865369	0.889712	0.901067	0.893168	0.895378	0.88281	0.890903	0.899704	0.905589	0.892819	0.913083	0.909551	0.874974	0.899294	0.850507	0.9127	0.894709	0.901564	0.866759	0.894049	0.874119	0.909003	0.89401	0.867594	0.922571	0.845026	0.887082
GSE73517_GSM1897139	0.871643	0.881762	0.863921	0.887149	0.911375	0.874931	0.855857	0.913302	0.9137	0.844115	0.918978	0.926168	0.873348	0.858982	0.848398	0.885618	0.876496	0.862385	0.871437	0.885349	0.876961	0.867208	0.847519	0.88717	0.87017	0.862163	0.868091	0.86077	0.888046	0.890564	0.913762	0.888393	0.89909	0.91942	0.85993	0.881453	0.837631	0.914945	0.872582	0.886826	0.859554	0.866239	0.865056	0.909974	0.876159	0.876295	0.923789	0.839712	0.871974
GSE73517_GSM1897141	0.895002	0.908028	0.900341	0.902124	0.917337	0.905595	0.867666	0.905511	0.899851	0.852508	0.911393	0.937844	0.900459	0.878745	0.873115	0.912987	0.896803	0.861249	0.900553	0.888191	0.896559	0.882674	0.877644	0.899081	0.883477	0.887608	0.905461	0.892966	0.893421	0.903951	0.916209	0.914593	0.904147	0.920417	0.887544	0.91047	0.87321	0.909199	0.908728	0.919173	0.875624	0.896968	0.885083	0.91769	0.904068	0.869763	0.921499	0.870308	0.889369
GSE73517_GSM1897145	0.903522	0.930197	0.909265	0.9052	0.930513	0.904253	0.831359	0.923103	0.872425	0.881344	0.910972	0.927759	0.904367	0.905356	0.896033	0.922549	0.901413	0.854511	0.908757	0.896524	0.892331	0.901118	0.948493	0.908933	0.900563	0.884773	0.900144	0.892872	0.884141	0.901188	0.885879	0.913831	0.895219	0.898266	0.874718	0.905858	0.871979	0.908357	0.889785	0.893022	0.851371	0.88545	0.888435	0.912273	0.924649	0.892607	0.890507	0.8358	0.869167
GSE73517_GSM1897146	0.913532	0.924098	0.921279	0.917645	0.953759	0.913772	0.864846	0.908191	0.906455	0.896516	0.937659	0.959671	0.916916	0.91452	0.903128	0.926843	0.90573	0.866278	0.923451	0.896237	0.904448	0.918143	0.899582	0.913728	0.914517	0.900304	0.909945	0.915066	0.903709	0.91439	0.919754	0.922813	0.909287	0.941369	0.885148	0.914515	0.874648	0.937849	0.918238	0.927321	0.874212	0.903405	0.897262	0.94045	0.9372	0.901365	0.924311	0.861849	0.877919
GSE73517_GSM1897147	0.925212	0.915999	0.929011	0.877173	0.925031	0.914969	0.825022	0.879855	0.87919	0.896282	0.887338	0.913216	0.897226	0.93527	0.929114	0.911619	0.903767	0.885989	0.921251	0.889855	0.93061	0.923222	0.909674	0.902672	0.936788	0.92591	0.932716	0.935794	0.88659	0.922256	0.867126	0.881302	0.921625	0.919986	0.889962	0.929496	0.874763	0.912813	0.941426	0.927013	0.88173	0.926671	0.859144	0.897214	0.932832	0.908432	0.894204	0.878762	0.896318
GSE73517_GSM1897148	0.938427	0.9541	0.95871	0.896079	0.918315	0.93559	0.812206	0.867705	0.853472	0.91096	0.895739	0.91799	0.927323	0.940631	0.944174	0.932246	0.931494	0.863341	0.94676	0.909815	0.918588	0.934882	0.923018	0.925251	0.937983	0.922229	0.941996	0.917417	0.89945	0.927612	0.861168	0.907616	0.911697	0.894487	0.917394	0.94274	0.916002	0.906777	0.914488	0.900663	0.877862	0.925804	0.902449	0.908125	0.951805	0.903107	0.885697	0.870317	0.901549
GSE73517_GSM1897149	0.918781	0.934615	0.943794	0.873732	0.911339	0.924572	0.811702	0.848667	0.839935	0.878994	0.876268	0.921933	0.93163	0.918869	0.920456	0.9331	0.915394	0.854699	0.934124	0.881051	0.889826	0.900009	0.897736	0.901688	0.898525	0.90134	0.933122	0.899764	0.875139	0.900663	0.85588	0.890228	0.896096	0.893815	0.90582	0.919737	0.916692	0.901717	0.913451	0.883739	0.864678	0.926925	0.913682	0.892826	0.948702	0.889745	0.867248	0.8763	0.90141
GSE73517_GSM1897150	0.914351	0.923901	0.906926	0.942724	0.92355	0.911743	0.86164	0.900746	0.914309	0.877262	0.954362	0.959854	0.921879	0.899958	0.887028	0.92373	0.903528	0.868445	0.910817	0.907573	0.894396	0.905361	0.878247	0.917432	0.89123	0.887658	0.892629	0.883231	0.901225	0.913914	0.93036	0.945477	0.903685	0.923287	0.882798	0.909945	0.881073	0.926478	0.886826	0.89545	0.875776	0.886571	0.910569	0.933566	0.925728	0.895126	0.914759	0.84959	0.879539
GSE73517_GSM1897151	0.841	0.827596	0.844291	0.817529	0.838557	0.832633	0.74799	0.857759	0.785745	0.832449	0.80563	0.827814	0.823411	0.855147	0.866649	0.811696	0.82697	0.768314	0.82379	0.80301	0.812676	0.832241	0.924572	0.803072	0.847067	0.826763	0.841009	0.83641	0.78565	0.816365	0.766191	0.809231	0.810155	0.815725	0.798077	0.827837	0.814515	0.827545	0.82842	0.814154	0.791514	0.828245	0.794332	0.807827	0.842854	0.805544	0.788063	0.78853	0.785299
GSE73517_GSM1897152	0.886177	0.911098	0.887654	0.913802	0.931766	0.886979	0.855009	0.904626	0.911558	0.862681	0.934762	0.938387	0.897652	0.877229	0.862635	0.907984	0.897551	0.855199	0.890934	0.900388	0.884286	0.880541	0.869188	0.910665	0.874985	0.859433	0.872922	0.864623	0.895764	0.893219	0.924651	0.92375	0.895331	0.907519	0.874346	0.890693	0.862302	0.917269	0.872273	0.893765	0.859809	0.866235	0.888049	0.924375	0.901746	0.892936	0.919064	0.834392	0.876626
GSE73517_GSM1897153	0.918778	0.930931	0.921322	0.920169	0.932222	0.917431	0.841158	0.886204	0.879726	0.893448	0.923113	0.94213	0.91483	0.914944	0.911294	0.926529	0.907445	0.856238	0.925195	0.899625	0.896467	0.914597	0.897488	0.910897	0.912499	0.894105	0.905831	0.899149	0.895827	0.912234	0.893888	0.921271	0.901364	0.909481	0.8844	0.917511	0.889094	0.935221	0.900499	0.903734	0.870322	0.897678	0.902817	0.931025	0.940992	0.89928	0.909483	0.846179	0.876045
GSE73517_GSM1897154	0.947829	0.963305	0.955985	0.897869	0.915117	0.94255	0.816559	0.874023	0.863405	0.910364	0.903381	0.92935	0.934995	0.941651	0.940756	0.938797	0.929619	0.876248	0.950502	0.918062	0.922963	0.939353	0.913139	0.937527	0.93075	0.927422	0.944754	0.915787	0.908694	0.935244	0.876336	0.915365	0.923329	0.896108	0.920102	0.945687	0.913507	0.903554	0.911923	0.895541	0.87832	0.932705	0.911706	0.91279	0.949254	0.909038	0.885355	0.867373	0.901903
GSE73517_GSM1897155	0.921011	0.934477	0.93418	0.857735	0.89511	0.912514	0.785962	0.840873	0.823338	0.899816	0.865731	0.90354	0.911574	0.918813	0.921538	0.906928	0.915456	0.844035	0.934567	0.877337	0.89155	0.912235	0.885765	0.895316	0.907969	0.905989	0.922185	0.902607	0.879987	0.900156	0.830947	0.885986	0.882657	0.861625	0.893469	0.912846	0.900317	0.880245	0.893144	0.877034	0.857127	0.910219	0.888749	0.879489	0.92575	0.870548	0.855351	0.854265	0.875493
GSE73517_GSM1897156	0.897997	0.912563	0.89693	0.902838	0.935453	0.896771	0.847381	0.907415	0.903986	0.861823	0.929265	0.9454	0.903519	0.882637	0.870896	0.919963	0.906561	0.865466	0.901392	0.898756	0.892289	0.882975	0.879102	0.909525	0.886032	0.877306	0.891737	0.880198	0.893496	0.899243	0.915569	0.916761	0.904267	0.916916	0.882223	0.8977	0.871546	0.928214	0.898799	0.911232	0.86445	0.886694	0.890647	0.919593	0.909195	0.891278	0.937716	0.845249	0.889279
GSE73517_GSM1897157	0.879209	0.905809	0.884342	0.926764	0.921955	0.884329	0.857627	0.891563	0.893984	0.856971	0.938615	0.93553	0.895454	0.880936	0.869968	0.892234	0.894386	0.836544	0.881948	0.892199	0.871165	0.872988	0.856479	0.901584	0.875736	0.860087	0.863645	0.859819	0.877534	0.879216	0.899914	0.95229	0.877185	0.908971	0.860746	0.883214	0.870726	0.914234	0.863306	0.878419	0.857665	0.858883	0.89926	0.908781	0.902922	0.881911	0.895117	0.832758	0.854549
GSE49710_GSM1205627	0.854926	0.864175	0.835047	0.890494	0.887633	0.84754	0.842024	0.878056	0.886558	0.834542	0.897109	0.888303	0.848751	0.841129	0.839474	0.856444	0.847315	0.828159	0.847839	0.864177	0.851627	0.854905	0.832801	0.861102	0.856432	0.835561	0.828293	0.829734	0.857008	0.862081	0.886418	0.885214	0.860146	0.869044	0.819339	0.850886	0.816086	0.879213	0.831331	0.856322	0.830387	0.825122	0.840287	0.885848	0.858197	0.861798	0.884774	0.788494	0.818374
GSE49710_GSM1205640	0.870092	0.88601	0.865656	0.901359	0.910055	0.869939	0.872582	0.904395	0.888287	0.835136	0.916783	0.921171	0.882166	0.85274	0.846898	0.885291	0.878807	0.842572	0.87072	0.878706	0.867449	0.85795	0.851055	0.880982	0.85602	0.852335	0.854849	0.847932	0.870337	0.877512	0.899256	0.908362	0.881462	0.901693	0.852045	0.871513	0.848471	0.90401	0.858798	0.872012	0.844445	0.852077	0.877081	0.904883	0.879399	0.867499	0.913398	0.819808	0.859769
GSE49710_GSM1205663	0.902254	0.905813	0.894568	0.89602	0.88283	0.893281	0.853244	0.86241	0.857593	0.866627	0.91045	0.906688	0.890619	0.878899	0.872001	0.894134	0.889935	0.866612	0.901034	0.898803	0.892121	0.896728	0.861791	0.908326	0.876088	0.883294	0.879171	0.87288	0.890858	0.909384	0.877948	0.898283	0.892771	0.883831	0.876792	0.905637	0.870965	0.892342	0.868514	0.872651	0.87294	0.874586	0.882271	0.904177	0.893646	0.873481	0.8879	0.838533	0.871605
GSE49710_GSM1205671	0.909334	0.922355	0.903857	0.871311	0.870696	0.914418	0.834033	0.862258	0.854481	0.867325	0.882237	0.893566	0.894788	0.882317	0.883192	0.906005	0.886247	0.874198	0.913043	0.901344	0.897784	0.895541	0.864959	0.9154	0.895556	0.892502	0.897167	0.871115	0.903028	0.914641	0.864621	0.882664	0.90716	0.873358	0.893424	0.92103	0.874002	0.879534	0.859435	0.863585	0.865268	0.891625	0.883201	0.895788	0.901243	0.893104	0.875523	0.842388	0.879659
GSE49710_GSM1205672	0.89117	0.912425	0.890314	0.877253	0.89273	0.898398	0.836402	0.86604	0.85426	0.8605	0.887553	0.894328	0.886902	0.87463	0.869878	0.905146	0.885104	0.859274	0.902716	0.894388	0.888308	0.881007	0.869988	0.905487	0.898743	0.876494	0.882322	0.86656	0.889639	0.901174	0.866685	0.881581	0.894538	0.879426	0.88767	0.906977	0.866002	0.895455	0.859626	0.869698	0.855639	0.870255	0.8731	0.900282	0.912334	0.893614	0.88862	0.837056	0.867978
GSE49710_GSM1205673	0.904908	0.916639	0.89243	0.860733	0.869422	0.895911	0.835559	0.85778	0.853841	0.87836	0.874964	0.880312	0.878731	0.882097	0.880685	0.897101	0.875765	0.882786	0.896701	0.906249	0.90155	0.903287	0.86624	0.921948	0.898956	0.884727	0.885251	0.882643	0.899805	0.917446	0.857077	0.872557	0.906958	0.867863	0.872754	0.907671	0.857755	0.879606	0.859865	0.866029	0.853613	0.875019	0.861135	0.890096	0.887574	0.907008	0.875067	0.830897	0.873548
GSE49710_GSM1205674	0.858353	0.872277	0.844724	0.87959	0.885703	0.857171	0.865428	0.887416	0.878163	0.828723	0.903411	0.898258	0.864765	0.833145	0.820701	0.879611	0.862243	0.867621	0.857317	0.878683	0.865048	0.850718	0.839392	0.883518	0.853838	0.847641	0.838844	0.834371	0.872373	0.875154	0.883864	0.882107	0.889711	0.890288	0.836991	0.863929	0.819383	0.896909	0.84027	0.861247	0.841791	0.839878	0.865608	0.902686	0.859281	0.870647	0.906249	0.803053	0.851541
GSE49710_GSM1205675	0.861891	0.88004	0.863432	0.887291	0.893162	0.868296	0.860188	0.876854	0.884927	0.835267	0.892472	0.896335	0.864784	0.847728	0.84532	0.883138	0.859155	0.842634	0.861907	0.870011	0.859063	0.859121	0.859375	0.878893	0.874972	0.851597	0.850076	0.842567	0.857302	0.868597	0.872935	0.885582	0.880096	0.880279	0.839393	0.868074	0.825853	0.890328	0.84394	0.866016	0.832558	0.842305	0.855637	0.890233	0.872619	0.862908	0.884867	0.80364	0.83606
GSE49710_GSM1205676	0.891718	0.898487	0.879306	0.860191	0.885122	0.886208	0.816357	0.860867	0.84533	0.864996	0.876547	0.884862	0.890121	0.879519	0.875666	0.887659	0.88983	0.860509	0.886268	0.888776	0.890804	0.876728	0.853911	0.891982	0.874672	0.87163	0.877887	0.862423	0.877776	0.898024	0.851814	0.873152	0.891535	0.878849	0.875405	0.896699	0.865292	0.882024	0.861197	0.857955	0.862448	0.877721	0.874107	0.885981	0.894597	0.899722	0.872202	0.836803	0.879814
GSE49710_GSM1205677	0.830676	0.845845	0.818224	0.858484	0.862305	0.832453	0.825135	0.863004	0.854913	0.805754	0.867034	0.865438	0.847601	0.817289	0.800649	0.844377	0.83863	0.813336	0.825261	0.851224	0.828323	0.821051	0.810667	0.844333	0.823647	0.806735	0.813206	0.797951	0.839639	0.83854	0.860378	0.862438	0.844197	0.857532	0.812753	0.840495	0.798446	0.856694	0.805419	0.826855	0.81483	0.814076	0.844874	0.877704	0.847966	0.844222	0.869877	0.777513	0.818693
GSE49710_GSM1205678	0.8984	0.915485	0.895151	0.872169	0.866276	0.899808	0.833864	0.853671	0.857096	0.852274	0.888776	0.890299	0.887583	0.870818	0.868676	0.904205	0.886642	0.882959	0.897274	0.904709	0.887576	0.878437	0.857974	0.920782	0.889197	0.880875	0.87989	0.855587	0.888373	0.909814	0.85698	0.881777	0.910841	0.870072	0.884464	0.905843	0.876188	0.895157	0.847729	0.846409	0.853005	0.871881	0.882993	0.88823	0.890793	0.899196	0.876675	0.834023	0.885539
GSE49710_GSM1205679	0.912893	0.91197	0.901648	0.875267	0.877598	0.896228	0.83193	0.864198	0.854075	0.888936	0.885927	0.889002	0.893281	0.91234	0.892786	0.898342	0.894066	0.892139	0.900565	0.920232	0.904747	0.90648	0.874604	0.926443	0.895442	0.891279	0.890885	0.877998	0.894146	0.917823	0.856237	0.876767	0.912809	0.880776	0.881877	0.912309	0.878016	0.886838	0.864735	0.861219	0.871079	0.878727	0.871922	0.895735	0.903027	0.908318	0.878978	0.847671	0.882378
GSE49710_GSM1205680	0.867863	0.883891	0.861157	0.887078	0.898792	0.86316	0.868069	0.892154	0.887207	0.833583	0.918177	0.924056	0.877847	0.844146	0.831445	0.888503	0.879757	0.854885	0.871713	0.875007	0.871785	0.85863	0.846397	0.887259	0.852416	0.851304	0.85473	0.84885	0.87995	0.881875	0.90677	0.902767	0.883583	0.894561	0.851464	0.870963	0.834754	0.898807	0.858192	0.872039	0.844274	0.847482	0.871796	0.907129	0.873857	0.874263	0.907796	0.813203	0.859088
GSE49710_GSM1205681	0.896771	0.882944	0.875295	0.884478	0.879604	0.879194	0.844122	0.86824	0.871588	0.877789	0.898934	0.897073	0.873951	0.878845	0.88241	0.869036	0.877034	0.86309	0.88584	0.878172	0.884181	0.905525	0.854898	0.881232	0.888959	0.882198	0.873511	0.883517	0.876886	0.904567	0.86359	0.881199	0.889871	0.881457	0.850564	0.887746	0.838826	0.888827	0.87145	0.879288	0.858721	0.866593	0.850149	0.890491	0.873954	0.872218	0.881425	0.826287	0.845207
GSE49710_GSM1205682	0.858343	0.866602	0.842027	0.856734	0.86943	0.848513	0.830296	0.903418	0.854159	0.825915	0.873233	0.871527	0.856176	0.834685	0.822202	0.870985	0.857138	0.848835	0.855853	0.878609	0.86246	0.846536	0.877601	0.876021	0.848452	0.836046	0.840445	0.828907	0.8675	0.871087	0.859935	0.857302	0.882118	0.863001	0.837917	0.861172	0.816551	0.870522	0.828972	0.848372	0.826304	0.83331	0.84515	0.880872	0.860967	0.870369	0.887858	0.795377	0.848621
GSE49710_GSM1205683	0.917392	0.910121	0.894368	0.865282	0.877258	0.891328	0.828718	0.864122	0.853075	0.887416	0.883138	0.887662	0.885748	0.890788	0.892239	0.896703	0.889276	0.879749	0.90622	0.904383	0.908228	0.910344	0.868706	0.913984	0.895706	0.892293	0.889902	0.894057	0.89535	0.926519	0.859394	0.878077	0.909978	0.878148	0.881204	0.909161	0.868797	0.884421	0.875025	0.879279	0.871202	0.883909	0.865921	0.892051	0.890547	0.904387	0.884084	0.842716	0.877505
GSE49710_GSM1205684	0.897272	0.902361	0.893683	0.85671	0.869068	0.89232	0.830424	0.858324	0.850432	0.861276	0.882478	0.886157	0.892837	0.879367	0.876506	0.893587	0.89219	0.885731	0.897345	0.901441	0.895701	0.879112	0.856967	0.912873	0.876948	0.877471	0.880901	0.861208	0.891078	0.911099	0.851841	0.86862	0.903619	0.872882	0.893523	0.907412	0.877852	0.887042	0.854369	0.85676	0.868458	0.87945	0.883803	0.88374	0.892223	0.908507	0.876795	0.855922	0.895362
GSE49710_GSM1205685	0.912622	0.906707	0.88721	0.869834	0.873321	0.900524	0.839506	0.866496	0.865929	0.869936	0.893654	0.893246	0.894757	0.873787	0.875847	0.894808	0.89349	0.886991	0.90434	0.907196	0.902375	0.896563	0.857065	0.910925	0.891212	0.884132	0.881061	0.867422	0.904959	0.922525	0.865168	0.879733	0.91011	0.872902	0.879775	0.907513	0.859825	0.888156	0.854587	0.863781	0.86438	0.876854	0.876141	0.900539	0.889889	0.898035	0.889735	0.827275	0.879824
GSE49710_GSM1205686	0.853009	0.876348	0.838449	0.901482	0.873096	0.859875	0.860659	0.878128	0.888837	0.814204	0.927458	0.906807	0.862136	0.823335	0.809367	0.877163	0.85875	0.850115	0.856953	0.877069	0.858466	0.842698	0.822291	0.883108	0.841323	0.832148	0.83236	0.821163	0.872751	0.874835	0.904668	0.910495	0.872585	0.879414	0.839558	0.86392	0.818938	0.888654	0.822975	0.846872	0.83341	0.825892	0.866722	0.89962	0.85666	0.869246	0.901963	0.796793	0.840615
GSE49710_GSM1205687	0.889181	0.895225	0.876281	0.851592	0.848858	0.890183	0.817433	0.843812	0.850543	0.859366	0.871898	0.873026	0.879934	0.862425	0.860713	0.880959	0.873346	0.885467	0.886231	0.907245	0.879132	0.876986	0.835048	0.907158	0.874456	0.866223	0.86511	0.841366	0.886147	0.902839	0.83937	0.859055	0.908097	0.855889	0.870861	0.894906	0.859626	0.87363	0.825048	0.829821	0.849851	0.858327	0.870967	0.87553	0.872593	0.901778	0.861319	0.831596	0.872043
GSE49710_GSM1205688	0.900719	0.903967	0.910435	0.866425	0.8905	0.903513	0.829588	0.864301	0.845227	0.875628	0.869893	0.891324	0.889488	0.911656	0.901261	0.89347	0.890543	0.862452	0.9071	0.879493	0.894705	0.898457	0.890567	0.889519	0.916859	0.905349	0.903686	0.889606	0.873285	0.897864	0.837184	0.861261	0.898997	0.89309	0.877867	0.910348	0.868862	0.89756	0.889615	0.882856	0.865682	0.892314	0.863075	0.884984	0.91632	0.884448	0.868791	0.854696	0.871615
GSE49710_GSM1205689	0.900608	0.921615	0.908558	0.863657	0.867309	0.913246	0.832172	0.858697	0.85613	0.857772	0.873451	0.890875	0.899699	0.877343	0.873414	0.911041	0.890931	0.879394	0.910716	0.899255	0.888299	0.883859	0.863827	0.904473	0.888972	0.885409	0.901739	0.854424	0.892035	0.905364	0.85368	0.876037	0.911052	0.867365	0.884347	0.913508	0.867076	0.880535	0.853965	0.857616	0.846721	0.884708	0.881492	0.894286	0.896194	0.890367	0.872795	0.833699	0.889003
GSE49710_GSM1205690	0.912656	0.91595	0.92051	0.867177	0.881587	0.927205	0.82891	0.850413	0.844926	0.873557	0.861945	0.886333	0.898138	0.907492	0.914199	0.887184	0.897239	0.856648	0.916119	0.878559	0.899821	0.897942	0.882231	0.888438	0.923977	0.906634	0.919528	0.89609	0.879063	0.907968	0.841591	0.874268	0.897539	0.886239	0.902972	0.934732	0.889396	0.88838	0.892628	0.881146	0.877985	0.914476	0.870624	0.873988	0.91994	0.886486	0.860684	0.877032	0.879623
GSE49710_GSM1205691	0.90136	0.903349	0.890483	0.87796	0.896136	0.883273	0.828776	0.867593	0.855953	0.877881	0.883786	0.889152	0.887529	0.895837	0.899075	0.885447	0.891111	0.866963	0.886472	0.893664	0.894293	0.892987	0.870637	0.899068	0.893608	0.885285	0.880196	0.880503	0.875997	0.898619	0.850732	0.881485	0.896511	0.879606	0.861974	0.890939	0.864046	0.887617	0.869364	0.874219	0.855973	0.872224	0.859481	0.880463	0.90521	0.901894	0.871407	0.831119	0.869514
GSE49710_GSM1205692	0.894063	0.916649	0.899086	0.876604	0.88282	0.910213	0.835418	0.86873	0.857287	0.851985	0.888481	0.895257	0.904267	0.87822	0.869557	0.909969	0.900441	0.878958	0.902378	0.90521	0.888305	0.877915	0.865995	0.91318	0.890071	0.876265	0.890846	0.859724	0.888835	0.904877	0.864397	0.884996	0.912516	0.884261	0.890368	0.913016	0.879501	0.898902	0.855386	0.856398	0.85962	0.880162	0.894385	0.893517	0.904571	0.905891	0.88381	0.848919	0.898879
GSE49710_GSM1205693	0.86671	0.888525	0.851042	0.898476	0.886312	0.87111	0.863735	0.886345	0.893872	0.830245	0.924048	0.916353	0.874764	0.838308	0.825753	0.886373	0.870207	0.853675	0.869311	0.880968	0.862178	0.854721	0.835878	0.889822	0.858194	0.840735	0.844407	0.832145	0.881466	0.878763	0.903089	0.91451	0.878163	0.884049	0.851267	0.873861	0.831103	0.897471	0.829301	0.853816	0.839908	0.837629	0.875449	0.906969	0.872618	0.882624	0.897703	0.802117	0.846585
GSE49710_GSM1205694	0.877109	0.899479	0.863629	0.87723	0.859471	0.8822	0.842506	0.8642	0.866	0.851501	0.891862	0.885546	0.871998	0.85231	0.834912	0.889329	0.866182	0.866733	0.872343	0.907094	0.866937	0.869683	0.840983	0.912132	0.861517	0.844478	0.85642	0.840187	0.891113	0.88962	0.875057	0.888344	0.885379	0.863214	0.857338	0.889065	0.844252	0.871065	0.824213	0.844859	0.849141	0.848754	0.875077	0.895362	0.868941	0.887964	0.875734	0.809506	0.854759
GSE49710_GSM1205703	0.901646	0.891077	0.900357	0.846972	0.871303	0.887541	0.84137	0.855599	0.840801	0.86983	0.858074	0.878011	0.881349	0.907501	0.904598	0.875952	0.886158	0.877464	0.890751	0.885935	0.899746	0.888057	0.866254	0.889086	0.886376	0.909191	0.894991	0.89269	0.870001	0.901766	0.828739	0.853159	0.903234	0.882066	0.880644	0.904433	0.878309	0.877804	0.890893	0.877927	0.877656	0.896874	0.858522	0.867093	0.890278	0.873451	0.861236	0.874575	0.890937
GSE49710_GSM1205707	0.909505	0.92434	0.923844	0.86012	0.89439	0.904033	0.828229	0.852944	0.831359	0.877679	0.867943	0.894234	0.901628	0.917743	0.90501	0.905626	0.904709	0.856046	0.921047	0.885956	0.894867	0.900298	0.890718	0.896361	0.901861	0.901332	0.913053	0.890484	0.873443	0.89996	0.840287	0.874918	0.893083	0.883798	0.886877	0.912786	0.883624	0.886784	0.896133	0.882536	0.862144	0.901874	0.877191	0.884035	0.919644	0.879973	0.863236	0.85572	0.879361
GSE49710_GSM1205708	0.905102	0.929072	0.927342	0.863915	0.879799	0.911156	0.826561	0.842083	0.828913	0.858687	0.871231	0.895966	0.905738	0.896484	0.894245	0.912863	0.905584	0.848055	0.919897	0.880994	0.885238	0.886344	0.884879	0.899755	0.891903	0.894148	0.915203	0.874683	0.869862	0.895837	0.846266	0.887373	0.886862	0.874722	0.902172	0.914177	0.892819	0.882544	0.885225	0.85925	0.85436	0.902565	0.894624	0.881662	0.919063	0.87241	0.857764	0.847104	0.8835
GSE49710_GSM1205710	0.917555	0.929297	0.915686	0.870677	0.882939	0.921883	0.848586	0.866982	0.863579	0.866086	0.88865	0.905404	0.910693	0.891793	0.892983	0.908617	0.905715	0.879481	0.924308	0.896762	0.903107	0.89736	0.874736	0.912944	0.90016	0.902323	0.909301	0.881166	0.9074	0.917921	0.867835	0.887571	0.911131	0.887637	0.900467	0.931166	0.882093	0.891392	0.88026	0.880063	0.877979	0.90834	0.890408	0.900771	0.914214	0.886301	0.884677	0.859422	0.895762
GSE49710_GSM1205711	0.902615	0.92338	0.913641	0.867643	0.901455	0.895345	0.833087	0.862719	0.839147	0.870337	0.878996	0.895049	0.886463	0.906665	0.904596	0.914777	0.892589	0.858993	0.912865	0.883599	0.904517	0.903045	0.898317	0.898476	0.901631	0.901192	0.907084	0.90085	0.873211	0.904039	0.853877	0.8824	0.893651	0.896087	0.878002	0.91018	0.870442	0.890592	0.906217	0.887958	0.861331	0.900957	0.868771	0.89252	0.91701	0.884397	0.87403	0.842373	0.877375
GSE49710_GSM1205713	0.900768	0.910084	0.91673	0.824555	0.852025	0.904611	0.814677	0.835773	0.824708	0.848243	0.849351	0.876735	0.898568	0.875201	0.879529	0.897663	0.898534	0.862202	0.924426	0.876749	0.879406	0.878428	0.866688	0.888101	0.881412	0.890013	0.908385	0.864252	0.880392	0.897696	0.830079	0.851851	0.894366	0.859349	0.916521	0.909314	0.886036	0.865621	0.866783	0.847985	0.858341	0.899001	0.887221	0.872695	0.890984	0.86316	0.856918	0.857574	0.894141
GSE45547_GSM1108776	0.908124	0.893708	0.917187	0.829842	0.860443	0.894011	0.804582	0.822598	0.819119	0.882026	0.831337	0.866646	0.888653	0.89914	0.913741	0.864939	0.891256	0.834125	0.907623	0.859701	0.875116	0.897986	0.87135	0.863995	0.894186	0.894789	0.906929	0.879968	0.85875	0.886307	0.809214	0.839619	0.870336	0.851256	0.881067	0.897861	0.873814	0.852978	0.879078	0.859367	0.849917	0.894448	0.851244	0.86172	0.894281	0.845378	0.836611	0.845656	0.862784
GSE45547_GSM1108777	0.899537	0.913151	0.920794	0.870357	0.882487	0.918494	0.836887	0.847533	0.844801	0.859711	0.866159	0.891878	0.903303	0.886213	0.890636	0.908152	0.893618	0.856332	0.911645	0.881266	0.880548	0.879439	0.889281	0.892954	0.903087	0.887304	0.914383	0.870668	0.870773	0.893815	0.844757	0.873341	0.896726	0.881506	0.894922	0.914919	0.885115	0.890298	0.876645	0.868522	0.856844	0.903998	0.88392	0.881086	0.916515	0.885531	0.866906	0.84903	0.88361
GSE45547_GSM1108780	0.909861	0.901854	0.91365	0.871643	0.879929	0.913553	0.834721	0.854342	0.853614	0.874456	0.858786	0.887304	0.891914	0.907316	0.910578	0.886828	0.885227	0.861455	0.903248	0.877919	0.892802	0.900971	0.888946	0.880646	0.920389	0.906688	0.915082	0.886724	0.867552	0.897007	0.83478	0.863789	0.896273	0.88458	0.877217	0.919342	0.86784	0.887121	0.887735	0.872427	0.862013	0.906526	0.86008	0.878132	0.913092	0.87885	0.860116	0.849442	0.869592
GSE45547_GSM1108781	0.907059	0.906872	0.919421	0.835215	0.852996	0.899303	0.821075	0.830979	0.824599	0.862496	0.840936	0.882882	0.892746	0.891479	0.897043	0.884712	0.889332	0.846067	0.922154	0.862346	0.874824	0.898038	0.874411	0.881739	0.886018	0.896987	0.912697	0.876862	0.876696	0.892412	0.831161	0.858522	0.882251	0.858879	0.895308	0.906799	0.878513	0.856473	0.875531	0.855917	0.8596	0.902123	0.873554	0.871107	0.889645	0.846474	0.842281	0.855455	0.867514
GSE45547_GSM1108783	0.89432	0.904129	0.92222	0.840885	0.872536	0.897582	0.826524	0.830486	0.818873	0.845855	0.848287	0.893148	0.896949	0.884818	0.883677	0.902792	0.890445	0.845883	0.907379	0.85497	0.868856	0.870189	0.879884	0.875207	0.876405	0.887735	0.914816	0.875989	0.854356	0.879603	0.832921	0.859306	0.881103	0.878855	0.889741	0.901337	0.888569	0.877956	0.892352	0.85985	0.851813	0.907506	0.876644	0.867039	0.910658	0.857477	0.851667	0.861421	0.886484
GSE45547_GSM1108786	0.909488	0.923709	0.919397	0.863068	0.88186	0.914964	0.838096	0.849698	0.844456	0.87466	0.865764	0.896549	0.893814	0.903769	0.902733	0.906881	0.890814	0.850171	0.922086	0.875311	0.891937	0.906652	0.891898	0.893136	0.912032	0.903864	0.917364	0.892657	0.881849	0.905794	0.854837	0.876674	0.89374	0.878994	0.885337	0.915943	0.864591	0.878694	0.893794	0.882274	0.854174	0.907167	0.871501	0.889386	0.913023	0.862074	0.86176	0.843029	0.864573
GSE45547_GSM1108787	0.898168	0.906298	0.914093	0.849025	0.862027	0.907988	0.849251	0.834205	0.831111	0.858391	0.860889	0.881076	0.890172	0.87939	0.884734	0.886355	0.881954	0.84925	0.908904	0.874047	0.88211	0.875559	0.862606	0.889238	0.887288	0.88896	0.894096	0.870171	0.877699	0.894118	0.833537	0.863697	0.886211	0.86856	0.90337	0.912173	0.884158	0.874837	0.868559	0.856564	0.859589	0.896082	0.882026	0.867748	0.902695	0.868164	0.850412	0.855807	0.875769
GSE45547_GSM1108790	0.867337	0.858803	0.884135	0.823338	0.850658	0.86882	0.791392	0.813157	0.791976	0.840079	0.831027	0.855396	0.871905	0.873233	0.868222	0.843606	0.87021	0.830231	0.87029	0.847532	0.852366	0.842637	0.836114	0.851007	0.859713	0.867064	0.86627	0.845892	0.83183	0.855421	0.787659	0.820298	0.862988	0.855707	0.878648	0.874927	0.890206	0.878414	0.857077	0.833845	0.852635	0.870662	0.858167	0.833645	0.884059	0.848203	0.835696	0.881203	0.861325
GSE45547_GSM1108791	0.914306	0.905659	0.925329	0.853507	0.872208	0.908253	0.818816	0.833555	0.821072	0.877061	0.849185	0.882371	0.895924	0.903697	0.924386	0.886163	0.896298	0.847043	0.912534	0.865915	0.889748	0.896005	0.882767	0.876492	0.903042	0.906302	0.91835	0.892415	0.859278	0.895493	0.818812	0.855855	0.883865	0.869683	0.887211	0.913412	0.893804	0.875783	0.895695	0.873697	0.867951	0.911258	0.867686	0.867961	0.90784	0.863505	0.84702	0.863645	0.875517
GSE45547_GSM1108795	0.915485	0.918568	0.9291	0.855276	0.883129	0.907801	0.818433	0.835146	0.825448	0.885281	0.854259	0.88659	0.900289	0.908382	0.914638	0.888892	0.899264	0.843501	0.919804	0.873671	0.890756	0.907013	0.883227	0.885524	0.900018	0.902995	0.914718	0.892037	0.87407	0.897674	0.830998	0.870931	0.886317	0.867677	0.882781	0.908861	0.883055	0.867242	0.890979	0.873854	0.855564	0.906348	0.870064	0.87355	0.913304	0.864183	0.84872	0.845705	0.871588
GSE45547_GSM1108796	0.895512	0.870032	0.901463	0.814475	0.86672	0.870017	0.786389	0.809178	0.790886	0.876486	0.814284	0.858699	0.868491	0.903752	0.917294	0.838161	0.87627	0.808177	0.886497	0.828253	0.864448	0.891827	0.870281	0.835568	0.884765	0.892942	0.896452	0.893126	0.828653	0.864549	0.784432	0.819371	0.85038	0.853665	0.849553	0.877676	0.865574	0.847201	0.89751	0.862371	0.847171	0.893075	0.82392	0.837564	0.888516	0.826377	0.8169	0.847923	0.837682
GSE45547_GSM1108797	0.913327	0.922889	0.931714	0.857441	0.871063	0.919715	0.82721	0.839166	0.836483	0.864837	0.866655	0.890682	0.903365	0.889144	0.894393	0.897509	0.900145	0.854347	0.923732	0.883364	0.889838	0.887966	0.871363	0.902153	0.894875	0.89815	0.912144	0.869788	0.887309	0.901596	0.839609	0.874675	0.895815	0.867425	0.910434	0.921028	0.897437	0.87789	0.876841	0.863038	0.861982	0.910123	0.887682	0.875926	0.911999	0.873568	0.860955	0.854716	0.887506
GSE45547_GSM1108798	0.910352	0.930155	0.922512	0.860725	0.87313	0.904745	0.829289	0.843646	0.82936	0.863967	0.871346	0.891746	0.89453	0.892796	0.894309	0.910933	0.893816	0.858918	0.921645	0.885024	0.898385	0.899304	0.883943	0.909714	0.891619	0.894855	0.908732	0.881041	0.885662	0.908913	0.849079	0.880734	0.897248	0.874465	0.892606	0.917146	0.888652	0.877711	0.8801	0.866472	0.863472	0.901962	0.883137	0.884524	0.909136	0.875665	0.865955	0.846999	0.883526
GSE45547_GSM1108801	0.902574	0.917752	0.924856	0.859985	0.869342	0.920663	0.823733	0.828092	0.834439	0.86151	0.852556	0.882007	0.897669	0.887403	0.90143	0.891617	0.891581	0.841121	0.914909	0.867826	0.878535	0.881819	0.873186	0.883845	0.911625	0.890381	0.912747	0.871251	0.868808	0.89026	0.825567	0.868604	0.884102	0.865087	0.896015	0.916018	0.88905	0.877177	0.872525	0.862974	0.857263	0.907261	0.880279	0.865847	0.915021	0.86295	0.846838	0.852472	0.872363
GSE45547_GSM1108802	0.890439	0.889185	0.917242	0.827109	0.857013	0.892066	0.811343	0.825646	0.808388	0.847154	0.845897	0.874253	0.886764	0.886477	0.883848	0.875183	0.891538	0.851987	0.905438	0.861756	0.874555	0.868346	0.868187	0.873421	0.876122	0.895536	0.903181	0.869686	0.852161	0.879375	0.815519	0.83892	0.880173	0.870795	0.909212	0.907356	0.892745	0.874086	0.883059	0.848258	0.863359	0.900907	0.876875	0.853079	0.898282	0.856337	0.847416	0.881158	0.888585
GSE45547_GSM1108803	0.915494	0.925884	0.923801	0.851563	0.880189	0.909419	0.831532	0.852596	0.837906	0.875604	0.876006	0.89517	0.89622	0.896792	0.888725	0.910878	0.895816	0.875383	0.928336	0.891487	0.907028	0.90323	0.878445	0.916678	0.892919	0.909071	0.908934	0.887898	0.901049	0.918131	0.85388	0.870113	0.90719	0.879955	0.902788	0.922677	0.879193	0.881091	0.885506	0.872137	0.866326	0.906032	0.878472	0.888831	0.908197	0.886993	0.871472	0.852854	0.889641
GSE45547_GSM1108804	0.89821	0.911932	0.917516	0.842842	0.863997	0.903375	0.830684	0.838715	0.822747	0.849727	0.870152	0.893168	0.897966	0.878207	0.872467	0.902784	0.898423	0.863156	0.922571	0.879347	0.885594	0.87782	0.86955	0.900211	0.88061	0.89491	0.903136	0.869665	0.881865	0.900154	0.845625	0.867669	0.888386	0.876174	0.911616	0.915862	0.892153	0.883287	0.879541	0.861122	0.868997	0.901519	0.894734	0.882788	0.905447	0.866611	0.868538	0.86615	0.894167
GSE45547_GSM1108806	0.88015	0.907847	0.895922	0.86197	0.885309	0.887483	0.847898	0.867851	0.842266	0.838251	0.878683	0.898179	0.888788	0.872534	0.852834	0.914794	0.887529	0.850173	0.899027	0.884179	0.875564	0.867667	0.877178	0.898925	0.86606	0.869422	0.888004	0.857145	0.873764	0.887681	0.867915	0.883762	0.891199	0.887655	0.881879	0.89684	0.865194	0.883934	0.87066	0.865908	0.852775	0.876234	0.886309	0.891706	0.891355	0.867094	0.880708	0.837631	0.879932
GSE45547_GSM1108807	0.888805	0.885048	0.909771	0.831159	0.875759	0.883306	0.809892	0.83211	0.80421	0.859296	0.844986	0.872616	0.882775	0.905004	0.896873	0.867798	0.891973	0.845269	0.900397	0.856867	0.879229	0.874926	0.87147	0.868372	0.8924	0.89867	0.898775	0.884638	0.847476	0.880974	0.807373	0.83975	0.872613	0.880887	0.891223	0.90122	0.890956	0.889338	0.893874	0.862823	0.871888	0.896442	0.862264	0.85441	0.904414	0.861115	0.846731	0.885471	0.87416
GSE45547_GSM1108808	0.91361	0.920546	0.920594	0.852	0.87408	0.908339	0.830236	0.848538	0.830213	0.881537	0.863084	0.884098	0.889016	0.904674	0.902298	0.901951	0.892308	0.859747	0.928546	0.885329	0.906808	0.913369	0.889477	0.899488	0.906338	0.909712	0.912316	0.896654	0.892145	0.912487	0.842987	0.867516	0.893815	0.873592	0.889981	0.921773	0.870554	0.869723	0.891698	0.881965	0.866132	0.901661	0.866381	0.888404	0.907882	0.868839	0.863386	0.84938	0.875249
GSE45547_GSM1108809	0.91186	0.927456	0.930527	0.853155	0.870252	0.923554	0.833145	0.844756	0.834922	0.863683	0.867138	0.890295	0.9077	0.890951	0.894987	0.905173	0.906887	0.859964	0.92741	0.885033	0.894463	0.892855	0.876373	0.898938	0.888931	0.897608	0.918511	0.878884	0.887566	0.907851	0.847629	0.879056	0.898782	0.872575	0.899506	0.922878	0.890993	0.872537	0.880665	0.868285	0.865334	0.907101	0.88664	0.8816	0.906961	0.867994	0.863356	0.855866	0.897868
GSE45547_GSM1108810	0.901354	0.918414	0.922902	0.860225	0.884093	0.913924	0.842074	0.851618	0.848354	0.857174	0.870991	0.902906	0.905066	0.879592	0.876453	0.912116	0.896008	0.85894	0.915917	0.879065	0.884816	0.879876	0.873405	0.899186	0.883498	0.890603	0.908485	0.875416	0.884396	0.897209	0.856736	0.877679	0.897947	0.88389	0.898034	0.910911	0.883464	0.884866	0.886915	0.877305	0.856672	0.903008	0.888587	0.881583	0.908396	0.872074	0.871372	0.85095	0.894651
GSE45547_GSM1108811	0.916882	0.888439	0.913376	0.822361	0.867823	0.885533	0.798269	0.825642	0.808955	0.889826	0.835688	0.866195	0.882562	0.913759	0.917729	0.864351	0.890406	0.846931	0.907234	0.859987	0.900607	0.906866	0.875651	0.872546	0.892272	0.910465	0.904747	0.900771	0.865539	0.899139	0.800957	0.830081	0.877034	0.860882	0.883959	0.905415	0.874677	0.856149	0.895708	0.868314	0.866002	0.904413	0.844228	0.857562	0.900898	0.856377	0.837394	0.858447	0.871217
GSE45547_GSM1108812	0.913546	0.907629	0.924069	0.847931	0.874329	0.902923	0.825206	0.84574	0.831365	0.876917	0.853347	0.881716	0.893003	0.918009	0.918777	0.884173	0.89463	0.861443	0.908911	0.875672	0.895254	0.901782	0.886145	0.886406	0.901214	0.908963	0.91871	0.89816	0.87137	0.900322	0.827305	0.855461	0.891181	0.88009	0.882225	0.920462	0.880273	0.874349	0.895847	0.87566	0.871216	0.906897	0.860336	0.871305	0.910432	0.871487	0.853597	0.869126	0.8832
GSE45547_GSM1108849	0.89534	0.903997	0.909136	0.846955	0.861236	0.903778	0.822884	0.835674	0.827848	0.855143	0.868593	0.883798	0.893994	0.878625	0.873178	0.88479	0.89529	0.856435	0.907962	0.885089	0.877566	0.872373	0.852847	0.898364	0.879749	0.888383	0.885603	0.853349	0.882217	0.89195	0.833221	0.866399	0.888485	0.866843	0.908403	0.910125	0.899059	0.880683	0.860299	0.847932	0.877959	0.892499	0.896309	0.873831	0.895671	0.873676	0.859836	0.867752	0.885482
GSE45547_GSM1108850	0.900917	0.900261	0.913293	0.853812	0.884594	0.904329	0.82602	0.838235	0.836336	0.866012	0.860208	0.892743	0.891655	0.894212	0.899428	0.891453	0.891684	0.850056	0.908222	0.865267	0.880409	0.880634	0.881354	0.882117	0.909482	0.900471	0.907044	0.887958	0.85929	0.889203	0.827942	0.856805	0.884022	0.880025	0.899018	0.90745	0.885344	0.895865	0.893846	0.874999	0.864487	0.905238	0.870246	0.868183	0.914979	0.872506	0.855331	0.862818	0.87226
GSE45547_GSM1108851	0.884093	0.900781	0.894313	0.87343	0.878587	0.902257	0.849211	0.87428	0.856563	0.850671	0.869788	0.888503	0.879702	0.882175	0.878203	0.900278	0.876078	0.84867	0.887647	0.875362	0.872903	0.876521	0.910319	0.887941	0.90281	0.878417	0.892471	0.873934	0.862164	0.886009	0.843601	0.874295	0.883563	0.879884	0.867351	0.901049	0.855247	0.89047	0.871962	0.874922	0.851531	0.880312	0.862125	0.881816	0.898674	0.861027	0.862511	0.834335	0.852727
GSE45547_GSM1108922	0.761544	0.726576	0.754338	0.792281	0.775293	0.785826	0.73877	0.742567	0.7809	0.768313	0.739319	0.760757	0.743573	0.776396	0.797322	0.712398	0.735035	0.719778	0.720583	0.728554	0.743203	0.752829	0.74587	0.719104	0.835722	0.77736	0.768737	0.780991	0.712298	0.739224	0.697001	0.738918	0.758894	0.778564	0.728106	0.772334	0.732405	0.793661	0.765644	0.780001	0.758565	0.766289	0.701546	0.731176	0.777736	0.7341	0.725346	0.758736	0.700398
GSE45547_GSM1108923	0.726595	0.684659	0.710486	0.735861	0.727536	0.747702	0.687042	0.691415	0.733972	0.744839	0.671881	0.697211	0.694978	0.744244	0.761817	0.665663	0.680376	0.680702	0.680376	0.699839	0.710665	0.724661	0.70478	0.684024	0.81087	0.735265	0.722468	0.742783	0.677462	0.704218	0.6423	0.680611	0.725423	0.721078	0.684667	0.735625	0.680964	0.731888	0.716725	0.745671	0.708308	0.72675	0.646071	0.685652	0.735478	0.701817	0.678379	0.706571	0.656752
GSE45547_GSM1108924	0.785182	0.73899	0.788845	0.751868	0.772922	0.778679	0.698967	0.719269	0.725682	0.7895	0.70785	0.740462	0.759716	0.835738	0.838871	0.706891	0.766976	0.724124	0.745495	0.721669	0.761561	0.778769	0.772747	0.712459	0.835295	0.803216	0.803495	0.805663	0.700726	0.749184	0.668196	0.707585	0.756304	0.77005	0.751058	0.784655	0.765856	0.771391	0.802366	0.774561	0.767986	0.794982	0.701473	0.715422	0.797391	0.734635	0.712851	0.79475	0.729239
GSE45547_GSM1108925	0.77781	0.760825	0.772896	0.816048	0.782024	0.820548	0.776286	0.766079	0.815122	0.764058	0.766003	0.788572	0.775985	0.776593	0.788335	0.752784	0.75249	0.753502	0.750175	0.767458	0.766322	0.762882	0.752148	0.761071	0.843043	0.781835	0.780491	0.775496	0.760868	0.770938	0.749829	0.776667	0.790985	0.792264	0.768823	0.806759	0.751589	0.809598	0.763306	0.789906	0.775177	0.782046	0.748266	0.772227	0.794868	0.760482	0.75955	0.773881	0.737365
GSE45547_GSM1108926	0.73389	0.688166	0.736402	0.723282	0.717986	0.752449	0.672103	0.674243	0.703876	0.729672	0.660371	0.6958	0.718166	0.774101	0.782449	0.656607	0.713815	0.681593	0.689423	0.683466	0.707617	0.715138	0.71247	0.666738	0.796823	0.746754	0.749962	0.73586	0.660987	0.69836	0.626197	0.670193	0.713567	0.722737	0.716988	0.746836	0.727334	0.732595	0.735653	0.723363	0.731203	0.750049	0.666878	0.669577	0.747767	0.690945	0.666543	0.76349	0.684237
GSE45547_GSM1108927	0.79769	0.760787	0.799411	0.78008	0.767307	0.817827	0.72362	0.722405	0.760423	0.793426	0.71858	0.750193	0.766713	0.799392	0.833443	0.729318	0.756923	0.73177	0.762572	0.744801	0.766876	0.787355	0.763384	0.738144	0.862247	0.802208	0.805841	0.796076	0.731934	0.768888	0.688132	0.735061	0.779144	0.765418	0.762227	0.802638	0.761156	0.780145	0.779987	0.78166	0.762215	0.801084	0.715885	0.735978	0.798279	0.745444	0.72079	0.765681	0.728065
GSE45547_GSM1108928	0.772283	0.759004	0.778296	0.790109	0.753866	0.822933	0.737335	0.729003	0.77917	0.756104	0.723961	0.751174	0.760439	0.772682	0.790504	0.738098	0.737539	0.731999	0.746448	0.747896	0.754628	0.757234	0.746893	0.738265	0.843153	0.781028	0.789352	0.761463	0.735259	0.756374	0.70545	0.743673	0.778242	0.76512	0.750646	0.800308	0.73584	0.773478	0.750577	0.767351	0.746261	0.782051	0.717155	0.742569	0.785718	0.735178	0.724446	0.74606	0.725035
GSE45547_GSM1108929	0.738036	0.710525	0.730105	0.746039	0.721798	0.775181	0.69661	0.692654	0.745988	0.733076	0.68805	0.713595	0.720286	0.741294	0.762322	0.691641	0.701881	0.70563	0.705851	0.718889	0.719222	0.727363	0.708317	0.706831	0.816298	0.744679	0.738099	0.731875	0.700998	0.721576	0.657259	0.697108	0.739773	0.720013	0.713285	0.753962	0.706404	0.741928	0.706803	0.729088	0.717168	0.736997	0.681457	0.70121	0.745697	0.706893	0.686354	0.715141	0.68454
GSE45547_GSM1108930	0.788723	0.786341	0.789255	0.804786	0.761351	0.83506	0.74257	0.740762	0.789592	0.753648	0.748805	0.767505	0.775765	0.774353	0.795554	0.760642	0.758487	0.751068	0.771747	0.767515	0.770677	0.766049	0.754517	0.767668	0.853073	0.789688	0.799336	0.762549	0.758176	0.777809	0.72758	0.765886	0.794691	0.768895	0.781258	0.818303	0.759161	0.792778	0.752527	0.766873	0.762669	0.795623	0.747392	0.758838	0.795722	0.754815	0.744473	0.755257	0.743033
GSE45547_GSM1108931	0.754731	0.716558	0.743176	0.7507	0.724565	0.781087	0.70225	0.692405	0.751265	0.749664	0.689574	0.720056	0.733838	0.750837	0.770616	0.696341	0.716402	0.707138	0.713652	0.732134	0.727384	0.73456	0.707759	0.714988	0.808063	0.753994	0.74437	0.727939	0.710456	0.727443	0.658386	0.700484	0.74795	0.721735	0.727845	0.761553	0.723629	0.745307	0.715957	0.730283	0.730242	0.748394	0.693381	0.71009	0.751818	0.711478	0.69211	0.723988	0.698766
GSE45547_GSM1108932	0.668229	0.674439	0.66759	0.740635	0.67921	0.7259	0.673163	0.650638	0.719372	0.66191	0.662005	0.6729	0.670699	0.665258	0.682538	0.646857	0.644412	0.628681	0.643887	0.66436	0.65039	0.654676	0.645398	0.655075	0.753153	0.66309	0.670599	0.646433	0.650905	0.655433	0.64951	0.705113	0.675654	0.664635	0.648269	0.695962	0.640908	0.688176	0.624737	0.668842	0.640997	0.660934	0.642253	0.666879	0.695285	0.657489	0.643191	0.634644	0.610414
GSE45547_GSM1108933	0.737266	0.713002	0.738323	0.753768	0.724467	0.780925	0.70224	0.688027	0.740036	0.726791	0.687091	0.721546	0.733678	0.736036	0.756462	0.693491	0.710346	0.693638	0.702502	0.718225	0.709267	0.711226	0.704891	0.702803	0.800834	0.741312	0.742242	0.720904	0.693579	0.709509	0.658694	0.707976	0.739131	0.72319	0.717934	0.754392	0.723181	0.746272	0.708886	0.723844	0.714246	0.742214	0.697844	0.703166	0.753237	0.706311	0.686981	0.721698	0.692649
GSE45547_GSM1108934	0.759617	0.728205	0.764941	0.750238	0.750229	0.772709	0.691289	0.697564	0.711798	0.762695	0.691776	0.726593	0.753145	0.813848	0.807673	0.690079	0.750031	0.701844	0.725072	0.713129	0.731624	0.74399	0.73801	0.700724	0.804524	0.770672	0.773632	0.763644	0.685963	0.725637	0.655733	0.711804	0.736252	0.742534	0.740374	0.769506	0.772802	0.753433	0.757387	0.744104	0.754903	0.769386	0.706722	0.696636	0.776465	0.720071	0.687921	0.797451	0.711286
GSE45547_GSM1108935	0.832794	0.80866	0.838159	0.825163	0.816702	0.848774	0.768674	0.77341	0.795908	0.812468	0.780363	0.813136	0.83878	0.829849	0.847312	0.791992	0.817341	0.773493	0.809897	0.792562	0.801269	0.805637	0.79905	0.788204	0.859993	0.828471	0.836611	0.811504	0.779951	0.803531	0.750876	0.793522	0.819199	0.809947	0.812941	0.835784	0.823394	0.826863	0.805353	0.801749	0.796451	0.829544	0.796511	0.79345	0.860151	0.79492	0.779113	0.811345	0.796025
GSE45547_GSM1108938	0.864767	0.871963	0.874485	0.860335	0.880379	0.867496	0.818557	0.833956	0.826774	0.853393	0.848361	0.866101	0.857083	0.872287	0.866303	0.856222	0.852181	0.813073	0.870844	0.850138	0.853748	0.861833	0.854535	0.858297	0.881413	0.857974	0.86221	0.859417	0.84178	0.857648	0.829031	0.858322	0.854124	0.865	0.843794	0.874311	0.846229	0.865369	0.857078	0.860192	0.835087	0.85711	0.838591	0.863342	0.893112	0.857275	0.842631	0.823279	0.826437
GSE45547_GSM1108939	0.918725	0.921662	0.908482	0.860808	0.866678	0.910078	0.834051	0.853256	0.852167	0.878975	0.877409	0.892608	0.897272	0.888365	0.886378	0.899685	0.894548	0.877004	0.91405	0.906227	0.906199	0.901794	0.865372	0.919723	0.886158	0.891154	0.897136	0.873223	0.903049	0.918648	0.856764	0.882239	0.911078	0.867931	0.891141	0.91969	0.886513	0.871189	0.864411	0.863865	0.870076	0.894046	0.884425	0.894446	0.895501	0.890813	0.871106	0.84511	0.891886
GSE45547_GSM1108940	0.894892	0.872762	0.888931	0.833884	0.860278	0.87885	0.798403	0.827517	0.816898	0.876335	0.840532	0.867166	0.88461	0.893326	0.886628	0.851748	0.886896	0.842462	0.883384	0.876195	0.875205	0.872392	0.849696	0.874965	0.878738	0.878587	0.877432	0.865701	0.858555	0.879335	0.807334	0.841737	0.880327	0.856562	0.883326	0.889442	0.904325	0.867372	0.86251	0.849006	0.866858	0.879315	0.864662	0.851041	0.89493	0.870103	0.849954	0.874484	0.874989
GSE45547_GSM1108941	0.906746	0.914122	0.922243	0.864773	0.877539	0.918033	0.825023	0.850176	0.837437	0.866289	0.865179	0.888566	0.904794	0.897415	0.900213	0.893836	0.905105	0.852826	0.912226	0.882902	0.887165	0.883592	0.882038	0.889868	0.90114	0.896639	0.918283	0.879563	0.870206	0.894589	0.839213	0.876319	0.892283	0.883338	0.904724	0.919805	0.894472	0.88569	0.885937	0.864969	0.861071	0.908739	0.88449	0.874953	0.91377	0.881267	0.861872	0.864338	0.888702
GSE45547_GSM1108944	0.899225	0.900866	0.898344	0.852823	0.863222	0.900539	0.81239	0.845287	0.828005	0.864521	0.863814	0.877949	0.887861	0.886111	0.886393	0.877451	0.889094	0.857564	0.901308	0.879606	0.887112	0.879258	0.854449	0.887796	0.889591	0.892009	0.892457	0.869178	0.876887	0.897302	0.834638	0.866502	0.887364	0.868848	0.896241	0.910951	0.885589	0.874597	0.860704	0.85055	0.872775	0.888719	0.872196	0.868436	0.894245	0.883017	0.856162	0.864346	0.87237
GSE45547_GSM1108946	0.861902	0.874143	0.853286	0.857873	0.863758	0.862322	0.823642	0.852677	0.844754	0.827192	0.873222	0.873749	0.867837	0.829683	0.815686	0.880096	0.862572	0.837997	0.861349	0.87612	0.860601	0.837704	0.83511	0.88408	0.844254	0.831758	0.841458	0.823459	0.869287	0.869027	0.857891	0.866088	0.87333	0.857585	0.859207	0.870557	0.842811	0.870733	0.82372	0.843955	0.833579	0.838341	0.864267	0.883711	0.871767	0.87328	0.883491	0.806264	0.856094
GSE45547_GSM1108948	0.906797	0.892364	0.908124	0.847173	0.862639	0.891369	0.811923	0.836293	0.822247	0.876106	0.852444	0.869204	0.88847	0.909631	0.900828	0.873302	0.896467	0.870272	0.894193	0.890579	0.891785	0.890432	0.868612	0.895668	0.891151	0.894481	0.894913	0.87554	0.866477	0.898167	0.816955	0.850626	0.893747	0.869555	0.89271	0.907579	0.896602	0.87733	0.871353	0.853205	0.880568	0.890773	0.871139	0.85897	0.897531	0.883846	0.855797	0.874861	0.891383
GSE45547_GSM1108956	0.907664	0.896981	0.884521	0.854755	0.871127	0.881888	0.818695	0.856597	0.84787	0.878939	0.869184	0.874639	0.876437	0.895075	0.879356	0.882278	0.881727	0.872227	0.884228	0.897358	0.899801	0.891249	0.86128	0.908316	0.890558	0.8814	0.878271	0.870395	0.880084	0.908621	0.839198	0.857186	0.896565	0.866777	0.873383	0.899681	0.864197	0.875812	0.855612	0.852741	0.858744	0.870194	0.855809	0.883166	0.894856	0.89769	0.868171	0.832861	0.869652
GSE45547_GSM1108959	0.814842	0.780745	0.828611	0.7708	0.803915	0.792212	0.731912	0.761272	0.740286	0.800365	0.754804	0.785942	0.803467	0.860121	0.850655	0.760285	0.817816	0.767029	0.792625	0.763952	0.795375	0.801037	0.808842	0.761184	0.82809	0.826295	0.829601	0.82721	0.739694	0.787895	0.712662	0.747066	0.793128	0.811293	0.807219	0.808828	0.829056	0.812667	0.836746	0.794242	0.810394	0.824798	0.765651	0.756351	0.825997	0.775318	0.763895	0.852656	0.796874
GSE45547_GSM1108960	0.868837	0.873417	0.883202	0.830244	0.857404	0.87779	0.815006	0.833575	0.822755	0.828419	0.845295	0.867333	0.872195	0.848286	0.842842	0.86769	0.86789	0.842561	0.881904	0.866316	0.862249	0.836833	0.832762	0.872014	0.858929	0.862304	0.865316	0.836215	0.861926	0.86776	0.8228	0.838144	0.874141	0.864233	0.89806	0.886471	0.883805	0.877273	0.850598	0.841168	0.856349	0.871093	0.870229	0.856809	0.880553	0.859842	0.857642	0.86155	0.880074
GSE45547_GSM1108961	0.889092	0.876061	0.861345	0.850691	0.865962	0.869005	0.833612	0.867098	0.861544	0.871422	0.877875	0.878179	0.870193	0.857959	0.8634	0.864465	0.872088	0.86267	0.870798	0.882081	0.876869	0.884263	0.841655	0.880613	0.880516	0.871045	0.859451	0.859322	0.881111	0.892593	0.844003	0.860759	0.892573	0.869153	0.846102	0.87593	0.829482	0.876848	0.842547	0.853804	0.856124	0.857174	0.852838	0.892058	0.860347	0.874897	0.8731	0.815153	0.85032
GSE45547_GSM1108966	0.891639	0.909981	0.905026	0.86253	0.879461	0.900333	0.826618	0.876404	0.835287	0.85052	0.869971	0.888286	0.887974	0.886418	0.882894	0.90641	0.889625	0.847369	0.90455	0.874252	0.881143	0.879684	0.923823	0.891209	0.890442	0.879934	0.904911	0.874182	0.8621	0.891243	0.848566	0.874187	0.887004	0.880971	0.883307	0.906048	0.870073	0.885231	0.880372	0.866067	0.852961	0.891244	0.873372	0.880126	0.903823	0.884898	0.86613	0.838229	0.870294
GSE45547_GSM1108967	0.906733	0.930689	0.925203	0.860603	0.870802	0.917426	0.83272	0.85577	0.842729	0.854226	0.876611	0.896317	0.901842	0.892079	0.885935	0.919913	0.90197	0.871295	0.923303	0.89461	0.893112	0.888855	0.886203	0.910298	0.893784	0.897094	0.916415	0.87436	0.886678	0.908292	0.852723	0.882352	0.902991	0.880386	0.903388	0.924484	0.890841	0.887544	0.879426	0.863102	0.86238	0.90169	0.889046	0.886808	0.909509	0.889476	0.871952	0.854077	0.895681
GSE45547_GSM1108968	0.906497	0.920393	0.919213	0.854429	0.874358	0.911674	0.828919	0.856429	0.843326	0.861305	0.874858	0.891975	0.895596	0.892059	0.890664	0.902997	0.899848	0.868672	0.923299	0.891129	0.898376	0.893659	0.883493	0.906666	0.905296	0.903219	0.906064	0.878698	0.894015	0.910053	0.847708	0.870301	0.906816	0.880074	0.910566	0.921208	0.880721	0.889297	0.876652	0.86306	0.863076	0.900211	0.885301	0.88596	0.907102	0.88908	0.872068	0.858179	0.887632
GSE45547_GSM1108974	0.8877	0.88793	0.909334	0.829514	0.855025	0.879501	0.807452	0.826209	0.807534	0.842559	0.851227	0.871048	0.881778	0.88813	0.879708	0.870377	0.891087	0.858683	0.900832	0.860367	0.881005	0.866576	0.855277	0.87507	0.867432	0.888274	0.890842	0.868846	0.85809	0.88509	0.81643	0.839962	0.878545	0.868603	0.900844	0.89764	0.891329	0.871649	0.876587	0.850388	0.872576	0.889872	0.870024	0.850406	0.886923	0.860412	0.850651	0.888518	0.889814
GSE45547_GSM1108975	0.86137	0.852098	0.858283	0.837574	0.869706	0.838038	0.807041	0.880763	0.814018	0.843876	0.840116	0.857045	0.843214	0.870384	0.866591	0.840406	0.85483	0.816455	0.84862	0.836523	0.85006	0.858227	0.916379	0.840919	0.862337	0.855805	0.861369	0.868395	0.818462	0.849804	0.815718	0.83345	0.854705	0.862727	0.821217	0.853894	0.827243	0.859696	0.867362	0.850031	0.825273	0.849751	0.824421	0.850822	0.86198	0.843453	0.843709	0.814166	0.828315
GSE45547_GSM1108978	0.906529	0.917359	0.9178	0.857552	0.886876	0.897798	0.830989	0.864041	0.839437	0.875201	0.870838	0.892316	0.895604	0.903649	0.896548	0.909097	0.905579	0.861848	0.910788	0.881695	0.894471	0.898937	0.895356	0.894934	0.894892	0.89822	0.920967	0.894515	0.874896	0.901245	0.846054	0.871081	0.896962	0.885588	0.878114	0.907513	0.870594	0.882955	0.894959	0.878725	0.854638	0.896827	0.86819	0.890147	0.905953	0.878636	0.870277	0.847456	0.881844
GSE45547_GSM1108984	0.893672	0.900485	0.909922	0.840711	0.860356	0.899886	0.817878	0.843567	0.826366	0.839762	0.863632	0.878897	0.887809	0.879193	0.874841	0.891901	0.892886	0.864011	0.91468	0.879537	0.893016	0.8693	0.861085	0.889197	0.881526	0.892965	0.893468	0.86397	0.875018	0.896161	0.831546	0.8562	0.893424	0.873245	0.915945	0.911554	0.888796	0.882561	0.871396	0.855729	0.871724	0.895221	0.882224	0.866259	0.893707	0.876092	0.866156	0.873721	0.893754
GSE45547_GSM1108987	0.886424	0.900891	0.894352	0.844457	0.888424	0.87336	0.83068	0.846208	0.835943	0.853522	0.859382	0.887763	0.86622	0.874703	0.869873	0.900523	0.869957	0.865416	0.900801	0.866646	0.886342	0.886379	0.879041	0.887063	0.887435	0.889612	0.885681	0.88721	0.880849	0.890196	0.84853	0.85527	0.889315	0.879603	0.861755	0.888017	0.850348	0.880969	0.888902	0.877386	0.844373	0.884331	0.846614	0.880264	0.892384	0.871248	0.873698	0.832404	0.871732
GSE45547_GSM1108990	0.861739	0.808972	0.839512	0.757179	0.8171	0.804169	0.715174	0.765455	0.747458	0.870806	0.757367	0.801477	0.816229	0.859155	0.879771	0.782684	0.821854	0.759636	0.836006	0.776432	0.814133	0.88087	0.823106	0.773582	0.837	0.844788	0.84211	0.853687	0.783226	0.825536	0.732257	0.756796	0.800558	0.782244	0.778456	0.810214	0.788151	0.772478	0.838603	0.813256	0.781109	0.831859	0.756282	0.79246	0.822792	0.777154	0.764143	0.763695	0.766081
GSE45547_GSM1108992	0.899267	0.914078	0.925	0.857615	0.879382	0.908956	0.823987	0.84164	0.825364	0.85391	0.866336	0.888439	0.903143	0.890755	0.893097	0.90175	0.902655	0.856568	0.911616	0.880487	0.885813	0.875825	0.882458	0.89313	0.88754	0.889921	0.909175	0.872957	0.866462	0.892365	0.83571	0.870443	0.889711	0.878464	0.901129	0.914026	0.899283	0.886538	0.884864	0.860455	0.857493	0.903997	0.887142	0.873971	0.916082	0.881682	0.863269	0.860103	0.895648
GSE45547_GSM1108993	0.914338	0.901676	0.92474	0.841489	0.86936	0.902155	0.802632	0.830336	0.810405	0.874003	0.844176	0.879961	0.894178	0.909533	0.922138	0.883063	0.894716	0.844695	0.920764	0.859512	0.887643	0.902346	0.882602	0.873818	0.900146	0.911395	0.912774	0.89388	0.860354	0.894708	0.814192	0.848224	0.877308	0.862591	0.88931	0.910669	0.884555	0.867769	0.893785	0.86703	0.862898	0.907976	0.864687	0.86395	0.908766	0.861356	0.841213	0.85852	0.870453
GSE45547_GSM1108995	0.911846	0.918316	0.925966	0.862174	0.886342	0.909495	0.830108	0.851852	0.83594	0.868201	0.869087	0.893074	0.895176	0.903819	0.908875	0.904108	0.895363	0.858811	0.923849	0.878575	0.89656	0.897587	0.890432	0.89827	0.902077	0.910146	0.913242	0.896943	0.879798	0.904919	0.843344	0.867921	0.896243	0.882689	0.901727	0.918193	0.887262	0.889189	0.899081	0.877085	0.866899	0.907545	0.877367	0.879121	0.916255	0.87946	0.8644	0.863157	0.883721
GSE45547_GSM1108996	0.911618	0.919325	0.916612	0.856763	0.875589	0.915503	0.824239	0.846249	0.84401	0.869084	0.856902	0.884984	0.901074	0.891867	0.903073	0.901496	0.893381	0.858047	0.920752	0.881577	0.89194	0.896311	0.884178	0.888527	0.909088	0.900307	0.91241	0.87781	0.877289	0.903675	0.836488	0.864186	0.897451	0.867719	0.894029	0.913268	0.875511	0.872937	0.878653	0.870272	0.853224	0.903743	0.874818	0.881984	0.910938	0.870111	0.861767	0.841572	0.880426
GSE45547_GSM1108997	0.911027	0.900641	0.923986	0.854811	0.869172	0.912699	0.821003	0.835547	0.831962	0.867376	0.843044	0.877627	0.896974	0.903241	0.919947	0.879305	0.892802	0.848768	0.908758	0.861341	0.886282	0.896686	0.882235	0.868091	0.905615	0.903077	0.91859	0.88956	0.860627	0.892899	0.819366	0.853427	0.884285	0.868463	0.881538	0.911193	0.880789	0.870351	0.892407	0.873073	0.863103	0.908569	0.860522	0.864401	0.905072	0.852198	0.847253	0.855329	0.874194
[truncated: 1,182 more rows]
[truncated: 1,517 more columns]

## Sheet: Sample
Table S1. Basic Information of 1566 Samples
[truncated: 1,567 more rows]

## Sheet: Survival
Table S1. Samples with Survival Information
ScanID	Sample	Subgroup	Group	Age(>18M)	INSSstage	MYCN-AMP	Gender(Male)	High.risk	Event	Day	Profression_free_survival_time(days):ch1	Event_progression_free	Subgroup0917	1p	11q	17q
[truncated: 1,239 more rows]
