# Supplementary material for: Identification of MYCN non-amplified neuroblastoma subgroups points towards molecular signatures for precision prognosis and therapy stratification
Source: Br J Cancer. Author manuscript; Available in PMC 2024 May 27. (PMC7616008; doi:10.1038/s41416-024-02666-y)
Supplement: Table S2 [file EMS194837-supplement-Table_S2.xlsx]

## Sheet: Supplementary_Table_2
Table S2. List of Top 50% Variable Genes for Consensus Clustering.
top 50% variable genes (n=5792)
PAGE5
DDX3Y
CCL19
EIF1AY
EYA4
POU4F2
FSTL5
VSNL1
MMP12
PCP4
CDH10
DLK1
SEMA3E
BMP7
SPP1
FOSB
OGN
GCGR
AMIGO2
SST
CARTPT
DIRAS3
GRIN3A
MMP9
GPR22
FOS
CDH18
HBB
DCN
PTGDS
NELL1
CXCL14
OLFM3
GABRG2
NPTX2
ITGA8
ASCL1
POF1B
PLP1
CALB1
CYR61
CBLN2
CHL1
CRH
NLGN1
SLITRK6
CDH12
CCR7
HS3ST5
SV2B
ACTN2
CXCL9
SFRP4
RPRM
AKAP7
RELN
DGKB
NEFL
CDH8
CCL21
CCL18
LUM
MC4R
NPY
GZMK
S100A8
IGJ
C7
LRRTM4
SEMA3C
CYB5R2
ZFP36
ADRB2
THBS4
GREM1
POSTN
GABRB1
TIMD4
MAGEA1
IGSF21
LYZ
CCDC68
LEMD1
ST6GALNAC5
GNGT1
CD69
FGF9
NAP1L2
F13A1
C3
EYA1
UTY
ABCB1
LGALS2
EFEMP1
PLAT
SYNPR
FEV
SLC18A1
ECEL1
PBK
ANKFN1
RGS1
ATP8A2
IFI44L
SLITRK3
EPHA5
NUF2
CCBE1
CTGF
CA10
CENPF
PMAIP1
CREG2
RORB
PKIB
ALDH1A1
MAGEA10
COL1A1
NTRK3
CXCL10
KRT19
SH3GL3
CPNE8
DNASE1L3
FBLN5
SLC22A15
FOXN4
IL7R
CRYBA2
PCSK2
LDHAL6A
AGT
MKI67
MFAP5
COL3A1
CYP1B1
MAB21L2
NTRK1
MGP
COL1A2
NCAPG
IFI6
IL13RA2
CTAG2
CD52
LRRC3B
DKK1
ASPN
DYNC1I1
BIRC3
C1S
SULF1
GPM6B
DTL
TM4SF4
TWIST1
LTB
SPON1
PLAC8
MEIS2
SNX10
EGR1
ANGPTL7
HBD
DACT2
HRH1
KIF20A
COX7A1
HS6ST2
CDCA5
C1QTNF2
NOV
IFI27
RYR2
CKAP2L
TROAP
CCL2
BIRC5
PRUNE2
ZNF536
HOXB2
SPC25
RIT2
CDH19
PTTG1
LY6H
INSM1
MAD2L1
TCERG1L
UBE2C
PTPRR
KIF15
ENTPD3
MYOT
C1R
CD163
ATP1A2
TTK
TYMS
SLITRK1
CEP55
SORCS1
PDIA2
POPDC3
ADAMDEC1
CPEB1
AMH
NGFR
THBS2
TRH
ITK
CRLF1
CD5L
TAC3
DACH1
DPT
FOXM1
SHOX2
HIST1H1A
TK1
HMOX1
TCL1A
ZMAT4
RRM2
KLHL4
IL7
VCAN
MELK
RPH3A
EXO1
NPFF
COL11A1
DSCAM
TG
GZMA
RGS9
TPX2
NTNG1
PCDH9
IFITM1
IGF2BP1
GPR171
KIF25
SELL
MAGEL2
UNC5D
CD48
LRRC4C
BCL11A
PTGFR
TMEM176A
SFRP1
NMNAT3
CNTNAP4
MGAT4C
PTPRZ1
EGLN3
NPY2R
MCM10
HIST1H1C
HOXC9
ABCC8
NUSAP1
FUT1
CDKN3
ASPM
PCSK1
KIF18A
KIF11
EPB41L3
SLC44A5
RCAN3
GRM8
SERPINF1
SEMA3D
COL8A1
NDST3
EDIL3
FAM64A
FST
CDCA8
FAP
S100B
PTN
MAL
GFRA2
CD3G
CCL5
MFAP4
APOD
SSTR2
IFI44
AMICA1
CENPA
TIMP1
EMP1
TNFAIP6
KIF2C
IFIT1
NXPH1
CCNB1
ZNF804A
CCNA2
C8orf4
RAD51AP1
NDC80
KCNK2
PLA2G7
CD37
SERPINA5
FAM83D
CFH
MAOB
HS3ST2
ANLN
CD36
LUZP2
LRRN1
MYH11
SALL4
KCNQ2
ALS2CR11
CCNA1
RHBG
MKRN3
CXCL12
RAD51
FMOD
MOXD1
LRRC7
TRPV2
ITM2A
TIMP3
FAT4
CLSTN2
HLA-DPA1
FANCI
DUSP1
RHBDL3
SRPX
PCDHB6
ADAMTS1
MX1
CDC20
COMP
GNG8
CITED2
AURKA
ADH1A
KLRB1
FMO3
RGS2
NEK2
NCAPH
KIAA0319
MPP6
EGR2
COL15A1
ENPP2
FCGR3A
OSBPL3
HPCAL4
CXorf57
RAB37
IL18
PTCHD1
NDUFA4L2
TMTC2
KIF4A
CRYGC
PGAM2
NGEF
ALOX5AP
MYBL2
SERPINE1
COL5A1
BUB1
PRPH2
ALK
KLHL13
COL4A2
CETP
FBXO2
PRRX2
S100A10
LCK
NDN
AQP1
E2F1
CD247
CTSH
BDKRB1
CBLN4
TESC
NID2
CLEC3B
CDC6
KIAA1683
BAIAP3
GFRA3
TUBA4A
FNDC5
GINS2
MGC24103
SNCA
SOX6
DNER
PNMT
HTR2B
CEBPD
MYH7
RND3
TM4SF1
ZFHX4
NMU
TRIM22
CENPE
SYT13
EFS
CDCA2
SHROOM3
TFF3
RARRES2
PLSCR4
RASD1
CENPK
CD86
PCDHB2
TDO2
SPOCK2
RAB3B
TCEAL2
RAC2
SPARCL1
PRICKLE2
FAM19A5
PGM2L1
GADD45B
PRND
DDR1
GIMAP7
PTPRT
HLA-DPB1
CTSZ
FGL2
INHBB
S100A9
HS3ST4
PPL
PLOD2
INHBA
NNMT
GTSE1
FAM110B
ACP5
PRSS35
ENPP4
CKS2
MEIS1
LAMA2
SIX3
GATA6
CD74
C1QB
LRGUK
SLCO2A1
PDE8B
PPP1R14A
SORCS3
PDLIM3
IGF1
KIF14
PTPN3
HMMR
SLC6A2
ADRA2A
KCND2
POLQ
LPL
C1QA
ANGPTL4
SLC27A2
CNTN1
ADCY8
COL12A1
HMGCLL1
KIF23
SKAP1
CCDC3
TMEM71
NEIL3
PLD5
CAPG
SOD3
CNTNAP2
TAGLN
STK33
CFD
MAGEA4
OIP5
CHODL
PVRL3
CPVL
SCN7A
MDGA1
IGFBP5
HMX1
NAALAD2
PACSIN1
SERPING1
SPAG6
GIMAP2
IFI30
COL9A2
BLM
HMGB2
CHRDL1
E2F8
TACC3
HLA-DMB
TGFBI
NUPR1
CHST8
KCNG1
IL1B
IGSF9
IRX5
PDK4
ZFPM2
PCDHB10
PPP2R2C
PPIC
SMOC2
GPR83
ESM1
CD19
CHST1
KIAA1161
ZWINT
KLHDC8A
NKG7
SLC35F3
SEPP1
C10orf82
RHOH
ALAS2
PLS3
GAL3ST1
CCL8
PRSS36
NEGR1
ALDOC
HSPA1A
CGNL1
SRGN
HIST1H4D
GBP5
HLA-DMA
CDH6
GZMB
IL2RB
ABCA8
CD53
TMEFF2
ACTG2
SEMA3A
E2F7
SPAG5
COL5A2
ABCA6
C1QL1
TSPAN8
PLEK
C10orf10
LAPTM5
ENPP5
TNFRSF12A
SLAMF7
GPC3
DEPDC1
MND1
PRC1
ARHGAP9
RET
KIRREL3
C20orf26
COL16A1
HCST
EPHB3
ATP2B3
SCG2
GATA2
KAL1
RAPGEF4
LXN
MT1X
MAB21L1
A2M
TSPAN2
LHFP
CAV1
SLC18A2
CHGB
CDC25C
SCGN
ZAP70
ONECUT2
PCDHB4
CROT
PRPH
LCP1
ADM
CDH7
GPNMB
GBP1
CHEK1
KLF4
NCAN
FBP1
SLIT2
IER3
SDPR
BTN3A2
GEM
MNDA
IGSF10
HES1
CTSS
FCER1A
SLAMF8
MEOX2
ACTA2
PRSS12
IGFBP4
CNR1
PCDHB18
INSM2
CD14
PCOLCE2
SPARC
FBLN2
RARRES3
CPXM2
GSTT1
CRTAC1
CENPN
CXCR4
BCL6
CAMK4
CSTA
LIN28B
TYROBP
RBP5
C1QC
BGN
PCDH8
CCL11
THNSL2
LAMB2
PCDH17
MAGEE2
SIX1
MAP7
HOXC8
DHCR24
CAMP
MAOA
BST2
IRF8
SAMD9L
HTRA1
GPR98
EMCN
G0S2
ZDHHC2
AKR1C3
MXRA5
CDCA7
LAMP3
FBXO5
CCR2
OLFM1
PPEF1
CA2
TAP1
TOX
LGALS1
EVI2B
SLITRK5
CD1C
ACRV1
VCAM1
ISLR
PLCD4
HLA-DRA
UHRF1
RGS5
ARHGAP15
FEZ1
ANKRD35
CAMK2A
EGFLAM
FLRT2
AHR
SLC40A1
PARVA
IFI16
IFITM3
GPR26
ARSF
NLRP3
SCN2B
BRIP1
AMPH
HCLS1
POMC
NR2F2
PPFIBP2
EPDR1
FRMD3
COLEC12
CDT1
MT1M
CBLN1
OMD
THBS1
CTHRC1
FAM111B
CALCRL
TFAP2B
PLK1
TMEM54
DOK6
KLHL1
TIAM2
PTPRO
ERCC6L
GUCY1A3
HLA-F
CXCL1
BTBD11
IFIT3
GALNT14
PTPRC
KCNS3
PEG10
EOMES
TRAT1
FXYD7
GULP1
SLIT3
ISG15
SRPX2
ISLR2
NTS
ROBO1
ARHGAP11A
PACRG
SLC7A4
FHL2
PFKFB3
CYP3A7
NRXN1
SAMD11
CACNG3
HOXC10
CYBRD1
PCDH10
COL4A1
CD96
TPPP3
ARHGDIG
SELP
SGOL2
ZNF671
RGS16
MS4A4A
AEBP1
FPR1
HLA-E
HIST1H2BG
PKMYT1
CENPH
CXCR3
IGFBP3
CTSG
GIMAP4
GFPT2
NNAT
RAB31
CILP
MCM2
PDLIM5
ICA1
ELL2
SYT9
IGFBP6
OLFML2A
NOSTRIN
DENND2D
FYB
PLXNA2
SNCB
DAB2
PAG1
CD27
NTNG2
FCN1
IFITM2
TNFSF13B
GABRP
RGS4
DEPDC1B
PARP9
TGFBR3
STEAP2
MAP3K5
THBD
STAT6
ATAD2
LRRC2
PON2
PIK3R1
CX3CR1
PCDHB7
C2orf40
XAF1
HIST1H1B
GABRG1
PMP22
SLC15A3
ADRA2C
BTBD3
CENPM
CSF1R
SYT3
HLA-DQB2
LMO1
RNASE1
SH3GL2
CXCL2
ITGB5
ASF1B
RARRES1
HSF4
GPR34
HS6ST3
SHD
SELE
RNF128
DUSP5
AJAP1
STX3
SPRY4
ADAMTS8
TLN2
NR4A3
IL32
WNT4
HSPA2
BCHE
AGTR1
SLCO2B1
CPNE7
HSPA6
LMNB1
PTGER1
P2RY14
CASC5
RPA4
PAM
SYTL4
PITX1
COL9A3
CABP7
CACNA2D3
CXCL13
CHGA
SQRDL
NME5
GPR18
PSMB9
KIT
TMEM47
SP110
DLEU7
CDH13
PLK2
RBP7
ATF3
EME1
MS4A1
CMBL
CDCA7L
DLL3
CTSC
ZCCHC12
LAMA4
MYB
CNKSR3
CDKN2C
PTPRD
SMOC1
DLGAP2
TTC18
KLK1
MARCO
MAGEA8
POLE2
XK
FGD4
HEYL
ITGB2
CALB2
SPA17
KCNK12
THEG
HIST2H2BE
CAMKV
DIRAS1
MXRA8
SLC7A8
SCRG1
BAMBI
ICAM3
RGS7
MUC4
SYT4
HIST1H1D
CAMK2N1
CYP4X1
PRELP
TRIM55
ZNF683
EMP3
CTSK
ADH1C
TNFSF10
AOAH
EPS8L1
MYO15A
RGN
GMFG
FLRT3
LEPREL1
LTBP1
PCDHB15
CHRM2
PCSK5
IGSF6
ADAMTS5
RNASE6
S100A16
CCDC102B
NCAM2
PHGDH
ANKRD6
KIAA1324
KLF9
NKX6-2
POU3F3
PNPLA4
POU3F2
PECAM1
NDRG2
CYTL1
CDH9
SPINT2
PLXNC1
EPSTI1
CD38
CD1E
PID1
PDE4B
GDF15
ANXA2P1
WSB1
GSTM1
KCNH5
ATP1B2
TNFAIP3
GRIN1
GZMH
HOXA7
VAMP8
SDSL
QPCT
TMEM132D
SLCO3A1
NKX6-1
KCNH8
LY96
CDH22
ALOX5
ALCAM
PCNA
SUSD3
SYN3
DUSP6
UACA
NEFH
TGFBR2
NRCAM
FGF12
APOLD1
DIRAS2
ECT2
ISL1
SFRP2
PLSCR1
ELAVL2
FILIP1L
AK5
KCNIP1
SYT1
FABP4
FKBP10
AOC3
SPOCK1
GALNT13
PPFIA2
PROCR
BIN2
AMHR2
ENPEP
ATF7IP2
NRXN3
FUCA1
DKK3
ANXA2
CNN1
KCNA4
DDAH1
NETO1
ENDOG
GNG12
TREM2
FABP6
PPBP
FZD5
LRP1B
NOXA1
GNAS
UCN2
CDKN2A
SCN4B
AIF1
COL10A1
LST1
BTN3A3
UBASH3A
OLFML3
SNRPN
NCF2
ARHGAP22
SLC9A3R1
HELLS
PTPRK
ATHL1
OSM
GBP3
NEBL
TNC
MEF2C
BCL11B
LGI3
ICAM2
SLC6A15
CD248
RHBDL1
CYB561
PSAT1
PRICKLE1
BATF
EPB41L2
KCNK10
CTTNBP2
ID1
SLC2A14
KCNB2
KIAA0101
CDH11
ARHGDIB
FAIM3
SMC4
COLEC11
IGFBP7
PTPN5
FREM1
SEMA3G
PRSS23
FRZB
EVI2A
KCNMB2
S100A6
RAI14
TMTC1
JAG1
PCDHB16
RACGAP1
CFB
S100A11
CCNB2
CEBPA
DPP6
GJA1
AKAP4
WISP2
PTRF
ZBTB16
CYP2C8
PNOC
VWF
TEK
GLT1D1
KRT33A
KCNC2
FZD8
TRIP13
PSMB8
HTR3A
SEMA3B
FZD7
COL14A1
GNG11
CD9
TAGAP
PNMA6A
APBB1IP
HIST1H2BB
GPM6A
PDLIM1
CRIP1
RCN1
TBX2
PLK4
MYL9
CDH5
PCDH7
COL21A1
DERA
PHYHIP
PNCK
ABR
NCALD
KCNN1
FAM43A
RAB3C
CFI
CSPG4
GPR158
EBF1
MCAM
SLFN11
SEMA5B
NPHS2
CLEC2B
TMEM130
AQP9
SERTAD1
KIF21B
MCHR1
NPY1R
PTGS2
DHRS2
ANKRD29
COL6A3
OLFML2B
TIMP4
DIAPH3
RGS18
RGS11
CYBB
F2R
RAMP3
C9orf24
HR
LEF1
SDK2
CDK6
PLAUR
PAK6
EDNRB
LYPD6
CHI3L2
ASGR1
HCN1
LCP2
LGI4
PLXDC1
SLC22A4
HGF
GSTO2
CD68
GRIA2
SELPLG
ECHDC2
SMO
SMC2
ZNF521
COPZ2
SAMD9
DHRS3
ME1
PLEKHA4
CLDN5
PCDHB17
NELL2
FLJ33360
FANCA
UNC5B
DLG2
DHDH
DCX
IL6
PDGFD
CFP
HIST1H2AE
CHAF1A
PPARGC1A
PODN
SYNGR3
HIST1H1E
BDKRB2
TTYH1
HIST1H2BD
PARP4
HTR1E
NR2F1
BTG2
PPAP2B
PACSIN3
DRD2
NEUROG1
COG5
PDZRN3
HP
SERPINI1
ARHGEF3
APOL3
ALDH1A3
S100A13
NUP62CL
PTGER4
SH3BGRL
VIM
ADCY4
EPHA6
MTUS1
CLUL1
SAT1
CD93
GNG4
GBP4
PDPN
TBX3
NRIP1
ADCY2
CH25H
COL18A1
ST6GALNAC3
HIST1H3B
SYT17
ABCG4
CLIC6
EPS8
KLHL14
HIST1H2BK
LGI1
CYYR1
PCDH18
ZNF214
ADCY1
NR0B1
OAS1
MYRIP
RBM11
LIFR
LRRIQ1
GIMAP1
RUNX3
BAI3
SLFN5
HAND1
CNN2
GGH
RBP1
RPL39L
GAP43
BCL3
SCN2A
SOCS3
PDGFRL
LONRF2
KNTC1
IGSF1
NID1
HIST1H4L
GLRB
EPB41L4A
NR4A1
RNASEH2A
SLC1A3
RGS17
C1orf162
NRN1
PLAU
GIMAP6
GRIA3
GALNT6
RASGRP2
CNKSR2
LMO3
IL21R
DUSP4
SPINK5
IL18RAP
TPM2
GUCA1A
ANKS1A
PLEK2
ERC2
MMP11
TCEA3
LGMN
ECHDC3
BANK1
FABP7
KCNJ2
FCGR2A
TEKT2
ANXA2P3
E2F2
TMEM159
KRT9
RASGRP1
CXCL11
SERPINB9
COTL1
FTCD
CRYGD
B2M
DDC
IRX3
ITGBL1
PRRG3
SIPA1L2
ETV5
HIST1H2AL
PHLDA1
LAMC3
MAP1A
ITGA3
MCOLN2
GSG2
PRKY
SIT1
HIST1H2BM
CLEC14A
ARHGAP10
FOXD1
ENG
KCNJ8
DUSP2
LTBP2
PI16
LINGO1
FN1
FOXO1
SASH1
MCC
OCA2
FOXR1
COBL
ERBB3
CACNA1E
PSD3
PTER
BCL2
ITGA11
LY86
NPM2
SLC30A3
ID2
MMRN1
FAM107A
CARD10
ZNF675
DNM3
HSPB2
LSAMP
GPR65
NFIX
ABI3BP
ESPL1
ZNF154
MFAP2
FAM89A
OGDHL
TMIE
IL4R
LINGO2
TNFAIP2
COL20A1
F12
ADA
BACE2
PTX3
PLTP
PDE2A
GLI1
GPC6
FIGN
GPR56
EPHA4
ACVR2B
SULF2
SNCG
MAP3K8
KIF5C
ENPP1
SNCAIP
PHACTR2
YAP1
GPR116
WFDC1
ITPR3
HOXB9
DCC
ENC1
KIAA1804
MGLL
DIO3
PCDH12
RECQL4
RHPN2
REEP6
IL2RA
IL11
TLR2
STK17B
GLIPR1
BMPR1B
SMOX
MGST1
CAP2
HIST1H2AC
ENOX1
MMP14
GABBR1
TRPS1
NGB
STIL
NOX4
C15orf27
HK2
HSPA4L
EPHB6
HIST1H3I
FAM129A
ADAMTSL3
ZNF185
HEBP2
METTL7A
ART4
GLT8D2
CHI3L1
FBXO27
TMEM108
WIPI1
ABCC3
CSPG5
LGALS3
MCM6
FMO1
HIST1H3F
RAB27B
HIGD1B
RGMA
LRRTM2
SLFNL1
CCL13
SLITRK4
RTP4
FXYD1
EZH2
ID4
ARSE
SLC4A10
TRIM63
RYR3
DFNA5
PSD2
LRRN3
SPOCD1
CD97
EPB41L4B
FLRT1
BARD1
PRR16
NPL
IGFBP2
CHRNA3
CPZ
HOXA5
CST7
ZNF83
H1F0
DES
FAM135B
FAM78A
CLEC10A
VEGFC
EFNB2
DOCK3
GRB14
EMILIN1
GLI3
AHI1
LYPD1
PDE3A
PTPN6
AIM2
BMP2
NLRC5
PTPLA
NACAP1
HERC5
PAWR
KCNE4
HMGB3
PRR11
ASTN2
HIST1H4I
DDIT4
ENDOD1
SYK
GPR85
IL15
HCK
ABAT
CENPJ
RTN4RL1
SNX7
HCP5
CNTN2
ICOS
LOXL1
FCER1G
PLXDC2
PLA2G4A
AVIL
ADAMTS9
CENPO
STAC2
LDHC
ZNF208
CAMK2B
IFIT2
ZBTB20
ELMO1
HSD11B2
SAMD3
PTPRCAP
DDX17
SHMT2
KCNJ12
CD28
L3MBTL4
ZSCAN10
SLC26A10
NMI
RRAS
FBXO30
CD72
TMC8
FOXC1
KNDC1
FABP3
KCNIP3
GNG3
C1orf54
RTKN
ATP1B1
MT1E
IGF2BP2
PDE11A
CRYL1
IER2
PTTG2
COL7A1
ROM1
KIAA0125
CD34
GCA
NR1H3
SYP
POU2F2
RAD54L
ICAM1
CCDC136
BAG3
UBE2T
MCM8
NCKAP1L
PSTPIP1
NRIP3
CAV2
NETO2
DBF4
SMARCA2
ITGB7
FSTL3
POLA2
C1RL
SEMA6A
TMEM98
GPR137B
LPPR4
SAMSN1
UPP1
SEZ6L
KIF21A
CHRNB4
NPTX1
KCNK1
STOM
METRN
SLC7A7
HRK
KYNU
LAD1
EPHA10
HECW1
KDELR3
RHBDD2
PKD2L1
CCND1
FZD2
CLIC4
ROBO3
GNLY
SOX10
TLE1
ACHE
HMP19
ITGAV
RFC3
TMEM173
COL5A3
TIE1
UBQLNL
FGD6
ABCA9
ODC1
CBS
DMKN
COL11A2
RFTN1
BSPRY
RAP1GAP
GCH1
DOCK6
MAGEA11
AFF2
GINS1
SPRYD3
GNAI1
HES4
PIR
ARID3B
ST8SIA4
RGS10
IGF2BP3
INSRR
PCSK1N
TRIP6
RNF182
KCNJ6
LILRB2
DEPDC7
ANK3
KLHL6
NCF4
ATP8A1
IL6R
SIGIRR
KLF2
TNFRSF9
FILIP1
MDK
CD33
TSPAN33
TARBP1
VDR
PYCARD
SPHK1
EMP2
EGR4
VAV1
LZTS1
SLC4A8
ALDH8A1
XRCC2
BTLA
TRIB2
SGOL1
KCTD12
IL1RAPL1
CLSPN
TNFRSF1A
ZFP36L1
SLC8A1
TSHZ2
CACNA1H
PDZD2
SIDT1
HHEX
TFEC
AREG
CHPF
CIDEB
COL8A2
ZDHHC23
ID3
CPLX3
PYGL
CACNA1G
CPM
CDC25A
DOCK10
CSRP1
RIBC2
ZNF254
SORBS2
KREMEN2
PRRT2
EFEMP2
GRIA4
SCN3A
ADAD2
DSEL
RHOJ
DRD5
MFSD4
POLD1
GATM
LDLR
CBX8
LOXL2
STH
SLC1A2
GRIK2
PREX1
VAMP5
SERPINH1
IL17D
UCP2
CYP27A1
FRY
PRKCDBP
PTPRN
DLC1
ADRBK2
EMILIN2
ITGA7
GP1BA
LIPA
PARP12
TMEM140
RAB3IP
KSR2
LRIG3
CASP8
CMTM8
GABARAPL1
MT1G
F10
ALDH3A2
HTR4
GAS2L3
TMEM123
WFDC2
B3GNT1
C3AR1
KCNK5
NALCN
GNG13
IMPA2
SLC1A1
B3GALT1
IFI35
CYP11A1
CTNND2
DEF6
KBTBD6
SPTB
NCOA7
PHYHIPL
HBS1L
HMGCS1
STAC
CORO2B
CNTNAP5
MMP1
VLDLR
MASTL
SLC24A3
DOCK4
PROS1
ITM2C
PDGFRB
RELB
SYTL1
FZD10
KIF24
ETV1
PPP1R1C
ELN
CPNE9
LPHN3
GDF10
GALR3
TBX20
PCDHB8
OAF
CCNE2
ELMOD1
P2RX7
EDNRA
PLN
ZNF365
TMEM119
HIST1H2BC
PAQR6
SLC31A1
SHC1
NTN4
NKD2
ZC3H13
IL10RA
UNC5C
RRM1
ZNF233
SSBP2
EXOC4
DSN1
SLC10A4
ITGAL
CHRM1
HSPB1
MYOM2
PSD4
RHBDF1
DYNLT3
PRTFDC1
CMTM7
HMBOX1
ARHGAP21
CPXM1
FLI1
GRAMD3
C10orf107
HSD11B1
ADAM28
SDC2
CTSO
DUSP10
PABPC5
KCNH3
TLR1
MEST
L1TD1
OLR1
HOXD10
PLA2G2D
SYN2
TLE2
BAZ2B
GAS1
OR7C2
PTPRG
ABLIM2
C15orf48
SLC6A12
TMEM97
ELOVL2
MFNG
GPR12
SPRY2
PERP
MICALL2
MAN1C1
LAYN
NPBWR1
FIGNL1
NEUROG3
APOC2
DNAJC12
CKAP2
MYH9
TCF7L1
PC
PRR7
DOC2B
SYT6
STEAP4
MYO5C
MSR1
PTPRH
BTN3A1
ETS1
NOTCH1
PROX1
YPEL4
SORBS3
KRT32
TMPO
TCIRG1
STEAP3
TRIM56
KPNA2
DOCK8
THY1
IQGAP2
RAMP1
TMEM45B
CDKN1C
DOCK1
ZNF367
ZNF43
SH2D2A
GALR1
NXPH4
TFRC
MTSS1
CHRNA5
EDN1
SIPA1
CXCR6
NFE2
CD8A
VGF
CLEC2D
AASDHPPT
MT3
NEXN
GLS2
PTGIS
FAM114A1
MAGEE1
EPHA8
GABRE
ZNF423
BIK
CPLX1
RFC5
ST6GALNAC2
SEZ6
GSN
SERPINA4
DHX58
ARNTL
FAM43B
FBN3
P2RY13
RHOBTB3
IFIH1
TPP1
CORO2A
UAP1L1
ALDH5A1
NRSN1
MRVI1
GRIK1
ITGAM
APOE
C20orf195
STAB2
KISS1R
SKAP2
LATS2
ARHGAP18
DHCR7
SRGAP1
GPR17
FBXO17
AHSA2
TOM1L1
SMC3
BTK
KLF12
PTAFR
MS4A12
LRRC6
STMN4
SLA
[truncated: 3,794 more rows]
