# Supplementary material for: Identification of MYCN non-amplified neuroblastoma subgroups points towards molecular signatures for precision prognosis and therapy stratification
Source: Br J Cancer. Author manuscript; Available in PMC 2024 May 27. (PMC7616008; doi:10.1038/s41416-024-02666-y)
Supplement: Table S4 [file EMS194837-supplement-Table_S4.xlsx]

## Sheet: DEG_Train
Table S4. DEGs (differentially expressed genes) in Subgroups.
	logFCsub1	FCsub1	AveExprsub1	P.Valuesub1	adj.P.Valsub1	logFCsub2	FCsub2	AveExprsub2	P.Valuesub2	adj.P.Valsub2	logFCsub3	FCsub3	AveExprsub3	P.Valuesub3	adj.P.Valsub3
SCN2A	1.06407	2.09082	9.29452	4.07083e-91	4.71524e-87	-0.734681	0.600951	9.29452	6.07286e-31	1.31727e-29	-0.677871	0.625087	9.29452	1.78295e-23	1.02797e-22
SCN3A	0.917407	1.88872	10.1284	3.35504e-86	1.94307e-82	-0.618803	0.651211	10.1284	3.38085e-28	6.05261e-27	-0.600827	0.659376	10.1284	1.01776e-23	5.98108e-23
MAP7	1.15381	2.225	9.25715	2.21623e-82	8.55688e-79	-1.14638	0.451756	9.25715	6.16742e-62	5.76107e-60	-0.342858	0.788478	9.25715	1.24026e-05	2.36554e-05
GNAI1	0.894615	1.85911	10.4008	8.0212e-79	2.32274e-75	-0.560623	0.678009	10.4008	1.23707e-22	1.50199e-21	-0.633901	0.644432	10.4008	8.94121e-26	5.84458e-25
BAZ2B	0.817561	1.76242	10.1998	1.01039e-75	2.34068e-72	-0.710696	0.611025	10.1998	1.05044e-42	4.1812e-41	-0.356876	0.780854	10.1998	4.56978e-10	1.20136e-09
PGM2L1	1.18748	2.27754	10.7803	2.50308e-75	4.8322e-72	-1.24902	0.420735	10.7803	8.55525e-65	9.26126e-63	-0.275294	0.826282	10.7803	0.00104863	0.00169594
ANKS1A	0.821947	1.76779	12.0429	6.08663e-74	1.00716e-70	-0.718929	0.607548	12.0429	2.35469e-42	9.21432e-41	-0.353834	0.782502	12.0429	1.18253e-09	3.0277e-09
NRCAM	0.999978	1.99997	9.60997	3.33424e-73	4.82756e-70	-0.881067	0.542966	9.60997	1.23975e-42	4.91781e-41	-0.423273	0.745731	9.60997	2.63322e-09	6.58903e-09
CLASP2	0.747912	1.67936	10.7276	9.05132e-72	1.1649e-68	-0.436776	0.738784	10.7276	2.72093e-18	2.33802e-17	-0.565737	0.67561	10.7276	3.81509e-27	2.69781e-26
PRKACB	0.803674	1.74554	9.98569	1.91293e-71	2.21575e-68	-0.697052	0.616831	9.98569	2.47726e-40	8.69517e-39	-0.352575	0.783185	9.98569	9.98666e-10	2.56999e-09
KIFAP3	0.721836	1.64928	12.2899	8.45473e-70	8.90283e-67	-0.56475	0.676073	12.2899	7.22869e-32	1.64176e-30	-0.385436	0.765548	12.2899	1.37506e-13	4.43659e-13
AGPAT4	0.687725	1.61074	10.2814	5.09688e-69	4.91976e-66	-0.622199	0.64968	10.2814	9.30553e-43	3.74257e-41	-0.272875	0.827669	10.2814	5.55101e-08	1.27047e-07
REV3L	0.646704	1.56559	10.7394	1.67845e-68	1.4955e-65	-0.3952	0.760384	10.7394	3.31933e-19	3.02977e-18	-0.469526	0.722202	10.7394	4.85996e-24	2.90619e-23
ULK2	0.75774	1.69084	10.4491	2.85878e-68	2.36523e-65	-0.604354	0.657766	10.4491	1.64405e-32	3.95906e-31	-0.391697	0.762233	10.4491	1.38156e-12	4.19796e-12
TRIM2	0.75726	1.69028	11.5463	4.51736e-68	3.48831e-65	-0.512299	0.701104	11.5463	2.75801e-23	3.49136e-22	-0.494243	0.709934	11.5463	1.99722e-19	9.13656e-19
NCOA7	0.805488	1.74774	9.66599	1.50862e-67	1.09215e-64	-0.846385	0.556177	9.66599	3.65449e-58	2.91931e-56	-0.187685	0.878014	9.66599	0.00166961	0.00264629
SPHK1	-0.885072	0.54146	8.35881	1.04204e-65	7.09995e-63	0.0710376	1.05047	8.35881	0.258415	0.313163	1.16942	2.24921	8.35881	1.44555e-84	3.63996e-82
PLXNC1	0.946687	1.92744	8.6543	2.28404e-65	1.46978e-62	-0.825212	0.564399	8.6543	1.32619e-37	4.20855e-36	-0.410697	0.75226	8.6543	6.27438e-09	1.53164e-08
BAI3	0.97905	1.97117	10.9105	2.86521e-65	1.74673e-62	-0.767647	0.587375	10.9105	3.58958e-30	7.42466e-29	-0.520919	0.696928	10.9105	8.35637e-13	2.56734e-12
GPR85	0.812766	1.75658	7.63935	3.1544e-65	1.82687e-62	-0.418096	0.748412	7.63935	2.33975e-13	1.34098e-12	-0.678211	0.62494	7.63935	1.81113e-30	1.52348e-29
PIK3R1	0.980518	1.97317	9.44695	5.20517e-65	2.87103e-62	-0.97466	0.50886	9.44695	1.4534e-49	7.8667e-48	-0.290861	0.817414	9.44695	8.06404e-05	0.000144301
SCN9A	0.813021	1.75689	9.89677	6.15328e-65	3.2397e-62	-0.616081	0.652441	9.89677	4.979e-28	8.80484e-27	-0.456564	0.72872	9.89677	4.44444e-14	1.47338e-13
LONRF2	1.00541	2.00751	11.6518	1.62455e-64	8.18139e-62	-0.975928	0.508413	11.6518	1.00501e-46	4.8303e-45	-0.324566	0.798539	11.6518	1.8725e-05	3.51356e-05
GSTA4	0.659156	1.57916	11.1648	2.7673e-64	1.33557e-61	-0.360135	0.779092	11.1648	9.37558e-15	6.0635e-14	-0.526417	0.694277	11.1648	1.60329e-27	1.15996e-26
PLCD4	1.21876	2.32747	9.18176	8.35457e-64	3.87084e-61	-1.14694	0.451583	9.18176	2.96182e-43	1.22088e-41	-0.433908	0.740254	9.18176	2.57519e-06	5.21567e-06
RIMS1	0.706962	1.63236	7.2946	4.33776e-62	1.93247e-59	-0.461091	0.726436	7.2946	4.69892e-20	4.59693e-19	-0.48068	0.71664	7.2946	1.84389e-19	8.45519e-19
PTBP2	0.710925	1.63685	11.8971	2.2745e-61	9.73177e-59	-0.369352	0.77413	11.8971	5.90836e-13	3.25733e-12	-0.589141	0.664738	11.8971	1.83774e-28	1.38404e-27
TMEM55A	0.702536	1.62736	10.0969	2.3525e-61	9.73177e-59	-0.614046	0.653362	10.0969	1.08566e-35	3.16757e-34	-0.30292	0.81061	10.0969	1.99337e-08	4.71112e-08
PPFIA2	0.994326	1.99215	8.11317	3.67517e-61	1.46791e-58	-0.757918	0.591349	8.11317	6.58868e-27	1.08559e-25	-0.553387	0.681419	8.11317	3.37938e-13	1.0631e-12
KIF5C	0.871849	1.83001	11.9498	1.57927e-60	6.08035e-58	-0.562038	0.677345	11.9498	3.44026e-19	3.12783e-18	-0.600186	0.659669	11.9498	1.65964e-19	7.64054e-19
HIVEP2	0.715816	1.64241	10.607	1.62731e-60	6.08035e-58	-0.809981	0.570389	10.607	1.04473e-61	9.68084e-60	-0.101954	0.93177	10.607	0.067525	0.0870013
C15orf39	-0.657721	0.633879	8.24657	2.48066e-60	8.97923e-58	0.234053	1.17613	8.24657	1.18817e-06	3.40321e-06	0.665773	1.58642	8.24657	1.91359e-42	2.86741e-41
ARHGAP21	0.744374	1.67525	10.5382	4.36321e-60	1.53149e-57	-0.566311	0.675341	10.5382	2.17828e-26	3.45157e-25	-0.415492	0.749764	10.5382	4.43138e-13	1.38389e-12
TNFRSF10B	-0.709215	0.611653	7.72571	5.29057e-60	1.80237e-57	0.362503	1.28565	7.72571	2.37092e-12	1.23426e-11	0.594409	1.50985	7.72571	1.52865e-28	1.15276e-27
TMEM109	-0.599993	0.659757	8.85068	2.14857e-59	7.11052e-57	-0.0485981	0.966875	8.85068	0.275231	0.331083	0.901248	1.86768	8.85068	1.87124e-104	2.70932e-101
RHOG	-0.68655	0.621338	9.09974	3.93902e-59	1.26738e-56	0.0884867	1.06325	9.09974	0.0829759	0.113754	0.869686	1.82727	9.09974	1.64162e-68	1.09281e-66
SERINC1	0.699877	1.62437	12.3868	7.42293e-59	2.32378e-56	-0.868312	0.547787	12.3868	2.939e-74	5.58072e-72	-0.014051	0.990308	12.3868	0.799259	0.823869
RGS17	0.847184	1.79899	8.68616	1.57988e-58	4.81574e-56	-0.453127	0.730458	8.68616	3.78013e-13	2.11932e-12	-0.687501	0.620928	8.68616	3.6443e-26	2.43016e-25
ACVR2A	0.558718	1.47296	9.2672	3.44855e-58	1.02422e-55	-0.216292	0.860775	9.2672	1.93361e-07	6.07129e-07	-0.545969	0.684931	9.2672	4.47245e-38	5.56438e-37
APC	0.519354	1.43331	7.65994	3.60452e-58	1.04378e-55	-0.277269	0.825151	7.65994	4.86796e-13	2.70175e-12	-0.422039	0.746369	7.65994	4.31765e-26	2.87091e-25
CEP68	0.520797	1.43475	9.54998	7.46933e-58	2.11018e-55	-0.279406	0.82393	9.54998	4.24835e-13	2.36922e-12	-0.42168	0.746555	9.54998	8.88055e-26	5.80821e-25
MTMR9	0.551616	1.46573	9.71814	1.06025e-57	2.92401e-55	-0.4114	0.751893	9.71814	1.79464e-24	2.47763e-23	-0.317165	0.802646	9.71814	2.31372e-13	7.3525e-13
ATXN1	0.594161	1.50959	8.8665	1.25e-57	3.36715e-55	-0.567478	0.674795	8.8665	1.43452e-40	5.11263e-39	-0.202192	0.869229	8.8665	1.76587e-05	3.32155e-05
REEP1	0.802698	1.74436	10.2412	2.43923e-57	6.42127e-55	-0.743437	0.597315	10.2412	7.67291e-38	2.46192e-36	-0.299187	0.812711	10.2412	2.65243e-06	5.36273e-06
SNAP25	0.730759	1.65951	10.2435	1.38902e-56	3.57535e-54	-0.496168	0.708988	10.2435	5.0812e-20	4.96253e-19	-0.474932	0.719501	10.2435	1.63905e-16	6.33048e-16
SLC1A5	-0.63965	0.641868	7.05323	1.59506e-56	4.01644e-54	0.385733	1.30652	7.05323	5.88053e-16	4.24917e-15	0.470186	1.38529	7.05323	7.007e-21	3.47589e-20
SLC10A3	-0.532938	0.691146	8.9973	2.22978e-56	5.49523e-54	0.114751	1.08279	8.9973	0.00451752	0.00790311	0.623446	1.54055	8.9973	1.77228e-54	4.74096e-53
LRRTM2	0.875316	1.83441	10.2042	3.56596e-56	8.60512e-54	-0.467901	0.723016	10.2042	1.05223e-12	5.65575e-12	-0.710637	0.61105	10.2042	2.99508e-25	1.89885e-24
ZYG11B	0.541537	1.45552	10.2716	3.92018e-56	9.26682e-54	-0.363711	0.777163	10.2716	1.80669e-19	1.68629e-18	-0.356415	0.781103	10.2716	8.54749e-17	3.3641e-16
TSPAN33	-0.768926	0.586854	6.67375	5.2276e-56	1.21103e-53	0.370195	1.29253	6.67375	1.66503e-10	7.1642e-10	0.670052	1.59113	6.67375	4.99281e-29	3.85802e-28
PAK7	0.79484	1.73489	8.95902	5.64497e-56	1.28207e-53	-0.186138	0.878956	8.95902	0.00207189	0.00383794	-0.913014	0.531074	8.95902	5.92902e-52	1.36804e-50
PPP3CB	0.449326	1.3654	10.1076	6.19349e-56	1.3796e-53	-0.300423	0.812014	10.1076	3.04836e-19	2.79127e-18	-0.297247	0.813804	10.1076	6.60642e-17	2.61614e-16
DOPEY1	0.566811	1.48125	8.58551	8.89518e-56	1.94402e-53	-0.350071	0.784545	8.58551	1.66561e-16	1.25522e-15	-0.407378	0.753992	8.58551	9.21616e-20	4.29408e-19
OLA1	0.638111	1.55629	9.30774	9.07006e-56	1.94553e-53	-0.391299	0.762443	9.30774	2.78252e-16	2.0647e-15	-0.461773	0.726094	9.30774	5.05496e-20	2.39475e-19
AKAP6	0.695157	1.61906	8.77202	1.03823e-55	2.18651e-53	-0.491294	0.711387	8.77202	2.38228e-21	2.59586e-20	-0.430153	0.742183	8.77202	7.2407e-15	2.51406e-14
RMND1	0.63122	1.54887	8.34343	1.31327e-55	2.71636e-53	-0.37857	0.769199	8.34343	1.40318e-15	9.75572e-15	-0.46632	0.723808	8.34343	8.67444e-21	4.28104e-20
WDR47	0.58411	1.49911	8.71876	1.35399e-55	2.75144e-53	-0.457313	0.728341	8.71876	4.42767e-26	6.84722e-25	-0.311538	0.805783	8.71876	2.56497e-11	7.2552e-11
NAALAD2	0.910556	1.87977	6.83072	2.24058e-55	4.47459e-53	-0.568263	0.674428	6.83072	9.90623e-17	7.62417e-16	-0.647831	0.638239	6.83072	2.9223e-19	1.32481e-18
ZNF25	0.624285	1.54145	9.71702	4.26417e-55	8.37151e-53	-0.624754	0.64853	9.71702	6.16135e-43	2.5218e-41	-0.180481	0.882409	9.71702	0.000358942	0.000604922
NUDT22	-0.474637	0.719648	8.47856	6.29013e-55	1.21431e-52	0.335339	1.26167	8.47856	4.49041e-21	4.78495e-20	0.293816	1.22588	8.47856	1.05753e-14	3.64024e-14
DGKB	1.44982	2.73174	7.58972	1.08978e-54	2.06934e-52	-1.51017	0.35107	7.58972	1.81577e-46	8.65517e-45	-0.35269	0.783122	7.58972	0.00279232	0.00431879
DYNC1I2	0.622373	1.53941	11.4805	1.59156e-54	2.97339e-52	-0.422637	0.74606	11.4805	2.14692e-19	1.9958e-18	-0.404422	0.755539	11.4805	5.34548e-16	1.99538e-15
PSD2	0.799314	1.74027	9.67221	1.95325e-54	3.59119e-52	-0.473598	0.720166	9.67221	5.82661e-15	3.83246e-14	-0.596989	0.661132	9.67221	7.62359e-21	3.77368e-20
PKIA	0.675663	1.59733	11.5018	4.23545e-54	7.6655e-52	-0.316566	0.802979	11.5018	9.58842e-10	3.84566e-09	-0.598569	0.660409	11.5018	4.40615e-29	3.41609e-28
PIM2	-0.67829	0.624905	7.96758	4.91102e-54	8.75143e-52	0.288935	1.22174	7.96758	2.90101e-08	9.90636e-08	0.63326	1.55107	7.96758	2.47739e-32	2.32165e-31
MRPL11	-0.504327	0.704989	8.60361	5.94786e-54	1.04385e-51	0.635621	1.55361	8.60361	2.53915e-70	3.86987e-68	-0.000999419	0.999307	8.60361	0.980738	0.983114
PJA2	0.588009	1.50317	11.9342	6.52363e-54	1.12781e-51	-0.696239	0.617179	11.9342	7.4594e-61	6.59559e-59	-0.0491262	0.966522	11.9342	0.308741	0.352575
NDE1	-0.553068	0.681569	8.26074	6.85284e-54	1.1673e-51	0.505483	1.4196	8.26074	9.83888e-35	2.73951e-33	0.213716	1.15967	8.26074	2.18482e-06	4.44758e-06
AHI1	0.745508	1.67656	9.52879	7.78859e-54	1.30747e-51	-0.631359	0.645568	9.52879	1.12653e-29	2.24976e-28	-0.344152	0.787771	9.52879	1.4249e-08	3.40443e-08
AASDHPPT	0.694183	1.61797	10.6548	1.93222e-53	3.19727e-51	-0.427014	0.7438	10.6548	8.46593e-16	6.0197e-15	-0.500857	0.706687	10.6548	3.46579e-19	1.56447e-18
ELL	-0.435896	0.739234	7.82624	2.07139e-53	3.37928e-51	0.0877993	1.06275	7.82624	0.00955306	0.0157536	0.516716	1.43069	7.82624	3.73125e-53	9.26895e-52
FAM134B	0.708404	1.634	9.54467	7.07689e-53	1.13849e-50	-0.731344	0.602342	9.54467	4.1051e-44	1.74814e-42	-0.179671	0.882904	9.54467	0.00213738	0.00334739
WDSUB1	0.511282	1.42532	8.94873	7.42907e-53	1.17878e-50	-0.321337	0.800328	8.94873	2.69127e-16	1.99955e-15	-0.361233	0.778499	8.94873	2.96411e-18	1.25947e-17
SIPA1	-0.648498	0.637944	8.81782	2.12144e-52	3.32063e-50	0.00977724	1.0068	8.81782	0.847775	0.872792	0.904244	1.87156	8.81782	1.33351e-75	1.43019e-73
HIST1H1C	-1.15978	0.44758	9.97189	9.9108e-52	1.53062e-49	1.51816	2.86425	9.97189	1.61929e-73	2.88558e-71	-0.0655885	0.955555	9.97189	0.498935	0.543052
STMN4	0.853669	1.80709	13.3644	1.35819e-51	2.06999e-49	-0.466812	0.723562	13.3644	2.38234e-12	1.23965e-11	-0.681309	0.623599	13.3644	1.2465e-22	6.84602e-22
NLN	0.514215	1.42822	7.74613	1.70413e-51	2.56351e-49	-0.201141	0.869862	7.74613	6.49876e-07	1.91931e-06	-0.500151	0.707033	7.74613	1.23549e-33	1.24984e-32
C17orf85	0.480768	1.39549	8.73455	2.06576e-51	3.06766e-49	-0.270639	0.828952	8.73455	5.57359e-13	3.07863e-12	-0.375019	0.771095	8.73455	1.43529e-21	7.45516e-21
FZD3	0.644173	1.56284	10.0997	6.01216e-51	8.81504e-49	-0.172098	0.887551	10.0997	0.000753899	0.00149528	-0.716124	0.608731	10.0997	4.12376e-44	6.6805e-43
MAGI2	0.524073	1.43801	8.43943	7.17916e-51	1.03945e-48	-0.230626	0.852265	8.43943	2.44888e-08	8.43204e-08	-0.481001	0.71648	8.43943	1.57471e-29	1.24931e-28
SEC63	0.534882	1.44882	10.3299	1.21089e-50	1.73158e-48	-0.421473	0.746662	10.3299	2.7148e-24	3.66926e-23	-0.282253	0.822306	10.3299	2.6418e-10	7.06372e-10
NRSN1	0.814734	1.75897	9.39936	1.33043e-50	1.87932e-48	-0.496312	0.708917	9.39936	8.16749e-15	5.30887e-14	-0.593281	0.662834	9.39936	1.26399e-18	5.502e-18
HAPLN3	-0.565976	0.675498	6.87793	2.25097e-50	3.14133e-48	0.227261	1.17061	6.87793	4.23443e-07	1.28028e-06	0.543911	1.45792	6.87793	3.83298e-32	3.56034e-31
RBM38	-0.448313	0.732899	7.52739	2.92569e-50	4.03431e-48	0.359002	1.28254	7.52739	6.54624e-25	9.31512e-24	0.230131	1.17294	7.52739	9.3095e-10	2.40107e-09
ALDH3A2	0.666691	1.58743	10.4388	3.3104e-50	4.51111e-48	-0.633181	0.644753	10.4388	3.4214e-35	9.71325e-34	-0.230877	0.852117	10.4388	4.06924e-05	7.4297e-05
AMN1	0.599713	1.51542	8.75336	4.05872e-50	5.46653e-48	-0.391279	0.762453	8.75336	1.04027e-16	7.98505e-16	-0.407605	0.753874	8.75336	3.33407e-16	1.26535e-15
MAP2K4	0.516183	1.43017	11.1522	7.35205e-50	9.78837e-48	-0.412242	0.751455	11.1522	1.33949e-24	1.85367e-23	-0.266215	0.831498	11.1522	8.92837e-10	2.30739e-09
RPS6KA4	-0.556406	0.679994	7.49919	9.5617e-50	1.25856e-47	0.161741	1.11864	7.49919	0.000285523	0.000605385	0.603875	1.51979	7.49919	6.08981e-41	8.63381e-40
TMEM169	0.675014	1.59661	9.15145	1.0264e-49	1.33582e-47	-0.0662641	0.955108	9.15145	0.222146	0.273939	-0.878324	0.543999	9.15145	6.57576e-61	2.5389e-59
SLC35A1	0.470371	1.38547	9.92589	1.41923e-49	1.82655e-47	-0.4179	0.748513	9.92589	2.57884e-30	5.41136e-29	-0.195218	0.873441	9.92589	9.62155e-07	2.01094e-06
FBXO30	0.670637	1.59178	10.3876	1.55213e-49	1.97564e-47	-0.442773	0.735719	10.3876	6.45319e-17	5.0301e-16	-0.449956	0.732065	10.3876	1.17108e-15	4.27365e-15
POLD4	-0.498289	0.707946	9.81545	3.56056e-49	4.48282e-47	0.0240321	1.0168	9.81545	0.550767	0.605442	0.676274	1.59801	9.81545	2.59814e-66	1.45383e-64
TRIO	0.544724	1.45874	10.1987	3.98708e-49	4.96584e-47	-0.504073	0.705113	10.1987	1.13334e-32	2.75787e-31	-0.203521	0.868429	10.1987	1.15278e-05	2.20414e-05
ANKRA2	0.472598	1.38761	9.63491	4.19993e-49	5.17529e-47	-0.489896	0.712077	9.63491	2.08174e-41	7.7533e-40	-0.117629	0.921701	9.63491	0.00358519	0.0054742
PDPN	-0.895401	0.537598	6.46461	5.31745e-49	6.48337e-47	0.0173828	1.01212	6.46461	0.810529	0.841024	1.24416	2.36881	6.46461	8.80436e-70	6.33422e-68
ANKFN1	1.30751	2.47514	8.06139	9.92905e-49	1.198e-46	-0.919288	0.52877	8.06139	8.46146e-19	7.5218e-18	-0.814425	0.568635	8.06139	1.86754e-13	5.97726e-13
SNAP91	0.638951	1.5572	9.40736	1.0657e-48	1.26338e-46	-0.286555	0.819858	9.40736	2.528e-08	8.68381e-08	-0.580411	0.668773	9.40736	8.86763e-28	6.45592e-27
CAMK2G	0.492725	1.4071	10.3997	1.06891e-48	1.26338e-46	-0.333711	0.793493	10.3997	1.71067e-17	1.3954e-16	-0.321168	0.800422	10.3997	1.27447e-14	4.35719e-14
FNBP1L	0.587339	1.50247	10.6059	1.16276e-48	1.36043e-46	-0.158749	0.895802	10.6059	0.000844845	0.00166341	-0.650885	0.636889	10.6059	6.83054e-42	1.00787e-40
CPEB4	0.577038	1.49178	9.73192	1.30923e-48	1.51649e-46	-0.530394	0.692366	9.73192	6.63123e-32	1.51498e-30	-0.219611	0.858797	9.73192	8.70004e-06	1.68375e-05
C14orf132	0.670682	1.59182	12.4683	1.44759e-48	1.66014e-46	-0.252595	0.839385	12.4683	3.15303e-06	8.61358e-06	-0.663272	0.631445	12.4683	6.062e-33	5.85623e-32
NTRK1	1.43685	2.70728	10.5116	2.05518e-48	2.33384e-46	-1.39104	0.38129	10.5116	2.22325e-35	6.37423e-34	-0.467966	0.722983	10.5116	0.000148767	0.000259826
HPS1	-0.551985	0.682081	7.32652	2.2451e-48	2.52476e-46	0.226667	1.17013	7.32652	3.81077e-07	1.15792e-06	0.524832	1.43877	7.32652	2.79178e-30	2.32186e-29
HMGCLL1	1.07148	2.10158	8.40808	2.44226e-48	2.72006e-46	-1.00198	0.499313	8.40808	6.98749e-33	1.71839e-31	-0.388591	0.763875	8.40808	2.39053e-05	4.44454e-05
FAT4	1.07592	2.10806	8.32064	3.0733e-48	3.39029e-46	-1.04759	0.483775	8.32064	1.11357e-35	3.2327e-34	-0.343713	0.788011	8.32064	0.000204209	0.000352511
SPIN1	0.468705	1.38387	10.0255	4.83688e-48	5.28543e-46	-0.21301	0.862736	10.0255	2.00823e-08	6.9875e-08	-0.422616	0.74607	10.0255	5.03311e-27	3.53324e-26
DNM1L	0.578817	1.49362	9.90902	5.00581e-48	5.41891e-46	-0.380515	0.768163	9.90902	2.44962e-16	1.82704e-15	-0.390186	0.763031	9.90902	2.20488e-15	7.91174e-15
RGMB	0.636754	1.55483	10.0408	7.2265e-48	7.75042e-46	-0.496011	0.709065	10.0408	1.42737e-22	1.72042e-21	-0.342442	0.788705	10.0408	3.50382e-10	9.3063e-10
KCNK10	0.93934	1.91765	9.24586	7.91755e-48	8.41367e-46	-0.614188	0.653297	9.24586	4.09588e-16	3.00269e-15	-0.636956	0.643069	9.24586	1.68874e-15	6.10318e-15
SLC25A19	-0.443444	0.735377	8.03781	1.00153e-47	1.05461e-45	0.387954	1.30854	8.03781	2.3118e-28	4.22359e-27	0.190795	1.14139	8.03781	5.95842e-07	1.26775e-06
DYNC1LI2	0.472376	1.38739	12.0847	1.18217e-47	1.23361e-45	-0.435315	0.739532	12.0847	1.76313e-31	3.95782e-30	-0.178519	0.88361	12.0847	1.21397e-05	2.31768e-05
C1QTNF1	-0.470356	0.721786	6.68919	1.23226e-47	1.2744e-45	0.00534293	1.00371	6.68919	0.889869	0.909017	0.65781	1.57769	6.68919	1.00285e-68	6.71448e-67
SIVA1	-0.532945	0.691143	10.494	1.78801e-47	1.83278e-45	0.586554	1.50166	10.494	1.52221e-45	6.86061e-44	0.0944087	1.06763	10.494	0.0414908	0.0552272
EFNB1	-0.619987	0.650677	9.05911	2.12255e-47	2.15662e-45	0.132179	1.09595	9.05911	0.0093793	0.0154913	0.726753	1.65491	9.05911	4.7228e-46	8.3137e-45
DPYSL2	0.509186	1.42325	13.1865	2.2201e-47	2.23613e-45	-0.285799	0.820287	13.1865	4.5802e-12	2.30163e-11	-0.398125	0.758844	13.1865	3.74162e-20	1.78424e-19
EPHA5	1.40754	2.65284	8.45104	2.59761e-47	2.59381e-45	-1.31164	0.402862	8.45104	5.4394e-32	1.25009e-30	-0.51563	0.699487	8.45104	2.38152e-05	4.42993e-05
SRGAP3	0.629343	1.54686	9.09961	3.20485e-47	3.17281e-45	-0.355131	0.781799	9.09961	3.78425e-12	1.9225e-11	-0.489955	0.712048	9.09961	6.30061e-20	2.97029e-19
NDFIP1	0.490344	1.40478	11.1358	4.38477e-47	4.30414e-45	-0.472878	0.720526	11.1358	3.55548e-34	9.51111e-33	-0.161756	0.893937	11.1358	0.000148933	0.000260076
EMP3	-0.844092	0.557061	8.74533	4.66132e-47	4.53715e-45	-0.107871	0.927957	8.74533	0.121101	0.159472	1.3122	2.4832	8.74533	2.40464e-87	7.95798e-85
TMEFF2	0.93402	1.91059	9.48026	4.79044e-47	4.62397e-45	-0.806326	0.571836	9.48026	3.01228e-27	5.07878e-26	-0.413999	0.75054	9.48026	3.19588e-07	6.94779e-07
GARNL3	0.662531	1.58286	8.72626	5.23366e-47	5.01004e-45	-0.413792	0.750648	8.72626	1.42022e-14	9.01392e-14	-0.471014	0.721457	8.72626	1.09412e-16	4.27284e-16
REPS1	0.453107	1.36899	10.5677	6.76523e-47	6.42308e-45	-0.327978	0.796652	10.5677	3.23229e-19	2.95498e-18	-0.271686	0.828351	10.5677	3.72539e-12	1.10192e-11
SERPING1	-0.948978	0.517999	8.53217	6.86615e-47	6.46591e-45	-0.077685	0.947577	8.53217	0.321706	0.380431	1.42638	2.68771	8.53217	3.87887e-80	5.9117e-78
ELOVL4	0.634163	1.55204	9.09321	1.11042e-46	1.03726e-44	-0.367459	0.775147	9.09321	1.26499e-12	6.7585e-12	-0.482934	0.715521	9.09321	6.63578e-19	2.93704e-18
KLHL23	0.656375	1.57612	9.61175	1.72512e-46	1.59856e-44	-0.0189837	0.986928	9.61175	0.72736	0.768705	-0.905036	0.534019	9.61175	8.27217e-65	4.31606e-63
FLNC	-0.737517	0.599771	6.72222	1.8534e-46	1.70381e-44	0.360267	1.28366	6.72222	2.75522e-09	1.055e-08	0.636859	1.55494	6.72222	4.79042e-24	2.86905e-23
ELF4	-0.518744	0.697979	7.06704	2.2189e-46	2.02374e-44	0.063307	1.04486	7.06704	0.141465	0.183472	0.661101	1.58129	7.06704	4.14337e-54	1.09074e-52
CDK2AP2	-0.44374	0.735226	8.64219	5.45106e-46	4.93278e-44	0.291752	1.22413	8.64219	9.70988e-16	6.84538e-15	0.299086	1.23037	8.64219	8.13412e-15	2.81667e-14
CAB39	0.530735	1.44467	10.5604	5.99127e-46	5.3796e-44	-0.434222	0.740093	10.5604	5.89517e-24	7.74192e-23	-0.262105	0.83387	10.5604	1.67827e-08	3.98758e-08
PTCHD1	1.2005	2.29819	9.88928	7.98621e-46	7.11571e-44	-1.02379	0.491821	9.88928	5.9792e-26	9.17312e-25	-0.54622	0.684812	9.88928	2.16258e-07	4.75226e-07
MYO9A	0.487311	1.40183	10.6619	1.02066e-45	9.02465e-44	-0.430613	0.741946	10.6619	8.33816e-28	1.46113e-26	-0.204869	0.867617	10.6619	1.7551e-06	3.60193e-06
SEMA6D	0.61526	1.53183	8.5218	1.06774e-45	9.36945e-44	-0.60822	0.656005	8.5218	5.82044e-35	1.63636e-33	-0.186283	0.878867	8.5218	0.000601442	0.000993228
ADRBK2	0.654781	1.57438	9.54656	1.14996e-45	1.0015e-43	-0.347656	0.78586	9.54656	1.3467e-10	5.86642e-10	-0.534237	0.690524	9.54656	3.51933e-21	1.78478e-20
PABPC5	0.699633	1.62409	6.30965	1.57918e-45	1.36505e-43	-0.572009	0.67268	6.30965	1.00803e-23	1.30459e-22	-0.345961	0.786784	6.30965	1.85098e-08	4.37996e-08
CMTM8	-0.707803	0.612252	7.56105	1.69402e-45	1.45155e-43	0.426106	1.3436	7.56105	3.02359e-13	1.71677e-12	0.521097	1.43505	7.56105	2.50869e-17	1.01177e-16
FBXO9	0.439864	1.35648	9.07753	1.70431e-45	1.45155e-43	-0.360994	0.778628	9.07753	6.94272e-24	9.06623e-23	-0.215974	0.860965	9.07753	2.36723e-08	5.57196e-08
SULT4A1	0.70179	1.62652	9.98683	1.82093e-45	1.53955e-43	-0.656322	0.634494	9.98683	4.90881e-31	1.07484e-29	-0.254462	0.8383	9.98683	4.04137e-05	7.38114e-05
RNF11	0.547324	1.46137	11.7758	2.33896e-45	1.9632e-43	-0.639452	0.641957	11.7758	1.54757e-49	8.33746e-48	-0.0553858	0.962337	11.7758	0.254557	0.295948
ESRRA	-0.446063	0.734043	9.41115	2.35825e-45	1.96515e-43	0.328506	1.25571	9.41115	2.76757e-19	2.54621e-18	0.261152	1.19843	9.41115	2.51928e-11	7.13118e-11
MAPKAPK3	-0.49377	0.710167	8.22641	2.9779e-45	2.46379e-43	0.225549	1.16922	8.22641	4.15069e-08	1.39274e-07	0.443928	1.3603	8.22641	1.99482e-25	1.27587e-24
SLC35A4	-0.483492	0.715244	8.7984	3.43526e-45	2.82203e-43	0.386195	1.30694	8.7984	1.65942e-22	1.99182e-21	0.249286	1.18862	8.7984	4.93689e-09	1.21642e-08
ELAVL2	0.792638	1.73224	8.87212	3.57089e-45	2.91279e-43	-0.432311	0.741074	8.87212	5.12813e-11	2.32209e-10	-0.633863	0.644449	8.87212	3.56929e-20	1.70417e-19
TICAM1	-0.537462	0.688982	7.97154	4.21948e-45	3.41778e-43	0.12525	1.0907	7.97154	0.00550371	0.00949784	0.618058	1.53481	7.97154	4.56087e-42	6.78159e-41
TTC19	0.426941	1.34438	10.3691	4.80821e-45	3.8676e-43	-0.375603	0.770783	10.3691	3.51534e-27	5.89265e-26	-0.181355	0.881875	10.3691	1.6149e-06	3.32481e-06
COLEC12	-0.89818	0.536563	7.33771	6.10291e-45	4.87517e-43	0.0994009	1.07133	7.33771	0.188878	0.236977	1.15611	2.22856	7.33771	1.46827e-53	3.72959e-52
TAF10	-0.508039	0.703178	9.72363	6.68758e-45	5.30563e-43	0.456946	1.37263	9.72363	2.46437e-28	4.49525e-27	0.204593	1.15236	9.72363	5.68912e-06	1.11728e-05
GLRB	0.854772	1.80847	8.62273	1.02346e-44	8.06446e-43	-0.805598	0.572125	8.62273	4.89323e-31	1.07345e-29	-0.302974	0.81058	8.62273	6.86199e-05	0.000123228
BRMS1	-0.468772	0.722579	9.21228	1.13905e-44	8.91459e-43	0.586831	1.50194	9.21228	8.02163e-57	5.91813e-55	0.00353279	1.00245	9.21228	0.932882	0.942977
ANXA11	-0.603732	0.658049	7.99255	1.31319e-44	1.02085e-42	-0.184407	0.88001	7.99255	0.000288348	0.000611102	1.05881	2.08322	7.99255	1.56497e-111	6.04233e-108
H2AFJ	-0.472263	0.720833	9.954	1.37222e-44	1.05963e-42	0.142002	1.10344	9.954	0.000359878	0.000752839	0.50726	1.42135	9.954	5.04242e-36	5.67603e-35
KCNH8	0.839917	1.78995	8.81204	1.61616e-44	1.23974e-42	-0.761848	0.589741	8.81204	1.3641e-28	2.52402e-27	-0.331068	0.794948	8.81204	9.75164e-06	1.87692e-05
ARAF	-0.448845	0.732629	7.90666	1.79629e-44	1.36885e-42	0.24171	1.18239	7.90666	1.24313e-10	5.44187e-10	0.362405	1.28557	7.90666	2.90318e-20	1.39014e-19
AADAT	0.616206	1.53284	9.55929	1.8285e-44	1.38428e-42	-0.299051	0.812787	9.55929	7.2529e-09	2.64766e-08	-0.534299	0.690494	9.55929	2.74288e-23	1.56584e-22
MTSS1	0.609757	1.526	9.92744	4.19407e-44	3.14053e-42	-0.557036	0.679697	9.92744	9.42041e-29	1.76564e-27	-0.235911	0.849149	9.92744	1.55337e-05	2.93184e-05
ICAM2	-0.733627	0.60139	10.5174	4.20256e-44	3.14053e-42	0.0967484	1.06936	10.5174	0.120579	0.158928	0.92686	1.90113	10.5174	2.04046e-50	4.41769e-49
TSPYL4	0.486221	1.40077	11.9414	4.33815e-44	3.22108e-42	-0.276485	0.8256	11.9414	1.24213e-11	5.96996e-11	-0.376159	0.770486	11.9414	1.60889e-18	6.95623e-18
IRAK1	-0.487553	0.713234	9.19023	5.6963e-44	4.20257e-42	0.358731	1.2823	9.19023	1.00149e-18	8.85517e-18	0.285814	1.2191	9.19023	4.59751e-11	1.28382e-10
DDB2	-0.587115	0.665673	10.1916	8.09137e-44	5.9318e-42	0.710911	1.63684	10.1916	9.9346e-52	6.08849e-50	0.0314129	1.02201	10.1916	0.553405	0.59496
MUT	0.381186	1.30241	10.392	1.28332e-43	9.34884e-42	-0.259191	0.835556	10.392	5.23299e-16	3.805e-15	-0.247317	0.842461	10.392	3.37882e-13	1.0631e-12
IGFBP6	-0.934837	0.523101	7.69011	1.32754e-43	9.61058e-42	-0.115484	0.923072	7.69011	0.148087	0.191012	1.44881	2.72982	7.69011	1.51579e-79	2.16758e-77
GRIA2	0.910056	1.87912	9.13195	1.60084e-43	1.15171e-41	-0.523057	0.695895	9.13195	9.9094e-12	4.79531e-11	-0.697816	0.616505	9.13195	5.31533e-18	2.22346e-17
TUBE1	0.523111	1.43705	7.96552	1.74676e-43	1.24894e-41	-0.323947	0.798881	7.96552	2.01474e-13	1.15988e-12	-0.374999	0.771106	7.96552	7.77613e-16	2.86303e-15
ALDH16A1	-0.457875	0.728058	9.07264	2.02882e-43	1.4417e-41	0.254863	1.19322	9.07264	4.7041e-11	2.13593e-10	0.3604	1.28378	9.07264	6.97662e-19	3.082e-18
SLC9A3R1	-0.744837	0.596735	9.19356	2.26012e-43	1.59628e-41	0.424369	1.34199	9.19356	1.63012e-11	7.72888e-11	0.575309	1.49	9.19356	3.38508e-18	1.43362e-17
ZDHHC24	-0.429852	0.742338	8.20116	2.42324e-43	1.70111e-41	0.162048	1.11887	8.20116	9.73124e-06	2.48988e-05	0.424929	1.34251	8.20116	1.48855e-29	1.18176e-28
ING4	0.450229	1.36626	10.9738	2.88742e-43	2.01476e-41	-0.216214	0.860821	10.9738	1.60937e-08	5.66566e-08	-0.392948	0.761572	10.9738	5.26711e-23	2.95443e-22
EPB41L3	1.28769	2.44136	10.7155	3.20912e-43	2.22582e-41	-1.73784	0.299818	10.7155	4.3179e-65	4.88998e-63	0.131418	1.09537	10.7155	0.261181	0.302738
DIXDC1	0.489279	1.40374	7.74515	3.40824e-43	2.34986e-41	-0.469152	0.722389	7.74515	4.16743e-31	9.17705e-30	-0.16443	0.892281	7.74515	0.000205796	0.000355093
KBTBD6	0.667624	1.58845	9.01438	3.45793e-43	2.37001e-41	-0.343473	0.788142	9.01438	1.40127e-09	5.52261e-09	-0.557052	0.67969	9.01438	4.92177e-21	2.47006e-20
SRGAP1	0.662999	1.58337	9.47494	6.75651e-43	4.60357e-41	-0.524075	0.695405	9.47494	4.94858e-21	5.24423e-20	-0.348011	0.785667	9.47494	6.18413e-09	1.51152e-08
HMP19	0.784778	1.72283	13.1739	7.16851e-43	4.85572e-41	-0.646335	0.638901	13.1739	8.90261e-23	1.1017e-21	-0.38278	0.766958	13.1739	6.97591e-08	1.58653e-07
EPB41L5	0.515107	1.4291	7.08428	7.54334e-43	5.07991e-41	-0.244046	0.844374	7.08428	2.91226e-08	9.93599e-08	-0.453299	0.730371	7.08428	3.5577e-23	2.01314e-22
ANKRD46	0.539895	1.45387	10.4157	9.01854e-43	6.03352e-41	-0.238453	0.847654	10.4157	2.46581e-07	7.64782e-07	-0.494554	0.709781	10.4157	4.77959e-25	2.99416e-24
FAM20A	-0.652073	0.636365	6.65423	9.06357e-43	6.03352e-41	-0.0614983	0.958268	6.65423	0.273959	0.329777	0.989213	1.9851	6.65423	5.60022e-74	5.27377e-72
DAPK1	0.477261	1.3921	8.20641	9.45051e-43	6.25516e-41	-0.35919	0.779602	8.20641	4.53756e-19	4.09654e-18	-0.270774	0.828874	8.20641	3.35319e-10	8.91644e-10
GNAQ	0.462234	1.37767	10.8273	1.06477e-42	7.00753e-41	-0.356162	0.78124	10.8273	6.22987e-20	6.03854e-19	-0.252962	0.839172	10.8273	1.44178e-09	3.67682e-09
FPR1	-0.86313	0.549759	7.51864	1.33167e-42	8.71454e-41	0.0556045	1.03929	7.51864	0.455802	0.514828	1.15576	2.22802	7.51864	2.51388e-55	6.99958e-54
RRAS	-0.659999	0.632879	9.6308	1.57246e-42	1.02325e-40	-0.203383	0.868512	9.6308	0.00034772	0.000728985	1.1595	2.2338	9.6308	1.10796e-105	1.83335e-102
TECTA	0.41258	1.33106	6.60162	1.64425e-42	1.06398e-40	-0.237892	0.847983	6.60162	1.44366e-11	6.87837e-11	-0.315507	0.803569	6.60162	1.553e-17	6.34288e-17
SNX14	0.430002	1.34724	11.0799	1.81504e-42	1.16798e-40	-0.413987	0.750546	11.0799	7.34098e-31	1.57756e-29	-0.142632	0.905865	11.0799	0.000279075	0.000475371
RIMS2	0.611705	1.52806	7.80249	2.08224e-42	1.33252e-40	-0.267535	0.830738	7.80249	3.60784e-07	1.09915e-06	-0.563287	0.676759	7.80249	4.12767e-25	2.59841e-24
RHBDF2	-0.664533	0.630893	8.62034	2.49042e-42	1.58497e-40	-0.0802531	0.945892	8.62034	0.163197	0.208023	1.02783	2.03895	8.62034	1.40892e-76	1.58442e-74
RASA1	0.46223	1.37767	9.89607	3.25028e-42	2.05726e-40	-0.350506	0.784309	9.89607	3.95913e-19	3.58831e-18	-0.259299	0.835494	9.89607	6.74764e-10	1.75675e-09
RGS7	0.828502	1.77584	9.45283	4.08321e-42	2.57043e-40	-0.427739	0.743426	9.45283	1.91855e-09	7.43976e-09	-0.689604	0.620024	9.45283	1.83431e-20	8.88986e-20
PYGL	-0.777301	0.583457	8.00513	4.62113e-42	2.89333e-40	-0.164501	0.892237	8.00513	0.0147261	0.0233917	1.28144	2.43082	8.00513	9.121e-89	3.64305e-86
TFAP2B	1.54855	2.92523	11.6441	4.72216e-42	2.94069e-40	-1.2177	0.429968	11.6441	1.90083e-20	1.91622e-19	-0.819982	0.566449	11.6441	6.30106e-09	1.53782e-08
INPP1	0.524196	1.43813	9.82082	6.52992e-42	4.04471e-40	-0.562301	0.677221	9.82082	4.06779e-38	1.32352e-36	-0.109258	0.927065	9.82082	0.0235558	0.03242
LAGE3	-0.519739	0.697498	10.7313	7.1185e-42	4.38583e-40	0.625805	1.54307	10.7313	9.01708e-49	4.70472e-47	0.0317581	1.02226	10.7313	0.507557	0.551452
HIST1H2BK	-0.74448	0.596883	9.08705	7.21349e-42	4.42084e-40	0.771229	1.70672	9.08705	2.11364e-35	6.07502e-34	0.185861	1.1375	9.08705	0.00667591	0.009877
MVP	-0.62615	0.647903	10.3596	7.33385e-42	4.47095e-40	-0.205593	0.867182	10.3596	0.000153929	0.000337425	1.1142	2.16476	10.3596	3.56853e-107	8.26685e-104
NXPH1	1.21499	2.32139	11.848	8.20025e-42	4.97296e-40	-0.639531	0.641922	11.848	1.0392e-09	4.15502e-09	-0.997554	0.500848	11.848	8.46172e-20	3.96329e-19
SHPRH	0.450154	1.36619	8.21045	9.71643e-42	5.83273e-40	-0.108428	0.927599	8.21045	0.00565252	0.00973433	-0.513706	0.700421	8.21045	2.44982e-38	3.10123e-37
SOX4	0.630997	1.54864	12.469	9.71871e-42	5.83273e-40	-0.313839	0.804498	12.469	8.63724e-09	3.12935e-08	-0.538591	0.688443	12.469	2.59619e-21	1.33001e-20
ICK	0.408249	1.32707	7.83029	1.00326e-41	5.99006e-40	-0.21885	0.85925	7.83029	5.23669e-10	2.15247e-09	-0.330747	0.795125	7.83029	2.94862e-19	1.33622e-18
FRY	0.698142	1.62241	10.1241	1.0168e-41	6.03977e-40	-0.762066	0.589651	10.1241	2.29922e-39	7.85602e-38	-0.13074	0.913363	10.1241	0.0424077	0.0563183
MAP3K11	-0.405214	0.755124	8.69425	1.04613e-41	6.18233e-40	0.0570661	1.04035	8.69425	0.106297	0.141881	0.507877	1.42196	8.69425	8.51804e-47	1.55868e-45
GGA2	-0.326521	0.797457	8.81036	1.10556e-41	6.50036e-40	0.203767	1.1517	8.81036	3.97229e-13	2.22061e-12	0.23232	1.17472	8.81036	4.80262e-15	1.68266e-14
FAM126B	0.495625	1.40993	8.87865	1.33677e-41	7.7942e-40	-0.338878	0.790656	8.87865	1.61977e-15	1.11744e-14	-0.319467	0.801366	8.87865	1.58706e-12	4.80224e-12
FAM120B	0.366077	1.28884	9.0475	1.33907e-41	7.7942e-40	-0.252929	0.839191	9.0475	8.01054e-16	5.71343e-15	-0.233017	0.850854	9.0475	3.0487e-12	9.08493e-12
TCIRG1	-0.636708	0.643179	9.46338	1.60679e-41	9.30574e-40	-0.0853354	0.942565	9.46338	0.125099	0.164213	0.994257	1.99205	9.46338	1.1396e-76	1.29412e-74
MKNK2	-0.45541	0.729303	8.75705	1.69275e-41	9.75481e-40	0.208864	1.15578	8.75705	1.25717e-07	4.02927e-07	0.408502	1.32731	8.75705	2.31074e-23	1.3224e-22
FBLN2	-0.788558	0.578922	8.5988	1.74807e-41	1.00237e-39	0.0165749	1.01156	8.5988	0.810115	0.840746	1.09428	2.13507	8.5988	2.77835e-58	9.19474e-57
FCGR2A	-0.755015	0.59254	7.74022	1.79236e-41	1.0227e-39	-0.00785693	0.994569	7.74022	0.905322	0.921876	1.07434	2.10576	7.74022	1.13755e-61	4.67243e-60
PTS	0.536812	1.45076	11.1844	1.80605e-41	1.02547e-39	-0.406799	0.754295	11.1844	8.41313e-19	7.48458e-18	-0.301432	0.811447	11.1844	9.02995e-10	2.3326e-09
DOCK4	0.615894	1.53251	9.42022	1.89673e-41	1.0717e-39	-0.368962	0.77434	9.42022	3.95097e-12	2.00193e-11	-0.455466	0.729275	9.42022	4.27081e-16	1.60665e-15
HOXC9	1.39521	2.63027	10.3295	1.90844e-41	1.07308e-39	-1.31917	0.400766	10.3295	4.59771e-29	8.78799e-28	-0.489796	0.712126	10.3295	0.000142378	0.000249005
PDLIM1	-0.744043	0.597064	8.51143	1.93444e-41	1.08244e-39	-0.102525	0.931401	8.51143	0.115149	0.152483	1.16501	2.24235	8.51143	5.32866e-77	6.23453e-75
ABCG4	0.665477	1.58609	9.12034	2.6178e-41	1.45778e-39	-0.497582	0.708293	9.12034	2.92049e-18	2.50578e-17	-0.381215	0.76779	9.12034	4.36498e-10	1.15065e-09
MAPK8	0.578741	1.49355	9.2692	3.07064e-41	1.70178e-39	-0.144109	0.904938	9.2692	0.00444119	0.00777896	-0.655168	0.635002	9.2692	2.96812e-37	3.56266e-36
DPYSL3	0.618376	1.53515	11.8317	3.70617e-41	2.04422e-39	-0.371384	0.773041	11.8317	4.11143e-12	2.0805e-11	-0.456252	0.728877	11.8317	6.29728e-16	2.33638e-15
PREPL	0.524737	1.43867	10.9013	3.87561e-41	2.12755e-39	-0.411676	0.75175	10.9013	5.93005e-20	5.75757e-19	-0.278921	0.824207	10.9013	7.93118e-09	1.92755e-08
UNC93B1	-0.541173	0.687212	7.47147	3.96815e-41	2.16807e-39	-0.00660623	0.995431	7.47147	0.889468	0.908768	0.77115	1.70663	7.47147	2.57695e-61	1.02573e-59
EPC2	0.404789	1.3239	10.9423	4.15714e-41	2.25447e-39	-0.107844	0.927974	10.9423	0.00236294	0.00434306	-0.450339	0.731871	10.9423	8.29803e-36	9.21535e-35
PLTP	-0.712867	0.610106	9.22664	4.16522e-41	2.25447e-39	-0.0793098	0.94651	9.22664	0.205194	0.255072	1.09498	2.1361	9.22664	6.51794e-73	5.71949e-71
SS18L1	0.380744	1.30201	9.24763	4.46995e-41	2.40816e-39	-0.103335	0.930879	9.24763	0.00195895	0.00364156	-0.421461	0.746668	9.24763	2.08838e-35	2.27133e-34
TST	-0.674173	0.626691	8.02861	6.4373e-41	3.452e-39	0.477004	1.39185	8.02861	2.6301e-16	1.95661e-15	0.416562	1.33474	8.02861	1.91238e-11	5.43718e-11
PMP22	0.895011	1.85962	11.2797	7.59544e-41	4.05428e-39	-1.22782	0.426963	11.2797	1.35753e-63	1.39153e-61	0.113688	1.08199	11.2797	0.173161	0.207653
SDF2L1	-0.521774	0.696515	11.1722	7.67671e-41	4.07887e-39	0.394034	1.31406	11.1722	2.01645e-18	1.74433e-17	0.294522	1.22648	11.1722	9.75246e-10	2.51308e-09
CIB1	-0.600035	0.659738	9.40381	7.82464e-41	4.13848e-39	-0.13637	0.909806	9.40381	0.00977851	0.0160956	0.999729	1.99962	9.40381	4.96836e-88	1.8564e-85
SSR4	-0.444438	0.734871	11.9552	8.22464e-41	4.33027e-39	0.390706	1.31103	11.9552	9.43568e-25	1.32477e-23	0.189112	1.14006	11.9552	4.52711e-06	8.95603e-06
STMN2	0.603212	1.5191	15.6626	9.20774e-41	4.82594e-39	-0.384897	0.765834	15.6626	2.05879e-13	1.18406e-12	-0.4197	0.74758	15.6626	3.69925e-14	1.23376e-13
DNER	0.974108	1.96443	9.96372	1.15548e-40	6.02879e-39	-0.87664	0.544635	9.96372	7.58971e-26	1.1537e-24	-0.391728	0.762216	9.96372	1.53378e-05	2.89911e-05
TIMP1	-0.941263	0.520777	11.3996	1.19888e-40	6.22719e-39	0.0621357	1.04401	11.3996	0.454745	0.513884	1.2587	2.3928	11.3996	1.58491e-52	3.80871e-51
JAZF1	0.55569	1.46987	10.0564	1.30609e-40	6.75376e-39	-0.338043	0.791114	10.0564	2.95335e-12	1.51971e-11	-0.405171	0.755147	10.0564	2.14644e-15	7.7164e-15
COL8A2	-0.713943	0.609652	7.20507	1.37866e-40	7.09734e-39	0.0640801	1.04542	7.20507	0.309725	0.367652	0.935713	1.91284	7.20507	3.58366e-50	7.68695e-49
AMIGO2	1.57014	2.96933	9.17719	1.55565e-40	7.97304e-39	-2.12111	0.22987	9.17719	6.73167e-61	5.99791e-59	0.162571	1.11928	9.17719	0.268681	0.310623
CASD1	0.448011	1.36416	9.51973	1.66367e-40	8.48912e-39	-0.26947	0.829624	9.51973	5.56195e-12	2.76973e-11	-0.3301	0.795481	9.51973	1.15766e-15	4.22604e-15
SLC39A1	-0.422825	0.745962	9.30168	2.01953e-40	1.02597e-38	0.181768	1.13427	9.30168	1.02238e-06	2.9517e-06	0.3929	1.31303	9.30168	1.91282e-24	1.16427e-23
SERAC1	0.47953	1.39429	6.99227	2.72529e-40	1.37847e-38	-0.296935	0.81398	6.99227	1.42846e-12	7.59332e-12	-0.343785	0.787971	6.99227	8.1733e-15	2.82939e-14
THAP2	0.494638	1.40897	7.73059	2.84324e-40	1.43188e-38	-0.228094	0.853762	7.73059	1.61728e-07	5.13091e-07	-0.4423	0.73596	7.73059	1.38766e-22	7.59968e-22
PURG	0.462725	1.37814	8.78691	2.85741e-40	1.43279e-38	-0.106768	0.928666	8.78691	0.00916192	0.0151734	-0.533308	0.690968	8.78691	8.80578e-38	1.08048e-36
RGS19	-0.461429	0.726267	7.58162	3.04997e-40	1.52275e-38	0.199283	1.14813	7.58162	9.58999e-07	2.77633e-06	0.427739	1.34512	7.58162	3.14841e-24	1.90136e-23
ST14	-0.559132	0.67871	7.42031	3.3193e-40	1.65011e-38	0.186071	1.13766	7.42031	0.000167557	0.000365501	0.58044	1.4953	7.42031	2.17694e-30	1.82324e-29
CFB	-0.976487	0.508216	7.42503	3.82314e-40	1.89245e-38	0.0158826	1.01107	7.42503	0.854738	0.879023	1.36028	2.56735	7.42503	8.82804e-57	2.64225e-55
MLLT11	0.540977	1.45496	14.7097	3.85912e-40	1.90214e-38	-0.219843	0.858659	14.7097	4.19746e-06	1.12858e-05	-0.516949	0.698848	14.7097	1.12412e-25	7.30268e-25
NCKAP1	0.487196	1.40172	10.7588	3.93456e-40	1.9311e-38	-0.356816	0.780886	10.7588	4.16856e-17	3.29587e-16	-0.287457	0.819345	10.7588	2.25803e-10	6.05713e-10
GLS	0.522591	1.43653	10.5982	4.18901e-40	2.04731e-38	-0.61554	0.652686	10.5982	1.6991e-44	7.37106e-43	-0.0472936	0.96775	10.5982	0.336148	0.380959
BATF2	-0.681777	0.623397	6.98767	4.86883e-40	2.36956e-38	0.230267	1.17305	6.98767	0.000137556	0.000302854	0.703968	1.62898	6.98767	6.12207e-30	4.99028e-29
IGJ	-1.40791	0.376858	8.26062	5.03104e-40	2.43827e-38	0.452747	1.36864	8.26062	0.000285629	0.000605498	1.47926	2.78805	8.26062	5.17981e-31	4.51111e-30
SPTAN1	0.457514	1.37317	9.97187	5.37931e-40	2.59619e-38	-0.432548	0.740952	9.97187	4.33485e-28	7.71283e-27	-0.160647	0.894624	9.97187	0.000183483	0.000317954
SERTAD1	-0.75589	0.592181	9.32781	5.89467e-40	2.83311e-38	-0.174177	0.886273	9.32781	0.00951966	0.0157052	1.26208	2.39841	9.32781	2.72647e-86	7.89517e-84
CAMK2B	0.750876	1.68281	9.73347	6.6445e-40	3.1803e-38	-0.670767	0.628173	9.73347	5.07765e-25	7.27001e-24	-0.307538	0.808019	9.73347	1.27082e-05	2.42264e-05
IFITM1	-0.989805	0.503546	11.1252	7.57207e-40	3.60935e-38	-0.139755	0.907673	11.1252	0.113007	0.149955	1.5536	2.93548	11.1252	4.02849e-74	3.8885e-72
WSB1	0.737152	1.66688	12.0007	7.65737e-40	3.63505e-38	-0.859819	0.551022	12.0007	2.7657e-43	1.14411e-41	-0.0761794	0.948566	12.0007	0.273501	0.315534
TRIM23	0.489998	1.40444	7.76074	7.96284e-40	3.76464e-38	-0.301079	0.811645	7.76074	2.83646e-12	1.46216e-11	-0.353911	0.78246	7.76074	7.22219e-15	2.50838e-14
RALGDS	0.501998	1.41617	11.5376	9.37557e-40	4.41452e-38	-0.28979	0.818021	11.5376	5.8915e-11	2.65633e-10	-0.383505	0.766573	11.5376	1.72703e-16	6.65919e-16
APEX2	-0.35549	0.781604	8.63922	9.625e-40	4.51362e-38	0.30487	1.23531	8.63922	5.40262e-23	6.73612e-22	0.159832	1.11716	8.63922	1.68949e-06	3.47097e-06
SLC22A18	-0.552261	0.681951	8.64329	1.03625e-39	4.83986e-38	0.158975	1.11649	8.64329	0.0012247	0.00234863	0.601127	1.5169	8.64329	4.34186e-33	4.24403e-32
ANK3	0.768303	1.70327	10.4177	1.13491e-39	5.27938e-38	-0.835048	0.560564	10.4177	4.112e-37	1.27351e-35	-0.147919	0.902551	10.4177	0.0415885	0.0553319
STK10	-0.568994	0.674087	8.95294	1.25594e-39	5.81902e-38	-0.0760218	0.94867	8.95294	0.134756	0.175576	0.888251	1.85093	8.95294	1.01558e-72	8.4629e-71
IFI35	-0.670826	0.628147	8.0292	1.26259e-39	5.82655e-38	-0.0166632	0.988516	8.0292	0.781104	0.814667	0.965403	1.95261	8.0292	2.92831e-60	1.07203e-58
GLA	-0.395352	0.760304	10.0816	1.35067e-39	6.20826e-38	0.123063	1.08904	10.0816	0.000477812	0.000978417	0.419955	1.33789	10.0816	2.22618e-31	1.98659e-30
FAM46C	-0.656902	0.634239	5.69925	1.46275e-39	6.69684e-38	0.187929	1.13913	5.69925	0.00134021	0.00255799	0.716336	1.643	5.69925	4.3027e-33	4.2093e-32
HFM1	0.587057	1.50218	7.25687	1.51367e-39	6.9027e-38	-0.185155	0.879555	7.25687	0.000404062	0.000839428	-0.620877	0.650275	7.25687	4.57379e-31	3.99534e-30
RARRES3	-0.80864	0.57092	9.1616	1.56112e-39	7.09117e-38	-0.101104	0.932319	9.1616	0.162141	0.206837	1.25458	2.38598	9.1616	1.74714e-71	1.34914e-69
FAM63B	0.511993	1.42602	9.3563	1.62589e-39	7.3565e-38	-0.523316	0.695771	9.3563	1.52151e-32	3.67925e-31	-0.13575	0.910197	9.3563	0.00505147	0.00758506
GIPC1	-0.397838	0.758995	8.50128	1.91874e-39	8.64776e-38	0.355718	1.27962	8.50128	8.57229e-25	1.20794e-23	0.162579	1.11929	8.50128	1.48572e-05	2.81194e-05
CXXC4	0.671943	1.59322	10.3059	1.96175e-39	8.80733e-38	-0.0215774	0.985155	10.3059	0.72003	0.762311	-0.924099	0.527009	10.3059	3.81403e-54	1.00633e-52
RAPGEF4	0.794375	1.73433	8.32058	2.10524e-39	9.39264e-38	-0.696225	0.617185	8.32058	8.25408e-24	1.07183e-22	-0.34038	0.789833	8.32058	5.58594e-06	1.09757e-05
CCDC112	0.516403	1.43038	9.38056	2.10834e-39	9.39264e-38	-0.103973	0.930467	9.38056	0.0244777	0.0372961	-0.612196	0.6542	9.38056	3.1099e-39	4.09806e-38
RNASEH2C	-0.46605	0.723944	10.459	2.1196e-39	9.40663e-38	0.405106	1.32419	10.459	2.0136e-23	2.56585e-22	0.203466	1.15146	10.459	3.69474e-06	7.37703e-06
ZFPM2	0.836377	1.78556	8.97557	2.29581e-39	1.01498e-37	-0.587686	0.665409	8.97557	1.48839e-15	1.03172e-14	-0.521364	0.696713	8.97557	2.97181e-11	8.39163e-11
EFHD2	-0.514698	0.699939	9.55455	2.36004e-39	1.03941e-37	-0.0237865	0.983648	9.55455	0.606313	0.657824	0.753051	1.68535	9.55455	4.22336e-62	1.76603e-60
AKAP11	0.475093	1.39001	9.85197	2.67425e-39	1.17333e-37	-0.443082	0.735562	9.85197	7.08394e-27	1.16058e-25	-0.173644	0.8866	9.85197	0.000112189	0.000198213
BCL2L12	-0.439671	0.737303	8.23069	3.40437e-39	1.48803e-37	0.0104755	1.00729	8.23069	0.790887	0.823817	0.608749	1.52494	8.23069	1.32239e-54	3.56216e-53
KIAA1841	0.488528	1.40301	7.61092	3.97722e-39	1.73188e-37	-0.271782	0.828296	7.61092	3.97428e-10	1.65115e-09	-0.384687	0.765945	7.61092	3.25692e-17	1.30536e-16
DERL3	-0.486123	0.713941	7.04321	4.03042e-39	1.74848e-37	0.298828	1.23014	7.04321	4.25907e-12	2.15239e-11	0.350966	1.27541	7.04321	1.26294e-14	4.32032e-14
ZZZ3	0.438811	1.35549	9.63986	4.59723e-39	1.98693e-37	-0.25293	0.83919	9.63986	9.11442e-11	4.02948e-10	-0.335664	0.792419	9.63986	2.84601e-16	1.08367e-15
PVRL2	-0.586657	0.665884	8.28891	5.22031e-39	2.24784e-37	-0.147822	0.902612	8.28891	0.00504528	0.00876548	0.993691	1.99127	8.28891	6.28255e-87	1.91502e-84
DFNA5	0.729269	1.6578	10.2475	5.64888e-39	2.42337e-37	-0.79576	0.57604	10.2475	9.07189e-37	2.77255e-35	-0.136886	0.90948	10.2475	0.0488614	0.0643504
COL4A3BP	0.401487	1.32087	10.054	6.23892e-39	2.66662e-37	-0.48345	0.715265	10.054	2.85521e-45	1.27691e-43	-0.0245	0.983161	10.054	0.522575	0.566176
ACP6	-0.467658	0.723137	6.13583	7.2215e-39	3.07524e-37	0.101948	1.07322	6.13583	0.0155004	0.0245107	0.545675	1.4597	6.13583	1.97708e-37	2.39045e-36
SOCS5	0.445638	1.36192	9.16974	7.59933e-39	3.22028e-37	-0.420416	0.747209	9.16974	3.35128e-27	5.63394e-26	-0.157491	0.896583	9.16974	0.000204729	0.000353357
FES	-0.628349	0.646916	7.89306	7.61769e-39	3.22028e-37	0.123336	1.08925	7.89306	0.0293975	0.0441077	0.748471	1.68001	7.89306	4.52305e-39	5.91314e-38
RUFY2	0.522466	1.43641	9.14615	8.02617e-39	3.38062e-37	-0.282322	0.822267	9.14615	1.45997e-09	5.73636e-09	-0.420765	0.747029	9.14615	7.71714e-18	3.20501e-17
COTL1	-0.671064	0.628043	9.35673	9.38975e-39	3.94063e-37	0.0275368	1.01927	9.35673	0.649644	0.697842	0.916176	1.88711	9.35673	2.59802e-52	6.16657e-51
TMCO4	-0.463498	0.725226	7.05478	9.54263e-39	3.99034e-37	-0.108113	0.927801	7.05478	0.00969156	0.0159638	0.775352	1.71161	7.05478	1.18982e-83	2.60031e-81
CD82	-0.583691	0.667255	8.63265	1.31706e-38	5.48761e-37	-0.0269269	0.981509	8.63265	0.61021	0.661494	0.85394	1.80743	8.63265	7.99617e-61	3.06688e-59
SGIP1	0.621104	1.53805	9.89596	1.58411e-38	6.57661e-37	-0.357778	0.780365	9.89596	1.24765e-10	5.45755e-10	-0.475358	0.719288	9.89596	4.33378e-16	1.62875e-15
EYA4	1.77161	3.41436	8.14099	1.70994e-38	7.07365e-37	-1.68993	0.309941	8.14099	1.42303e-27	2.44917e-26	-0.605255	0.657355	8.14099	0.000352594	0.000594828
SCG2	0.957444	1.94187	13.0335	1.90264e-38	7.84282e-37	-1.17796	0.441977	13.0335	8.0279e-47	3.90702e-45	-0.0303349	0.979193	13.0335	0.741402	0.771508
CORO1B	-0.386558	0.764953	8.34072	1.91313e-38	7.85808e-37	0.201377	1.1498	8.34072	6.64993e-09	2.44161e-08	0.319727	1.24809	8.34072	1.32522e-18	5.75771e-18
ERC2	0.709115	1.6348	9.11507	1.97167e-38	8.06992e-37	-0.586201	0.666094	9.11507	9.54028e-21	9.91077e-20	-0.343429	0.788166	9.11507	3.77298e-07	8.15039e-07
LANCL1	0.431046	1.34821	9.82543	2.09662e-38	8.5511e-37	-0.186358	0.878821	9.82543	1.61609e-06	4.57271e-06	-0.399354	0.758198	9.82543	3.62609e-23	2.04983e-22
SYN3	0.778433	1.71527	8.77718	2.26237e-38	9.19475e-37	-0.475597	0.719169	8.77718	9.08137e-12	4.42531e-11	-0.565279	0.675825	8.77718	1.5539e-14	5.29067e-14
TIA1	0.592459	1.50781	10.835	2.54762e-38	1.02932e-36	-0.177042	0.884515	10.835	0.000965567	0.0018819	-0.637598	0.642782	10.835	3.17987e-31	2.80735e-30
EXOC4	0.612116	1.5285	9.87367	2.55042e-38	1.02932e-36	-0.393409	0.761329	9.87367	6.96466e-13	3.81607e-12	-0.422721	0.746016	9.87367	3.10813e-13	9.80166e-13
STX12	0.468825	1.38398	11.6202	2.65199e-38	1.0666e-36	-0.497809	0.708181	11.6202	3.78254e-34	1.0072e-32	-0.103431	0.930817	11.6202	0.0216195	0.0298758
HIST1H2AG	-0.463776	0.725086	7.44833	2.80055e-38	1.12245e-36	0.629322	1.54684	7.44833	7.38436e-58	5.74047e-56	-0.0511633	0.965158	7.44833	0.251392	0.292474
FBXO21	0.369819	1.29219	11.4813	2.8658e-38	1.14464e-36	-0.178458	0.883647	11.4813	8.65571e-08	2.81548e-07	-0.321804	0.800069	11.4813	1.98649e-20	9.61135e-20
FAM135A	0.406529	1.32549	7.6364	2.93389e-38	1.16781e-36	-0.152999	0.899379	7.6364	3.16908e-05	7.58576e-05	-0.40216	0.756724	7.6364	2.72806e-26	1.83609e-25
MAN2B1	-0.502055	0.7061	10.0174	3.00349e-38	1.19142e-36	-0.00390798	0.997295	10.0174	0.931762	0.944234	0.712918	1.63912	10.0174	2.66207e-56	7.76695e-55
ADCY1	0.714501	1.64092	9.22785	3.03613e-38	1.20026e-36	-0.469908	0.722011	9.22785	2.05092e-13	1.18012e-12	-0.481433	0.716266	9.22785	1.24396e-12	3.78681e-12
VASP	-0.549061	0.683465	9.13125	3.12853e-38	1.23258e-36	0.0313182	1.02195	9.13125	0.530395	0.585994	0.739756	1.66989	9.13125	4.30651e-50	9.16953e-49
CNTNAP2	0.845504	1.79689	8.80193	3.34014e-38	1.31149e-36	-0.524636	0.695134	8.80193	4.68582e-12	2.35164e-11	-0.604945	0.657497	8.80193	4.36128e-14	1.44664e-13
CCDC82	0.493633	1.40799	8.93099	3.4342e-38	1.34386e-36	-0.361403	0.778407	8.93099	2.36253e-16	1.76322e-15	-0.291398	0.81711	8.93099	5.81907e-10	1.52184e-09
TMEM106B	0.438494	1.35519	10.142	3.55584e-38	1.38678e-36	-0.338258	0.790996	10.142	4.75373e-18	4.0398e-17	-0.239535	0.847019	10.142	1.04821e-08	2.52525e-08
ARFGEF1	0.419943	1.33787	10.1959	4.54829e-38	1.76788e-36	-0.334307	0.793165	10.1959	4.02498e-19	3.64514e-18	-0.217785	0.859885	10.1959	5.94244e-08	1.35816e-07
SCRN3	0.400229	1.31972	7.88225	5.02312e-38	1.94591e-36	-0.157101	0.896826	7.88225	1.49857e-05	3.74174e-05	-0.388669	0.763834	7.88225	3.43096e-25	2.16807e-24
HDAC2	0.544792	1.45881	12.6809	5.34037e-38	2.06192e-36	0.00954135	1.00664	12.6809	0.847692	0.872783	-0.779549	0.582549	12.6809	7.06582e-57	2.1425e-55
EMILIN2	-0.651245	0.63673	9.59839	5.63832e-38	2.16972e-36	0.226736	1.17018	9.59839	0.000126671	0.000279899	0.664838	1.58539	9.59839	8.26582e-28	6.02157e-27
FAM8A1	0.360995	1.28431	8.95308	6.61785e-38	2.53823e-36	-0.18709	0.878376	8.95308	1.00628e-08	3.62205e-08	-0.299672	0.812437	8.95308	1.70615e-18	7.36577e-18
IFITM2	-0.771548	0.585789	10.8771	7.02423e-38	2.6852e-36	-0.281112	0.822956	10.8771	6.1277e-05	0.000141361	1.40408	2.6465	10.8771	1.6459e-100	1.73313e-97
ASB3	0.37749	1.29908	10.5288	7.08068e-38	2.69788e-36	-0.161597	0.894035	10.5288	2.39527e-06	6.62632e-06	-0.351538	0.783748	10.5288	4.23317e-23	2.38486e-22
DYRK3	-0.571265	0.673026	6.71886	7.51315e-38	2.85327e-36	0.232727	1.17505	6.71886	7.3002e-06	1.89976e-05	0.545247	1.45927	6.71886	3.08655e-24	1.86497e-23
HCST	-0.828153	0.56325	9.44419	8.92059e-38	3.3767e-36	0.0172421	1.01202	9.44419	0.81989	0.848761	1.14942	2.21824	9.44419	8.15872e-53	1.98118e-51
SPCS3	-0.479507	0.717223	9.50118	9.09519e-38	3.43158e-36	0.259918	1.19741	9.50118	2.13144e-09	8.22948e-09	0.38526	1.3061	9.50118	2.53447e-17	1.0211e-16
BACE2	-0.660225	0.63278	9.00137	9.78889e-38	3.68132e-36	-0.212787	0.862869	9.00137	0.000407399	0.000845833	1.17036	2.25068	9.00137	1.34123e-93	9.13848e-91
BCL3	-0.723968	0.60543	9.78066	1.06417e-37	3.98908e-36	-0.153646	0.898975	9.78066	0.0202228	0.0313282	1.194	2.28787	9.78066	2.48195e-78	3.23016e-76
YPEL1	0.52411	1.43805	10.3432	1.07702e-37	4.02422e-36	-0.0624401	0.957643	10.3432	0.192878	0.241629	-0.669645	0.628661	10.3432	5.35937e-44	8.6459e-43
STK31	0.504286	1.41842	6.1203	1.12018e-37	4.17205e-36	-0.36562	0.776135	6.1203	7.30511e-16	5.22638e-15	-0.301703	0.811294	6.1203	4.38948e-10	1.15685e-09
SYT1	0.791268	1.7306	10.9844	1.15257e-37	4.27893e-36	-0.648078	0.63813	10.9844	5.29501e-20	5.15829e-19	-0.389985	0.763138	10.9844	3.03765e-07	6.60877e-07
MON2	0.401497	1.32088	8.64041	1.26976e-37	4.69892e-36	-0.303068	0.810527	8.64041	4.30449e-17	3.3987e-16	-0.226782	0.854539	8.64041	4.1201e-09	1.02038e-08
ENTPD3	0.956884	1.94111	7.22578	1.2893e-37	4.75606e-36	-1.02242	0.492291	7.22578	5.53217e-34	1.44648e-32	-0.203955	0.868167	7.22578	0.0278067	0.0378345
DUSP26	0.622906	1.53997	12.666	1.29641e-37	4.76708e-36	-0.400976	0.757346	12.666	1.02908e-12	5.5467e-12	-0.429463	0.742538	12.666	5.54752e-13	1.72086e-12
GATAD2A	-0.376702	0.770196	9.46935	1.31108e-37	4.80576e-36	0.344358	1.26959	9.46935	9.06394e-25	1.27412e-23	0.145489	1.10611	9.46935	6.38084e-05	0.000114819
SSBP2	0.560911	1.4752	9.89721	1.41209e-37	5.15969e-36	-0.280463	0.823327	9.89721	3.77381e-08	1.27181e-07	-0.477106	0.718417	9.89721	3.15495e-19	1.42582e-18
RSPRY1	0.560544	1.47483	9.84141	1.42787e-37	5.20093e-36	-0.163587	0.892802	9.84141	0.00141087	0.00268388	-0.607644	0.656267	9.84141	4.35211e-31	3.80744e-30
SENP7	0.492332	1.40672	9.09463	1.47642e-37	5.36094e-36	-0.255681	0.837592	9.09463	1.09034e-08	3.90519e-08	-0.408112	0.753609	9.09463	2.7254e-18	1.16274e-17
CFD	-0.912418	0.531294	9.52135	1.60189e-37	5.79836e-36	0.0428162	1.03012	9.52135	0.608956	0.660381	1.23966	2.36143	9.52135	4.89063e-50	1.03942e-48
RNF103	0.378087	1.29962	10.2038	1.63271e-37	5.89148e-36	-0.451147	0.731461	10.2038	9.60444e-43	3.83615e-41	-0.0276979	0.980984	10.2038	0.450742	0.496052
TGM2	-0.499798	0.707206	7.12647	1.78715e-37	6.42876e-36	-0.013944	0.990381	7.12647	0.761173	0.798322	0.720987	1.64831	7.12647	4.5797e-57	1.39965e-55
DCTN4	0.431856	1.34897	11.3625	1.92359e-37	6.89812e-36	-0.177689	0.884118	11.3625	6.59546e-06	1.72684e-05	-0.410219	0.752509	11.3625	9.19336e-24	5.41641e-23
SENP6	0.455517	1.37127	8.83281	2.37114e-37	8.47681e-36	-0.306116	0.808816	8.83281	1.13601e-13	6.69978e-13	-0.299601	0.812477	8.83281	7.58146e-12	2.19925e-11
KCNN4	-0.567088	0.674978	7.25136	2.89687e-37	1.03244e-35	0.0940281	1.06735	7.25136	0.0713644	0.0990906	0.694879	1.61875	7.25136	8.83366e-40	1.20519e-38
WRB	0.533305	1.44724	11.464	3.02892e-37	1.07619e-35	-0.367411	0.775173	11.464	2.81783e-14	1.74074e-13	-0.34065	0.789686	11.464	3.25381e-11	9.16558e-11
CACNA2D3	0.933157	1.90945	10.5506	3.60526e-37	1.27706e-35	-0.430612	0.741947	10.5506	4.56417e-07	1.37423e-06	-0.83408	0.560941	10.5506	5.95661e-21	2.96754e-20
PRUNE2	1.11131	2.16042	9.70627	5.11199e-37	1.80525e-35	-1.18509	0.439797	9.70627	2.5773e-33	6.46165e-32	-0.239485	0.847048	9.70627	0.0272888	0.0371866
TAOK1	0.431864	1.34898	8.63358	5.1363e-37	1.80832e-35	-0.323626	0.799059	8.63358	1.29725e-16	9.84026e-16	-0.246586	0.842889	8.63358	3.68613e-09	9.15644e-09
RORB	1.10907	2.15707	6.54016	5.55406e-37	1.94947e-35	-1.05398	0.481638	6.54016	2.44538e-26	3.84849e-25	-0.383347	0.766657	6.54016	0.000390279	0.000655921
SMAD3	-0.567256	0.674899	7.58804	5.74437e-37	2.01018e-35	-0.0959651	0.935646	7.58804	0.0668349	0.0933158	0.908162	1.87665	7.58804	2.13986e-71	1.60948e-69
ARID5A	-0.617279	0.651899	8.64073	6.54471e-37	2.28335e-35	-0.185095	0.879591	8.64073	0.00114265	0.00220258	1.0787	2.11213	8.64073	5.53542e-88	2.00365e-85
DUSP16	0.462032	1.37748	9.08581	6.96437e-37	2.42247e-35	-0.298972	0.812832	9.08581	1.28293e-12	6.84803e-12	-0.316807	0.802845	9.08581	1.23308e-12	3.75564e-12
TCF3	-0.454444	0.729791	9.61724	9.34424e-37	3.24055e-35	0.378705	1.30017	9.61724	3.19639e-20	3.16713e-19	0.216691	1.16206	9.61724	9.89746e-07	2.06637e-06
ALG3	-0.364893	0.776526	9.18892	9.90866e-37	3.42603e-35	0.354228	1.2783	9.18892	2.63172e-27	4.45661e-26	0.117757	1.08505	9.18892	0.000971627	0.0015758
PGBD1	0.426879	1.34432	7.15135	1.24127e-36	4.27904e-35	-0.084867	0.942871	7.15135	0.0319351	0.0475272	-0.507278	0.703549	7.15135	1.16933e-36	1.36812e-35
TCF15	-0.480818	0.716571	7.57322	1.29965e-36	4.46388e-35	0.492501	1.40688	7.57322	2.40561e-30	5.06622e-29	0.126309	1.0915	7.57322	0.00739969	0.0108866
CST3	-0.56622	0.675384	10.142	1.30259e-36	4.46388e-35	-0.136955	0.909437	10.142	0.00903086	0.0149756	0.952663	1.93544	10.142	1.84253e-79	2.60269e-77
PTPRD	0.773297	1.70917	8.7284	1.32639e-36	4.53203e-35	-0.609637	0.655362	8.7284	4.15525e-18	3.54159e-17	-0.407728	0.753809	8.7284	6.34164e-08	1.44654e-07
UBE2D4	0.477364	1.3922	9.88005	1.40383e-36	4.78252e-35	-0.276828	0.825404	9.88005	2.68832e-10	1.13563e-09	-0.363274	0.777398	9.88005	3.37628e-15	1.19668e-14
NR1H3	-0.590451	0.664135	10.576	1.49661e-36	5.08366e-35	0.204497	1.15228	10.576	0.0001817	0.000394644	0.603977	1.5199	10.576	6.47468e-27	4.51512e-26
SMAP1	0.361673	1.28492	9.73925	1.53952e-36	5.2141e-35	-0.132355	0.912341	9.73925	7.61281e-05	0.000173206	-0.362005	0.778082	9.73925	9.29398e-26	6.0615e-25
RTN4	0.525323	1.43926	12.1993	1.65697e-36	5.59553e-35	-0.592133	0.663362	12.1993	7.20784e-37	2.20869e-35	-0.0773964	0.947766	12.1993	0.134144	0.164404
ARHGEF12	0.408685	1.32748	8.59779	1.67708e-36	5.64697e-35	-0.404741	0.755372	8.59779	2.94956e-28	5.33825e-27	-0.122917	0.918329	8.59779	0.00218526	0.00341682
NNMT	-0.906148	0.533608	9.87684	1.73541e-36	5.82644e-35	-0.190083	0.876556	9.87684	0.0238489	0.0364146	1.49197	2.81272	9.87684	3.61168e-75	3.66966e-73
MFNG	-0.631266	0.64561	8.44339	2.10002e-36	7.03021e-35	0.0224614	1.01569	8.44339	0.702229	0.746081	0.865702	1.82223	8.44339	1.77952e-49	3.68733e-48
ZC3H6	0.42372	1.34138	9.90547	2.18759e-36	7.30225e-35	-0.277837	0.824827	9.90547	8.95787e-13	4.85082e-12	-0.286436	0.819925	9.90547	3.60415e-12	1.06742e-11
HIST1H2AM	-0.567611	0.674733	7.60937	2.22658e-36	7.41105e-35	0.909051	1.87781	7.60937	2.16453e-80	5.96945e-78	-0.218294	0.859581	7.60937	8.92382e-05	0.00015912
CPNE8	1.02169	2.03029	7.76998	2.56122e-36	8.50048e-35	-1.04836	0.483518	7.76998	3.23705e-30	6.71949e-29	-0.26632	0.831438	7.76998	0.00811214	0.011873
BATF	-0.695149	0.617645	8.3665	2.88619e-36	9.55163e-35	0.176107	1.12983	8.3665	0.00647534	0.0110349	0.78357	1.72139	8.3665	1.56083e-32	1.47464e-31
TRADD	-0.497163	0.708498	9.37868	3.03183e-36	1.0005e-34	-0.0750818	0.949288	9.37868	0.105148	0.140444	0.785824	1.72408	9.37868	8.78729e-68	5.44295e-66
S100A11	-0.655433	0.634885	8.51316	3.16377e-36	1.04108e-34	-0.0436191	0.970218	8.51316	0.475562	0.53397	0.973906	1.96415	8.51316	8.11871e-59	2.78222e-57
AQP3	-0.543058	0.686315	6.66772	3.38442e-36	1.11053e-34	0.28982	1.22249	6.66772	7.81213e-09	2.84196e-08	0.441418	1.35794	6.66772	4.85325e-17	1.92914e-16
DYNLT1	0.442899	1.35933	12.8695	3.46322e-36	1.13318e-34	-0.1172	0.921975	12.8695	0.00449054	0.00786066	-0.49363	0.710236	12.8695	1.02244e-31	9.30318e-31
RAB3B	0.889555	1.8526	8.99694	4.32091e-36	1.40983e-34	-0.941056	0.520852	8.99694	5.79401e-32	1.32632e-30	-0.200169	0.870449	8.99694	0.0227685	0.03137
MAP3K12	0.409012	1.32778	9.43248	4.54499e-36	1.47878e-34	-0.317055	0.802707	9.43248	2.65994e-17	2.1381e-16	-0.221704	0.857552	9.43248	3.33005e-08	7.74381e-08
CCDC86	-0.422239	0.746265	8.37953	5.41779e-36	1.75782e-34	0.428053	1.34542	8.37953	3.1786e-29	6.18786e-28	0.115906	1.08366	8.37953	0.0054989	0.00822173
OSBPL9	0.37337	1.29537	11.5099	5.51577e-36	1.78461e-34	-0.384533	0.766027	11.5099	3.6004e-30	7.43377e-29	-0.0957369	0.935794	11.5099	0.00953511	0.0138299
DHRS3	-0.775359	0.584243	9.58721	5.68618e-36	1.83463e-34	-0.203961	0.868164	9.58721	0.0048549	0.0084557	1.32295	2.50177	9.58721	1.54144e-80	2.47978e-78
SESTD1	0.44637	1.36261	9.95377	5.87583e-36	1.89055e-34	-0.0586541	0.960159	9.95377	0.160241	0.204684	-0.564178	0.676341	9.95377	5.72297e-41	8.13364e-40
PDE11A	0.664137	1.58462	6.30714	6.18339e-36	1.984e-34	-0.576607	0.670539	6.30714	1.92127e-21	2.1154e-20	-0.29071	0.817499	6.30714	9.04135e-06	1.74572e-05
MXI1	0.447774	1.36393	10.4991	6.78845e-36	2.17212e-34	-0.300692	0.811863	10.4991	3.48396e-13	1.96278e-12	-0.294755	0.815211	10.4991	1.82294e-11	5.1931e-11
SLC25A39	-0.432078	0.741193	10.5498	7.23672e-36	2.30917e-34	0.51076	1.4248	10.5498	4.97555e-40	1.73069e-38	0.0370492	1.02601	10.5498	0.387554	0.433346
HECW1	0.66503	1.5856	7.21194	7.407e-36	2.35701e-34	-0.417064	0.748947	7.21194	1.22967e-11	5.91251e-11	-0.470871	0.721529	7.21194	4.51965e-13	1.40994e-12
SNX16	0.557611	1.47183	8.15842	7.54554e-36	2.39276e-34	-0.465126	0.724408	8.15842	8.51205e-20	8.1686e-19	-0.26538	0.831979	8.15842	1.39647e-06	2.89052e-06
ELAVL4	0.647184	1.56611	12.1736	7.56066e-36	2.39276e-34	-0.108108	0.927804	12.1736	0.0745601	0.103071	-0.792128	0.577492	12.1736	3.64821e-38	4.5733e-37
RABEP1	0.400155	1.31965	9.68112	7.74912e-36	2.44572e-34	-0.28084	0.823112	9.68112	2.80195e-14	1.73186e-13	-0.249813	0.841006	9.68112	2.02731e-10	5.46356e-10
TNIP2	-0.409088	0.753099	8.26121	7.94448e-36	2.50057e-34	0.0420194	1.02955	8.26121	0.273289	0.32926	0.530217	1.44415	8.26121	4.62016e-43	7.13537e-42
IFI6	-1.07581	0.474405	9.4399	8.02433e-36	2.51886e-34	0.162416	1.11916	9.4399	0.107228	0.143008	1.33614	2.52474	9.4399	2.48527e-39	3.28618e-38
SYT11	0.463073	1.37847	11.0097	8.12284e-36	2.54289e-34	-0.171308	0.888037	11.0097	7.4528e-05	0.000169899	-0.461429	0.726266	11.0097	4.74623e-25	2.97487e-24
CMTM7	-0.593959	0.662522	8.43717	9.0818e-36	2.83543e-34	-0.158307	0.896076	8.43717	0.00442603	0.00775359	1.01575	2.02196	8.43717	1.88978e-80	2.99854e-78
RNPEPL1	-0.394971	0.760505	8.59313	9.3804e-36	2.92078e-34	0.0762012	1.05424	8.59313	0.0396397	0.0577107	0.471965	1.387	8.59313	3.40966e-36	3.86818e-35
YWHAQ	0.378725	1.30019	14.8261	9.763e-36	3.03177e-34	-0.0904876	0.939205	14.8261	0.0108011	0.0176359	-0.433017	0.740711	14.8261	5.16993e-33	5.02799e-32
TFB1M	0.410069	1.32875	9.3516	9.89383e-36	3.06418e-34	-0.262165	0.833836	9.3516	5.20599e-12	2.6003e-11	-0.284746	0.820886	9.3516	1.41501e-12	4.29621e-12
APRT	-0.401627	0.757004	10.8623	1.08369e-35	3.34729e-34	0.184792	1.13665	10.8623	8.19703e-07	2.39159e-06	0.359592	1.28306	10.8623	3.06443e-20	1.46614e-19
QPCT	0.765814	1.70033	9.53786	1.09159e-35	3.36273e-34	-0.9601	0.514021	9.53786	3.70679e-45	1.64505e-43	-0.0041813	0.997106	9.53786	0.956235	0.962049
ING1	-0.315913	0.803342	8.10626	1.1809e-35	3.62822e-34	0.244452	1.18464	8.10626	4.61355e-17	3.63529e-16	0.171728	1.12641	8.10626	3.63645e-08	8.43433e-08
RAB3IL1	-0.470021	0.721954	7.75758	1.31187e-35	4.01995e-34	0.0865327	1.06182	7.75758	0.0500747	0.0715273	0.566295	1.48072	7.75758	1.12803e-36	1.32113e-35
CALR	-0.376068	0.770535	11.8765	1.44979e-35	4.43083e-34	0.220397	1.16505	11.8765	3.0395e-10	1.28024e-09	0.283597	1.21723	11.8765	1.42678e-14	4.86644e-14
AGTRAP	-0.371207	0.773135	7.47061	1.51948e-35	4.625e-34	0.0370304	1.026	7.47061	0.289183	0.346033	0.482351	1.39702	7.47061	6.02242e-43	9.25168e-42
PYCARD	-0.629312	0.646485	9.27754	1.5213e-35	4.625e-34	-0.0392432	0.973165	9.27754	0.507687	0.56473	0.932135	1.9081	9.27754	3.26462e-57	1.00037e-55
ZNF540	0.529102	1.44303	7.88678	1.56571e-35	4.74754e-34	-0.258657	0.835866	7.88678	1.67664e-07	5.3076e-07	-0.456667	0.728668	7.88678	8.78394e-19	3.85541e-18
SERTAD3	-0.406682	0.754356	7.32645	1.58032e-35	4.77934e-34	0.121325	1.08773	7.32645	0.00148754	0.0028177	0.437894	1.35462	7.32645	4.89927e-29	3.7908e-28
SLC36A4	0.49061	1.40504	9.09954	1.61962e-35	4.88542e-34	-0.304305	0.809832	9.09954	2.575e-11	1.1988e-10	-0.351157	0.783955	9.09954	3.20065e-13	1.00824e-12
C19orf52	-0.348971	0.785144	8.80296	1.63025e-35	4.90471e-34	0.433205	1.35023	8.80296	5.54372e-44	2.34354e-42	0.00672638	1.00467	8.80296	0.846751	0.866194
PFN1	-0.42194	0.74642	11.0292	1.74746e-35	5.24372e-34	0.188758	1.13978	11.0292	1.76545e-06	4.97669e-06	0.383813	1.30479	11.0292	9.28282e-21	4.57155e-20
PLA1A	-0.577743	0.670011	6.23615	1.95399e-35	5.84835e-34	0.0904895	1.06473	6.23615	0.0964137	0.130098	0.713884	1.64021	6.23615	1.7578e-38	2.23743e-37
RICTOR	0.457515	1.37317	9.26431	1.9641e-35	5.86344e-34	-0.345062	0.787274	9.26431	3.63618e-16	2.68096e-15	-0.25875	0.835812	9.26431	1.08231e-08	2.60469e-08
PSME1	-0.387011	0.764712	10.4872	1.99114e-35	5.9289e-34	0.0640085	1.04537	10.4872	0.0791774	0.108946	0.474403	1.38934	10.4872	7.91793e-38	9.73603e-37
NXT2	-0.665489	0.630475	7.30046	2.03895e-35	6.05568e-34	0.649253	1.56836	7.30046	1.2449e-26	2.00552e-25	0.211158	1.15762	7.30046	0.00143913	0.00229638
USP33	0.378963	1.30041	10.1624	2.11261e-35	6.25841e-34	-0.213213	0.862614	10.1624	1.68145e-09	6.57093e-09	-0.295738	0.814655	10.1624	1.81323e-15	6.53882e-15
SH3BGRL3	-0.569623	0.673793	10.9773	2.31038e-35	6.82682e-34	0.0316386	1.02217	10.9773	0.556148	0.610719	0.768415	1.7034	10.9773	2.61049e-46	4.65907e-45
FCGR3A	-0.909576	0.532341	7.40985	2.33409e-35	6.87934e-34	0.188395	1.1395	7.40985	0.027985	0.0421358	1.07241	2.10294	7.40985	8.18585e-35	8.6908e-34
TRIM13	0.355739	1.27964	10.5112	2.36347e-35	6.94824e-34	-0.145527	0.904049	10.5112	1.31739e-05	3.31291e-05	-0.33886	0.790666	10.5112	1.23881e-22	6.81022e-22
NARS2	0.476453	1.39132	9.78649	2.69497e-35	7.90274e-34	-0.192619	0.875016	9.78649	1.69162e-05	4.18854e-05	-0.456416	0.728795	9.78649	7.47178e-23	4.16085e-22
RPAIN	0.419232	1.33722	11.2399	2.73233e-35	7.99208e-34	-0.102652	0.931319	11.2399	0.00941024	0.015538	-0.476544	0.718697	11.2399	3.2301e-32	3.01728e-31
CBFA2T2	0.37355	1.29554	8.19871	2.84135e-35	8.29001e-34	-0.137514	0.909084	8.19871	9.1291e-05	0.000205524	-0.372982	0.772185	8.19871	8.73435e-25	5.40727e-24
CHST11	-0.442513	0.735852	7.82004	2.86677e-35	8.34318e-34	0.236834	1.1784	7.82004	1.08987e-08	3.90472e-08	0.358936	1.28248	7.82004	1.41124e-16	5.47799e-16
CROT	0.736407	1.66602	8.32857	2.90572e-35	8.43533e-34	-0.456364	0.728821	8.32857	3.14556e-11	1.45159e-10	-0.527536	0.693738	8.32857	3.69115e-13	1.15803e-12
RB1CC1	0.437175	1.35395	10.8441	4.04933e-35	1.17258e-33	-0.3295	0.795812	10.8441	5.13449e-16	3.73807e-15	-0.247494	0.842359	10.8441	1.21099e-08	2.90412e-08
APOL1	-0.49624	0.708952	7.35468	4.67729e-35	1.35105e-33	-0.13493	0.910714	7.35468	0.00403125	0.00710067	0.851631	1.80454	7.35468	2.89291e-79	3.94218e-77
HOXB4	-0.426614	0.744006	7.13969	4.79417e-35	1.38137e-33	-0.0370142	0.97467	7.13969	0.359907	0.419547	0.643573	1.56219	7.13969	1.0416e-58	3.53807e-57
EPB41L4B	0.634139	1.55201	8.13173	4.81486e-35	1.38388e-33	-0.588902	0.664849	8.13173	6.72241e-24	8.79837e-23	-0.234589	0.849927	8.13173	0.000215501	0.000370954
CEBPB	-0.629208	0.646531	8.04276	5.02887e-35	1.44182e-33	-0.0891153	0.940099	8.04276	0.134991	0.175843	0.987911	1.98331	8.04276	2.90808e-64	1.4273e-62
ANKRD6	0.681306	1.60359	8.63084	5.05365e-35	1.44534e-33	-0.9112	0.531742	8.63084	5.72751e-51	3.41968e-49	0.0602488	1.04265	8.63084	0.378306	0.42366
SHKBP1	-0.42252	0.74612	7.99639	6.57885e-35	1.87692e-33	0.407436	1.32633	7.99639	1.17069e-25	1.75195e-24	0.13942	1.10146	7.99639	0.000996652	0.00161503
TMEM140	-0.623612	0.649044	7.54236	7.01457e-35	1.9947e-33	-0.204112	0.868073	7.54236	0.000546487	0.00110974	1.10896	2.15691	7.54236	6.52529e-86	1.84348e-83
SLC35A2	-0.303906	0.810056	7.46551	7.02613e-35	1.9947e-33	0.1324	1.09612	7.46551	3.96488e-06	1.07027e-05	0.28043	1.21456	7.46551	5.3094e-21	2.65768e-20
MAPK13	-0.412173	0.751491	7.13909	7.55942e-35	2.14085e-33	0.275118	1.21009	7.13909	1.049e-12	5.64355e-12	0.273189	1.20848	7.13909	2.57708e-11	7.28766e-11
PRDM10	0.315453	1.2444	8.42383	8.43225e-35	2.38221e-33	-0.166469	0.891021	8.42383	2.17147e-08	7.52382e-08	-0.258522	0.835944	8.42383	1.07275e-16	4.19359e-16
FRS3	0.394724	1.31469	10.0816	8.51704e-35	2.40031e-33	-0.194328	0.87398	10.0816	1.82914e-07	5.75888e-07	-0.339157	0.790503	10.0816	2.89262e-18	1.22965e-17
TIAM2	0.695096	1.61899	9.13477	9.02213e-35	2.53649e-33	-0.482706	0.715634	9.13477	1.23803e-13	7.28291e-13	-0.439697	0.73729	9.13477	2.14092e-10	5.75767e-10
MAP4K4	0.400334	1.31981	10.1395	9.10131e-35	2.55255e-33	-0.155487	0.897829	10.1395	4.10997e-05	9.70953e-05	-0.390628	0.762797	10.1395	2.32913e-23	1.33161e-22
RBMS3	0.586957	1.50208	10.1449	9.37533e-35	2.62306e-33	-0.4991	0.707548	10.1449	5.82098e-20	5.66116e-19	-0.268701	0.830067	10.1449	4.88107e-06	9.63137e-06
MTUS1	0.696965	1.62109	8.90972	1.0217e-34	2.85164e-33	-0.693533	0.618338	8.90972	3.52361e-27	5.89797e-26	-0.205927	0.866981	8.90972	0.00330596	0.00507057
ATXN10	0.419562	1.33752	11.5681	1.06543e-34	2.96654e-33	-0.100982	0.932398	11.5681	0.0113538	0.0184559	-0.478882	0.717533	11.5681	5.94445e-32	5.46031e-31
BMPR2	0.420306	1.33821	9.36625	1.2116e-34	3.36546e-33	-0.378824	0.769064	9.36625	2.74189e-22	3.22757e-21	-0.16838	0.889841	9.36625	6.68718e-05	0.000120183
C19orf53	-0.384551	0.766018	9.91063	1.30409e-34	3.61371e-33	0.353507	1.27766	9.91063	3.78001e-23	4.75395e-22	0.146307	1.10673	9.91063	0.000154844	0.00026987
GSTO1	-0.530412	0.692357	10.7998	1.31673e-34	3.64003e-33	0.215837	1.16138	10.7998	1.79268e-05	4.41987e-05	0.506532	1.42063	10.7998	2.69599e-22	1.45583e-21
TPST2	-0.451084	0.731493	9.01213	1.37848e-34	3.80166e-33	-0.00555377	0.996158	9.01213	0.897304	0.91524	0.642829	1.56139	9.01213	5.3999e-51	1.20052e-49
EFEMP2	-0.60115	0.659228	8.91115	1.4172e-34	3.89916e-33	-0.129791	0.913964	8.91115	0.0234351	0.0358396	0.993925	1.9916	8.91115	2.06071e-71	1.56008e-69
KRTCAP2	-0.330123	0.795468	10.8982	1.54028e-34	4.22775e-33	0.322699	1.25067	10.8982	4.27794e-26	6.63338e-25	0.104042	1.07478	10.8982	0.00176874	0.00279729
C1RL	-0.623434	0.649124	6.84485	1.56022e-34	4.27234e-33	-0.139775	0.90766	6.84485	0.0186598	0.0290976	1.03657	2.05134	6.84485	2.91379e-72	2.37679e-70
SMARCAL1	0.2924	1.22468	9.98376	1.60721e-34	4.39064e-33	-0.125087	0.916949	9.98376	6.60309e-06	1.72805e-05	-0.272392	0.827945	9.98376	3.46641e-21	1.75871e-20
MYCBP2	0.42102	1.33887	10.7266	1.67005e-34	4.55157e-33	-0.368488	0.774594	10.7266	5.73965e-21	6.05486e-20	-0.180977	0.882106	10.7266	1.93107e-05	3.62169e-05
CAMK4	0.769716	1.70493	8.44457	1.97262e-34	5.36358e-33	-0.474321	0.719805	8.44457	6.84837e-11	3.06628e-10	-0.554408	0.680936	8.44457	5.15113e-13	1.60133e-12
HACE1	0.476799	1.39165	9.73054	2.08366e-34	5.65222e-33	-0.255279	0.837825	9.73054	1.61073e-08	5.6674e-08	-0.38664	0.764909	9.73054	3.35411e-16	1.27254e-15
RNF146	0.439577	1.35621	10.6798	2.1554e-34	5.83317e-33	-0.313076	0.804924	10.6798	3.81304e-14	2.33314e-13	-0.269301	0.829721	10.6798	9.77467e-10	2.51824e-09
LRP12	0.427291	1.34471	9.01412	2.52441e-34	6.81591e-33	-0.174282	0.886208	9.01412	1.85015e-05	4.55285e-05	-0.407595	0.753879	9.01412	4.49212e-22	2.3989e-21
RFXANK	-0.352139	0.783422	9.88558	2.60778e-34	7.02463e-33	0.221518	1.16596	9.88558	2.90155e-11	1.34434e-10	0.248569	1.18803	9.88558	1.66823e-12	5.03731e-12
AGPAT2	-0.557351	0.679549	6.7067	2.88015e-34	7.74032e-33	0.154066	1.1127	6.7067	0.00383214	0.00677054	0.613815	1.5303	6.7067	2.41455e-29	1.89869e-28
MREG	0.408849	1.32763	7.62091	2.94867e-34	7.90611e-33	-0.218792	0.859284	7.62091	1.75744e-08	6.1537e-08	-0.331658	0.794623	7.62091	3.80005e-16	1.43375e-15
GNE	0.389824	1.31023	10.7596	3.45658e-34	9.24655e-33	-0.146393	0.903507	10.7596	8.42795e-05	0.000190517	-0.385993	0.765252	10.7596	1.15689e-23	6.75759e-23
ST8SIA2	0.564457	1.47883	8.32739	4.37528e-34	1.16772e-32	-0.303811	0.81011	8.32739	1.57143e-08	5.54091e-08	-0.455931	0.72904	8.32739	6.03652e-16	2.24106e-15
GTF2H5	0.439612	1.35624	10.2673	4.81821e-34	1.28297e-32	-0.493019	0.710537	10.2673	5.10296e-34	1.34641e-32	-0.0675745	0.954241	10.2673	0.130738	0.160553
DLG2	0.638948	1.55719	8.23058	4.84939e-34	1.28832e-32	-0.501322	0.706459	8.23058	8.57547e-17	6.6264e-16	-0.339582	0.79027	8.23058	1.41979e-07	3.16258e-07
ZNF711	0.562577	1.47691	9.0666	4.96894e-34	1.31705e-32	-0.00490289	0.996607	9.0666	0.927773	0.940932	-0.788452	0.578965	9.0666	2.48426e-48	4.8119e-47
CDK2	-0.43252	0.740967	6.66808	5.24298e-34	1.38652e-32	0.5974	1.51299	6.66808	4.93469e-53	3.21115e-51	-0.0594803	0.95961	6.66808	0.17666	0.211568
CD40	-0.473683	0.720124	7.05378	5.30967e-34	1.40095e-32	-0.0810203	0.945389	7.05378	0.0750881	0.103726	0.759346	1.69272	7.05378	3.18312e-65	1.70695e-63
MARCO	-1.02596	0.491082	7.20973	5.64203e-34	1.48527e-32	0.479974	1.39472	7.20973	9.81513e-07	2.83867e-06	0.909702	1.87866	7.20973	5.5971e-19	2.49159e-18
ZNF471	0.37926	1.30067	7.32879	6.37047e-34	1.67322e-32	-0.20262	0.868971	7.32879	2.17263e-08	7.52558e-08	-0.308035	0.807741	7.32879	4.85685e-16	1.81767e-15
SDSL	-0.724476	0.605217	8.26423	6.5434e-34	1.71476e-32	0.254033	1.19254	8.26423	0.000257424	0.000548719	0.737578	1.66737	8.26423	8.23121e-25	5.10943e-24
SBF2	0.492341	1.40673	9.84954	6.80297e-34	1.77875e-32	-0.144907	0.904438	9.84954	0.00218757	0.00404254	-0.532339	0.691433	9.84954	5.69913e-28	4.18599e-27
NUPR1	-0.763426	0.589096	9.8457	7.36382e-34	1.92106e-32	-0.0946805	0.93648	9.8457	0.197939	0.247248	1.18357	2.27138	9.8457	3.7421e-60	1.36304e-58
TACC3	-0.740172	0.598668	8.76915	7.58513e-34	1.97435e-32	1.32226	2.50058	8.76915	1.20044e-96	8.69047e-94	-0.438108	0.738102	8.76915	4.74773e-09	1.17106e-08
SDC4	-0.64196	0.640842	6.89929	7.76848e-34	2.01754e-32	-0.0335174	0.977035	6.89929	0.58809	0.640933	0.943564	1.92327	6.89929	2.4527e-53	6.176e-52
CNN2	-0.659244	0.63321	8.16544	8.2757e-34	2.14446e-32	-0.108646	0.927458	8.16544	0.0872302	0.118913	1.0522	2.07369	8.16544	3.61169e-64	1.75039e-62
F13A1	-1.11471	0.461785	7.84484	8.32956e-34	2.1536e-32	-0.206554	0.866605	7.84484	0.0544529	0.0772194	1.80477	3.49373	7.84484	2.59074e-66	1.45383e-64
CNR1	0.735013	1.66441	8.18464	9.41903e-34	2.42986e-32	-0.612433	0.654093	8.18464	1.10745e-18	9.76221e-18	-0.350563	0.784278	8.18464	2.65364e-06	5.36424e-06
KLHDC7B	-0.451648	0.731207	7.09978	9.47536e-34	2.43676e-32	0.19193	1.14229	7.09978	9.56045e-06	2.4478e-05	0.422181	1.33995	7.09978	6.96142e-21	3.45476e-20
TRAPPC6A	-0.438416	0.737945	8.79334	9.48786e-34	2.43676e-32	0.262635	1.19967	8.79334	3.48727e-10	1.46245e-09	0.324223	1.25199	8.79334	2.03646e-13	6.50354e-13
SYNGR2	-0.390673	0.762774	9.71446	1.22853e-33	3.14824e-32	0.0949857	1.06805	9.71446	0.0117617	0.0190539	0.444836	1.36116	9.71446	7.83368e-31	6.75633e-30
TALDO1	-0.331086	0.794938	11.588	1.23431e-33	3.15607e-32	0.367803	1.29039	11.588	5.86498e-33	1.44849e-31	0.0548235	1.03873	11.588	0.105551	0.131656
DBT	0.399471	1.31902	7.10634	1.28344e-33	3.27447e-32	-0.338672	0.790769	7.10634	3.04839e-19	2.79127e-18	-0.183999	0.88026	7.10634	6.0678e-06	1.18907e-05
TULP4	0.389612	1.31004	9.74876	1.30055e-33	3.31082e-32	-0.107462	0.928219	9.74876	0.00425863	0.00747956	-0.429347	0.742598	9.74876	7.92072e-29	6.05982e-28
RAB15	0.539542	1.45351	11.5013	1.50602e-33	3.8255e-32	-0.488448	0.712792	11.5013	8.24025e-22	9.44083e-21	-0.213729	0.862306	11.5013	0.000104001	0.000184506
ANK2	0.494968	1.40929	8.12087	1.69381e-33	4.2931e-32	-0.342215	0.788829	8.12087	4.38691e-13	2.44414e-12	-0.314798	0.803964	8.12087	3.62851e-10	9.62422e-10
SCAMP1	0.455858	1.3716	9.19291	1.90505e-33	4.81796e-32	-0.194256	0.874023	9.19291	9.88271e-06	2.52529e-05	-0.425514	0.744574	9.19291	1.19107e-20	5.82608e-20
KIF3A	0.467513	1.38272	10.6967	2.22997e-33	5.62738e-32	-0.301484	0.811417	10.6967	1.69133e-11	8.00929e-11	-0.321724	0.800113	10.6967	1.1651e-11	3.35122e-11
HS6ST3	0.73257	1.6616	7.22604	2.4707e-33	6.22134e-32	-0.856226	0.552396	7.22604	2.71785e-36	8.11363e-35	-0.0737429	0.95017	7.22604	0.327443	0.372059
LILRB2	-0.647905	0.638206	7.93247	2.50071e-33	6.28324e-32	-0.110433	0.92631	7.93247	0.0789842	0.108707	1.0382	2.05367	7.93247	9.85523e-64	4.58446e-62
EPB41L4A	0.618942	1.53575	7.5451	2.53876e-33	6.36504e-32	-0.511364	0.701559	7.5451	3.65009e-18	3.11562e-17	-0.300086	0.812204	7.5451	2.08903e-06	4.26458e-06
BTBD3	0.717604	1.64445	10.1878	2.70095e-33	6.75705e-32	-0.537064	0.689172	10.1878	4.60834e-15	3.06596e-14	-0.410508	0.752358	10.1878	2.0217e-08	4.77417e-08
DDHD2	0.384688	1.30558	9.91843	3.13959e-33	7.83747e-32	-0.379446	0.768733	9.91843	1.34627e-25	2.00435e-24	-0.117414	0.921838	9.91843	0.00296657	0.00457121
CACNB4	0.519266	1.43323	7.46951	3.35627e-33	8.36036e-32	-0.41853	0.748187	7.46951	2.85738e-17	2.2857e-16	-0.263516	0.833055	7.46951	7.04017e-07	1.48807e-06
FIG4	0.381988	1.30314	9.04784	3.39929e-33	8.44934e-32	-0.241615	0.845798	9.04784	4.69638e-11	2.13326e-10	-0.268158	0.830379	9.04784	5.00091e-12	1.4661e-11
PEX1	0.411309	1.32989	9.83932	3.54342e-33	8.78874e-32	-0.0675291	0.954271	9.83932	0.0913788	0.123881	-0.504747	0.704784	9.83932	1.73655e-35	1.8958e-34
ZFP2	0.504807	1.41893	7.88401	3.57179e-33	8.84017e-32	-0.332742	0.794026	7.88401	6.76766e-12	3.34e-11	-0.339307	0.790421	7.88401	4.04444e-11	1.1343e-10
HINT2	-0.418057	0.748432	9.62271	3.63891e-33	8.9871e-32	0.419266	1.33725	9.62271	2.0654e-26	3.2772e-25	0.119856	1.08663	9.62271	0.0053123	0.00795711
LRP10	-0.445407	0.734377	7.67526	4.15099e-33	1.023e-31	-0.0387084	0.973526	7.67526	0.372296	0.431921	0.671995	1.59327	7.67526	3.25544e-55	9.02099e-54
DOPEY2	0.435912	1.35277	7.38089	4.16116e-33	1.02333e-31	-0.339886	0.790104	7.38089	3.51941e-16	2.59817e-15	-0.234066	0.850235	7.38089	1.55922e-07	3.45654e-07
RPS6KA1	-0.394919	0.760532	8.58415	4.32357e-33	1.06101e-31	0.165701	1.12171	8.58415	1.50289e-05	3.75171e-05	0.371532	1.29373	8.58415	9.3371e-21	4.59633e-20
TNFRSF1A	-0.590734	0.664005	8.8143	4.59825e-33	1.12604e-31	-0.346207	0.786649	8.8143	1.24482e-09	4.9419e-09	1.2219	2.33254	8.8143	1.55451e-118	1.80059e-114
HSF2	0.404395	1.32353	9.68943	4.78763e-33	1.16994e-31	0.00326761	1.00227	9.68943	0.933964	0.946135	-0.574375	0.671577	9.68943	3.08763e-48	5.95075e-47
PKN3	-0.371773	0.772832	6.71821	4.9535e-33	1.20792e-31	0.207813	1.15494	6.71821	7.2423e-09	2.64463e-08	0.291646	1.22404	6.71821	1.12568e-14	3.86447e-14
PPP1CA	-0.470446	0.721741	10.8271	5.54447e-33	1.34919e-31	0.560324	1.4746	10.8271	2.38852e-37	7.4572e-36	0.0356188	1.025	10.8271	0.463762	0.50864
WIPI1	-0.642038	0.640807	8.55942	6.59582e-33	1.60166e-31	-0.259824	0.83519	8.55942	3.15821e-05	7.56443e-05	1.19744	2.29332	8.55942	3.81259e-90	1.57719e-87
TRIM36	0.582879	1.49784	8.89826	6.9604e-33	1.68666e-31	-0.177486	0.884243	8.89826	0.00178624	0.00333979	-0.62358	0.649058	8.89826	1.37941e-26	9.43192e-26
GOSR1	0.355248	1.27921	9.52726	7.01422e-33	1.69615e-31	-0.207329	0.866139	9.52726	1.62209e-09	6.34754e-09	-0.268866	0.829971	9.52726	1.11852e-13	3.63214e-13
CCBE1	1.00491	2.00681	7.91898	7.11061e-33	1.71588e-31	-0.72769	0.60387	7.91898	5.22063e-14	3.16103e-13	-0.602217	0.658741	7.91898	5.05074e-09	1.24315e-08
LDHA	-0.543665	0.686026	12.5164	7.7619e-33	1.86915e-31	0.38549	1.3063	12.5164	1.83579e-13	1.06214e-12	0.334998	1.26138	12.5164	1.85341e-09	4.68427e-09
SOX6	0.711442	1.63744	6.47185	8.45415e-33	2.03163e-31	-0.811408	0.569826	6.47185	6.20217e-34	1.61076e-32	-0.0941806	0.936804	6.47185	0.201245	0.238614
SNX1	-0.344188	0.787751	9.63398	8.55157e-33	2.05078e-31	0.176333	1.13001	9.63398	1.32515e-07	4.2401e-07	0.288015	1.22096	9.63398	1.88716e-16	7.25969e-16
VAMP5	-0.563388	0.676711	9.06005	9.04722e-33	2.16517e-31	-0.213995	0.862146	9.06005	9.78369e-05	0.000219238	1.03505	2.04919	9.06005	2.03985e-86	6.05837e-84
POLR2L	-0.429598	0.742469	10.5134	1.04664e-32	2.49881e-31	0.284361	1.21787	10.5134	7.72269e-12	3.78873e-11	0.287416	1.22045	10.5134	6.80992e-11	1.88211e-10
DOC2B	0.572841	1.48745	7.97329	1.04845e-32	2.49881e-31	-0.355939	0.781361	7.97329	1.41864e-10	6.16127e-10	-0.409309	0.752984	7.97329	2.93872e-12	8.76848e-12
MAP4K1	-0.554431	0.680926	7.1209	1.05417e-32	2.50729e-31	0.2806	1.2147	7.1209	1.95725e-07	6.13885e-07	0.467807	1.38301	7.1209	1.13999e-16	4.44897e-16
KBTBD3	0.404246	1.3234	6.24993	1.06386e-32	2.52513e-31	-0.428771	0.742894	6.24993	3.69187e-29	7.13906e-28	-0.0897063	0.939714	6.24993	0.032286	0.0435709
FKBP11	-0.494836	0.709642	9.44317	1.14395e-32	2.70968e-31	0.192506	1.14275	9.44317	6.74968e-05	0.000154673	0.482485	1.39715	9.44317	5.4898e-22	2.91422e-21
CDH12	1.16465	2.24179	7.24876	1.22768e-32	2.90209e-31	-1.11258	0.462466	7.24876	1.30445e-23	1.68069e-22	-0.396066	0.759927	7.24876	0.00102429	0.00165866
DIP2C	0.44139	1.35791	9.72459	1.34558e-32	3.1743e-31	-0.362724	0.777695	9.72459	1.28471e-17	1.05838e-16	-0.216187	0.860838	9.72459	2.1162e-06	4.31777e-06
OSBPL6	0.495354	1.40967	9.54342	1.37248e-32	3.23118e-31	-0.373398	0.771962	9.54342	5.67727e-15	3.73848e-14	-0.280376	0.823376	9.54342	3.99122e-08	9.22024e-08
DAZAP1	-0.359093	0.779655	10.1774	1.44046e-32	3.38435e-31	0.474316	1.38926	10.1774	6.11048e-46	2.83111e-44	-0.0250879	0.982761	10.1774	0.501654	0.545602
KLHL7	0.465371	1.38067	8.94687	1.57606e-32	3.69544e-31	-0.206444	0.866671	8.94687	5.60743e-06	1.48459e-05	-0.425273	0.744698	8.94687	2.60471e-19	1.18547e-18
COPZ2	-0.669524	0.628714	7.59073	1.64355e-32	3.8459e-31	-0.180186	0.882589	7.59073	0.00607347	0.0104051	1.14693	2.21442	7.59073	2.28495e-72	1.87706e-70
SLC45A3	-0.472512	0.720709	7.92413	1.6537e-32	3.86186e-31	0.262672	1.1997	7.92413	1.14615e-08	4.09749e-08	0.3723	1.29441	7.92413	1.38729e-14	4.73452e-14
EMP2	-0.640537	0.641474	9.29881	1.7829e-32	4.1552e-31	-0.199899	0.870612	9.29881	0.00146077	0.00277333	1.12812	2.18574	9.29881	3.44649e-77	4.15841e-75
DOK6	0.827347	1.77442	9.17355	1.81952e-32	4.23202e-31	-1.03607	0.487653	9.17355	7.52609e-41	2.73275e-39	-0.00583046	0.995967	9.17355	0.946051	0.953293
ITGAM	-0.556884	0.679769	7.52436	1.96926e-32	4.57113e-31	-0.107818	0.92799	7.52436	0.0488923	0.069916	0.906815	1.8749	7.52436	3.78772e-64	1.82046e-62
ZNF287	0.393024	1.31314	7.05824	2.04637e-32	4.74062e-31	-0.0903989	0.939263	7.05824	0.0192711	0.0299781	-0.453296	0.730372	7.05824	1.63515e-30	1.38147e-29
TSPO	-0.54652	0.68467	9.14176	2.25105e-32	5.20436e-31	-0.0307313	0.978924	9.14176	0.568039	0.621772	0.805748	1.74805	9.14176	3.24574e-51	7.30007e-50
RUNX1T1	0.449443	1.36551	9.39105	2.61616e-32	6.03646e-31	-0.220349	0.858358	9.39105	5.4987e-07	1.63764e-06	-0.387202	0.764611	9.39105	3.80664e-17	1.52147e-16
BMP2	-0.671217	0.627977	6.19419	2.67113e-32	6.15103e-31	0.30667	1.23685	6.19419	3.13115e-06	8.55581e-06	0.60339	1.51928	6.19419	1.37103e-18	5.95225e-18
TTLL1	0.387202	1.30785	9.1826	2.77092e-32	6.36817e-31	-0.210011	0.864531	9.1826	2.90454e-08	9.9155e-08	-0.310956	0.806108	9.1826	5.14198e-15	1.79884e-14
SLITRK1	0.930141	1.90546	7.40681	2.78258e-32	6.38229e-31	-0.713166	0.60998	7.40681	2.53288e-15	1.7177e-14	-0.512987	0.70077	7.40681	1.01792e-07	2.2921e-07
PDK3	-0.331243	0.794852	6.85361	2.78949e-32	6.38551e-31	0.150939	1.11029	6.85361	3.35078e-06	9.13225e-06	0.298221	1.22963	6.85361	1.24876e-18	5.43976e-18
TNFRSF12A	-0.798138	0.575091	8.65283	2.80702e-32	6.41296e-31	-0.153725	0.898926	8.65283	0.0506122	0.072215	1.29877	2.46018	8.65283	1.03797e-63	4.78998e-62
DGKZ	-0.290195	0.817792	7.81333	3.31452e-32	7.55749e-31	0.198103	1.14719	7.81333	2.39112e-12	1.24366e-11	0.187405	1.13871	7.81333	4.25967e-10	1.12366e-09
PRKAG2	0.447348	1.36353	9.24956	3.34224e-32	7.60574e-31	-0.607352	0.6564	9.24956	3.46492e-48	1.76803e-46	0.0497138	1.03506	9.24956	0.287724	0.330921
CXCL14	-1.5255	0.34736	7.89101	3.75659e-32	8.53187e-31	0.0960553	1.06885	7.89101	0.523986	0.579965	2.04518	4.12725	7.89101	2.11724e-41	3.04646e-40
MICB	-0.478723	0.717613	6.91241	3.99408e-32	9.03883e-31	-0.0519669	0.96462	6.91241	0.272059	0.327982	0.73388	1.66311	6.91241	2.2404e-55	6.26825e-54
VNN2	-0.62747	0.647311	7.14152	3.99541e-32	9.03883e-31	0.0362521	1.02545	7.14152	0.558936	0.613431	0.84488	1.79611	7.14152	9.56291e-42	1.39858e-40
ANPEP	-0.590444	0.664138	6.59487	4.01146e-32	9.05745e-31	0.11835	1.08549	6.59487	0.0423872	0.0613024	0.700567	1.62514	6.59487	4.78389e-32	4.4188e-31
HK2	-0.751102	0.59415	7.83626	4.26717e-32	9.61608e-31	0.515545	1.42953	7.83626	1.9619e-12	1.0306e-11	0.481912	1.39659	7.83626	5.89809e-10	1.54146e-09
FHOD1	-0.453196	0.730423	8.77614	4.40481e-32	9.90697e-31	-0.0529914	0.963936	8.77614	0.237058	0.290075	0.699003	1.62338	8.77614	4.6916e-56	1.34846e-54
PLAUR	-0.781168	0.581895	7.72097	4.72495e-32	1.06064e-30	-0.0356099	0.975619	7.72097	0.64509	0.693722	1.14237	2.20744	7.72097	8.90753e-50	1.86913e-48
HERC5	-0.70552	0.613221	6.46037	5.17149e-32	1.15863e-30	0.020854	1.01456	6.46037	0.765346	0.80161	0.972297	1.96196	6.46037	1.03358e-43	1.64451e-42
MTMR3	0.338338	1.2643	9.83625	5.60354e-32	1.25301e-30	-0.199653	0.87076	9.83625	1.78394e-09	6.94801e-09	-0.253611	0.838794	9.83625	4.14938e-13	1.29758e-12
RNH1	-0.395182	0.760394	9.78096	5.92522e-32	1.32239e-30	-0.0080487	0.994437	9.78096	0.837207	0.863754	0.566734	1.48117	9.78096	1.54122e-47	2.90748e-46
RP2	-0.33475	0.792922	7.20624	6.03335e-32	1.34393e-30	0.133733	1.09713	7.20624	5.15613e-05	0.000120071	0.322464	1.25046	7.20624	5.08469e-21	2.55071e-20
ABR	0.744596	1.6755	11.6402	6.1448e-32	1.36613e-30	-1.00139	0.499519	11.6402	8.5273e-47	4.13271e-45	0.0720612	1.05122	11.6402	0.356481	0.401354
PRKCE	0.446365	1.3626	8.2931	7.00226e-32	1.55378e-30	-0.312518	0.805235	8.2931	8.18188e-13	4.44099e-12	-0.279506	0.823873	8.2931	1.73713e-09	4.39903e-09
MX1	-0.981128	0.506584	8.5761	7.37656e-32	1.6337e-30	-0.095968	0.935644	8.5761	0.324324	0.382862	1.49225	2.81327	8.5761	6.28508e-54	1.64468e-52
SLC35A5	0.435691	1.35256	9.52834	7.49051e-32	1.65577e-30	-0.389168	0.76357	9.52834	3.12919e-20	3.1032e-19	-0.178492	0.883626	9.52834	9.07746e-05	0.000161735
HSPA6	-0.947029	0.518699	8.06731	8.58862e-32	1.89489e-30	0.225489	1.16917	8.06731	0.0163936	0.0258069	1.08367	2.11942	8.06731	1.85221e-29	1.46345e-28
R3HDM1	0.354579	1.27861	9.91488	9.50092e-32	2.09219e-30	-0.130209	0.913699	9.91488	0.000209449	0.000451945	-0.3544	0.782195	9.91488	1.85598e-22	1.00976e-21
TMEM104	-0.422627	0.746065	9.25526	1.03085e-31	2.26573e-30	0.531571	1.4455	9.25526	3.05398e-40	1.06871e-38	0.000375185	1.00026	9.25526	0.993277	0.994221
WHSC1L1	0.340167	1.2659	8.68917	1.11061e-31	2.43639e-30	-0.089137	0.940085	8.68917	0.0083492	0.013941	-0.380116	0.768376	8.68917	5.64115e-28	4.15004e-27
ELOVL1	-0.378778	0.769089	8.22	1.59029e-31	3.4821e-30	0.0511936	1.03612	8.22	0.175354	0.221739	0.477154	1.39199	8.22	1.38943e-35	1.52547e-34
IGFBP4	-0.723469	0.605639	9.63399	1.5957e-31	3.48735e-30	-0.400121	0.757795	9.63399	2.24673e-08	7.7637e-08	1.46968	2.7696	9.63399	3.12667e-106	6.03604e-103
DIRAS2	0.672911	1.59429	7.25618	1.64188e-31	3.58152e-30	-0.536796	0.6893	7.25618	3.82893e-16	2.8159e-15	-0.347734	0.785817	7.25618	8.48651e-07	1.78111e-06
SYT13	0.921829	1.89452	11.3333	1.67846e-31	3.65443e-30	-0.412507	0.751316	11.3333	6.51432e-06	1.70791e-05	-0.838394	0.559266	11.3333	1.43189e-18	6.20718e-18
EXTL2	0.458958	1.37455	8.69334	1.80129e-31	3.91451e-30	-0.330722	0.795138	8.69334	2.37553e-13	1.36015e-12	-0.276865	0.825383	8.69334	8.48155e-09	2.05484e-08
VTA1	0.42501	1.34258	9.24682	1.87035e-31	4.05698e-30	-0.132622	0.912172	9.24682	0.00173301	0.0032455	-0.451092	0.731489	9.24682	4.62697e-25	2.90483e-24
C4orf32	-0.517492	0.698585	7.5573	1.89672e-31	4.10649e-30	-0.0200041	0.98623	7.5573	0.698784	0.743047	0.752753	1.68501	7.5573	3.27585e-48	6.27177e-47
C11orf24	-0.346319	0.786589	10.1745	1.91872e-31	4.14637e-30	0.155141	1.11353	10.1745	6.49242e-06	1.70255e-05	0.314785	1.24383	10.1745	1.63044e-18	7.0468e-18
PHIP	0.483038	1.39768	10.1621	2.11385e-31	4.55954e-30	-0.130277	0.913656	10.1621	0.0068646	0.0116332	-0.535614	0.689865	10.1621	2.62183e-27	1.87345e-26
FBXL20	0.411666	1.33022	9.66818	2.14483e-31	4.61776e-30	-0.110837	0.926051	9.66818	0.00696733	0.0117917	-0.456688	0.728657	9.66818	2.50849e-27	1.7969e-26
VASN	-0.525442	0.694746	9.24701	2.18725e-31	4.70035e-30	0.11299	1.08147	9.24701	0.0312959	0.0466778	0.614843	1.53139	9.24701	1.95214e-30	1.63853e-29
TTC3	0.42005	1.33797	11.1013	2.20996e-31	4.74037e-30	-0.130657	0.913415	11.1013	0.0018148	0.00339046	-0.446296	0.733925	11.1013	4.66931e-25	2.92983e-24
RYR2	0.940929	1.91976	8.54801	2.22961e-31	4.77367e-30	-0.906171	0.5336	8.54801	4.21944e-23	5.28365e-22	-0.311789	0.805642	8.54801	0.00170074	0.00269453
DNAJC1	-0.396617	0.759638	9.12612	2.35695e-31	5.037e-30	-0.0389913	0.973335	9.12612	0.325656	0.384318	0.603456	1.51935	9.12612	4.86313e-53	1.19596e-51
PVRL3	0.79065	1.72985	8.6735	2.36921e-31	5.05388e-30	-0.504347	0.704979	8.6735	1.11005e-10	4.87221e-10	-0.550282	0.682887	8.6735	2.87948e-11	8.13289e-11
FGD6	0.550188	1.46428	8.1674	2.38054e-31	5.06872e-30	-0.515747	0.699431	8.1674	6.85881e-22	7.89717e-21	-0.198142	0.871672	8.1674	0.000648088	0.00106737
BCAP31	-0.371564	0.772944	11.48	2.48456e-31	5.28048e-30	0.135363	1.09837	11.48	0.000258376	0.000550647	0.372591	1.29468	11.48	2.56134e-22	1.38442e-21
CDKL2	0.513911	1.42792	8.35702	2.55288e-31	5.41576e-30	-0.317056	0.802706	8.35702	4.62709e-10	1.91208e-09	-0.369744	0.77392	8.35702	6.013e-12	1.75614e-11
CHD9	0.363394	1.28645	8.51534	2.56084e-31	5.4227e-30	-0.149144	0.901786	8.51534	3.79418e-05	9.0002e-05	-0.345608	0.786976	8.51534	4.00112e-20	1.90329e-19
PPP1R13L	-0.437707	0.738307	7.83404	2.57957e-31	5.45239e-30	0.0564423	1.0399	7.83404	0.197499	0.246804	0.554433	1.46859	7.83404	9.43413e-36	1.0457e-34
SORBS2	0.625362	1.5426	9.2638	2.60795e-31	5.50234e-30	-0.474175	0.719878	9.2638	1.34508e-14	8.5746e-14	-0.350849	0.784122	9.2638	9.53759e-08	2.15265e-07
TGFB3	-0.510187	0.702131	7.08378	2.64951e-31	5.57988e-30	-0.114606	0.923635	7.08378	0.0246569	0.0375593	0.848524	1.80066	7.08378	1.01749e-64	5.28501e-63
KPNA5	0.429248	1.34653	8.23759	2.8055e-31	5.89766e-30	-0.189811	0.87672	8.23759	9.02327e-06	2.31436e-05	-0.392944	0.761574	8.23759	1.12112e-18	4.89298e-18
CBFB	0.474257	1.3892	10.2634	2.82188e-31	5.92135e-30	-0.4541	0.729966	10.2634	9.09729e-23	1.12459e-21	-0.160109	0.894957	10.2634	0.00141194	0.00225424
TMEM54	-0.834489	0.560781	7.75973	2.82853e-31	5.92457e-30	0.206437	1.15383	7.75973	0.0133644	0.0214285	0.946207	1.9268	7.75973	1.87706e-28	1.41274e-27
ZDHHC23	-0.591296	0.663746	7.00588	2.85941e-31	5.97843e-30	0.416238	1.33444	7.00588	1.01496e-12	5.47313e-12	0.367739	1.29033	7.00588	3.18756e-09	7.94012e-09
MRPS12	-0.303003	0.810563	9.11959	2.88061e-31	6.0119e-30	0.318923	1.2474	9.11959	1.80261e-27	3.0796e-26	0.0700016	1.04972	9.11959	0.02921	0.03966
CNTFR	0.591537	1.50685	9.91222	2.9555e-31	6.15711e-30	-0.162033	0.893765	9.91222	0.00615263	0.0105221	-0.653127	0.635901	9.91222	5.94406e-27	4.16264e-26
TBL1X	-0.332945	0.793914	8.44354	3.00849e-31	6.25626e-30	0.293647	1.22574	8.44354	2.17698e-19	2.02051e-18	0.1406	1.10236	8.44354	6.39898e-05	0.00011511
MAP4K3	0.434357	1.35131	8.80976	3.21638e-31	6.67658e-30	-0.125712	0.916551	8.80976	0.00380838	0.00673266	-0.47203	0.720949	8.80976	4.45355e-26	2.95958e-25
RAB6A	0.431957	1.34906	9.20887	3.41259e-31	7.0712e-30	-0.492785	0.710652	9.20887	2.78156e-32	6.56187e-31	-0.0570328	0.961239	9.20887	0.213582	0.252004
SNTB2	-0.320808	0.800622	8.72304	3.42877e-31	7.09204e-30	0.0453317	1.03192	8.72304	0.158668	0.20292	0.401915	1.32126	8.72304	8.45455e-35	8.95965e-34
NBEA	0.560962	1.47525	11.8674	3.72316e-31	7.68724e-30	-0.136076	0.909991	11.8674	0.0154724	0.0244698	-0.639085	0.64212	11.8674	1.28559e-28	9.73264e-28
CHST14	-0.352479	0.783237	8.64983	3.76064e-31	7.7508e-30	0.328767	1.25594	8.64983	1.51575e-21	1.69468e-20	0.128787	1.09337	8.64983	0.000561414	0.000930042
OAF	-0.593935	0.662533	7.49525	4.02246e-31	8.27568e-30	-0.23042	0.852387	7.49525	0.000104372	0.000233342	1.09658	2.13847	7.49525	2.94858e-82	5.69224e-80
MARK1	0.416063	1.33428	9.4247	4.056e-31	8.3218e-30	-0.143931	0.90505	9.4247	0.000546925	0.00111043	-0.425784	0.744434	9.4247	4.46675e-23	2.51279e-22
SLC2A5	-0.507259	0.703558	6.82111	4.05924e-31	8.3218e-30	0.210706	1.15725	6.82111	3.22667e-05	7.71403e-05	0.47961	1.39437	6.82111	8.85873e-20	4.13753e-19
TRIM21	-0.592591	0.663151	6.91719	4.51295e-31	9.2356e-30	-0.0146272	0.989912	6.91719	0.805963	0.837638	0.852709	1.80589	6.91719	1.71225e-46	3.08926e-45
PROCR	-0.625966	0.647986	8.29769	4.75687e-31	9.7176e-30	-0.185292	0.879471	8.29769	0.00315823	0.00567424	1.09118	2.13048	8.29769	1.59994e-71	1.24376e-69
PCOLCE2	-0.916826	0.529673	5.9455	5.20382e-31	1.06119e-29	0.478972	1.39375	5.9455	1.65729e-07	5.25352e-07	0.756804	1.68974	5.9455	3.07748e-15	1.09312e-14
LTBR	-0.546063	0.684887	7.98275	5.30241e-31	1.0794e-29	-0.137021	0.909395	7.98275	0.0124655	0.0201041	0.924289	1.89775	7.98275	1.1531e-66	6.67815e-65
LRRC49	0.489068	1.40354	10.9237	5.338e-31	1.08474e-29	-0.0553969	0.96233	10.9237	0.260043	0.314906	-0.62809	0.647033	10.9237	2.03878e-36	2.3451e-35
PTGS1	-0.652961	0.635974	6.70638	5.44307e-31	1.10415e-29	-0.202115	0.869275	6.70638	0.00203799	0.00378	1.14814	2.21628	6.70638	7.74924e-73	6.69847e-71
TGIF2	-0.440757	0.736748	6.71879	5.80139e-31	1.17478e-29	0.0659431	1.04677	6.71879	0.136961	0.178129	0.548084	1.46214	6.71879	5.1459e-34	5.27478e-33
NRGN	-0.552012	0.682068	7.30575	5.92582e-31	1.19788e-29	0.401715	1.32108	7.30575	2.15143e-13	1.2355e-12	0.328583	1.25578	7.30575	1.75846e-08	4.16869e-08
IFITM3	-0.724347	0.605271	10.9335	6.25681e-31	1.26259e-29	-0.242027	0.845556	10.9335	0.000874608	0.00171705	1.29364	2.45146	10.9335	2.11876e-75	2.23106e-73
TTLL7	0.496393	1.41068	8.5018	6.73955e-31	1.35764e-29	-0.41747	0.748736	8.5018	1.61703e-17	1.32088e-16	-0.232422	0.851204	8.5018	1.02123e-05	1.96167e-05
TNFRSF10A	-0.425927	0.74436	6.31842	6.82032e-31	1.37152e-29	-0.0122521	0.991543	6.31842	0.7753	0.810058	0.614838	1.53139	6.31842	1.59335e-46	2.87922e-45
SLC22A4	0.636511	1.55456	7.18194	6.89953e-31	1.38505e-29	-0.919772	0.528592	7.18194	7.66112e-53	4.90269e-51	0.13308	1.09663	7.18194	0.0498311	0.0655232
ARHGEF10L	0.452141	1.36807	10.9739	7.05126e-31	1.41306e-29	-0.434308	0.740049	10.9739	1.24683e-22	1.5115e-21	-0.151091	0.900569	10.9739	0.00169114	0.00268004
C2	-0.528255	0.693393	7.68793	7.25256e-31	1.45089e-29	0.0998241	1.07164	7.68793	0.0606218	0.0852474	0.633576	1.55141	7.68793	1.76836e-31	1.58585e-30
DMXL2	0.424761	1.34235	8.06364	7.80854e-31	1.55942e-29	-0.233717	0.850441	8.06364	3.75943e-08	1.2677e-07	-0.337378	0.791478	8.06364	4.11241e-14	1.36605e-13
P2RY2	-0.383555	0.766546	6.20778	7.97416e-31	1.58975e-29	0.103999	1.07475	6.20778	0.00707709	0.0119583	0.424684	1.34228	6.20778	9.79528e-27	6.76557e-26
SATB1	0.52887	1.4428	10.9482	8.2073e-31	1.63342e-29	-0.43328	0.740576	10.9482	1.25803e-16	9.56153e-16	-0.26053	0.834781	10.9482	3.50236e-06	7.0029e-06
IL21R	-0.654288	0.635389	6.98171	8.50916e-31	1.69059e-29	0.130769	1.09488	6.98171	0.0474256	0.0679865	0.776742	1.71326	6.98171	9.2903e-31	7.94753e-30
TEAD4	-0.513139	0.700696	7.04125	8.74067e-31	1.73362e-29	0.0402111	1.02826	7.04125	0.437508	0.497024	0.679089	1.60113	7.04125	1.6516e-38	2.1092e-37
STEAP2	-0.822905	0.565302	6.27413	8.85819e-31	1.75392e-29	0.2733	1.20857	6.27413	0.000967288	0.00188494	0.854883	1.80861	6.27413	1.59987e-23	9.25179e-23
MID2	-0.416319	0.749334	6.71633	9.10981e-31	1.80067e-29	0.0863555	1.06168	6.71633	0.0397193	0.0577976	0.490706	1.40513	6.71633	2.79233e-30	2.32186e-29
SRPX	-0.920916	0.528174	8.12577	9.72057e-31	1.91812e-29	-0.46531	0.724315	8.12577	4.71222e-07	1.41697e-06	1.82143	3.53431	8.12577	4.29908e-96	3.11227e-93
CAMK1D	0.458938	1.37453	9.40453	1.01547e-30	2.00037e-29	-0.320039	0.801048	9.40453	2.61744e-12	1.35711e-11	-0.288817	0.818573	9.40453	2.84265e-09	7.09774e-09
CALB1	1.37811	2.59928	7.57654	1.08651e-30	2.13668e-29	-1.24811	0.420998	7.57654	4.60363e-20	4.50751e-19	-0.54534	0.68523	7.57654	0.000206277	0.000355817
LSP1	-0.538324	0.68857	8.41071	1.08997e-30	2.13985e-29	0.0157183	1.01095	8.41071	0.772726	0.80817	0.742096	1.6726	8.41071	7.52584e-42	1.10765e-40
ZMYM4	0.327239	1.25461	10.3567	1.20207e-30	2.35594e-29	-0.0800584	0.946019	10.3567	0.0154289	0.0244144	-0.372052	0.772683	10.3567	4.91434e-28	3.63028e-27
FMOD	-0.86105	0.550552	9.63906	1.27574e-30	2.49609e-29	-0.149032	0.901856	9.63906	0.0869865	0.118609	1.38229	2.60682	9.63906	2.86127e-58	9.4422e-57
CCDC102A	-0.49195	0.711063	7.49366	1.31787e-30	2.57418e-29	-0.0029172	0.99798	7.49366	0.953291	0.962196	0.697546	1.62174	7.49366	2.52013e-44	4.11715e-43
WIPF1	-0.542931	0.686375	7.99936	1.39162e-30	2.71365e-29	-0.139527	0.907817	7.99936	0.0110151	0.0179523	0.92268	1.89563	7.99936	2.95197e-66	1.64388e-64
TUBA4A	-0.868386	0.547759	9.39871	1.421e-30	2.7663e-29	-0.0639876	0.956616	9.39871	0.466859	0.52537	1.29728	2.45765	9.39871	1.38288e-49	2.88611e-48
IRF7	-0.488392	0.712819	8.36169	1.42553e-30	2.77045e-29	0.0396751	1.02788	8.36169	0.422463	0.482012	0.644766	1.56349	8.36169	4.87122e-38	6.054e-37
ANKFY1	0.436413	1.35324	9.74181	1.46441e-30	2.84125e-29	-0.345069	0.78727	9.74181	1.94451e-15	1.33431e-14	-0.22896	0.853249	9.74181	8.46183e-07	1.77657e-06
TNFAIP2	-0.609819	0.655279	9.77359	1.58221e-30	3.06468e-29	-0.252176	0.839629	9.77359	4.14804e-05	9.79347e-05	1.14339	2.209	9.77359	1.85611e-83	3.83917e-81
USP24	0.443357	1.35976	10.2562	1.59522e-30	3.08472e-29	-0.238236	0.847781	10.2562	9.10179e-08	2.95228e-07	-0.358556	0.779945	10.2562	1.85575e-14	6.28145e-14
ARSF	0.683381	1.6059	7.62477	1.87017e-30	3.61036e-29	-0.356245	0.781195	7.62477	2.26785e-07	7.05953e-07	-0.564968	0.67597	7.62477	4.95786e-15	1.73653e-14
ZBTB7A	-0.326072	0.797705	8.42767	1.88064e-30	3.62454e-29	0.0888306	1.06351	8.42767	0.00714929	0.0120715	0.360568	1.28393	8.42767	2.39087e-26	1.6129e-25
CD24	0.576895	1.49164	10.4813	1.89056e-30	3.6376e-29	-0.0996832	0.933238	10.4813	0.0883893	0.120335	-0.702378	0.614558	10.4813	5.04793e-32	4.65156e-31
ALCAM	0.743302	1.674	10.2118	1.98928e-30	3.82121e-29	-0.452857	0.730595	10.2118	1.33097e-09	5.25447e-09	-0.541199	0.687199	10.2118	6.70259e-12	1.95213e-11
NAP1L3	0.527254	1.44118	10.314	2.0095e-30	3.85359e-29	-0.223962	0.856211	10.314	2.61615e-05	6.32364e-05	-0.492963	0.710564	10.314	5.97906e-19	2.65347e-18
NAT10	-0.331424	0.794751	9.28668	2.0128e-30	3.85359e-29	0.36448	1.28742	9.28668	3.25723e-29	6.33029e-28	0.0590276	1.04176	9.28668	0.0973557	0.122254
RANBP9	0.35134	1.27574	10.2058	2.22678e-30	4.25623e-29	-0.252129	0.839656	10.2058	7.73728e-13	4.21547e-12	-0.213116	0.862672	10.2058	1.27287e-08	3.04811e-08
RAB1A	0.379372	1.30078	10.9116	2.30235e-30	4.39342e-29	-0.426204	0.744217	10.9116	1.88897e-30	4.00732e-29	-0.0574817	0.96094	10.9116	0.158907	0.191971
IL1R1	-0.569388	0.673903	6.86421	2.31975e-30	4.41936e-29	-0.247942	0.842097	6.86421	1.65474e-05	4.10074e-05	1.08159	2.11636	6.86421	1.35509e-85	3.65022e-83
SARM1	0.449428	1.3655	9.96159	2.3463e-30	4.4626e-29	-0.158198	0.896144	9.96159	0.000511053	0.00104309	-0.456873	0.728564	9.96159	3.06464e-22	1.64876e-21
CTNND2	0.616683	1.53335	10.5583	2.35274e-30	4.46751e-29	-0.410881	0.752164	10.5583	3.20257e-11	1.47673e-10	-0.409574	0.752846	10.5583	4.39703e-10	1.15857e-09
TMEM173	-0.575865	0.670884	9.58573	2.49531e-30	4.73047e-29	-0.311541	0.805781	9.58573	8.15675e-08	2.66515e-07	1.16204	2.23774	9.58573	1.94442e-99	1.73247e-96
ALOX5AP	-0.82505	0.564463	8.29546	2.67171e-30	5.0566e-29	-0.0915831	0.938492	8.29546	0.275073	0.330962	1.26707	2.40671	8.29546	3.51312e-52	8.30459e-51
LRRC4	0.512851	1.42687	8.1993	2.79184e-30	5.26605e-29	-0.330114	0.795474	8.1993	1.56847e-10	6.77391e-10	-0.353606	0.782626	8.1993	9.49349e-11	2.60823e-10
DNAJC12	0.647993	1.56699	10.0152	2.79215e-30	5.26605e-29	-0.554776	0.680763	10.0152	8.74706e-18	7.31532e-17	-0.292408	0.816538	10.0152	2.56722e-05	4.75853e-05
PRKAR2B	0.493313	1.40767	10.6923	2.79601e-30	5.26605e-29	-0.0947575	0.93643	10.6923	0.058845	0.0829301	-0.589944	0.664369	10.6923	1.07251e-30	9.13445e-30
DDAH1	0.753139	1.68546	10.1466	3.05096e-30	5.73689e-29	-0.902127	0.535097	10.1466	1.33882e-34	3.69228e-33	-0.0513005	0.965066	10.1466	0.527507	0.570665
ZNF83	0.573911	1.48855	9.92794	3.43647e-30	6.45131e-29	-0.558488	0.679013	9.92794	1.02009e-22	1.25034e-21	-0.183695	0.880445	9.92794	0.00294451	0.00454084
ABI3	-0.428728	0.742916	8.43289	3.5667e-30	6.68497e-29	-0.0502776	0.96575	8.43289	0.249826	0.303805	0.66143	1.58165	8.43289	1.81502e-52	4.34367e-51
LRRC25	-0.481454	0.716255	7.38786	3.62253e-30	6.77863e-29	0.0131581	1.00916	7.38786	0.788652	0.82171	0.664708	1.58525	7.38786	3.06786e-41	4.40335e-40
SQRDL	-0.656444	0.63444	9.85269	3.88088e-30	7.25036e-29	-0.255155	0.837897	9.85269	0.000130052	0.000286987	1.21253	2.31744	9.85269	2.84683e-79	3.92557e-77
TBX21	-0.52984	0.692631	6.67699	4.29997e-30	8.02038e-29	0.131754	1.09563	6.67699	0.0146817	0.0233372	0.600008	1.51573	6.67699	2.55426e-27	1.82856e-26
RXRA	-0.397974	0.758923	8.52364	4.37241e-30	8.14238e-29	-0.0270939	0.981395	8.52364	0.504819	0.562243	0.592031	1.50737	8.52364	2.76732e-48	5.35122e-47
SP110	-0.696695	0.616984	8.20385	4.60798e-30	8.56729e-29	-0.259365	0.835456	8.20385	0.000253169	0.000540347	1.27406	2.41841	8.20385	3.62512e-77	4.32884e-75
ATOH8	-0.473639	0.720146	6.51827	4.66358e-30	8.65676e-29	-0.000495383	0.999657	6.51827	0.99183	0.99303	0.668989	1.58996	6.51827	3.96067e-43	6.13321e-42
LYL1	-0.489033	0.712503	7.5024	4.81308e-30	8.91998e-29	0.0524027	1.03699	7.5024	0.29408	0.351278	0.631398	1.54906	7.5024	1.15477e-35	1.27388e-34
IL4R	-0.611935	0.654318	10.2733	4.96545e-30	9.18766e-29	-0.178504	0.883619	10.2733	0.00421867	0.00741387	1.06377	2.09039	10.2733	2.1441e-68	1.40311e-66
DDX25	0.53798	1.45194	8.27473	5.17042e-30	9.55167e-29	-0.191451	0.875725	8.27473	0.000476387	0.000975944	-0.544557	0.685602	8.27473	8.13816e-22	4.2828e-21
CDON	0.350098	1.27465	6.86979	5.41408e-30	9.98587e-29	-0.194101	0.874117	6.86979	4.5427e-08	1.51768e-07	-0.276432	0.825631	6.86979	1.29611e-13	4.18768e-13
STAT5A	-0.44228	0.735971	7.51626	5.8436e-30	1.0761e-28	-0.11199	0.925311	7.51626	0.0131594	0.0211408	0.749755	1.68151	7.51626	2.33618e-64	1.16638e-62
PCDHB10	0.779221	1.7162	9.12914	5.9813e-30	1.0997e-28	-0.305223	0.809317	9.12914	0.00012089	0.000267635	-0.757437	0.591546	9.12914	4.00067e-20	1.90329e-19
ADNP	0.361816	1.28504	11.6015	6.25318e-30	1.14787e-28	0.0611636	1.04331	11.6015	0.098356	0.132426	-0.579206	0.669332	11.6015	1.86925e-56	5.5093e-55
E2F3	-0.508411	0.702996	9.70751	6.35034e-30	1.16386e-28	0.744808	1.67575	9.70751	1.2593e-52	8.01456e-51	-0.11767	0.921675	9.70751	0.0325033	0.0438488
CTSA	-0.468807	0.722562	9.63586	7.07368e-30	1.29438e-28	-0.0917733	0.938369	9.63586	0.0557603	0.0789574	0.764523	1.69881	9.63586	9.58081e-59	3.26396e-57
PDGFRL	-0.757165	0.591658	7.05675	7.24003e-30	1.32273e-28	-0.0951856	0.936152	7.05675	0.219638	0.27118	1.1753	2.2584	7.05675	1.34265e-52	3.23997e-51
TNNI2	-0.488397	0.712817	6.98011	7.77537e-30	1.4183e-28	0.147035	1.10729	6.98011	0.00323975	0.00580629	0.524387	1.43832	6.98011	2.33527e-24	1.41694e-23
TNFRSF8	-0.431059	0.741717	6.94098	8.32493e-30	1.51616e-28	0.109088	1.07855	6.94098	0.0134448	0.0215337	0.486018	1.40057	6.94098	7.97692e-27	5.53937e-26
USP44	-0.538853	0.688318	5.45921	8.92993e-30	1.62379e-28	0.602406	1.51825	5.45921	1.45392e-29	2.88637e-28	0.0849712	1.06067	5.45921	0.146443	0.178233
SERPINF1	-0.884037	0.541849	10.198	8.97875e-30	1.63011e-28	-0.202252	0.869193	10.198	0.0255726	0.0388112	1.47441	2.7787	10.198	1.40869e-61	5.72521e-60
TRIB2	0.56824	1.48271	10.5598	9.23011e-30	1.67312e-28	-0.365493	0.776204	10.5598	2.32329e-10	9.87547e-10	-0.392103	0.762018	10.5598	1.32839e-10	3.61956e-10
C1R	-0.965677	0.512038	10.2642	9.71841e-30	1.75888e-28	-0.451519	0.731273	10.2642	4.62744e-06	1.23901e-05	1.86913	3.65313	10.2642	1.98184e-87	6.75167e-85
SLC18A1	1.16425	2.24116	10.0293	1.0116e-29	1.82797e-28	-0.57151	0.672912	10.0293	1.50173e-06	4.26023e-06	-1.00222	0.499232	10.0293	7.47834e-16	2.75865e-15
ITGB7	-0.60996	0.655215	8.48201	1.02823e-29	1.85514e-28	0.164419	1.12071	8.48201	0.0085531	0.0142589	0.676451	1.5982	8.48201	7.104e-26	4.66472e-25
CHD6	0.292797	1.22501	8.72201	1.03039e-29	1.85614e-28	-0.115861	0.922831	8.72201	0.000109476	0.00024381	-0.283298	0.82171	8.72201	8.61507e-20	4.03185e-19
HIBCH	0.363303	1.28637	10.608	1.03801e-29	1.86697e-28	-0.297031	0.813925	10.608	5.15439e-16	3.75021e-15	-0.179649	0.882918	10.608	4.80735e-06	9.4926e-06
SCAMP2	-0.317751	0.802319	8.47937	1.06632e-29	1.91491e-28	0.110651	1.07972	8.47937	0.000672965	0.0013488	0.324357	1.25211	8.47937	5.95529e-22	3.15554e-21
PIK3R5	-0.423766	0.745476	6.94559	1.16347e-29	2.08615e-28	0.0311341	1.02182	6.94559	0.474777	0.533294	0.563138	1.47748	6.94559	2.21657e-37	2.67245e-36
CD248	-0.631789	0.645376	9.64008	1.18309e-29	2.11804e-28	-0.0314081	0.978465	9.64008	0.628723	0.678388	0.926845	1.90111	9.64008	3.94064e-46	6.95799e-45
IPO4	-0.46859	0.722671	8.74043	1.23672e-29	2.21063e-28	0.556845	1.47105	8.74043	2.43791e-33	6.15215e-32	0.0369004	1.02591	8.74043	0.469567	0.514716
EML3	-0.362386	0.777877	8.12325	1.31379e-29	2.34478e-28	-0.0377991	0.97414	8.12325	0.310601	0.368503	0.55381	1.46796	8.12325	2.44223e-50	5.27767e-49
IRF3	-0.330413	0.795309	9.00416	1.32873e-29	2.3678e-28	-0.0200208	0.986218	9.00416	0.555953	0.610563	0.488753	1.40323	9.00416	7.13854e-47	1.31247e-45
KIAA1715	0.452398	1.36831	8.85616	1.38034e-29	2.45599e-28	-0.149664	0.901461	8.85616	0.00126699	0.00242652	-0.470634	0.721648	8.85616	1.05968e-22	5.85049e-22
CCDC93	0.349323	1.27396	7.90629	1.38402e-29	2.45877e-28	-0.286425	0.819931	7.90629	4.87597e-16	3.55657e-15	-0.171813	0.887726	7.90629	5.65935e-06	1.11162e-05
TFPI	-0.618108	0.651525	6.78352	1.41116e-29	2.50313e-28	-0.0543485	0.963029	6.78352	0.392971	0.452419	0.933261	1.90959	6.78352	5.64937e-49	1.13017e-47
CEBPG	-0.352662	0.783138	9.6704	1.4327e-29	2.53745e-28	0.360155	1.28356	9.6704	1.72908e-24	2.38997e-23	0.0938492	1.06721	9.6704	0.0144863	0.0204903
MRGPRF	-0.444011	0.735088	8.22511	1.48457e-29	2.62531e-28	-0.0990308	0.93366	8.22511	0.0301206	0.0450875	0.737667	1.66748	8.22511	1.56569e-60	5.86905e-59
RARS2	0.38619	1.30694	11.3859	1.57211e-29	2.77524e-28	-0.195836	0.873067	11.3859	7.19539e-07	2.11212e-06	-0.325422	0.798065	11.3859	3.85943e-15	1.36043e-14
LETMD1	0.341049	1.26668	10.7528	1.57415e-29	2.77524e-28	-0.241115	0.846091	10.7528	3.50213e-12	1.7878e-11	-0.210943	0.863972	10.7528	1.05378e-08	2.53762e-08
SUSD3	-0.707797	0.612254	8.35847	1.67124e-29	2.94194e-28	0.103555	1.07442	8.35847	0.15555	0.199408	0.882774	1.84392	8.35847	1.35789e-32	1.29027e-31
EHBP1	0.360944	1.28427	9.32831	1.79471e-29	3.1545e-28	-0.345029	0.787292	9.32831	1.95607e-21	2.15167e-20	-0.122498	0.918596	9.32831	0.00183111	0.0028904
ZNF524	-0.355189	0.781767	8.81794	1.85138e-29	3.24763e-28	0.0934019	1.06688	8.81794	0.0106524	0.0174201	0.396534	1.31634	8.81794	5.37938e-26	3.56461e-25
FASTKD1	0.345115	1.27025	8.81311	1.85331e-29	3.24763e-28	-0.0485916	0.96688	8.81311	0.172059	0.218048	-0.432563	0.740944	8.81311	7.17274e-33	6.91773e-32
ZMIZ1	0.430706	1.34789	11.9505	1.87928e-29	3.28817e-28	-0.128312	0.914901	11.9505	0.00379724	0.006714	-0.463963	0.724992	11.9505	3.29115e-24	1.98549e-23
PLEKHA4	-0.771084	0.585977	8.41008	1.90478e-29	3.32776e-28	-0.459956	0.727009	8.41008	5.30086e-09	1.9711e-08	1.60397	3.03979	8.41008	1.40126e-103	1.80342e-100
C8orf44	0.398145	1.31781	8.72744	1.96096e-29	3.42076e-28	-0.325488	0.798028	8.72744	7.11899e-16	5.10268e-15	-0.19691	0.872417	8.72744	5.29822e-06	1.04245e-05
ZDHHC12	-0.413049	0.751034	8.26011	1.96418e-29	3.42122e-28	0.44944	1.36551	8.26011	1.14039e-27	1.97446e-26	0.0789539	1.05625	8.26011	0.0799828	0.101851
CCNT2	0.376048	1.29778	8.68071	1.99263e-29	3.46557e-28	-0.142678	0.905836	8.68071	0.000223973	0.000480957	-0.370717	0.773398	8.68071	2.47061e-20	1.18792e-19
RIMBP2	0.518657	1.43262	9.99582	2.00747e-29	3.48613e-28	-0.141567	0.906534	9.99582	0.00805543	0.0134883	-0.573222	0.672114	9.99582	1.88626e-25	1.20911e-24
RCN3	-0.492263	0.710909	7.3553	2.31393e-29	4.01232e-28	-0.0409742	0.971998	7.3553	0.420389	0.479977	0.740663	1.67094	7.3553	3.19552e-48	6.13826e-47
RFX2	-0.432872	0.740786	7.05201	2.3624e-29	4.09024e-28	0.16199	1.11883	7.05201	0.00027808	0.000590468	0.429255	1.34654	7.05201	1.6143e-20	7.8565e-20
FAH	-0.495621	0.709256	7.52898	2.56493e-29	4.42984e-28	0.0622408	1.04409	7.52898	0.224355	0.276428	0.629663	1.5472	7.52898	1.22224e-33	1.23751e-32
FLT3LG	-0.427164	0.743723	6.89631	2.5662e-29	4.42984e-28	0.111569	1.0804	6.89631	0.0113887	0.0185066	0.477738	1.39256	6.89631	5.75486e-26	3.80689e-25
RAD17	0.35181	1.27616	9.49408	2.75999e-29	4.75728e-28	-0.157722	0.89644	9.49408	1.32032e-05	3.31812e-05	-0.319641	0.801269	9.49408	2.61174e-17	1.05077e-16
A4GALT	-0.54336	0.686171	7.17119	2.93648e-29	5.05397e-28	-0.043546	0.970267	7.17119	0.438673	0.498088	0.815658	1.7601	7.17119	8.45106e-48	1.6021e-46
BACE1	0.430619	1.34781	11.4328	3.02383e-29	5.19659e-28	-0.440269	0.736997	11.4328	2.78661e-24	3.75755e-23	-0.114034	0.924001	11.4328	0.0155291	0.0218771
ACTN1	-0.400891	0.75739	10.8107	3.06586e-29	5.26101e-28	0.192517	1.14276	10.8107	3.05747e-06	8.36238e-06	0.349891	1.27446	10.8107	5.05694e-16	1.8895e-15
INA	0.560336	1.47461	12.6735	3.1235e-29	5.35199e-28	-0.0911536	0.938772	12.6735	0.115924	0.153421	-0.688573	0.620467	12.6735	2.53799e-31	2.25962e-30
CNIH4	-0.375093	0.771056	10.3697	3.35431e-29	5.739e-28	0.502302	1.41647	10.3697	3.47862e-42	1.34759e-40	-0.0338883	0.976784	10.3697	0.410104	0.455833
VIM	-0.583725	0.667239	13.5119	3.70698e-29	6.33303e-28	-0.116668	0.922316	13.5119	0.0536329	0.0761965	0.954617	1.93807	13.5119	1.51722e-57	4.73691e-56
TOP2B	0.446093	1.36235	12.6434	4.31353e-29	7.3584e-28	-0.114721	0.923561	12.6434	0.0130657	0.0210019	-0.500919	0.706657	12.6434	5.60794e-26	3.71182e-25
OASL	-0.627041	0.647503	7.02031	4.33332e-29	7.3813e-28	0.0480564	1.03387	7.02031	0.460228	0.519118	0.831038	1.77897	7.02031	1.94835e-36	2.25003e-35
SOBP	0.432633	1.34969	9.93153	4.37312e-29	7.43815e-28	-0.235168	0.849586	9.93153	1.30696e-07	4.18422e-07	-0.346862	0.786293	9.93153	1.28186e-13	4.14395e-13
PGPEP1	-0.398679	0.758552	7.36273	4.79377e-29	8.14168e-28	0.0244137	1.01707	7.36273	0.555479	0.6101	0.535269	1.44921	7.36273	2.24233e-37	2.69988e-36
SHF	0.509581	1.42364	9.38921	4.93995e-29	8.37766e-28	-0.210332	0.864338	9.38921	6.58995e-05	0.000151331	-0.483305	0.715337	9.38921	1.23249e-18	5.37092e-18
PCDHB11	0.53191	1.44584	10.077	6.19041e-29	1.0483e-27	-0.211513	0.863631	10.077	0.000124623	0.000275583	-0.513493	0.700524	10.077	3.22325e-19	1.45612e-18
CELSR1	-0.393151	0.761465	6.20335	6.59329e-29	1.11489e-27	0.11899	1.08597	6.20335	0.00357094	0.00635363	0.421415	1.33924	6.20335	1.53574e-23	8.88981e-23
CRLF1	-1.0071	0.497544	8.50468	6.72966e-29	1.13629e-27	0.0945587	1.06774	8.50468	0.367145	0.426843	1.31526	2.48848	8.50468	4.22965e-35	4.54472e-34
RRBP1	-0.514346	0.70011	8.57071	6.75234e-29	1.13846e-27	-0.200564	0.87021	8.57071	0.000170307	0.000370941	0.950781	1.93292	8.57071	1.41045e-75	1.49883e-73
KATNAL1	0.411413	1.32999	10.2218	6.78139e-29	1.1417e-27	-0.223131	0.856704	10.2218	1.53353e-07	4.87857e-07	-0.330412	0.795309	10.2218	1.40101e-13	4.51904e-13
RUNX3	-0.627224	0.647421	7.90058	6.93613e-29	1.16605e-27	0.0465283	1.03278	7.90058	0.476285	0.53473	0.83301	1.7814	7.90058	2.48968e-36	2.84679e-35
SDK2	-0.699389	0.615833	6.77102	6.95989e-29	1.16671e-27	0.668274	1.58917	6.77102	5.23514e-21	5.53272e-20	0.237672	1.17909	6.77102	0.00200442	0.0031481
POLB	0.378234	1.29975	8.38207	6.96018e-29	1.16671e-27	-0.0796707	0.946274	8.38207	0.0429152	0.0619732	-0.444454	0.734863	8.38207	2.96018e-28	2.21211e-27
RHOT1	0.365284	1.28814	8.06784	7.05976e-29	1.18169e-27	-0.143131	0.905552	8.06784	0.000159024	0.000348003	-0.355018	0.78186	8.06784	1.97701e-19	9.04771e-19
CLEC11A	-0.415379	0.749822	8.88723	7.23226e-29	1.20882e-27	0.0586141	1.04146	8.88723	0.175414	0.22179	0.520488	1.43444	8.88723	3.4777e-32	3.24072e-31
RAB2A	0.392748	1.31289	10.2451	7.47731e-29	1.24798e-27	-0.414781	0.750134	10.2451	1.48371e-25	2.20614e-24	-0.0891675	0.940065	10.2451	0.0394165	0.0525992
TGFB1	-0.495386	0.709372	7.62791	7.54109e-29	1.25681e-27	-0.145758	0.903904	7.62791	0.00466285	0.00814504	0.862567	1.81827	7.62791	1.40534e-65	7.64225e-64
NINJ1	-0.469718	0.722106	10.2413	8.25043e-29	1.37306e-27	0.0212969	1.01487	10.2413	0.663745	0.710879	0.639019	1.55727	10.2413	4.19941e-38	5.24722e-37
LRGUK	0.774158	1.71019	6.76845	8.32017e-29	1.38268e-27	-0.699646	0.615723	6.76845	8.11496e-19	7.22487e-18	-0.308013	0.807754	6.76845	0.00029909	0.000508046
KIF3C	0.438878	1.35555	10.2728	8.61994e-29	1.43044e-27	-0.200618	0.870178	10.2728	1.05487e-05	2.686e-05	-0.394418	0.760796	10.2728	1.0906e-16	4.2605e-16
FAM104B	-0.363749	0.777143	8.43061	8.63644e-29	1.43113e-27	0.406843	1.32578	8.43061	1.29843e-28	2.40636e-27	0.0571428	1.0404	8.43061	0.154788	0.187328
ANGPTL4	-0.838684	0.559153	8.06179	9.0838e-29	1.50311e-27	-0.0633967	0.957008	8.06179	0.468837	0.527339	1.2547	2.38617	8.06179	1.34501e-46	2.44188e-45
PNKP	-0.366646	0.775584	8.1463	9.30541e-29	1.53758e-27	0.25826	1.19604	8.1463	8.06813e-12	3.95151e-11	0.227842	1.17108	8.1463	1.40037e-08	3.34719e-08
PHF14	0.390502	1.31085	9.82127	9.57076e-29	1.57918e-27	-0.0236242	0.983758	9.82127	0.562275	0.616454	-0.524614	0.695145	9.82127	5.04333e-37	5.99148e-36
PREX1	-0.532267	0.691468	9.21081	1.00634e-28	1.6581e-27	-0.201441	0.869682	9.21081	0.000275863	0.000585868	0.977055	1.96844	9.21081	8.18473e-74	7.5843e-72
NME4	-0.400716	0.757482	9.48572	1.06737e-28	1.75616e-27	0.564239	1.47861	9.48572	3.9371e-46	1.84629e-44	-0.0671799	0.954502	9.48572	0.129478	0.159191
ITGB4	-0.673868	0.626824	7.46788	1.12732e-28	1.85216e-27	-0.24984	0.84099	7.46788	0.000371756	0.000776004	1.23116	2.34756	7.46788	7.48602e-73	6.51959e-71
C5orf30	0.488237	1.40273	10.3249	1.15522e-28	1.89532e-27	-0.183808	0.880376	10.3249	0.000301525	0.000637445	-0.482925	0.715525	10.3249	5.84512e-20	2.76005e-19
SCG3	0.511765	1.42579	10.5644	1.21048e-28	1.98317e-27	-0.0502955	0.965738	10.5644	0.347292	0.407072	-0.665842	0.630321	10.5644	1.65014e-34	1.72194e-33
CCND2	-0.568683	0.674232	7.53367	1.21795e-28	1.99259e-27	-0.216794	0.860475	7.53367	0.000253736	0.000541456	1.04566	2.06432	7.53367	7.36434e-74	6.87912e-72
ARMC7	-0.315228	0.803724	8.73491	1.31406e-28	2.14678e-27	0.398723	1.31834	8.73491	1.32281e-36	4.01104e-35	-0.00222775	0.998457	8.73491	0.949155	0.955756
ATF5	-0.499427	0.707388	7.91541	1.3252e-28	2.16194e-27	0.276542	1.21129	7.91541	9.65375e-08	3.12123e-07	0.394732	1.3147	7.91541	4.55375e-13	1.41981e-12
MBNL2	0.498169	1.41242	8.66283	1.33173e-28	2.16954e-27	-0.70325	0.614187	8.66283	3.20447e-46	1.50883e-44	0.0855235	1.06107	8.66283	0.121121	0.149631
PSMB9	-0.654953	0.635096	9.73917	1.3408e-28	2.18124e-27	-0.143797	0.905134	9.73917	0.0357182	0.0525898	1.08556	2.1222	9.73917	4.77381e-58	1.53172e-56
TAP1	-0.684402	0.622264	10.2272	1.39764e-28	2.26818e-27	-0.196149	0.872878	10.2272	0.00608794	0.0104268	1.18582	2.27493	10.2272	3.69635e-64	1.78395e-62
CREG2	0.929095	1.90408	7.87107	1.39815e-28	2.26818e-27	-1.19546	0.436649	7.87107	6.6219e-38	2.1425e-36	0.0292958	1.02051	7.87107	0.776088	0.80356
OSGEPL1	0.404843	1.32394	8.39253	1.41597e-28	2.29387e-27	-0.143253	0.905475	8.39253	0.000698703	0.00139512	-0.410709	0.752254	8.39253	6.69438e-21	3.32651e-20
CCND3	-0.40151	0.757066	8.3336	1.51304e-28	2.4477e-27	0.0074076	1.00515	8.3336	0.860219	0.883821	0.558333	1.47257	8.3336	1.5964e-39	2.14514e-38
POT1	0.379268	1.30068	9.23461	1.53036e-28	2.47226e-27	-0.0901654	0.939415	9.23461	0.0230723	0.0353407	-0.434145	0.740132	9.23461	1.72345e-26	1.17304e-25
STMN1	0.357631	1.28132	13.3185	1.62851e-28	2.62444e-27	-0.032843	0.977492	13.3185	0.3809	0.440448	-0.467886	0.723023	13.3185	9.6207e-35	1.01769e-33
ZNF436	0.36819	1.29073	9.58055	1.62909e-28	2.62444e-27	-0.372697	0.772337	9.58055	3.16759e-23	3.99676e-22	-0.101699	0.931935	9.58055	0.0126744	0.0180842
ADRM1	-0.296207	0.814391	10.3118	1.64852e-28	2.65206e-27	0.326203	1.25371	10.3118	1.83832e-27	3.13597e-26	0.0522468	1.03688	10.3118	0.111837	0.138843
COMP	-0.96116	0.513644	7.76763	1.71277e-28	2.7516e-27	0.270463	1.20619	7.76763	0.00717007	0.0121048	1.05318	2.0751	7.76763	3.03224e-24	1.83311e-23
FUBP1	0.382231	1.30336	8.38851	1.73305e-28	2.78032e-27	-0.0609149	0.958656	8.38851	0.128373	0.168112	-0.471126	0.721402	8.38851	1.0549e-30	8.99768e-30
SAC3D1	-0.494334	0.709889	10.4424	1.81651e-28	2.91019e-27	0.844124	1.79517	10.4424	1.70731e-70	2.6724e-68	-0.248904	0.841536	10.4424	5.13139e-06	1.01083e-05
ZNF511	-0.343044	0.788376	9.46214	1.87891e-28	3.006e-27	0.513635	1.42764	9.46214	2.85297e-52	1.78627e-50	-0.091827	0.938334	9.46214	0.0158256	0.0222624
JOSD2	-0.382622	0.767042	8.08525	1.88912e-28	3.01817e-27	0.158956	1.11648	8.08525	6.99793e-05	0.000160065	0.361742	1.28498	8.08525	3.5997e-18	1.51896e-17
HCCS	-0.339581	0.790271	7.81923	1.90089e-28	3.03278e-27	0.290598	1.22315	7.81923	9.23688e-17	7.12796e-16	0.153384	1.11218	7.81923	4.43254e-05	8.06758e-05
ARHGAP9	-0.734387	0.601073	8.69222	1.93334e-28	3.08031e-27	-0.069919	0.952691	8.69222	0.364264	0.423791	1.11482	2.16568	8.69222	1.65177e-47	3.11097e-46
IGSF10	0.676294	1.59803	7.122	1.97903e-28	3.14586e-27	-0.773502	0.584996	7.122	1.45527e-29	2.88637e-28	-0.0870835	0.941424	7.122	0.246514	0.287348
TAGLN3	0.509114	1.42318	11.2173	1.97991e-28	3.14586e-27	-0.125608	0.916618	11.2173	0.0185829	0.0289893	-0.57765	0.670054	11.2173	6.30252e-26	4.15966e-25
WDR34	-0.468245	0.722844	10.2741	1.98844e-28	3.15508e-27	0.888735	1.85155	10.2741	8.21432e-91	4.75732e-88	-0.335746	0.792374	10.2741	6.65004e-11	1.83968e-10
PTPRH	0.722329	1.64984	10.33	2.15371e-28	3.41264e-27	-0.765355	0.588308	10.33	2.55118e-25	3.7264e-24	-0.161185	0.89429	10.33	0.0445887	0.0590253
PLK3	-0.378084	0.769459	9.02725	2.22145e-28	3.51517e-27	-0.0182053	0.98746	9.02725	0.646746	0.695245	0.553994	1.46814	9.02725	6.58122e-44	1.06023e-42
ST6GALNAC5	1.05406	2.07636	8.97601	2.38565e-28	3.76985e-27	-1.2511	0.420129	8.97601	8.5465e-32	1.93348e-30	-0.0846705	0.943	8.97601	0.470448	0.515436
LOXL1	-0.632838	0.644907	10.293	2.43784e-28	3.84707e-27	0.207629	1.15479	10.293	0.0017542	0.00328253	0.660286	1.5804	10.293	6.67447e-22	3.52372e-21
PEX3	0.341295	1.26689	8.53478	2.48126e-28	3.91026e-27	-0.285165	0.820648	8.53478	5.81085e-16	4.20144e-15	-0.161895	0.89385	8.53478	1.85218e-05	3.47712e-05
VPS13C	0.374746	1.29661	7.9535	2.53146e-28	3.98395e-27	-0.365642	0.776124	7.9535	1.80185e-21	1.98959e-20	-0.118864	0.920913	7.9535	0.00430917	0.00653399
GALNT12	-0.408432	0.753442	5.80851	2.63808e-28	4.14612e-27	0.0298294	1.02089	5.80851	0.487521	0.545652	0.54296	1.45696	5.80851	1.20043e-35	1.32173e-34
FER	0.335188	1.26154	8.98619	2.78097e-28	4.36477e-27	-0.202936	0.868781	8.98619	6.35116e-09	2.34136e-08	-0.245484	0.843533	8.98619	2.85473e-11	8.06495e-11
FA2H	-0.583844	0.667184	5.52711	2.87253e-28	4.50236e-27	0.119898	1.08666	5.52711	0.0508511	0.0724934	0.689517	1.61274	5.52711	6.13519e-28	4.4892e-27
GAB2	0.401474	1.32086	9.47463	3.11685e-28	4.87871e-27	-0.21944	0.858899	9.47463	1.70597e-07	5.39162e-07	-0.320524	0.800779	9.47463	3.7387e-13	1.17168e-12
RIPK3	-0.428168	0.743205	6.29753	3.24916e-28	5.07895e-27	-0.00890856	0.993844	6.29753	0.843479	0.869132	0.614251	1.53076	6.29753	1.03895e-41	1.51755e-40
GRIK2	0.544768	1.45879	8.26545	3.49028e-28	5.4485e-27	-0.23248	0.851171	8.26545	4.77231e-05	0.00011174	-0.508129	0.703134	8.26545	1.48979e-17	6.08685e-17
ADA	-0.572589	0.672409	9.40942	3.53019e-28	5.50339e-27	0.0648813	1.046	9.40942	0.282388	0.338708	0.735325	1.66477	9.40942	4.92242e-33	4.79129e-32
PIH1D1	-0.363212	0.777432	9.53993	3.61836e-28	5.63326e-27	0.378856	1.30031	9.53993	2.37627e-24	3.23816e-23	0.0877677	1.06272	9.53993	0.0302577	0.0410201
PAG1	0.691988	1.61551	11.3324	3.73811e-28	5.81189e-27	-0.463113	0.725419	11.3324	1.37654e-10	5.98516e-10	-0.457281	0.728358	11.3324	2.28243e-09	5.73479e-09
PDIA2	0.951481	1.93386	9.57244	3.75095e-28	5.82404e-27	-1.0433	0.485216	9.57244	6.91947e-27	1.13524e-25	-0.172914	0.887049	9.57244	0.103476	0.129281
SNAI1	-0.549065	0.683463	7.79958	3.80295e-28	5.89686e-27	-0.0249842	0.982831	7.79958	0.666239	0.713023	0.802895	1.7446	7.79958	2.43782e-43	3.81069e-42
COX8A	-0.404261	0.755623	13.2105	3.85466e-28	5.96905e-27	0.636632	1.5547	13.2105	8.68666e-58	6.70784e-56	-0.143354	0.905412	13.2105	0.00145752	0.00232412
PTGIR	-0.338687	0.790761	7.83083	4.15601e-28	6.42712e-27	0.00663819	1.00461	7.83083	0.852723	0.877262	0.470536	1.38562	7.83083	8.24363e-39	1.06569e-37
EMD	-0.344215	0.787736	9.54211	4.28695e-28	6.62077e-27	0.309352	1.23915	9.54211	3.51697e-18	3.00643e-17	0.138895	1.10106	9.54211	0.000292317	0.000497197
SPTB	0.50029	1.4145	7.52495	4.38167e-28	6.75803e-27	-0.362042	0.778062	7.52495	3.76812e-12	1.91514e-11	-0.300076	0.81221	7.52495	6.37673e-08	1.45426e-07
HIC1	-0.339667	0.790224	6.74424	4.41632e-28	6.80243e-27	-0.0513038	0.965064	6.74424	0.152492	0.195931	0.536891	1.45084	6.74424	3.50711e-51	7.87265e-50
GALNT10	-0.308762	0.807334	6.45398	4.43732e-28	6.8257e-27	0.0227332	1.01588	6.45398	0.485731	0.543965	0.410255	1.32892	6.45398	2.58813e-35	2.80433e-34
S100A16	-0.632866	0.644894	8.88168	4.73582e-28	7.2752e-27	-0.350054	0.784555	8.88168	1.32571e-07	4.24075e-07	1.28567	2.43796	8.88168	9.18859e-92	4.62745e-89
EBF1	0.722922	1.65052	11.381	4.89586e-28	7.5111e-27	-0.547357	0.684273	11.381	3.58884e-13	2.0199e-12	-0.406472	0.754466	11.381	4.192e-07	9.0236e-07
THRA	0.511265	1.4253	10.1483	4.91474e-28	7.53008e-27	-0.46496	0.724491	10.1483	1.4666e-18	1.28403e-17	-0.20016	0.870454	10.1483	0.000448298	0.000749623
INSIG2	0.375263	1.29708	9.24775	5.01744e-28	7.66815e-27	-0.280567	0.823268	9.24775	7.23898e-13	3.96075e-12	-0.21499	0.861552	9.24775	2.52329e-07	5.51355e-07
ABCA5	0.599929	1.51564	9.23772	5.01809e-28	7.66815e-27	-0.697462	0.616656	9.23772	4.0007e-30	8.23092e-29	-0.0645769	0.956226	9.23772	0.336163	0.380959
C19orf24	-0.336933	0.791723	8.61897	5.04818e-28	7.70396e-27	0.239815	1.18084	8.61897	9.07097e-12	4.4221e-11	0.206592	1.15396	8.61897	3.31472e-08	7.71126e-08
KIF13A	0.349988	1.27455	6.96492	5.12022e-28	7.80363e-27	-0.456736	0.728633	6.96492	3.02728e-38	9.90535e-37	0.0182245	1.01271	6.96492	0.641882	0.679113
SBNO2	-0.349949	0.784612	7.39283	5.57841e-28	8.49076e-27	0.0143196	1.00997	7.39283	0.698968	0.743175	0.477816	1.39263	7.39283	3.03962e-37	3.64471e-36
WARS	-0.373862	0.771714	8.33178	5.68756e-28	8.64553e-27	0.049219	1.0347	8.33178	0.213315	0.264091	0.47243	1.38744	8.33178	1.02852e-31	9.35112e-31
DENND1C	-0.56118	0.677748	7.55817	5.88871e-28	8.93957e-27	0.0870684	1.06221	7.55817	0.1425	0.184608	0.694345	1.61815	7.55817	2.3065e-30	1.92897e-29
GADD45B	-0.798122	0.575097	9.10997	5.89951e-28	8.94424e-27	-0.30703	0.808304	9.10997	0.000264624	0.000563135	1.47065	2.77147	9.10997	3.67706e-72	2.95774e-70
AUH	0.371646	1.29383	10.0057	6.01889e-28	9.11331e-27	-0.367359	0.7752	10.0057	9.71137e-22	1.10715e-20	-0.112562	0.924944	10.0057	0.00678568	0.0100317
CDC5L	0.385465	1.30628	8.71706	6.0424e-28	9.13696e-27	-0.179466	0.88303	8.71706	9.79673e-06	2.50498e-05	-0.342756	0.788533	8.71706	6.55812e-16	2.43003e-15
EPC1	0.342379	1.26785	9.45612	6.42645e-28	9.70502e-27	-0.127231	0.915587	9.45612	0.000431022	0.000890728	-0.340522	0.789755	9.45612	1.14098e-19	5.2885e-19
SIGLEC1	-0.490419	0.711818	6.5412	6.66843e-28	1.00573e-26	-0.0700749	0.952589	6.5412	0.177275	0.223802	0.770692	1.70609	6.5412	3.45442e-50	7.42349e-49
NXT1	-0.291744	0.816914	10.6162	6.81591e-28	1.02664e-26	0.339801	1.26558	10.6162	4.31833e-30	8.86866e-29	0.0307012	1.02151	10.6162	0.348276	0.393223
TRPC1	0.337775	1.26381	8.20232	6.87721e-28	1.03453e-26	-0.204843	0.867633	8.20232	7.64499e-09	2.78641e-08	-0.246996	0.842649	8.20232	4.21717e-11	1.18103e-10
ZFYVE27	0.362015	1.28522	11.8439	7.10923e-28	1.06804e-26	-0.331655	0.794624	11.8439	1.01386e-18	8.9577e-18	-0.139007	0.908144	11.8439	0.000599104	0.000989649
LRRC40	0.355665	1.27958	9.8497	7.29565e-28	1.09463e-26	-0.0979441	0.934364	9.8497	0.00926643	0.01533	-0.392112	0.762013	9.8497	5.26107e-24	3.13795e-23
SERPINB1	-0.492323	0.71088	9.00064	7.36299e-28	1.10331e-26	-0.151037	0.900603	9.00064	0.00373224	0.00661422	0.864164	1.82028	9.00064	3.35307e-64	1.63876e-62
NCF4	-0.5435	0.686104	6.86461	7.49512e-28	1.12165e-26	-0.130582	0.913463	6.86461	0.0232858	0.0356395	0.913452	1.88355	6.86461	3.77308e-58	1.22763e-56
METRN	-0.595263	0.661924	8.74405	7.73226e-28	1.15565e-26	0.0361963	1.02541	8.74405	0.566466	0.620285	0.79949	1.74049	8.74405	8.45179e-36	9.37711e-35
ENAH	0.450064	1.3661	9.79333	7.92561e-28	1.18302e-26	-0.0076895	0.994684	9.79333	0.872072	0.89407	-0.62654	0.647728	9.79333	1.42121e-38	1.82504e-37
PCDHB15	0.632388	1.55013	8.38706	8.02921e-28	1.19694e-26	-0.240014	0.846737	8.38706	0.000330932	0.000696184	-0.623337	0.649168	8.38706	2.85736e-19	1.29639e-18
YWHAH	0.421752	1.33955	11.6164	8.54724e-28	1.27253e-26	-0.447375	0.733376	11.6164	7.55597e-25	1.06863e-23	-0.093551	0.937213	11.6164	0.0482233	0.0635678
TMEM158	-0.503334	0.705475	9.28782	8.78439e-28	1.30616e-26	0.118966	1.08596	9.28782	0.0258157	0.0391495	0.576941	1.49168	9.28782	7.28993e-26	4.78139e-25
CLTCL1	0.427771	1.34515	8.39629	8.9481e-28	1.32879e-26	-0.228684	0.853413	8.39629	3.96827e-07	1.20389e-06	-0.34727	0.78607	8.39629	2.31224e-13	7.34979e-13
CD79A	-0.681959	0.623318	8.85296	9.03728e-28	1.34032e-26	0.269783	1.20563	8.85296	0.000184399	0.000400054	0.659913	1.57999	8.85296	1.44112e-18	6.24483e-18
TWF2	-0.352633	0.783153	9.5716	9.26027e-28	1.37163e-26	0.0453447	1.03193	9.5716	0.225913	0.277963	0.446815	1.36303	9.5716	1.20624e-31	1.09155e-30
ASF1B	-0.625634	0.648135	8.27422	9.34554e-28	1.3825e-26	1.24153	2.36449	8.27422	1.33029e-98	1.28406e-95	-0.509226	0.7026	8.27422	2.02971e-13	6.48554e-13
NUFIP2	0.342745	1.26817	9.89348	9.58647e-28	1.41633e-26	-0.300266	0.812103	9.89348	4.08587e-17	3.2349e-16	-0.147009	0.903121	9.89348	0.000129259	0.000226917
PSD4	-0.58634	0.666031	6.48085	9.83392e-28	1.45052e-26	0.0776935	1.05533	6.48085	0.212283	0.263009	0.740365	1.6706	6.48085	2.14812e-31	1.9184e-30
MR1	-0.406828	0.75428	6.78542	9.84292e-28	1.45052e-26	-0.181955	0.881508	6.78542	2.34163e-05	5.69335e-05	0.778176	1.71496	6.78542	4.16188e-78	5.29748e-76
C1orf115	-0.488396	0.712817	6.48875	9.94017e-28	1.46299e-26	-0.0908732	0.938954	6.48875	0.0797614	0.109698	0.791158	1.73046	6.48875	2.69712e-53	6.74745e-52
ISLR	-0.739218	0.599064	9.41756	9.95631e-28	1.4635e-26	-0.342138	0.788872	9.41756	1.19673e-05	3.02593e-05	1.42689	2.68866	9.41756	7.98132e-80	1.1556e-77
MGLL	-0.542749	0.686462	9.11459	1.03795e-27	1.52377e-26	-0.262179	0.833827	9.11459	4.87315e-06	1.30239e-05	1.05996	2.08487	9.11459	4.83823e-82	8.89542e-80
PLCG2	-0.537073	0.689168	7.9613	1.07125e-27	1.57067e-26	-0.145578	0.904017	7.9613	0.0106671	0.0174417	0.921197	1.89369	7.9613	1.66725e-60	6.22959e-59
DLC1	0.580018	1.49487	9.76027	1.08417e-27	1.58761e-26	-0.423843	0.745436	9.76027	3.28043e-12	1.67981e-11	-0.343295	0.788239	9.76027	1.17443e-07	2.63206e-07
TSC1	0.39634	1.31616	10.4699	1.15776e-27	1.69322e-26	-0.3497	0.784748	10.4699	2.67124e-17	2.1457e-16	-0.167215	0.89056	10.4699	0.000170438	0.000296024
IRF4	-0.461492	0.726235	5.79818	1.17957e-27	1.72295e-26	0.101777	1.07309	5.79818	0.0380187	0.0556585	0.537165	1.45112	5.79818	1.50966e-26	1.02982e-25
CFI	-0.782217	0.581473	7.29132	1.22904e-27	1.79294e-26	-0.38234	0.767192	7.29132	3.85739e-06	1.0432e-05	1.53265	2.89317	7.29132	1.9411e-82	3.81082e-80
NUDT10	0.411916	1.33045	8.74552	1.25928e-27	1.83475e-26	-0.145332	0.904171	8.74552	0.000888369	0.00174259	-0.41836	0.748275	8.74552	2.81027e-20	1.34621e-19
CRNKL1	0.361229	1.28452	8.64105	1.37969e-27	2.00765e-26	-0.0448202	0.969411	8.64105	0.244097	0.297619	-0.459534	0.727221	8.64105	1.05736e-31	9.59831e-31
AMPH	0.804168	1.74614	8.50667	1.39618e-27	2.02911e-26	-0.776729	0.583689	8.50667	1.60433e-20	1.63295e-19	-0.263929	0.832817	8.50667	0.00355004	0.00542625
SUV39H1	-0.396877	0.7595	7.58718	1.41332e-27	2.05144e-26	0.75169	1.68376	7.58718	5.03224e-87	1.94295e-84	-0.282791	0.821999	7.58718	1.69267e-10	4.57982e-10
MCF2L2	0.359826	1.28327	6.00802	1.52333e-27	2.20835e-26	-0.25976	0.835227	6.00802	6.89785e-12	3.40135e-11	-0.216536	0.86063	6.00802	7.75351e-08	1.75889e-07
DLG1	0.426923	1.34436	9.11091	1.54041e-27	2.23032e-26	-0.30855	0.807453	9.11091	6.54463e-12	3.23683e-11	-0.256517	0.837106	9.11091	8.13936e-08	1.84389e-07
PTPN6	-0.562874	0.676952	7.99289	1.5456e-27	2.23504e-26	0.069986	1.04971	7.99289	0.243523	0.297044	0.71589	1.6425	7.99289	1.24045e-31	1.12076e-30
TUSC3	0.427785	1.34517	9.62201	1.57221e-27	2.27069e-26	-0.186727	0.878597	9.62201	3.9286e-05	9.30383e-05	-0.394338	0.760838	9.62201	8.63724e-17	3.3976e-16
EPRS	0.373691	1.29566	11.9981	1.61081e-27	2.32354e-26	-0.148959	0.901901	11.9981	0.000176079	0.000382937	-0.360347	0.778977	11.9981	2.77304e-18	1.18219e-17
ACADM	0.382692	1.30377	10.4786	1.68622e-27	2.42929e-26	-0.272522	0.827871	10.4786	1.39139e-11	6.64599e-11	-0.234494	0.849983	10.4786	4.55108e-08	1.0469e-07
CCL13	-0.60531	0.65733	6.39816	1.70107e-27	2.44764e-26	-0.013588	0.990626	6.39816	0.833421	0.860845	0.869493	1.82702	6.39816	1.05602e-40	1.48445e-39
SSX2IP	0.473134	1.38812	8.22097	1.71712e-27	2.46766e-26	-0.197902	0.871817	8.22097	8.2938e-05	0.000187741	-0.445807	0.734174	8.22097	1.76579e-17	7.18662e-17
SDCCAG8	0.382271	1.30339	8.37185	1.79232e-27	2.57254e-26	-0.381051	0.767878	8.37185	9.79294e-22	1.11536e-20	-0.112203	0.925174	8.37185	0.00929628	0.0135037
DCUN1D2	0.339425	1.26525	7.85761	1.82487e-27	2.61602e-26	-0.129361	0.914236	7.85761	0.000341466	0.000716652	-0.333964	0.793354	7.85761	5.75498e-19	2.55794e-18
CASKIN2	-0.347026	0.786203	7.92184	1.85476e-27	2.65559e-26	0.208086	1.15515	7.92184	1.46932e-08	5.19351e-08	0.256415	1.19451	7.92184	3.73086e-11	1.04915e-10
PI16	-0.812446	0.569415	7.41002	1.96724e-27	2.81315e-26	0.0756521	1.05384	7.41002	0.38343	0.442975	1.06175	2.08746	7.41002	2.54887e-33	2.52987e-32
CD97	-0.539585	0.687969	8.82751	2.28093e-27	3.25771e-26	-0.235306	0.849505	8.82751	4.21001e-05	9.93573e-05	1.02536	2.03546	8.82751	1.0666e-75	1.16551e-73
FZD2	-0.605889	0.657067	7.52637	2.31367e-27	3.30039e-26	-0.0861944	0.942004	7.52637	0.183427	0.230864	0.951726	1.93419	7.52637	4.37275e-49	8.82397e-48
PYGO1	0.299702	1.23089	6.75257	2.32902e-27	3.3182e-26	-0.0779408	0.947409	6.75257	0.0149127	0.0236686	-0.335564	0.792474	6.75257	2.61259e-24	1.58355e-23
TSSC4	-0.366679	0.775566	9.55382	2.45225e-27	3.48949e-26	0.492397	1.40678	9.55382	1.37047e-39	4.71042e-38	-0.0346561	0.976264	9.55382	0.404277	0.450091
EFS	-0.76596	0.588062	9.0832	2.46634e-27	3.50523e-26	0.506591	1.42069	9.0832	4.1883e-10	1.73447e-09	0.512921	1.42694	9.0832	2.40485e-09	6.0319e-09
TMEM25	0.366091	1.28886	8.76443	2.65084e-27	3.76282e-26	-0.314811	0.803956	8.76443	2.80982e-16	2.08096e-15	-0.163647	0.892766	8.76443	7.53145e-05	0.000134916
SOCS1	-0.379968	0.768454	7.01996	2.66877e-27	3.78364e-26	0.0759754	1.05407	7.01996	0.0616901	0.0866339	0.451045	1.36703	7.01996	2.92796e-27	2.08577e-26
TRIP6	-0.549677	0.683173	9.11385	2.68852e-27	3.80698e-26	-0.314886	0.803914	9.11385	6.97305e-08	2.29184e-07	1.12884	2.18682	9.11385	3.81947e-91	1.76964e-88
ZFP28	0.379423	1.30082	6.85666	2.75918e-27	3.90226e-26	-0.100947	0.93242	6.85666	0.0128651	0.0206996	-0.422274	0.746247	6.85666	5.83999e-24	3.47608e-23
CACNB3	0.359898	1.28333	9.97078	2.76368e-27	3.90386e-26	-0.134421	0.911035	9.97078	0.000468825	0.000961985	-0.357183	0.780688	9.97078	3.65542e-19	1.64558e-18
SESN2	-0.428196	0.743191	7.62092	2.77922e-27	3.92103e-26	0.193844	1.14381	7.62092	2.17131e-05	5.30484e-05	0.386937	1.30761	7.62092	4.90509e-16	1.83513e-15
NUDT4	-0.413447	0.750827	7.77241	2.9512e-27	4.15861e-26	0.211924	1.15823	7.77241	1.48783e-06	4.2239e-06	0.34585	1.2709	7.77241	7.05804e-14	2.31464e-13
GRWD1	-0.290421	0.817663	7.71125	3.02892e-27	4.26294e-26	0.251846	1.19073	7.71125	1.66917e-16	1.25709e-15	0.127461	1.09237	7.71125	0.000103641	0.000183897
DTNBP1	-0.326862	0.797269	9.092	3.04694e-27	4.2831e-26	0.201317	1.14975	9.092	6.68441e-09	2.4525e-08	0.235548	1.17735	9.092	1.3532e-10	3.68457e-10
CPNE3	0.350733	1.27521	9.84293	3.11865e-27	4.37858e-26	-0.349675	0.784761	9.84293	1.47414e-21	1.64975e-20	-0.102878	0.931173	9.84293	0.00965899	0.0140008
ARHGEF7	0.373692	1.29566	10.2779	3.19595e-27	4.48169e-26	-0.282124	0.822379	10.2779	9.33442e-13	5.04765e-12	-0.211026	0.863923	10.2779	5.52642e-07	1.18017e-06
ZDHHC21	0.420113	1.33803	8.93804	3.29443e-27	4.61419e-26	-0.317988	0.802188	8.93804	8.23549e-13	4.46799e-12	-0.236325	0.848905	8.93804	6.15405e-07	1.30817e-06
IRF5	-0.439723	0.737276	7.12892	3.33964e-27	4.67187e-26	-0.048995	0.966609	7.12892	0.298959	0.356332	0.675508	1.59716	7.12892	1.81425e-46	3.26818e-45
CCDC23	0.430548	1.34775	11.051	3.46464e-27	4.84088e-26	-0.0863655	0.941893	11.051	0.0613926	0.0862359	-0.510776	0.701845	11.051	4.09156e-27	2.88627e-26
MRPL23	-0.319198	0.801516	9.69818	3.55109e-27	4.9557e-26	0.341267	1.26687	9.69818	1.10106e-24	1.53658e-23	0.0678015	1.04812	9.69818	0.0614401	0.0797737
TLN2	0.623557	1.54067	9.92398	3.61791e-27	5.04287e-26	-0.367871	0.774925	9.92398	2.98499e-08	1.01781e-07	-0.467503	0.723215	9.92398	2.42096e-11	6.85957e-11
PDE1B	-0.351341	0.783855	7.28371	3.9059e-27	5.43774e-26	0.0751116	1.05344	7.28371	0.0463688	0.0665457	0.411612	1.33017	7.28371	2.17475e-26	1.47225e-25
ARHGAP4	-0.496768	0.708693	10.5905	4.02124e-27	5.5916e-26	-0.0756476	0.948916	10.5905	0.156244	0.200174	0.7859	1.72417	10.5905	2.22473e-49	4.56898e-48
CDH23	-0.262573	0.8336	5.89064	4.0579e-27	5.63581e-26	0.173776	1.12801	5.89064	4.79638e-10	1.98062e-09	0.175701	1.12951	5.89064	2.87685e-09	7.17728e-09
ST8SIA1	0.501677	1.41586	8.79113	4.37872e-27	6.0741e-26	-0.209983	0.864548	8.79113	9.26497e-05	0.000208287	-0.472543	0.720693	8.79113	3.17603e-17	1.27338e-16
JAKMIP2	0.43739	1.35415	9.62108	4.41423e-27	6.11603e-26	-0.0378554	0.974102	9.62108	0.420874	0.480436	-0.574828	0.671366	9.62108	2.90571e-33	2.88158e-32
CYBA	-0.418862	0.748015	7.99091	4.49062e-27	6.21444e-26	-0.063292	0.957078	7.99091	0.159837	0.204213	0.662099	1.58238	7.99091	3.41928e-49	6.93616e-48
RSBN1	0.390656	1.31099	8.80247	4.50061e-27	6.22083e-26	-0.0712404	0.951819	8.80247	0.0897395	0.121858	-0.471437	0.721246	8.80247	6.04934e-28	4.42917e-27
B4GALT1	-0.387161	0.764633	7.83058	4.70903e-27	6.50116e-26	-0.0601739	0.959148	7.83058	0.148377	0.191365	0.613864	1.53035	7.83058	1.76169e-49	3.65692e-48
ALDH3B1	-0.282822	0.821981	6.61399	4.89343e-27	6.74769e-26	0.0873593	1.06242	6.61399	0.00402208	0.0070856	0.301181	1.23215	6.61399	9.0019e-22	4.71806e-21
DGKD	0.401751	1.32111	11.2191	5.27396e-27	7.26376e-26	-0.410414	0.752408	11.2191	2.00059e-22	2.38403e-21	-0.10677	0.928665	11.2191	0.019592	0.027194
LDOC1L	0.395899	1.31576	11.4102	5.28251e-27	7.2669e-26	-0.0250417	0.982792	11.4102	0.556964	0.611556	-0.530641	0.692247	11.4102	1.53191e-34	1.60146e-33
IL2RA	-0.564211	0.676325	6.53568	5.29091e-27	7.26982e-26	0.0776166	1.05527	6.53568	0.201288	0.250862	0.709221	1.63492	6.53568	2.8303e-30	2.35175e-29
UXT	-0.319523	0.801335	9.97841	5.49774e-27	7.54506e-26	0.363494	1.28654	9.97841	9.43146e-28	1.64525e-26	0.0433364	1.03049	9.97841	0.234298	0.274461
SLC1A1	0.550122	1.46421	7.78104	5.56087e-27	7.62266e-26	-0.433981	0.740216	7.78104	1.03021e-13	6.11316e-13	-0.289735	0.818053	7.78104	3.40314e-06	6.81629e-06
RFTN1	0.564765	1.47915	11.0312	5.67555e-27	7.77068e-26	-0.762679	0.589401	11.0312	1.6742e-39	5.73735e-38	0.0581785	1.04115	11.0312	0.366508	0.411842
NELL2	0.688083	1.61114	12.3209	5.80117e-27	7.93329e-26	-0.088852	0.940271	12.3209	0.230695	0.283126	-0.87144	0.546601	12.3209	1.07408e-30	9.14111e-30
HS3ST5	1.04918	2.06936	8.71754	6.03365e-27	8.24148e-26	-0.880697	0.543105	8.71754	2.28441e-15	1.55558e-14	-0.49313	0.710482	8.71754	3.51365e-05	6.44781e-05
MYO1B	0.469974	1.38508	8.34768	6.74185e-27	9.19798e-26	-0.23193	0.851495	8.34768	4.21208e-06	1.13225e-05	-0.403191	0.756184	8.34768	2.30033e-14	7.75006e-14
SHANK2	0.497007	1.41128	6.78772	6.86234e-27	9.34365e-26	-0.397927	0.758948	6.78772	4.76087e-14	2.89021e-13	-0.255205	0.837868	6.78772	6.20223e-06	1.21434e-05
PPP1R14A	-0.684707	0.622132	8.04985	6.86476e-27	9.34365e-26	0.398461	1.3181	8.04985	5.40859e-08	1.79506e-07	0.519501	1.43346	8.04985	1.75886e-11	5.013e-11
GABBR1	0.547628	1.46168	9.95155	6.91395e-27	9.39956e-26	-0.564602	0.676142	9.95155	9.76907e-23	1.20122e-21	-0.139746	0.907679	9.95155	0.0253464	0.034703
THOC6	-0.334355	0.793139	7.53569	7.1293e-27	9.68097e-26	0.416375	1.33457	7.53569	3.15806e-33	7.88358e-32	0.00497142	1.00345	7.53569	0.896515	0.910986
KIAA1279	0.402719	1.322	10.1144	7.1923e-27	9.75508e-26	-0.249911	0.840948	10.1144	6.53e-09	2.40346e-08	-0.288114	0.818972	10.1144	2.46557e-10	6.59858e-10
EMILIN1	-0.543658	0.686029	9.53544	7.20942e-27	9.76687e-26	-0.0866932	0.941679	9.53544	0.139451	0.181144	0.864461	1.82066	9.53544	2.01092e-49	4.15195e-48
TMEM161A	-0.262185	0.833824	8.01578	7.34614e-27	9.94046e-26	0.22085	1.16542	8.01578	2.01913e-15	1.38388e-14	0.122368	1.08852	8.01578	4.11478e-05	7.51166e-05
LOXL4	-0.371049	0.77322	6.46468	7.69799e-27	1.04044e-25	0.1167	1.08425	6.46468	0.00351786	0.00626227	0.392793	1.31293	6.46468	2.26626e-21	1.16305e-20
C5orf24	0.330081	1.25708	9.58012	8.39053e-27	1.13272e-25	-0.146562	0.903401	9.58012	3.67203e-05	8.73503e-05	-0.30149	0.811414	9.58012	4.31734e-16	1.6231e-15
SFRP1	0.8546	1.80826	11.161	8.68221e-27	1.17073e-25	-0.980939	0.50665	11.161	4.75591e-28	8.4232e-27	-0.106116	0.929086	11.161	0.277965	0.32046
ZBTB20	0.570287	1.48482	10.4371	9.23829e-27	1.24427e-25	-0.762162	0.589612	10.4371	2.51078e-38	8.28558e-37	0.0498049	1.03512	10.4371	0.445747	0.491152
VPS41	0.335177	1.26153	9.44139	9.2598e-27	1.24572e-25	-0.154604	0.898379	9.44139	1.82184e-05	4.48796e-05	-0.299664	0.812442	9.44139	1.95306e-15	7.02993e-15
BRI3BP	-0.387672	0.764362	8.04623	9.61285e-27	1.29171e-25	0.563659	1.47801	8.04623	7.76367e-46	3.56851e-44	-0.0849379	0.942825	8.04623	0.0556236	0.0726879
S100A10	-0.767068	0.587611	10.4559	1.06955e-26	1.43553e-25	-0.429726	0.742403	10.4559	1.86727e-07	5.87416e-07	1.56441	2.95756	10.4559	3.56749e-87	1.11682e-84
PLA2G2A	-0.774536	0.584577	6.28444	1.12207e-26	1.50427e-25	0.371606	1.29379	6.28444	8.47856e-06	2.18287e-05	0.676387	1.59813	6.28444	9.83419e-15	3.39117e-14
SPI1	-0.415247	0.749891	6.54711	1.1429e-26	1.53043e-25	0.0226293	1.01581	6.54711	0.615043	0.66586	0.560652	1.47494	6.54711	1.2821e-34	1.3476e-33
POF1B	1.03144	2.04406	6.41525	1.15489e-26	1.5447e-25	-0.76258	0.589441	6.41525	4.69944e-12	2.35745e-11	-0.600531	0.659511	6.41525	3.19974e-07	6.95489e-07
MT1G	-0.674418	0.626585	8.38843	1.26318e-26	1.68759e-25	0.0153075	1.01067	8.38843	0.834237	0.861381	0.934622	1.91139	8.38843	1.72527e-36	1.99638e-35
CARD10	-0.549801	0.683114	8.84621	1.27407e-26	1.70018e-25	-0.10542	0.929534	8.84621	0.076844	0.106013	0.89413	1.85849	8.84621	2.10475e-51	4.78966e-50
MDGA1	0.700239	1.62477	9.30118	1.31128e-26	1.74783e-25	-0.41586	0.749572	9.30118	3.3649e-08	1.14164e-07	-0.521911	0.696449	9.30118	5.10954e-11	1.41962e-10
IFI30	-0.733089	0.601614	11.569	1.31585e-26	1.75189e-25	0.0927445	1.0664	11.569	0.243414	0.296942	0.930591	1.90606	11.569	1.99239e-30	1.6711e-29
IER5	-0.468786	0.722572	10.8086	1.32096e-26	1.75668e-25	0.160912	1.11799	10.8086	0.00151067	0.00285871	0.481149	1.39586	10.8086	5.8715e-20	2.77138e-19
ZBTB7B	-0.295051	0.815043	7.10456	1.37827e-26	1.82912e-25	-0.00308328	0.997865	7.10456	0.9233	0.936889	0.419855	1.33779	7.10456	1.65856e-38	2.11576e-37
KBTBD7	0.38059	1.30187	8.93649	1.37859e-26	1.82912e-25	0.0136888	1.00953	8.93649	0.740353	0.780372	-0.552465	0.681854	8.93649	3.65276e-40	5.02492e-39
BTK	-0.527192	0.693904	6.83173	1.39392e-26	1.84734e-25	-0.0582821	0.960407	6.83173	0.308317	0.366168	0.809364	1.75244	6.83173	2.88586e-45	4.88698e-44
LY86	-0.563891	0.676475	9.27406	1.47173e-26	1.94746e-25	-0.215188	0.861434	9.27406	0.000421154	0.000872046	1.0371	2.0521	9.27406	1.09823e-67	6.76638e-66
C1orf85	-0.442308	0.735956	9.25605	1.47283e-26	1.94746e-25	-0.00938946	0.993513	9.25605	0.845018	0.870494	0.634746	1.55266	9.25605	3.68417e-39	4.84378e-38
RSPO3	-0.585883	0.666241	6.10659	1.51127e-26	1.99602e-25	-0.193411	0.874535	6.10659	0.0023096	0.00425226	1.04372	2.06153	6.10659	7.32962e-63	3.2281e-61
NDST3	0.782318	1.71989	7.00339	1.54018e-26	2.03188e-25	-0.571239	0.673039	7.00339	9.75831e-12	4.72733e-11	-0.463516	0.725217	7.00339	2.09911e-07	4.61366e-07
INSRR	0.534603	1.44854	6.48517	1.55056e-26	2.04324e-25	-0.370485	0.773522	6.48517	1.0869e-10	4.77419e-10	-0.339033	0.790571	6.48517	2.67675e-08	6.27755e-08
CHMP4A	-0.284692	0.820917	10.318	1.56715e-26	2.06277e-25	0.0197491	1.01378	10.318	0.523137	0.579246	0.379633	1.30101	10.318	1.48239e-33	1.4892e-32
DOCK7	0.393172	1.31328	9.12606	1.73136e-26	2.27632e-25	-0.176583	0.884796	9.12606	3.31883e-05	7.92454e-05	-0.356864	0.78086	9.12606	9.95533e-16	3.64452e-15
CIITA	-0.440413	0.736924	6.96526	1.81152e-26	2.37901e-25	-0.0991793	0.933564	6.96526	0.0382007	0.0559174	0.732755	1.66181	6.96526	1.02375e-53	2.64099e-52
FBXL2	0.442663	1.35911	9.4009	1.83151e-26	2.40254e-25	-0.377154	0.769955	9.4009	1.54541e-15	1.06741e-14	-0.201803	0.869463	9.4009	7.02845e-05	0.00012612
SLC2A11	0.398177	1.31784	7.89049	1.85411e-26	2.42942e-25	-0.403123	0.756219	7.89049	1.33901e-21	1.5058e-20	-0.109902	0.926651	7.89049	0.0164075	0.0230334
MFSD7	-0.398246	0.75878	8.03245	1.90869e-26	2.49812e-25	-0.0525258	0.964247	8.03245	0.225344	0.277381	0.620932	1.53787	8.03245	1.52587e-46	2.76591e-45
VAMP8	-0.620572	0.650413	11.1049	1.92802e-26	2.52057e-25	-0.0985712	0.933957	11.1049	0.144203	0.186647	0.986327	1.98113	11.1049	1.60392e-48	3.14352e-47
TBPL1	0.344963	1.27012	10.7959	1.94462e-26	2.53941e-25	-0.0342633	0.97653	10.7959	0.361379	0.420985	-0.448416	0.732847	10.7959	9.987e-32	9.09429e-31
NUP98	-0.323205	0.799292	8.88831	1.96735e-26	2.56619e-25	0.360335	1.28372	8.88831	4.20183e-26	6.52409e-25	0.0520764	1.03676	8.88831	0.161925	0.195332
ZFP90	0.39895	1.31855	10.0523	2.03494e-26	2.65137e-25	-0.095359	0.936039	10.0523	0.0279346	0.0420653	-0.456098	0.728955	10.0523	1.78013e-24	1.08637e-23
DHX58	-0.521288	0.69675	8.90888	2.08697e-26	2.71569e-25	-0.182387	0.881244	8.90888	0.0012726	0.00243645	0.940195	1.91879	8.90888	2.8283e-64	1.39405e-62
ZAK	-0.403403	0.756073	7.08663	2.08899e-26	2.71569e-25	-0.0785542	0.947006	7.08663	0.0735148	0.101808	0.657396	1.57723	7.08663	3.55645e-51	7.96795e-50
LIFR	0.600798	1.51656	8.4424	2.16218e-26	2.80768e-25	-0.805796	0.572046	8.4424	4.6935e-38	1.52282e-36	0.0556746	1.03934	8.4424	0.42167	0.467388
MAP3K2	0.366578	1.28929	9.29781	2.18651e-26	2.8361e-25	-0.390981	0.762611	9.29781	7.30796e-24	9.53244e-23	-0.0789228	0.946764	9.29781	0.0617501	0.0801457
CYCS	0.410868	1.32949	9.86952	2.21694e-26	2.87014e-25	-0.193206	0.87466	9.86952	1.43348e-05	3.59083e-05	-0.363199	0.777439	9.86952	6.48359e-15	2.25456e-14
ZNF503	-0.509279	0.702573	8.63906	2.21772e-26	2.87014e-25	0.384542	1.30545	8.63906	2.11081e-12	1.10531e-11	0.287533	1.22055	8.63906	8.33628e-07	1.75148e-06
PDSS2	0.312881	1.24219	8.44628	2.22124e-26	2.8715e-25	-0.195997	0.872969	8.44628	6.48015e-09	2.38663e-08	-0.221783	0.857505	8.44628	5.273e-10	1.38121e-09
TEKT3	0.492018	1.40641	6.5738	2.27328e-26	2.9355e-25	-0.272479	0.827896	6.5738	3.06719e-07	9.41119e-07	-0.388833	0.763747	6.5738	3.8603e-12	1.14062e-11
ZNF101	-0.360985	0.778633	7.10901	2.69225e-26	3.47265e-25	0.209068	1.15594	7.10901	8.80305e-08	2.86099e-07	0.275014	1.21001	7.10901	2.45548e-11	6.9557e-11
CXCL16	-0.487221	0.713398	7.51833	2.70004e-26	3.47882e-25	-0.137141	0.90932	7.51833	0.00976778	0.0160802	0.841381	1.79176	7.51833	5.97361e-58	1.90613e-56
BLVRB	-0.491178	0.711444	8.79166	2.7627e-26	3.55559e-25	-0.153864	0.89884	8.79166	0.00402182	0.0070856	0.865718	1.82225	8.79166	1.16053e-60	4.37865e-59
PURB	-0.334888	0.792846	8.05972	2.80133e-26	3.60132e-25	0.339181	1.26504	8.05972	1.79181e-21	1.98039e-20	0.0922837	1.06606	8.05972	0.0169581	0.0237688
TIFA	-0.406435	0.754485	6.3157	2.86084e-26	3.67374e-25	0.313804	1.24298	6.3157	7.26079e-13	3.97081e-12	0.221712	1.16612	6.3157	2.05058e-06	4.18757e-06
REEP4	-0.393521	0.76127	7.86739	3.07735e-26	3.94739e-25	0.381547	1.30274	7.86739	1.05979e-19	1.01283e-18	0.127524	1.09242	7.86739	0.00499421	0.00750395
RELB	-0.54027	0.687642	9.78382	3.17461e-26	4.06764e-25	-0.105976	0.929176	9.78382	0.0724115	0.1004	0.881302	1.84204	9.78382	6.69025e-51	1.47606e-49
CD72	-0.595531	0.661801	6.8494	3.4019e-26	4.35405e-25	0.0417936	1.02939	6.8494	0.520957	0.577218	0.793592	1.73338	6.8494	4.46055e-33	4.34903e-32
MAPKAPK2	-0.372286	0.772557	7.39917	3.59182e-26	4.59206e-25	-0.118313	0.921264	7.39917	0.00359122	0.00638776	0.658066	1.57797	7.39917	9.34369e-61	3.56013e-59
CMAS	0.331309	1.25815	9.46567	3.62201e-26	4.62555e-25	-0.249187	0.84137	9.46567	3.17901e-12	1.62932e-11	-0.188146	0.877733	9.46567	7.97725e-07	1.67848e-06
CCNK	-0.300813	0.811795	8.47707	3.67943e-26	4.69371e-25	0.33428	1.26075	8.47707	1.14552e-25	1.71873e-24	0.049691	1.03504	8.47707	0.153717	0.186246
CD300A	-0.459148	0.727416	7.62063	3.73733e-26	4.76232e-25	-0.0093553	0.993536	7.62063	0.852295	0.876922	0.658474	1.57841	7.62063	1.76971e-38	2.25011e-37
NFKB2	-0.378698	0.769132	7.21932	3.76686e-26	4.79468e-25	-0.0457533	0.968784	7.21932	0.26945	0.325277	0.58575	1.50082	7.21932	3.41414e-45	5.75633e-44
ZBP1	-0.388722	0.763806	6.01636	3.90247e-26	4.96183e-25	0.107082	1.07705	6.01636	0.0117058	0.0189767	0.428517	1.34585	6.01636	1.53626e-22	8.38965e-22
C14orf169	-0.33629	0.792075	9.16481	4.07673e-26	5.1738e-25	0.382542	1.30364	9.16481	7.51797e-27	1.22476e-25	0.0456405	1.03214	9.16481	0.241669	0.282268
SSSCA1	-0.37303	0.772159	9.1717	4.07811e-26	5.1738e-25	0.342341	1.26781	9.1717	1.18265e-17	9.76385e-17	0.142569	1.10387	9.1717	0.000945954	0.00153631
MT1X	-0.779336	0.582635	9.2282	4.11395e-26	5.21356e-25	-0.0782533	0.947204	9.2282	0.35912	0.418775	1.1876	2.27774	9.2282	1.05373e-43	1.67426e-42
STXBP1	0.38255	1.30364	9.65987	4.32111e-26	5.4701e-25	-0.205336	0.867337	9.65987	8.10706e-07	2.36594e-06	-0.309633	0.806847	9.65987	1.48498e-12	4.50275e-12
RAB8A	-0.336496	0.791963	8.43381	4.42354e-26	5.59365e-25	0.290161	1.22278	8.43381	1.12609e-15	7.89083e-15	0.149521	1.1092	8.43381	0.000120397	0.000212164
SMOX	-0.525735	0.694605	7.65747	4.52642e-26	5.71751e-25	0.0400527	1.02815	7.65747	0.486955	0.545072	0.697042	1.62118	7.65747	1.4217e-32	1.34759e-31
HLA-E	-0.642946	0.640404	11.7754	4.89625e-26	6.17792e-25	-0.339852	0.790122	11.7754	1.22468e-06	3.50086e-06	1.28846	2.44267	11.7754	5.2484e-81	9.07346e-79
PLEKHA8	0.389925	1.31033	7.73414	4.96365e-26	6.25614e-25	-0.191829	0.875495	7.73414	6.45713e-06	1.69445e-05	-0.335186	0.792682	7.73414	5.47845e-14	1.80583e-13
STK33	-0.70815	0.612104	6.34226	5.02396e-26	6.32528e-25	0.736222	1.66581	6.34226	2.18797e-22	2.59931e-21	0.173844	1.12806	6.34226	0.0343322	0.0461495
GYS1	-0.320981	0.800525	9.01599	5.14887e-26	6.47551e-25	0.25526	1.19355	9.01599	1.85108e-13	1.06991e-12	0.16676	1.12253	9.01599	6.88758e-06	1.34376e-05
MYT1	0.49748	1.41175	10.5808	5.18727e-26	6.51672e-25	-0.00217467	0.998494	10.5808	0.968223	0.974703	-0.699641	0.615725	10.5808	1.00848e-36	1.18523e-35
LCORL	0.371732	1.29391	7.27191	5.48174e-26	6.8792e-25	-0.0545511	0.962894	7.27191	0.181099	0.228206	-0.463445	0.725253	7.27191	1.23003e-28	9.32423e-28
SLC25A12	0.396822	1.3166	9.0115	5.77361e-26	7.23763e-25	-0.468467	0.722732	9.0115	9.12399e-29	1.71286e-27	-0.034717	0.976223	9.0115	0.451806	0.497081
ZNF644	0.37463	1.29651	9.31164	5.86404e-26	7.34305e-25	-0.104144	0.930357	9.31164	0.011233	0.0182767	-0.411924	0.75162	9.31164	2.80998e-22	1.51456e-21
ISCA2	-0.349123	0.785061	10.1116	5.88142e-26	7.35685e-25	0.367728	1.29032	10.1116	6.60093e-23	8.21253e-22	0.0803625	1.05728	10.1116	0.0475735	0.062747
SNX4	0.375238	1.29705	10.5014	5.96921e-26	7.45861e-25	-0.0509222	0.965319	10.5014	0.216542	0.267685	-0.472462	0.720734	10.5014	3.5749e-29	2.79407e-28
TMTC4	0.449628	1.36569	9.5272	6.01653e-26	7.50964e-25	0.0541915	1.03828	9.5272	0.272481	0.328458	-0.695313	0.617575	9.5272	8.52333e-45	1.41644e-43
PIK3AP1	-0.450783	0.731646	6.59815	6.03285e-26	7.52191e-25	0.0290268	1.02032	6.59815	0.557793	0.612409	0.603628	1.51953	6.59815	4.41891e-33	4.31206e-32
CTSC	-0.623617	0.649042	9.01823	6.11192e-26	7.61229e-25	-0.23184	0.851548	9.01823	0.000687875	0.00137468	1.14006	2.20391	9.01823	5.84827e-65	3.07912e-63
ZFYVE28	-0.435386	0.739496	6.80872	6.18031e-26	7.68921e-25	-0.0314273	0.978452	6.80872	0.511232	0.568237	0.649688	1.56883	6.80872	1.75845e-41	2.53967e-40
SF3B1	0.313744	1.24293	10.7673	6.41655e-26	7.97455e-25	-0.167033	0.890673	10.7673	1.0846e-06	3.12121e-06	-0.25548	0.837709	10.7673	1.28827e-12	3.91859e-12
SPAST	0.354827	1.27883	8.9825	6.54445e-26	8.12479e-25	0.0959601	1.06878	8.9825	0.0137406	0.0219861	-0.608361	0.655942	8.9825	4.39823e-56	1.27044e-54
CXCL1	-0.804131	0.572707	6.97727	6.92121e-26	8.58333e-25	0.130438	1.09463	6.97727	0.140056	0.181869	0.988584	1.98424	6.97727	9.86643e-28	7.16957e-27
CLIP1	0.313745	1.24293	9.33191	6.97868e-26	8.64536e-25	-0.253876	0.83864	9.33191	7.86903e-14	4.71531e-13	-0.1581	0.896205	9.33191	1.36636e-05	2.59749e-05
APOL3	-0.553406	0.68141	7.91046	7.02037e-26	8.68771e-25	-0.240593	0.846397	7.91046	7.20044e-05	0.000164373	1.05079	2.07167	7.91046	9.66418e-71	7.17565e-69
AK5	0.59318	1.50857	7.85645	7.56505e-26	9.35176e-25	-0.80654	0.571752	7.85645	2.56744e-38	8.42454e-37	0.0672597	1.04772	7.85645	0.33051	0.375139
GBP5	-0.720268	0.606985	7.58518	7.67281e-26	9.47486e-25	0.0693896	1.04927	7.58518	0.381433	0.440888	0.938685	1.91678	7.58518	3.66365e-31	3.22217e-30
CA10	0.956405	1.94047	8.52144	7.83725e-26	9.66761e-25	-0.831404	0.561982	8.52144	8.99275e-16	6.37083e-15	-0.417467	0.748738	8.52144	0.000170642	0.000296334
SLC44A5	0.827777	1.77495	7.33515	7.94601e-26	9.79134e-25	-0.678476	0.624825	7.33515	3.91197e-14	2.38989e-13	-0.407422	0.75397	7.33515	2.20897e-05	4.12553e-05
RAC2	-0.75532	0.592415	9.84174	8.07115e-26	9.93497e-25	0.0917117	1.06563	9.84174	0.270111	0.325838	0.963123	1.94953	9.84174	8.81633e-30	7.13125e-29
HERC1	0.35397	1.27807	10.2974	8.29489e-26	1.01995e-24	-0.227999	0.853818	10.2974	3.53354e-09	1.33711e-08	-0.243886	0.844468	10.2974	2.42882e-09	6.08939e-09
C10orf11	-0.476285	0.718826	6.86424	8.40826e-26	1.0328e-24	-0.24627	0.843074	6.86424	2.32757e-06	6.44675e-06	0.948318	1.92962	6.86424	6.98164e-79	9.4033e-77
FCER1G	-0.542943	0.686369	7.88235	8.59438e-26	1.05454e-24	-0.0192374	0.986754	7.88235	0.747805	0.786642	0.787812	1.72645	7.88235	7.26653e-39	9.40427e-38
DRD2	0.552464	1.46659	7.99083	9.14572e-26	1.121e-24	-0.407611	0.75387	7.99083	1.20882e-11	5.8171e-11	-0.32261	0.799622	7.99083	4.7032e-07	1.00884e-06
ME1	0.590382	1.50565	8.52141	9.18724e-26	1.1249e-24	-0.939957	0.521248	8.52141	1.12508e-53	7.40442e-52	0.220814	1.16539	8.52141	0.00131332	0.0021049
ZNF512	0.393991	1.31402	10.419	9.59885e-26	1.17406e-24	-0.00615338	0.995744	10.419	0.887401	0.906976	-0.549129	0.683433	10.419	1.19178e-35	1.31346e-34
EBP	-0.359899	0.779219	10.6497	9.80887e-26	1.19848e-24	0.619191	1.53601	10.6497	7.60543e-64	8.00852e-62	-0.186403	0.878794	10.6497	8.24587e-06	1.59826e-05
NFATC4	-0.326538	0.797448	6.87536	9.8897e-26	1.20709e-24	0.128304	1.09301	6.87536	0.000351281	0.000735518	0.316963	1.24571	6.87536	2.27963e-17	9.21319e-17
SORCS2	-0.496107	0.709017	7.01353	9.93102e-26	1.20969e-24	0.282371	1.21619	7.01353	2.01162e-07	6.29746e-07	0.38351	1.30451	7.01353	2.06261e-11	5.85568e-11
SSNA1	-0.295131	0.814998	9.62544	9.93196e-26	1.20969e-24	0.41659	1.33477	9.62544	2.85948e-41	1.05819e-39	-0.0506251	0.965518	9.62544	0.141809	0.173216
PHYHIPL	0.51105	1.42509	8.74988	1.01717e-25	1.23759e-24	-0.0512844	0.965077	8.74988	0.363057	0.42258	-0.663724	0.631247	8.74988	8.60274e-31	7.38115e-30
MPST	-0.337099	0.791632	9.40881	1.02066e-25	1.24053e-24	0.419452	1.33742	9.40881	1.04746e-31	2.36507e-30	0.00539366	1.00375	9.40881	0.891093	0.906431
RAB11FIP2	0.351392	1.27579	9.69241	1.0335e-25	1.25483e-24	-0.110367	0.926352	9.69241	0.00434079	0.00761577	-0.372152	0.772629	9.69241	1.6251e-20	7.90239e-20
PTPRCAP	-0.599806	0.659843	8.58397	1.03693e-25	1.25767e-24	0.222832	1.16702	8.58397	0.000733348	0.00145751	0.596621	1.51217	8.58397	3.48506e-18	1.4738e-17
ZNF415	0.414779	1.33309	8.61539	1.06348e-25	1.28852e-24	-0.229631	0.852853	8.61539	4.39249e-07	1.32426e-06	-0.327875	0.796709	8.61539	7.25411e-12	2.10799e-11
EHD2	-0.436921	0.73871	7.92217	1.10881e-25	1.34204e-24	-0.241248	0.846013	7.92217	4.76003e-07	1.4306e-06	0.887133	1.8495	7.92217	3.12886e-82	5.94123e-80
SELENBP1	-0.524917	0.694999	7.39107	1.12178e-25	1.35632e-24	-0.18385	0.88035	7.39107	0.00147138	0.00279028	0.946958	1.9278	7.39107	2.82483e-62	1.20294e-60
TNKS	0.275249	1.2102	7.84555	1.13357e-25	1.36915e-24	-0.125629	0.916604	7.84555	3.29248e-05	7.8665e-05	-0.247578	0.842309	7.84555	5.12381e-15	1.79303e-14
ISOC2	-0.33886	0.790666	9.50236	1.22354e-25	1.47628e-24	0.236588	1.1782	9.50236	1.65853e-10	7.13992e-10	0.21293	1.15904	9.50236	6.17526e-08	1.4097e-07
SYK	-0.546326	0.684762	8.30113	1.22632e-25	1.47809e-24	-0.134372	0.911067	8.30113	0.0258568	0.0392015	0.921689	1.89433	8.30113	1.79166e-53	4.54108e-52
TMOD2	0.365568	1.28839	8.37984	1.25397e-25	1.50985e-24	-0.290646	0.817536	8.37984	2.86481e-13	1.62902e-12	-0.190005	0.876602	8.37984	8.00037e-06	1.55301e-05
SMEK2	0.339035	1.26491	9.33227	1.29324e-25	1.55552e-24	-0.0812577	0.945233	9.33227	0.029986	0.0449209	-0.387353	0.764531	9.33227	1.04324e-23	6.12462e-23
OAS2	-0.504194	0.705054	6.67706	1.46045e-25	1.75481e-24	0.00760426	1.00528	6.67706	0.891625	0.91051	0.703027	1.62792	6.67706	2.02267e-35	2.20193e-34
CDH18	1.20618	2.30725	9.08168	1.49604e-25	1.79572e-24	-1.78973	0.289226	9.08168	1.36397e-45	6.17143e-44	0.304635	1.23511	9.08168	0.030983	0.0419542
FBXL4	0.344041	1.26931	7.78556	1.58012e-25	1.8939e-24	-0.310871	0.806155	7.78556	8.9576e-17	6.91706e-16	-0.136946	0.909442	7.78556	0.00066206	0.0010896
SESN1	0.343159	1.26853	8.98245	1.58111e-25	1.8939e-24	-0.273409	0.827362	8.98245	2.84187e-13	1.61676e-12	-0.177708	0.884106	8.98245	9.00398e-06	1.73938e-05
CD86	-0.765971	0.588058	7.8831	1.61992e-25	1.93838e-24	-0.0260068	0.982135	7.8831	0.759253	0.796814	1.11016	2.15869	7.8831	2.45619e-38	3.1059e-37
PSTPIP1	-0.539622	0.687951	7.77047	1.83522e-25	2.19374e-24	-0.00523707	0.996377	7.77047	0.930272	0.942972	0.767426	1.70223	7.77047	9.26552e-37	1.09179e-35
TNRC6B	0.329051	1.25619	9.8974	1.87622e-25	2.24044e-24	-0.297256	0.813799	9.8974	1.0146e-16	7.79315e-16	-0.131059	0.913161	9.8974	0.000669309	0.00110107
ZNF781	0.408232	1.32706	7.81342	1.91945e-25	2.2897e-24	-0.00107748	0.999253	7.81342	0.981022	0.984848	-0.574919	0.671324	7.81342	5.50593e-36	6.17378e-35
CD63	-0.343791	0.787968	13.4834	1.94411e-25	2.31673e-24	-0.16623	0.891168	13.4834	1.181e-05	2.99203e-05	0.671582	1.59282	13.4834	4.23705e-74	4.02276e-72
CTDSP1	-0.349952	0.78461	9.59449	1.97723e-25	2.35378e-24	-0.0814144	0.945131	9.59449	0.0358326	0.0527382	0.585171	1.50022	9.59449	5.8928e-52	1.3624e-50
TTC13	0.337562	1.26362	9.54677	2.08975e-25	2.48518e-24	-0.182022	0.881466	9.54677	1.01212e-06	2.92355e-06	-0.272284	0.828008	9.54677	3.52901e-12	1.04651e-11
HAMP	-0.595987	0.661591	7.05279	2.12749e-25	2.52746e-24	0.325889	1.25344	7.05279	7.11299e-07	2.08952e-06	0.47567	1.39056	7.05279	6.03084e-12	1.76047e-11
LRCH1	0.4492	1.36528	7.53864	2.18539e-25	2.59359e-24	-0.4962	0.708972	7.53864	1.28627e-24	1.78429e-23	-0.0775387	0.947673	7.53864	0.141959	0.17334
PLCL1	0.442088	1.35857	7.39171	2.25971e-25	2.67904e-24	-0.234846	0.849776	7.39171	1.4909e-06	4.23158e-06	-0.360567	0.778858	7.39171	2.0667e-12	6.20493e-12
AKT3	0.351406	1.2758	8.55946	2.28016e-25	2.70053e-24	-0.138812	0.908267	8.55946	0.000360082	0.000753129	-0.340276	0.78989	8.55946	4.66671e-17	1.85818e-16
DMTF1	0.391626	1.31187	10.0799	2.41445e-25	2.85665e-24	-0.169862	0.888928	10.0799	8.91294e-05	0.000200971	-0.362219	0.777967	10.0799	1.24326e-15	4.52711e-15
LTBP4	-0.48027	0.716844	8.80934	2.55441e-25	3.01916e-24	-0.172882	0.887069	8.80934	0.0011703	0.00225101	0.87165	1.82975	8.80934	3.93707e-62	1.65229e-60
VPS37C	-0.338657	0.790777	9.67407	2.61009e-25	3.08182e-24	0.179104	1.13218	9.67407	1.71175e-06	4.83002e-06	0.277102	1.21176	9.67407	1.86729e-12	5.62226e-12
C9orf72	0.442109	1.35859	8.70956	2.67825e-25	3.15909e-24	-0.352899	0.783009	8.70956	3.29704e-13	1.86291e-12	-0.228219	0.853688	8.70956	1.05577e-05	2.02533e-05
TLCD1	-0.357107	0.780729	6.54037	2.71926e-25	3.20419e-24	0.185514	1.13722	6.54037	2.63731e-06	7.25432e-06	0.295953	1.2277	6.54037	9.70252e-13	2.9692e-12
CYP4X1	-0.747492	0.595638	7.27153	2.7885e-25	3.28244e-24	0.212783	1.15892	7.27153	0.0104031	0.0170413	0.816315	1.7609	7.27153	2.01253e-21	1.0379e-20
KIAA1468	0.330503	1.25745	9.50859	2.82836e-25	3.32598e-24	-0.228187	0.853707	9.50859	3.58471e-10	1.49952e-09	-0.210556	0.864204	9.50859	5.03685e-08	1.1546e-07
TSC22D4	-0.307364	0.808117	8.22981	2.84827e-25	3.34599e-24	0.112327	1.08097	8.22981	0.000992612	0.00193104	0.307818	1.23783	8.22981	4.06159e-18	1.71012e-17
SMARCD2	-0.337993	0.791141	9.0204	2.85267e-25	3.34777e-24	0.403901	1.32308	9.0204	1.10407e-28	2.05602e-27	0.0240932	1.01684	9.0204	0.545361	0.587674
RAB30	0.369155	1.2916	7.67377	2.90133e-25	3.40143e-24	-0.292461	0.816508	7.67377	5.18568e-13	2.87533e-12	-0.193033	0.874765	7.67377	8.19515e-06	1.58949e-05
VDR	-0.590925	0.663917	7.41362	3.07242e-25	3.59773e-24	-0.0485878	0.966882	7.41362	0.460407	0.519269	0.888439	1.85117	7.41362	6.03748e-41	8.57011e-40
C11orf48	-0.352394	0.783283	10.1463	3.07498e-25	3.59773e-24	0.423511	1.34119	10.1463	5.61212e-29	1.06391e-27	0.0224287	1.01567	10.1463	0.589483	0.628925
UBE3A	0.320478	1.24874	10.5703	3.16055e-25	3.69411e-24	-0.0148176	0.989782	10.5703	0.678186	0.72427	-0.435666	0.739352	10.5703	3.81253e-33	3.74242e-32
TRPT1	-0.302175	0.811029	9.98264	3.21096e-25	3.74925e-24	0.257639	1.19552	9.98264	7.13546e-15	4.66811e-14	0.137552	1.10004	9.98264	0.000107189	0.000189843
DNASE1L1	-0.255171	0.837888	7.66243	3.2431e-25	3.78297e-24	0.106931	1.07694	7.66243	0.000160064	0.000350079	0.24021	1.18116	7.66243	4.44999e-16	1.6708e-15
IL6R	-0.567687	0.674698	7.31353	3.26428e-25	3.80384e-24	-0.218273	0.859594	7.31353	0.000537615	0.00109326	1.04592	2.06468	7.31353	5.36925e-64	2.52813e-62
ACAT1	0.423343	1.34103	9.6918	3.44095e-25	4.00569e-24	-0.439991	0.737139	9.6918	1.14518e-21	1.29664e-20	-0.104077	0.9304	9.6918	0.0371018	0.0496362
CCDC132	0.322387	1.2504	6.89577	3.57424e-25	4.15667e-24	-0.132709	0.912117	6.89577	0.000211773	0.00045662	-0.306164	0.808789	6.89577	2.53783e-16	9.70154e-16
E2F8	-0.683094	0.622828	6.39586	3.79476e-25	4.4087e-24	1.36599	2.57753	6.39586	8.22934e-89	3.66617e-86	-0.567696	0.674694	6.39586	9.72306e-13	2.9747e-12
SLC26A11	0.471214	1.38628	12.2991	3.85362e-25	4.47259e-24	-0.482199	0.715886	12.2991	5.55384e-21	5.86418e-20	-0.124307	0.917445	12.2991	0.025408	0.0347791
FBXO46	-0.325959	0.797768	9.11815	3.96949e-25	4.60246e-24	0.36629	1.28903	9.11815	3.28644e-25	4.75836e-24	0.0492842	1.03475	9.11815	0.200734	0.238057
SOD3	-0.696158	0.617214	9.53965	4.04684e-25	4.68745e-24	-0.434433	0.739984	9.53965	1.71287e-08	6.0067e-08	1.46961	2.76947	9.53965	4.94781e-88	1.8564e-85
TMEM168	0.342026	1.26754	8.75688	4.05665e-25	4.69413e-24	-0.264555	0.832456	8.75688	2.16443e-12	1.13186e-11	-0.186038	0.879017	8.75688	3.6952e-06	7.37703e-06
TNFRSF17	-0.610481	0.654978	5.76131	4.19617e-25	4.85072e-24	0.287938	1.22089	5.76131	2.19659e-05	5.36096e-05	0.538681	1.45264	5.76131	3.39419e-14	1.13561e-13
LYN	-0.462943	0.725505	8.10082	4.2062e-25	4.85747e-24	-0.112362	0.925072	8.10082	0.0295815	0.0443723	0.779334	1.71634	8.10082	5.52316e-52	1.28206e-50
ARID4B	0.337818	1.26384	9.28097	4.50218e-25	5.1941e-24	-0.246137	0.843151	9.28097	4.13497e-11	1.88862e-10	-0.200752	0.870097	9.28097	4.25018e-07	9.14033e-07
ID3	-0.503516	0.705386	8.21265	4.53034e-25	5.22139e-24	-0.25154	0.839999	8.21265	6.96306e-06	1.81569e-05	0.992658	1.98985	8.21265	1.96022e-74	1.908e-72
IL15RA	-0.312926	0.805007	7.19328	4.71507e-25	5.42889e-24	-0.00455016	0.996851	7.19328	0.896538	0.914862	0.446726	1.36294	7.19328	2.01571e-36	2.32087e-35
DZIP3	0.362869	1.28598	9.34528	4.80179e-25	5.52325e-24	-0.0590912	0.959869	9.34528	0.145131	0.187597	-0.445845	0.734154	9.34528	8.65924e-27	6.00599e-26
NAGPA	-0.250964	0.840335	8.0534	4.91864e-25	5.64733e-24	0.0212589	1.01484	8.0534	0.448829	0.508041	0.33034	1.25731	8.0534	8.91953e-31	7.63599e-30
MAGI1	0.375975	1.29772	8.76489	4.91941e-25	5.64733e-24	-0.107762	0.928027	8.76489	0.0102568	0.0168231	-0.409766	0.752745	8.76489	3.92141e-21	1.98348e-20
SUSD2	-0.47958	0.717187	8.1048	4.96463e-25	5.69359e-24	-0.144257	0.904845	8.1048	0.00705213	0.0119178	0.838578	1.78829	8.1048	2.22417e-56	6.53404e-55
CHEK2	-0.403967	0.755777	7.43954	5.07303e-25	5.81216e-24	0.622925	1.53999	7.43954	1.93211e-48	9.94652e-47	-0.128398	0.914847	7.43954	0.00718268	0.0105916
CYP1B1	-0.916986	0.529614	8.80453	5.21764e-25	5.97193e-24	-0.341397	0.789277	8.80453	0.000846586	0.00166627	1.67693	3.19748	8.80453	2.47015e-62	1.05579e-60
FBXO16	0.411255	1.32984	8.5301	5.25222e-25	6.00557e-24	-0.204496	0.867842	8.5301	7.90058e-06	2.04634e-05	-0.351085	0.783994	8.5301	2.61416e-13	8.27092e-13
C19orf48	-0.402838	0.756369	8.6494	5.37825e-25	6.14362e-24	0.766355	1.70097	8.6494	4.51672e-78	1.18903e-75	-0.290823	0.817436	8.6494	7.46388e-10	1.93713e-09
PLCB2	-0.384028	0.766295	7.24641	5.38687e-25	6.1474e-24	0.0134513	1.00937	7.24641	0.754366	0.792448	0.526884	1.44081	7.24641	1.8428e-33	1.83852e-32
UBTD1	-0.355514	0.781591	7.77517	5.40744e-25	6.1598e-24	0.0437108	1.03076	7.77517	0.271943	0.327877	0.452712	1.36861	7.77517	9.9363e-29	7.55694e-28
TFF3	-0.753887	0.593004	7.66616	5.40837e-25	6.1598e-24	0.222594	1.16683	7.66616	0.00822719	0.0137492	0.814338	1.75849	7.66616	9.73663e-21	4.78487e-20
EXOC2	0.328506	1.25571	8.39995	5.44714e-25	6.19786e-24	-0.232594	0.851103	8.39995	1.58021e-10	6.81697e-10	-0.202797	0.868864	8.39995	1.53847e-07	3.41447e-07
ZDHHC17	0.300659	1.23171	9.02349	5.66892e-25	6.44388e-24	-0.141037	0.906867	9.02349	2.56139e-05	6.19515e-05	-0.266163	0.831528	9.02349	3.28395e-14	1.09951e-13
LIMS2	-0.438395	0.737955	8.59979	5.78845e-25	6.57329e-24	-0.241513	0.845858	8.59979	7.34091e-07	2.15374e-06	0.889511	1.85255	8.59979	2.55819e-79	3.57006e-77
ELK1	-0.327423	0.796959	7.07652	5.99853e-25	6.80519e-24	0.354847	1.27885	7.07652	2.67848e-23	3.3944e-22	0.0641821	1.04549	7.07652	0.0982649	0.123262
VAV1	-0.520721	0.697023	7.38895	6.21558e-25	7.04453e-24	-0.0695882	0.95291	7.38895	0.232979	0.285717	0.812911	1.75675	7.38895	8.58973e-44	1.37234e-42
SLC38A2	0.322709	1.25068	11.5899	6.36867e-25	7.21098e-24	-0.281082	0.822974	11.5899	2.63683e-15	1.78611e-14	-0.140245	0.907365	11.5899	0.00023811	0.000408536
STX10	-0.268611	0.830118	9.44462	6.50994e-25	7.36373e-24	0.285247	1.21862	9.44462	2.35911e-22	2.79352e-21	0.0592263	1.04191	9.44462	0.0630738	0.0816934
KLHL9	0.273072	1.20838	9.1353	6.56474e-25	7.41847e-24	-0.180359	0.882483	9.1353	2.70315e-09	1.03643e-08	-0.183136	0.880786	9.1353	1.20118e-08	2.88238e-08
HMX1	0.695938	1.61994	10.8765	6.62703e-25	7.48157e-24	-0.302454	0.810872	10.8765	9.953e-05	0.000222817	-0.643007	0.640377	10.8765	2.38667e-15	8.53761e-15
SERP1	-0.310724	0.806237	10.0504	7.08476e-25	7.99053e-24	0.0943421	1.06758	10.0504	0.00670391	0.0113892	0.332727	1.25939	10.0504	2.70735e-20	1.29852e-19
GTDC1	0.396092	1.31594	7.77278	7.09975e-25	7.99966e-24	-0.544846	0.685465	7.77278	1.05185e-37	3.34714e-36	0.0519588	1.03667	7.77278	0.269448	0.311364
PRRX2	-0.732285	0.60195	7.8435	7.28491e-25	8.2003e-24	0.136861	1.09951	7.8435	0.0956402	0.129144	0.879987	1.84036	7.8435	1.91887e-25	1.22865e-24
THBS1	-0.732256	0.601962	8.48924	7.29955e-25	8.2088e-24	-0.32947	0.795829	8.48924	5.65195e-05	0.000130933	1.40286	2.64425	8.48924	6.45645e-69	4.42515e-67
MYO1F	-0.422474	0.746144	7.92723	7.438e-25	8.35638e-24	-0.159912	0.89508	7.92723	0.000718361	0.00143042	0.77554	1.71183	7.92723	1.99743e-62	8.60084e-61
EHD1	-0.330622	0.795194	9.19039	7.81166e-25	8.76768e-24	0.23315	1.1754	9.19039	2.14623e-10	9.15644e-10	0.205159	1.15281	9.19039	1.4519e-07	3.2307e-07
CPZ	-0.589209	0.664707	6.7993	7.94861e-25	8.91275e-24	-0.0616674	0.958156	6.7993	0.351366	0.410974	0.900683	1.86695	6.7993	1.12615e-41	1.63872e-40
GRN	-0.456607	0.728698	12.8733	8.11811e-25	9.09401e-24	-0.0389849	0.97334	12.8733	0.447229	0.506477	0.688111	1.61117	12.8733	2.04963e-40	2.84322e-39
ASF1A	0.36406	1.28704	8.63523	8.16127e-25	9.12603e-24	-0.0658691	0.95537	8.63523	0.107081	0.142828	-0.439926	0.737172	8.63523	1.13255e-25	7.34923e-25
CHN1	0.350244	1.27478	11.6901	8.16245e-25	9.12603e-24	-0.137088	0.909353	11.6901	0.000473032	0.000969928	-0.340569	0.78973	11.6901	7.78224e-17	3.06813e-16
IMPA2	-0.505832	0.704254	8.65128	8.19766e-25	9.15656e-24	0.281616	1.21556	8.65128	6.04252e-07	1.78965e-06	0.398082	1.31775	8.65128	2.09674e-11	5.95113e-11
LRRC2	0.588607	1.50379	6.3455	8.53596e-25	9.52525e-24	-0.486396	0.713806	6.3455	8.12342e-14	4.8602e-13	-0.285273	0.820586	6.3455	4.28416e-05	7.80488e-05
NTS	-0.915341	0.530218	5.66349	8.70717e-25	9.70695e-24	0.823423	1.7696	5.66349	3.54538e-16	2.61568e-15	0.368466	1.29098	5.66349	0.000691799	0.00113693
ZKSCAN1	0.438134	1.35485	11.9674	8.89752e-25	9.90962e-24	-0.261882	0.833999	11.9674	8.36524e-08	2.72866e-07	-0.324669	0.798482	11.9674	3.09483e-10	8.25215e-10
GDPD1	0.453859	1.3697	7.25973	9.15556e-25	1.01872e-23	0.0179145	1.01249	7.25973	0.725623	0.76708	-0.660607	0.632612	7.25973	1.78311e-37	2.16269e-36
NAGLU	-0.258346	0.836046	9.37036	9.27955e-25	1.03153e-23	0.0996023	1.07148	9.37036	0.000584212	0.00118076	0.252909	1.19161	9.37036	5.17127e-17	2.05414e-16
RTN1	0.461515	1.37699	10.3134	9.34976e-25	1.03833e-23	-0.136191	0.909919	10.3134	0.00858009	0.0142981	-0.498609	0.707789	10.3134	1.4974e-20	7.29673e-20
ALOX5	-0.568143	0.674485	8.39317	9.71754e-25	1.07814e-23	-0.0136781	0.990564	8.39317	0.83059	0.858534	0.817141	1.76191	8.39317	1.6384e-36	1.89966e-35
SNX5	-0.311655	0.805717	9.07784	9.77886e-25	1.08391e-23	0.254564	1.19298	9.07784	1.70521e-13	9.89552e-13	0.15438	1.11294	9.07784	2.94861e-05	5.4385e-05
ORMDL1	0.334758	1.26117	10.3409	9.87142e-25	1.09312e-23	-0.242197	0.845457	10.3409	7.73681e-11	3.44807e-10	-0.200851	0.870037	10.3409	3.95151e-07	8.52176e-07
CSF3R	-0.359917	0.77921	6.45755	1.02089e-24	1.12942e-23	-0.0189593	0.986944	6.45755	0.639837	0.688776	0.5292	1.44313	6.45755	3.35544e-38	4.21999e-37
IGSF3	0.384619	1.30552	8.81787	1.04603e-24	1.15613e-23	-0.0904388	0.939237	8.81787	0.0365514	0.0536801	-0.441391	0.736424	8.81787	4.45676e-23	2.50839e-22
CLCF1	-0.382801	0.766947	6.99183	1.05981e-24	1.17023e-23	-0.0380939	0.973941	6.99183	0.376791	0.436437	0.582952	1.49791	6.99183	4.09247e-41	5.85947e-40
RAB43	-0.344254	0.787715	8.26036	1.09998e-24	1.21344e-23	-0.0457073	0.968815	8.26036	0.238392	0.291521	0.537089	1.45104	8.26036	2.92375e-43	4.54574e-42
APOBEC3C	-0.455849	0.729081	7.02235	1.10566e-24	1.21854e-23	-0.157621	0.896502	7.02235	0.00208804	0.00386601	0.820073	1.7655	7.02235	3.71378e-59	1.29568e-57
LAPTM5	-0.682007	0.623297	9.81138	1.1072e-24	1.21908e-23	-0.171882	0.887684	9.81138	0.0250792	0.0381424	1.15523	2.2272	9.81138	1.01028e-51	2.31266e-50
EPSTI1	-0.612431	0.654093	6.88816	1.11409e-24	1.2255e-23	-0.0767361	0.9482	6.88816	0.265929	0.321569	0.950354	1.93235	6.88816	9.26561e-43	1.41215e-41
PCDHB4	0.632773	1.55054	8.62221	1.16215e-24	1.27716e-23	-0.304225	0.809877	8.62221	1.80362e-05	4.44591e-05	-0.551878	0.682132	8.62221	1.14801e-13	3.72476e-13
SSR3	-0.333868	0.793406	8.10438	1.17134e-24	1.28603e-23	0.144664	1.10547	8.10438	0.000113254	0.000251548	0.308962	1.23882	8.10438	3.00787e-15	1.07003e-14
C3	-0.960369	0.513925	8.48124	1.18642e-24	1.30136e-23	-0.26798	0.830482	8.48124	0.0131532	0.0211338	1.65584	3.15106	8.48124	1.01845e-53	2.63319e-52
IBTK	0.301157	1.23213	9.19671	1.19254e-24	1.30683e-23	-0.244537	0.844087	9.19671	2.63292e-13	1.50306e-12	-0.150807	0.900747	9.19671	2.48767e-05	4.61773e-05
SCML4	0.45862	1.37423	7.32703	1.19653e-24	1.30997e-23	-0.319573	0.801307	7.32703	4.12225e-10	1.70895e-09	-0.28889	0.818532	7.32703	1.04222e-07	2.34545e-07
PGAP1	0.424218	1.34184	8.32833	1.22356e-24	1.33829e-23	-0.103747	0.930613	8.32833	0.0298771	0.0447635	-0.482352	0.71581	8.32833	1.33648e-22	7.32281e-22
C16orf80	0.341597	1.26716	11.9159	1.24939e-24	1.36525e-23	-0.0847906	0.942921	11.9159	0.0275347	0.0415279	-0.387008	0.764714	11.9159	1.97261e-22	1.0717e-21
PTRF	-0.559218	0.67867	9.44202	1.32315e-24	1.44449e-23	-0.374767	0.77123	9.44202	1.97587e-09	7.65177e-09	1.20945	2.31249	9.44202	4.31549e-91	1.92255e-88
FAM111A	-0.448534	0.732787	8.63496	1.39776e-24	1.52451e-23	0.0570546	1.04034	8.63496	0.259689	0.31451	0.569027	1.48352	8.63496	4.90848e-28	3.62827e-27
BASP1	0.413822	1.33221	13.4976	1.40304e-24	1.52882e-23	-0.100018	0.933021	13.4976	0.0320673	0.0477056	-0.471862	0.721033	13.4976	1.13436e-22	6.24491e-22
SCRN1	0.366527	1.28925	12.5722	1.41895e-24	1.54471e-23	-0.201529	0.869628	12.5722	9.44639e-07	2.73886e-06	-0.291288	0.817172	12.5722	1.66392e-11	4.75177e-11
SLA	-0.473024	0.720453	8.3877	1.43336e-24	1.55893e-23	-0.187697	0.878006	8.3877	0.000421265	0.00087212	0.878036	1.83787	8.3877	3.45055e-63	1.56124e-61
BMPR1B	0.595347	1.51084	8.29049	1.45009e-24	1.57565e-23	-0.164258	0.892387	8.29049	0.0143958	0.0229551	-0.656009	0.634631	8.29049	3.41006e-21	1.73316e-20
HP	-1.02771	0.490487	7.23899	1.47854e-24	1.60506e-23	0.702922	1.6278	7.23899	9.36539e-10	3.76533e-09	0.662173	1.58246	7.23899	5.55109e-08	1.27047e-07
BMI1	0.362813	1.28593	10.1246	1.49546e-24	1.6219e-23	-0.118054	0.921429	10.1246	0.00388641	0.0068612	-0.37965	0.768624	10.1246	3.63508e-19	1.63706e-18
MRPL17	-0.332692	0.794053	9.6615	1.54001e-24	1.66866e-23	0.286452	1.21964	9.6615	9.18046e-15	5.94728e-14	0.148311	1.10827	9.6615	0.000183523	0.000317954
EDEM2	-0.283284	0.821718	8.22069	1.5858e-24	1.71666e-23	0.0428552	1.03015	8.22069	0.180525	0.227533	0.351736	1.2761	8.22069	8.7574e-27	6.0668e-26
HSD17B10	-0.330734	0.795132	11.5986	1.61549e-24	1.74717e-23	0.536272	1.45022	11.5986	6.88286e-53	4.42912e-51	-0.134583	0.910933	11.5986	0.00064778	0.00106716
SNRPD2	-0.297924	0.813422	10.3667	1.63006e-24	1.76128e-23	0.387694	1.3083	10.3667	4.38555e-33	1.09008e-31	-0.0142817	0.99015	10.3667	0.688815	0.722629
DERA	0.531939	1.44587	11.2492	1.65935e-24	1.79127e-23	-0.255121	0.837917	11.2492	2.01136e-05	4.92758e-05	-0.464635	0.724655	11.2492	1.2645e-13	4.08898e-13
CAMSAP1	0.357346	1.28107	8.54186	1.83642e-24	1.98056e-23	-0.0358345	0.975467	8.54186	0.37547	0.435168	-0.46413	0.724908	8.54186	2.96254e-29	2.32487e-28
CACNA2D4	-0.384298	0.766152	6.4398	1.86159e-24	2.00584e-23	-0.0908374	0.938978	6.4398	0.0365331	0.0536669	0.644208	1.56288	6.4398	4.92314e-50	1.04441e-48
RIMS3	0.447032	1.36323	9.93815	1.91584e-24	2.06223e-23	-0.114462	0.923727	9.93815	0.0235178	0.0359517	-0.502534	0.705866	9.93815	6.26723e-22	3.31476e-21
ZNF219	-0.312883	0.805032	9.89817	1.91749e-24	2.06223e-23	0.31967	1.24805	9.89817	2.3791e-20	2.37152e-19	0.0831065	1.0593	9.89817	0.0265063	0.0362055
MPG	-0.261834	0.834027	9.29208	1.94562e-24	2.09055e-23	0.181663	1.13419	9.29208	5.8631e-10	2.39465e-09	0.165815	1.1218	9.29208	1.01459e-07	2.2855e-07
CASP3	0.453489	1.36935	11.7879	2.06764e-24	2.2196e-23	-0.221351	0.857762	11.7879	1.48201e-05	3.70438e-05	-0.391788	0.762184	11.7879	2.64198e-13	8.35208e-13
PPIC	-0.640162	0.641641	8.79034	2.0737e-24	2.22404e-23	-0.268436	0.830219	8.79034	0.000202631	0.000437969	1.20445	2.30449	8.79034	1.09148e-64	5.61895e-63
TK1	-0.808654	0.570914	11.2127	2.11698e-24	2.26686e-23	1.70338	3.25663	11.2127	2.12693e-97	1.75973e-94	-0.76882	0.586897	11.2127	6.97262e-16	2.57784e-15
MRPL16	-0.274244	0.826884	10.4467	2.11753e-24	2.26686e-23	0.183974	1.13601	10.4467	2.22999e-09	8.59851e-09	0.180737	1.13346	10.4467	3.0223e-08	7.05223e-08
NGFR	-0.834755	0.560678	8.37473	2.12165e-24	2.26916e-23	-0.215705	0.861125	8.37473	0.0223864	0.0343856	1.41994	2.67575	8.37473	1.52897e-51	3.48623e-50
ATG10	0.345321	1.27043	8.03346	2.13448e-24	2.28078e-23	-0.164579	0.892189	8.03346	2.36932e-05	5.75947e-05	-0.302794	0.810681	8.03346	1.15612e-13	3.75002e-13
GNA15	-0.453076	0.730484	6.57549	2.14844e-24	2.29358e-23	-0.0310581	0.978702	6.57549	0.54523	0.600551	0.67424	1.59576	6.57549	1.22234e-38	1.5749e-37
TFPT	-0.308933	0.807238	10.0917	2.16997e-24	2.31444e-23	0.241311	1.18207	10.0917	2.80367e-12	1.44783e-11	0.165399	1.12148	10.0917	7.24239e-06	1.40966e-05
CASP7	-0.468706	0.722613	8.21345	2.18094e-24	2.32399e-23	-0.237707	0.848092	8.21345	6.79108e-06	1.77364e-05	0.92802	1.90266	8.21345	9.17686e-73	7.7588e-71
NMI	-0.53859	0.688444	8.56193	2.21004e-24	2.35284e-23	-0.223967	0.856208	8.56193	0.000231007	0.000495418	1.01124	2.01564	8.56193	2.7063e-64	1.34537e-62
NEBL	0.599257	1.51494	7.60725	2.23309e-24	2.3752e-23	-0.639004	0.642156	7.60725	4.65664e-22	5.41001e-21	-0.12918	0.914351	7.60725	0.0722635	0.0926839
NCALD	0.536556	1.45051	8.71162	2.2652e-24	2.40713e-23	-0.690073	0.619822	8.71162	4.22763e-32	9.83305e-31	0.0165743	1.01155	8.71162	0.796944	0.822068
PLCB4	0.382406	1.30351	9.18487	2.34959e-24	2.49453e-23	-0.126461	0.916076	9.18487	0.00347027	0.00618402	-0.397875	0.758975	9.18487	8.23929e-19	3.62185e-18
TSTA3	-0.317271	0.802586	9.07609	2.44805e-24	2.59668e-23	0.271567	1.20712	9.07609	1.72157e-14	1.08433e-13	0.143239	1.10438	9.07609	0.000161381	0.000280756
KCNQ5	0.405508	1.32455	7.7491	2.46942e-24	2.61695e-23	-0.148916	0.901928	7.7491	0.00117051	0.00225104	-0.405298	0.755081	7.7491	2.08245e-17	8.4546e-17
PXN	-0.317313	0.802563	10.1792	2.58469e-24	2.73661e-23	-0.109913	0.926644	10.1792	0.0022177	0.0040969	0.571064	1.48562	10.1792	3.39249e-58	1.11634e-56
TNIP1	-0.283373	0.821668	8.96134	2.6125e-24	2.76352e-23	-0.0175446	0.987913	8.96134	0.585491	0.638522	0.419589	1.33755	8.96134	4.3628e-38	5.43965e-37
CNOT8	0.341429	1.26701	10.4122	2.64585e-24	2.79625e-23	-0.214222	0.862011	10.4122	2.48104e-08	8.53262e-08	-0.241635	0.845786	10.4122	2.75571e-09	6.89107e-09
POLD1	-0.47247	0.72073	10.1956	2.67478e-24	2.82424e-23	0.907817	1.8762	10.1956	2.82572e-77	6.67965e-75	-0.35118	0.783943	10.1956	4.09151e-10	1.08053e-09
SOCS3	-0.624815	0.648503	8.19737	2.68191e-24	2.82919e-23	-0.242788	0.84511	8.19737	0.000596247	0.00120319	1.15403	2.22535	8.19737	1.11123e-61	4.59692e-60
PAIP2	0.373659	1.29563	12.7674	2.81509e-24	2.96699e-23	-0.281325	0.822835	12.7674	1.92013e-11	9.02998e-11	-0.211876	0.863414	12.7674	2.09747e-06	4.28106e-06
ARMCX1	0.362327	1.2855	11.3288	2.88785e-24	3.04091e-23	-0.344271	0.787706	11.3288	1.40162e-17	1.14816e-16	-0.125299	0.916814	11.3288	0.00396596	0.00603332
PCDHB6	0.727318	1.65556	8.01774	2.91993e-24	3.07189e-23	-0.356668	0.780966	8.01774	1.43665e-05	3.59643e-05	-0.6265	0.647746	8.01774	3.70103e-13	1.16082e-12
RAB11FIP1	-0.301241	0.811554	6.54727	2.92946e-24	3.07912e-23	0.0767739	1.05466	6.54727	0.0247233	0.0376506	0.339044	1.26492	6.54727	8.17068e-22	4.296e-21
ICAM1	-0.573397	0.672032	8.27763	3.02734e-24	3.17912e-23	-0.177406	0.884291	8.27763	0.00638465	0.0108915	1.00815	2.01133	8.27763	4.58028e-55	1.25719e-53
NMNAT2	0.401597	1.32097	9.4347	3.03801e-24	3.18744e-23	-0.0984254	0.934052	9.4347	0.0308768	0.0461241	-0.456396	0.728805	9.4347	3.21448e-22	1.72536e-21
WAS	-0.385779	0.765366	7.56509	3.29957e-24	3.45873e-23	0.0560131	1.03959	7.56509	0.201676	0.251238	0.48163	1.39632	7.56509	9.97589e-27	6.88212e-26
RPGR	-0.37519	0.771004	7.49492	3.33488e-24	3.49258e-23	0.00612009	1.00425	7.49492	0.886004	0.905789	0.522632	1.43657	7.49492	2.17724e-33	2.16844e-32
MMD	0.412903	1.33136	12.3138	3.4315e-24	3.59052e-23	-0.143869	0.905089	12.3138	0.00214286	0.00396435	-0.421394	0.746703	12.3138	5.19266e-18	2.1745e-17
GAL3ST1	-0.755015	0.59254	7.26273	3.45001e-24	3.60663e-23	0.242339	1.18291	7.26273	0.00470587	0.00821524	0.793789	1.73362	7.26273	4.58482e-19	2.05151e-18
FOXO3	0.442435	1.3589	9.81165	3.477e-24	3.63157e-23	-0.28593	0.820213	9.81165	1.00023e-08	3.60419e-08	-0.303774	0.81013	9.81165	8.9069e-09	2.15428e-08
STXBP5	0.384959	1.30582	8.67339	3.52806e-24	3.68158e-23	-0.290749	0.817478	8.67339	1.82163e-11	8.58069e-11	-0.217256	0.8602	8.67339	2.45978e-06	4.98716e-06
JRKL	0.31655	1.24535	7.93364	3.62029e-24	3.77442e-23	-0.2148	0.861665	7.93364	1.73752e-09	6.7786e-09	-0.205876	0.867012	7.93364	5.34647e-08	1.22412e-07
SELP	-0.654165	0.635443	6.67965	3.6851e-24	3.83854e-23	-0.392638	0.761736	6.67965	1.08055e-07	3.47572e-07	1.36348	2.57305	6.67965	2.46053e-81	4.38466e-79
EPS8L2	-0.403274	0.756141	6.29309	3.69247e-24	3.84276e-23	0.184082	1.13609	6.29309	5.6608e-05	0.000131086	0.362712	1.28584	6.29309	3.44502e-14	1.15195e-13
MACF1	0.329378	1.25647	9.52516	3.71967e-24	3.86758e-23	-0.396047	0.759938	9.52516	9.68007e-28	1.68608e-26	-0.020742	0.985726	9.52516	0.60153	0.640751
ABHD6	-0.317687	0.802355	8.86411	3.96558e-24	4.11958e-23	0.0298477	1.0209	8.86411	0.409608	0.469194	0.414873	1.33318	8.86411	3.6454e-29	2.84725e-28
ATF2	0.37162	1.2938	9.20895	4.11264e-24	4.26852e-23	-0.134149	0.911207	9.20895	0.0014952	0.00283081	-0.374031	0.771623	9.20895	1.73982e-17	7.08342e-17
OLFML3	-0.634688	0.64408	7.62723	4.14954e-24	4.30296e-23	-0.394864	0.760561	7.62723	3.71296e-08	1.25349e-07	1.33849	2.52887	7.62723	1.8254e-83	3.83917e-81
PARP9	-0.637559	0.6428	8.23255	4.17413e-24	4.32459e-23	-0.244683	0.844001	8.23255	0.000732775	0.00145662	1.17414	2.25658	8.23255	1.02144e-60	3.86644e-59
C5orf22	0.355216	1.27918	8.14004	4.23031e-24	4.37888e-23	-0.137295	0.909222	8.14004	0.000672049	0.00134724	-0.347352	0.786025	8.14004	1.5075e-16	5.83991e-16
TLN1	-0.368395	0.774644	7.87859	4.37742e-24	4.52711e-23	-0.144319	0.904807	7.87859	0.000568839	0.0011519	0.681735	1.60407	7.87859	2.53936e-61	1.01426e-59
VENTX	-0.358904	0.779757	5.53314	4.4429e-24	4.59073e-23	-0.060279	0.959079	5.53314	0.14071	0.182561	0.574104	1.48875	5.53314	1.97942e-44	3.23836e-43
APBB1IP	-0.574751	0.671402	8.12941	4.5064e-24	4.6522e-23	-0.0717298	0.951496	8.12941	0.273854	0.32977	0.891563	1.85519	8.12941	1.34972e-41	1.95913e-40
GNAI2	-0.407492	0.753933	9.58149	4.53493e-24	4.67748e-23	-0.104714	0.929989	9.58149	0.0241077	0.0367614	0.692501	1.61608	9.58149	1.17108e-50	2.54974e-49
CD79B	-0.613739	0.653501	6.76382	4.54894e-24	4.68775e-23	0.207596	1.15476	6.76382	0.00296011	0.00534897	0.633369	1.55118	6.76382	2.61468e-18	1.11632e-17
HDDC3	-0.304651	0.809638	8.91061	4.59614e-24	4.73219e-23	0.267265	1.20352	8.91061	5.2217e-15	3.4542e-14	0.130252	1.09448	8.91061	0.000383905	0.000645582
PTBP1	-0.326265	0.797599	8.28386	4.60985e-24	4.74209e-23	0.394163	1.31418	8.28386	6.76681e-28	1.19482e-26	0.0184609	1.01288	8.28386	0.639581	0.677048
USPL1	0.390294	1.31066	9.5827	4.71771e-24	4.84874e-23	-0.107619	0.928118	9.5827	0.01553	0.0245542	-0.430134	0.742193	9.5827	9.15113e-21	4.50861e-20
TPPP	0.413427	1.33185	6.84246	4.73416e-24	4.86133e-23	-0.280953	0.823047	6.84246	1.80127e-09	7.01079e-09	-0.268416	0.830231	6.84246	6.07629e-08	1.38793e-07
KLF15	-0.365111	0.776409	6.05791	4.75934e-24	4.88286e-23	0.159633	1.117	6.05791	0.000119936	0.000265675	0.336269	1.26249	6.05791	9.19323e-15	3.17487e-14
THNSL1	0.362517	1.28567	7.36067	4.83371e-24	4.95476e-23	-0.0640703	0.956562	7.36067	0.121356	0.159771	-0.439767	0.737254	7.36067	4.61259e-25	2.89738e-24
SLC4A8	0.49675	1.41103	8.89056	5.09032e-24	5.21319e-23	0.00340952	1.00237	8.89056	0.952083	0.961179	-0.704873	0.613496	8.89056	2.04175e-34	2.12104e-33
CALM1	0.35533	1.27928	11.693	5.16069e-24	5.28058e-23	-0.385305	0.765617	11.693	1.85706e-22	2.22214e-21	-0.069413	0.953026	11.693	0.106056	0.132207
IKZF5	0.329704	1.25676	8.75183	5.21525e-24	5.33171e-23	-0.193697	0.874363	8.75183	2.20159e-07	6.86064e-07	-0.248104	0.842003	8.75183	3.16728e-10	8.43757e-10
ZFP36L1	-0.503796	0.705249	9.14903	5.30901e-24	5.42278e-23	-0.304294	0.809838	9.14903	9.89425e-08	3.19323e-07	1.05221	2.0737	9.14903	4.44223e-81	7.79612e-79
MYOZ3	-0.370516	0.773506	7.25679	5.3478e-24	5.45759e-23	0.353636	1.27778	7.25679	1.52717e-17	1.24924e-16	0.126356	1.09153	7.25679	0.00473075	0.00713772
MAF	-0.379375	0.76877	7.7572	5.43727e-24	5.544e-23	-0.144071	0.904962	7.7572	0.000858384	0.0016872	0.696953	1.62108	7.7572	4.80043e-60	1.73761e-58
GALK1	-0.406218	0.754599	8.57896	5.67283e-24	5.77911e-23	0.541509	1.45549	8.57896	5.68186e-34	1.48227e-32	-0.0339268	0.976758	8.57896	0.49021	0.534964
BCAS4	-0.316851	0.80282	7.45032	5.91766e-24	6.02323e-23	0.280335	1.21448	7.45032	3.50167e-15	2.34993e-14	0.132814	1.09643	7.45032	0.000515073	0.000856582
ANKRD37	-0.470199	0.721865	8.19916	5.96042e-24	6.06142e-23	0.0714983	1.05081	8.19916	0.183509	0.230916	0.583405	1.49838	8.19916	4.0736e-26	2.7102e-25
CRMP1	0.494285	1.40862	11.6177	6.00325e-24	6.09961e-23	0.046975	1.0331	11.6177	0.406001	0.4658	-0.750245	0.594502	11.6177	1.68568e-39	2.25725e-38
PTPRO	0.656853	1.57664	7.9555	6.2028e-24	6.29685e-23	-0.359164	0.779616	7.9555	1.5096e-06	4.28046e-06	-0.524256	0.695318	7.9555	2.54291e-11	7.1963e-11
LIMD2	-0.364495	0.776741	8.16417	6.37878e-24	6.46982e-23	0.574877	1.48955	8.16417	1.99084e-48	1.02035e-46	-0.130227	0.913688	8.16417	0.00312373	0.00479998
PNPLA2	-0.396425	0.759738	8.16289	6.41613e-24	6.50201e-23	0.0758537	1.05398	8.16289	0.0943292	0.127553	0.474407	1.38935	8.16289	2.85455e-24	1.7284e-23
PCDHB18	0.623702	1.54082	8.21266	6.66641e-24	6.74974e-23	-0.107682	0.928078	8.21266	0.131349	0.171581	-0.759466	0.590715	8.21266	4.17261e-25	2.62527e-24
ATP5I	-0.331324	0.794807	11.9796	6.71504e-24	6.79304e-23	0.237326	1.17881	11.9796	2.51066e-10	1.06485e-09	0.201468	1.14987	11.9796	4.39102e-07	9.43796e-07
TMEM30A	0.362469	1.28562	9.28943	6.82538e-24	6.89864e-23	-0.521951	0.69643	9.28943	8.85158e-40	3.06053e-38	0.0737373	1.05244	9.28943	0.0931831	0.11732
SACS	0.375911	1.29766	9.94517	6.90957e-24	6.97764e-23	-0.0500963	0.965872	9.94517	0.244455	0.297993	-0.474338	0.719797	9.94517	6.14946e-27	4.30128e-26
BCL7B	-0.276023	0.825865	8.25311	6.92586e-24	6.988e-23	0.205557	1.15313	8.25311	4.65933e-11	2.11809e-10	0.159046	1.11655	8.25311	1.74094e-06	3.57415e-06
ICAM3	-0.604966	0.657487	8.94089	6.96539e-24	7.02177e-23	0.050901	1.03591	8.94089	0.462562	0.521344	0.796694	1.73712	8.94089	2.32007e-29	1.82564e-28
DBI	-0.31324	0.804832	12.2499	7.01293e-24	7.06355e-23	0.128018	1.09279	12.2499	0.000342917	0.000719436	0.298516	1.22988	12.2499	1.25151e-15	4.55569e-15
PDIK1L	0.43519	1.35209	9.46307	7.09821e-24	7.14323e-23	-0.0197443	0.986407	9.46307	0.692092	0.737285	-0.592031	0.663408	9.46307	2.34185e-31	2.08819e-30
KIAA1191	0.282196	1.21604	11.3061	7.12401e-24	7.16297e-23	-0.191037	0.875976	11.3061	2.39766e-09	9.21743e-09	-0.184039	0.880235	11.3061	5.95048e-08	1.35972e-07
CDC42EP2	-0.322995	0.799409	8.15251	7.56309e-24	7.59786e-23	0.122783	1.08883	8.15251	0.000879708	0.00172618	0.318153	1.24673	8.15251	1.31061e-16	5.09592e-16
SART1	-0.301371	0.811481	9.66692	7.80492e-24	7.834e-23	0.398942	1.31854	9.66692	2.78581e-33	6.96935e-32	-0.0220301	0.984846	9.66692	0.54712	0.589296
MC4R	0.931371	1.90709	7.438	8.93157e-24	8.95709e-23	-0.901437	0.535353	7.438	7.44867e-18	6.25656e-17	-0.303608	0.810224	7.438	0.0072088	0.0106288
CCR1	-0.472177	0.720876	7.3123	9.14664e-24	9.16484e-23	-0.0449252	0.96934	7.3123	0.407288	0.466906	0.716747	1.64347	7.3123	3.48903e-39	4.59243e-38
MOAP1	0.437736	1.35448	10.7085	9.629e-24	9.63982e-23	-0.415684	0.749664	10.7085	3.3814e-17	2.69372e-16	-0.151645	0.900224	10.7085	0.00431364	0.00653991
POLA2	-0.505902	0.70422	8.28447	9.65638e-24	9.65889e-23	1.09867	2.14157	8.28447	1.22709e-101	1.42134e-98	-0.518006	0.698336	8.28447	8.43522e-18	3.49822e-17
TRIM56	-0.492132	0.710974	8.24879	9.85978e-24	9.85383e-23	-0.282119	0.822382	8.24879	5.05562e-07	1.51512e-06	1.01088	2.01514	8.24879	7.67876e-77	8.89431e-75
CAND1	0.352844	1.27708	9.57158	9.87137e-24	9.8569e-23	-0.127975	0.915115	9.57158	0.00155056	0.00292797	-0.354456	0.782165	9.57158	3.69664e-17	1.47802e-16
PLEKHA5	0.289865	1.22253	8.13111	1.01174e-23	1.00938e-22	-0.235304	0.849506	8.13111	7.76745e-13	4.22992e-12	-0.145225	0.904238	8.13111	3.53136e-05	6.47929e-05
TTYH2	-0.297736	0.813528	6.88703	1.0327e-23	1.02941e-22	-0.104091	0.930391	6.88703	0.00229673	0.00423009	0.536907	1.45086	6.88703	8.12426e-57	2.44424e-55
C3orf62	0.305348	1.23572	7.62909	1.04203e-23	1.03782e-22	-0.142318	0.906062	7.62909	4.64616e-05	0.000109095	-0.271344	0.828547	7.62909	1.23474e-13	3.99387e-13
YIPF5	0.344579	1.26978	10.0561	1.0599e-23	1.05471e-22	-0.285769	0.820304	10.0561	2.4474e-13	1.40061e-12	-0.165852	0.891402	10.0561	7.17119e-05	0.000128582
CRK	0.367734	1.29032	9.09286	1.06127e-23	1.05517e-22	-0.356688	0.780955	9.09286	7.13132e-18	5.99434e-17	-0.119007	0.920821	9.09286	0.0077425	0.0113578
L3MBTL4	0.473288	1.38827	5.79012	1.10515e-23	1.09786e-22	-0.520299	0.697227	5.79012	9.36422e-23	1.15512e-21	-0.0845101	0.943105	5.79012	0.142428	0.173841
CABLES1	-0.374591	0.771324	8.62404	1.20496e-23	1.19598e-22	0.14569	1.10626	8.62404	0.000701132	0.00139924	0.365282	1.28813	8.62404	3.6347e-16	1.37315e-15
STAM	0.301279	1.23224	8.88977	1.21743e-23	1.20732e-22	-0.117597	0.921721	8.88977	0.00067137	0.00134611	-0.293321	0.816022	8.88977	4.10401e-16	1.54646e-15
LMCD1	-0.466816	0.72356	9.70787	1.23282e-23	1.22154e-22	-0.210432	0.864279	9.70787	8.43505e-05	0.00019064	0.894767	1.85931	9.70787	5.02868e-65	2.6842e-63
CYFIP2	0.364332	1.28729	11.2502	1.24199e-23	1.22957e-22	-0.229903	0.852692	11.2502	3.2601e-08	1.10803e-07	-0.256374	0.83719	11.2502	5.67081e-09	1.3881e-08
SFRP4	-1.18962	0.43842	7.4964	1.27187e-23	1.25808e-22	-0.298437	0.813133	7.4964	0.0291957	0.0438504	2.01352	4.03766	7.4964	3.50214e-49	7.09183e-48
GRIA4	0.467576	1.38278	7.34515	1.27968e-23	1.26472e-22	-0.184584	0.879903	7.34515	0.000585144	0.00118244	-0.452897	0.730574	7.34515	6.02219e-16	2.23645e-15
GPR132	-0.3687	0.77448	5.96458	1.28461e-23	1.26851e-22	0.0247392	1.0173	5.96458	0.560229	0.614559	0.492595	1.40697	5.96458	6.95732e-30	5.65917e-29
HLA-F	-0.602812	0.658469	11.2761	1.29859e-23	1.28122e-22	-0.331612	0.794648	11.2761	1.53918e-06	4.36221e-06	1.22258	2.33363	11.2761	4.19924e-74	4.01981e-72
MNDA	-0.687882	0.620764	7.3262	1.30886e-23	1.29026e-22	-0.279574	0.823834	7.3262	0.000400202	0.000832084	1.28428	2.43561	7.3262	3.7209e-61	1.46099e-59
ZNF217	-0.472769	0.72058	8.53218	1.3713e-23	1.35066e-22	-0.0490154	0.966596	8.53218	0.368317	0.427862	0.722168	1.64966	8.53218	2.15589e-39	2.85717e-38
PHLDA2	-0.51016	0.702145	7.53066	1.40727e-23	1.38491e-22	0.0976618	1.07004	7.53066	0.0965861	0.130301	0.610463	1.52675	7.53066	6.38391e-24	3.7901e-23
SCYL2	0.306717	1.23689	10.419	1.41044e-23	1.38686e-22	-0.140438	0.907244	10.419	6.63495e-05	0.000152334	-0.275383	0.826231	10.419	7.98879e-14	2.61322e-13
IRF1	-0.510372	0.702042	8.17724	1.48467e-23	1.45861e-22	-0.127855	0.915191	8.17724	0.0296629	0.0444771	0.86364	1.81962	8.17724	5.34134e-49	1.07039e-47
CCDC90B	0.372068	1.29421	9.94125	1.52423e-23	1.4962e-22	-0.28193	0.82249	9.94125	2.93956e-11	1.36087e-10	-0.208952	0.865166	9.94125	3.75516e-06	7.48898e-06
RARG	-0.274826	0.82655	6.84634	1.53674e-23	1.5072e-22	0.0193475	1.0135	6.84634	0.541776	0.597144	0.366159	1.28892	6.84634	1.30194e-29	1.03859e-28
TTC27	0.317057	1.24579	9.92486	1.58693e-23	1.55511e-22	-0.134368	0.911069	9.92486	0.000228146	0.000489826	-0.296784	0.814065	9.92486	6.66875e-15	2.31756e-14
UBE2G2	-0.265808	0.831733	9.10782	1.59883e-23	1.56544e-22	0.24644	1.18628	9.10782	2.73497e-16	2.03072e-15	0.098786	1.07087	9.10782	0.0023012	0.00359133
PHF3	0.317485	1.24616	10.3752	1.61916e-23	1.58402e-22	-0.178452	0.883651	10.3752	9.49878e-07	2.75198e-06	-0.247955	0.842089	10.3752	1.01676e-10	2.78881e-10
CARD11	-0.422311	0.746228	6.96571	1.63377e-23	1.59571e-22	0.0718213	1.05104	6.96571	0.140518	0.182366	0.51546	1.42945	6.96571	8.25e-25	5.11836e-24
SLC16A1	-0.370078	0.773741	7.60462	1.63387e-23	1.59571e-22	0.484611	1.39921	7.60462	4.31719e-32	1.00012e-30	-0.0211285	0.985462	7.60462	0.640489	0.677835
WASF1	0.370124	1.29246	10.7358	1.70025e-23	1.65914e-22	0.127002	1.09202	10.7358	0.00289918	0.00524706	-0.664757	0.630795	10.7358	9.96502e-56	2.82212e-54
FBXL3	0.372263	1.29438	10.401	1.7327e-23	1.68939e-22	-0.461677	0.726142	10.401	1.07767e-28	2.01009e-27	-0.00767187	0.994696	10.401	0.866207	0.883599
NPPC	-0.454154	0.729938	5.84775	1.77658e-23	1.73071e-22	0.342995	1.26839	5.84775	3.65636e-11	1.67862e-10	0.256324	1.19443	5.84775	3.46365e-06	6.92909e-06
NAALADL1	-0.330583	0.795215	6.23606	1.83577e-23	1.78687e-22	-0.0219171	0.984923	6.23606	0.566216	0.620113	0.491118	1.40553	6.23606	6.13158e-37	7.26941e-36
CSTB	-0.334684	0.792958	11.7449	1.91989e-23	1.86718e-22	0.0399864	1.0281	11.7449	0.301363	0.358792	0.427492	1.34489	11.7449	4.41028e-27	3.10732e-26
MBD5	0.377487	1.29908	7.30727	1.99936e-23	1.94283e-22	-0.130011	0.913824	7.30727	0.0028373	0.00514391	-0.386951	0.764744	7.30727	1.31293e-17	5.38133e-17
EYA2	-0.490297	0.711879	6.09612	2.00331e-23	1.94504e-22	0.0618695	1.04382	6.09612	0.275186	0.331063	0.622566	1.53961	6.09612	9.6107e-27	6.64205e-26
SIL1	-0.330058	0.795505	9.71355	2.09071e-23	2.0282e-22	-0.0807681	0.945554	9.71355	0.0342431	0.0506285	0.556369	1.47056	9.71355	3.03573e-48	5.86048e-47
PRDX4	-0.344186	0.787752	11.2991	2.18332e-23	2.11626e-22	0.344477	1.26969	11.2991	9.84372e-19	8.71045e-18	0.0994676	1.07138	11.2991	0.0182201	0.0254269
CEBPE	-0.473415	0.720258	6.92613	2.22589e-23	2.15417e-22	-0.0307356	0.978921	6.92613	0.574988	0.628607	0.702582	1.62742	6.92613	1.00892e-36	1.18523e-35
OSMR	-0.435587	0.739393	6.11731	2.22615e-23	2.15417e-22	-0.389119	0.763596	6.11731	4.16488e-15	2.77891e-14	1.05106	2.07206	6.11731	5.99823e-113	3.47388e-109
DDC	0.792256	1.73178	12.2533	2.23786e-23	2.1637e-22	-0.47491	0.719512	12.2533	1.82336e-07	5.74224e-07	-0.585557	0.666392	12.2533	1.11832e-09	2.86963e-09
DYSF	-0.430368	0.742073	8.35608	2.25317e-23	2.1765e-22	-0.10897	0.92725	8.35608	0.0285715	0.0429741	0.729557	1.65813	8.35608	9.05963e-49	1.80616e-47
TM2D3	0.317349	1.24604	11.2296	2.25486e-23	2.1765e-22	-0.271921	0.828216	11.2296	5.5793e-14	3.36764e-13	-0.142953	0.905664	11.2296	0.000226463	0.000389072
CATSPER1	-0.349379	0.784922	5.57207	2.43475e-23	2.34819e-22	0.153299	1.11211	5.57207	0.000143815	0.000316092	0.32117	1.24934	5.57207	2.64876e-14	8.90583e-14
CD37	-0.760746	0.590191	7.83716	2.43807e-23	2.34943e-22	-0.0662638	0.955108	7.83716	0.452231	0.511342	1.14792	2.21595	7.83716	5.86909e-38	7.25525e-37
TLR2	-0.53051	0.69231	7.90262	2.46564e-23	2.37402e-22	-0.242393	0.845342	7.90262	7.50917e-05	0.000170949	1.0205	2.02862	7.90262	1.36658e-64	6.91225e-63
HSD17B3	0.422799	1.34053	6.66966	2.47378e-23	2.37988e-22	-0.51281	0.700856	6.66966	2.99191e-27	5.0518e-26	-0.0216545	0.985102	6.66966	0.676437	0.711464
ZNF804A	0.794587	1.73458	8.87581	2.47657e-23	2.38059e-22	-0.126856	0.915825	8.87581	0.168174	0.213662	-0.97913	0.507285	8.87581	4.32913e-25	2.72228e-24
PPIF	-0.274509	0.826732	8.392	2.56687e-23	2.46535e-22	0.202079	1.15035	8.392	1.33569e-10	5.82067e-10	0.160809	1.11791	8.392	1.56859e-06	3.23176e-06
B3GALNT1	0.394058	1.31408	8.90891	2.66508e-23	2.55696e-22	-0.191953	0.87542	8.90891	2.43447e-05	5.90049e-05	-0.34088	0.78956	8.90891	8.96727e-13	2.7471e-12
RPS6KC1	0.322701	1.25067	9.75787	2.66667e-23	2.55696e-22	-0.161181	0.894293	9.75787	1.4984e-05	3.74174e-05	-0.274681	0.826633	9.75787	2.10263e-12	6.30627e-12
SEC61A1	-0.304768	0.809572	10.1835	2.6992e-23	2.58451e-22	0.261468	1.1987	10.1835	5.7297e-14	3.45482e-13	0.136919	1.09955	10.1835	0.000241366	0.000413633
CALU	-0.322255	0.799818	8.63886	2.69987e-23	2.58451e-22	0.21942	1.16427	8.63886	3.06847e-09	1.16915e-08	0.208748	1.15568	8.63886	1.06251e-07	2.38878e-07
SLC25A35	-0.30511	0.80938	6.80113	2.74604e-23	2.62653e-22	0.126804	1.09187	6.80113	0.000324331	0.000683413	0.288405	1.22129	6.80113	4.9637e-15	1.73804e-14
BST2	-0.654359	0.635358	9.77718	2.78003e-23	2.65685e-22	-0.265553	0.83188	9.77718	0.000448903	0.000924052	1.22125	2.33149	9.77718	3.93603e-60	1.42918e-58
DOCK5	-0.285995	0.820175	5.60984	2.79454e-23	2.66852e-22	-0.112431	0.925028	5.60984	0.000677055	0.00135604	0.529689	1.44362	5.60984	4.43337e-59	1.54209e-57
DUS4L	0.328609	1.2558	8.22572	2.88835e-23	2.75582e-22	0.0324225	1.02273	8.22572	0.395247	0.454768	-0.500112	0.707052	8.22572	1.64137e-38	2.09845e-37
EFEMP1	-0.994169	0.502025	9.57441	3.02903e-23	2.88768e-22	-0.198088	0.871705	9.57441	0.0859526	0.117404	1.62516	3.08477	9.57441	8.33033e-45	1.38635e-43
E2F1	-0.677487	0.625253	8.95718	3.03169e-23	2.88783e-22	1.53774	2.9034	8.95718	6.6601e-111	3.8572e-107	-0.768202	0.587149	8.95718	3.19511e-21	1.62748e-20
PRKCDBP	-0.516032	0.699292	9.11193	3.14746e-23	2.99565e-22	-0.296719	0.814102	9.11193	6.21714e-07	1.83942e-06	1.06098	2.08635	9.11193	4.79269e-75	4.82729e-73
SEMA6B	-0.324214	0.798734	7.4393	3.20532e-23	3.04821e-22	0.0401415	1.02821	7.4393	0.286479	0.343153	0.412542	1.33103	7.4393	1.29068e-26	8.84615e-26
AFTPH	0.25193	1.1908	10.3794	3.23095e-23	3.07007e-22	-0.174857	0.885855	10.3794	1.59482e-09	6.24715e-09	-0.159468	0.895355	10.3794	2.18097e-07	4.79086e-07
KLF12	0.461474	1.37695	10.6629	3.24e-23	3.07614e-22	-0.190996	0.876	10.6629	0.000350897	0.000734847	-0.437095	0.73862	10.6629	4.79979e-15	1.68218e-14
SLC18A2	0.727946	1.65628	8.72629	3.25756e-23	3.09011e-22	-0.439002	0.737645	8.72629	1.69817e-07	5.3699e-07	-0.535063	0.690128	8.72629	1.58633e-09	4.03215e-09
CPNE9	0.467342	1.38256	7.27288	3.26005e-23	3.09011e-22	-0.430466	0.742022	7.27288	6.87213e-16	4.9349e-15	-0.176852	0.884631	7.27288	0.00204523	0.00320827
AZI2	0.323034	1.25096	9.41561	3.26717e-23	3.09433e-22	-0.271722	0.82833	9.41561	1.99885e-13	1.15187e-12	-0.151199	0.900502	9.41561	0.00013387	0.000234658
SUPT7L	0.2881	1.22103	9.49189	3.37326e-23	3.19219e-22	-0.0482531	0.967107	9.49189	0.14943	0.192509	-0.35248	0.783236	9.49189	1.37592e-24	8.44585e-24
DIAPH1	-0.229841	0.852729	9.89186	3.43624e-23	3.24914e-22	0.0964843	1.06916	9.89186	0.000290426	0.000614992	0.216177	1.16165	9.89186	7.85903e-15	2.72385e-14
SLFN5	-0.527584	0.693715	7.15515	3.46536e-23	3.274e-22	-0.164078	0.892499	7.15515	0.00736274	0.0124084	0.92855	1.90336	7.15515	1.73055e-52	4.1501e-51
PHYHD1	-0.358509	0.77997	6.6911	3.47205e-23	3.27765e-22	-0.182866	0.880951	6.6911	1.03064e-05	2.62833e-05	0.711007	1.63695	6.6911	8.61628e-69	5.87073e-67
CD70	-0.41984	0.747508	6.24899	3.54583e-23	3.34457e-22	0.172003	1.12662	6.24899	0.000407879	0.000846527	0.399636	1.31918	6.24899	3.68232e-15	1.30038e-14
ZNF34	0.285709	1.21901	8.21711	3.5618e-23	3.3569e-22	-0.118383	0.92122	8.21711	0.00034993	0.00073322	-0.270467	0.829051	8.21711	5.29334e-15	1.84788e-14
CFP	-0.553039	0.681583	8.37381	3.61084e-23	3.40035e-22	0.142605	1.1039	8.37381	0.0264356	0.0399899	0.620581	1.53749	8.37381	9.95719e-21	4.89119e-20
CKLF	-0.318705	0.801789	9.17477	3.88104e-23	3.65183e-22	0.254387	1.19283	9.17477	3.62895e-12	1.84807e-11	0.164529	1.1208	9.17477	2.56279e-05	4.75108e-05
DENND1B	0.394287	1.31429	7.54557	4.1343e-23	3.88698e-22	-0.314901	0.803906	7.54557	3.62976e-12	1.84807e-11	-0.203339	0.868538	7.54557	2.64079e-05	4.89099e-05
ERCC6L	-0.621428	0.650027	6.57329	4.14309e-23	3.89209e-22	1.36537	2.57642	6.57329	4.19546e-101	4.41782e-98	-0.654023	0.635506	6.57329	2.82866e-18	1.20457e-17
CD6	-0.464715	0.724614	7.45321	4.15317e-23	3.89839e-22	0.0964509	1.06914	7.45321	0.074521	0.103036	0.547686	1.46174	7.45321	9.43189e-23	5.22475e-22
KCTD3	0.335311	1.26165	10.9065	4.16541e-23	3.90671e-22	-0.20494	0.867575	10.9065	1.23285e-07	3.95242e-07	-0.243409	0.844747	10.9065	2.77511e-09	6.93658e-09
KLHL4	0.675223	1.59684	6.60323	4.25312e-23	3.98575e-22	-0.777818	0.583248	6.60323	2.45664e-24	3.3359e-23	-0.0807318	0.945578	6.60323	0.332312	0.377
CDH10	1.28298	2.43342	8.05153	4.28372e-23	4.01118e-22	-1.44905	0.366264	8.05153	2.10836e-23	2.67776e-22	-0.18578	0.879174	8.05153	0.240313	0.280911
SLC15A3	-0.631037	0.645712	9.43318	4.31142e-23	4.03386e-22	-0.418677	0.74811	9.43318	9.06609e-09	3.27754e-08	1.36004	2.56693	9.43318	1.90781e-83	3.87686e-81
C16orf74	-0.384164	0.766223	6.61406	4.38621e-23	4.10053e-22	0.0912059	1.06526	6.61406	0.041398	0.0599691	0.439887	1.3565	6.61406	1.75951e-21	9.10247e-21
BBS10	0.373628	1.29561	9.53173	4.48544e-23	4.18991e-22	-0.091441	0.938585	9.53173	0.0355411	0.0523415	-0.424755	0.744965	9.53173	3.57675e-21	1.81311e-20
SEPHS2	-0.331051	0.794957	10.303	4.52341e-23	4.22197e-22	0.379458	1.30085	10.303	4.5481e-24	6.04136e-23	0.0417046	1.02933	10.303	0.307334	0.351209
PHC1	0.355086	1.27906	8.85168	4.53955e-23	4.23362e-22	-0.0154972	0.989316	8.85168	0.708129	0.751217	-0.483745	0.715119	8.85168	2.38973e-30	1.99569e-29
KIAA1324L	0.439504	1.35614	9.22361	4.78844e-23	4.46215e-22	-0.100331	0.932819	9.22361	0.0500827	0.0715288	-0.507755	0.703316	9.22361	8.01688e-22	4.22089e-21
HBS1L	0.443778	1.36016	7.54868	4.91187e-23	4.57349e-22	-0.233343	0.850661	7.54868	5.81209e-06	1.53667e-05	-0.364637	0.776664	7.54868	1.61621e-11	4.61895e-11
KLF7	0.348704	1.27342	9.36509	4.92301e-23	4.58018e-22	-0.024938	0.982863	9.36509	0.539859	0.595315	-0.464153	0.724897	9.36509	6.62962e-29	5.09224e-28
CDKN3	-0.704672	0.613582	9.09528	4.99787e-23	4.64609e-22	1.44357	2.71994	9.09528	1.79908e-84	5.95394e-82	-0.624241	0.648761	9.09528	3.39048e-13	1.0663e-12
SLC3A2	-0.326277	0.797592	10.1202	5.11577e-23	4.75188e-22	0.188862	1.13986	10.1202	5.89929e-07	1.75029e-06	0.248688	1.18813	10.1202	4.5064e-10	1.18523e-09
STXBP6	-0.439489	0.737396	5.54981	5.17421e-23	4.80232e-22	0.122131	1.08834	5.54981	0.0171014	0.0268373	0.483289	1.39793	5.54981	8.44943e-20	3.95913e-19
RHPN1	-0.349869	0.784656	7.12282	5.37033e-23	4.98034e-22	0.168335	1.12376	7.12282	3.46698e-05	8.25788e-05	0.305001	1.23542	7.12282	8.48483e-13	2.60413e-12
HVCN1	-0.425103	0.744786	7.63164	5.49368e-23	5.09066e-22	-0.0208793	0.985632	7.63164	0.674084	0.72042	0.623349	1.54045	7.63164	3.54003e-35	3.81789e-34
AKT2	-0.275347	0.826251	9.10579	5.51883e-23	5.10988e-22	0.236525	1.17815	9.10579	7.95507e-14	4.76194e-13	0.123367	1.08927	9.10579	0.000276786	0.000471611
DEXI	-0.268298	0.830299	10.4954	5.52956e-23	5.11573e-22	0.185586	1.13728	10.4954	2.20185e-09	8.49569e-09	0.170538	1.12548	10.4954	2.24025e-07	4.91362e-07
CASP10	-0.374196	0.771535	7.04244	5.9567e-23	5.5065e-22	-0.117752	0.921623	7.04244	0.00698124	0.0118101	0.660131	1.58023	7.04244	3.71643e-52	8.7673e-51
TSPAN15	-0.462611	0.725672	7.80093	6.13906e-23	5.67055e-22	-0.0193048	0.986708	7.80093	0.721149	0.763395	0.674517	1.59606	7.80093	1.08829e-34	1.14806e-33
PRDX6	-0.295086	0.815024	11.9713	6.17198e-23	5.69642e-22	0.145658	1.10623	11.9713	2.20485e-05	5.37884e-05	0.253116	1.19178	11.9713	2.13903e-12	6.4121e-12
KBTBD2	0.305938	1.23622	9.69893	6.38647e-23	5.88968e-22	-0.168407	0.889824	9.69893	2.17832e-06	6.06089e-06	-0.242921	0.845033	9.69893	8.71853e-11	2.39759e-10
CD68	-0.549074	0.683459	9.66192	6.51814e-23	6.00633e-22	-0.0966087	0.935229	9.66192	0.132333	0.172712	0.883222	1.84449	9.66192	1.31777e-42	1.99525e-41
PARP14	-0.394365	0.760824	6.55273	6.55533e-23	6.0358e-22	-0.138681	0.90835	6.55273	0.00258265	0.00471396	0.712063	1.63814	6.55273	8.40508e-55	2.28535e-53
MAP1B	0.490156	1.4046	12.4399	6.65213e-23	6.12007e-22	-0.389155	0.763577	12.4399	6.13752e-12	3.04067e-11	-0.255372	0.837771	12.4399	2.37337e-05	4.41832e-05
TYROBP	-0.632119	0.645228	11.7044	6.75587e-23	6.21057e-22	-0.260288	0.834921	11.7044	0.000413944	0.00085773	1.18396	2.272	11.7044	1.82423e-59	6.44208e-58
RREB1	-0.231571	0.851707	5.61268	6.80943e-23	6.25485e-22	-0.0191311	0.986827	5.61268	0.480216	0.538621	0.348262	1.27303	5.61268	6.49261e-37	7.68171e-36
SLCO3A1	0.560264	1.47454	9.68591	6.86717e-23	6.30289e-22	-0.316266	0.803146	9.68591	1.20315e-06	3.44441e-06	-0.436046	0.739158	9.68591	2.12583e-10	5.7184e-10
TRIM55	0.607661	1.52379	6.07583	6.9505e-23	6.37432e-22	-0.363736	0.777149	6.07583	2.57656e-07	7.9755e-07	-0.449706	0.732192	6.07583	1.6136e-09	4.09606e-09
TUBA1A	0.447803	1.36396	14.6251	7.05997e-23	6.46959e-22	-0.170179	0.888732	14.6251	0.001131	0.00218231	-0.441145	0.73655	14.6251	5.73329e-16	2.1367e-15
NCAM1	0.440211	1.3568	8.34635	7.24775e-23	6.63642e-22	-0.248983	0.841489	8.34635	1.16106e-06	3.33216e-06	-0.342064	0.788912	8.34635	2.326e-10	6.22938e-10
RAB20	-0.453025	0.73051	7.51755	7.28861e-23	6.66856e-22	-0.204815	0.86765	7.51755	0.000105816	0.000236251	0.869006	1.8264	7.51755	1.13602e-62	4.9468e-61
PSMB8	-0.562706	0.677031	8.48895	7.42702e-23	6.78983e-22	-0.292402	0.816542	8.48895	8.14703e-06	2.10406e-05	1.12201	2.1765	8.48895	1.7072e-68	1.12997e-66
REV1	0.246197	1.18608	8.9547	7.73085e-23	7.06202e-22	-0.00818469	0.994343	8.9547	0.77664	0.810945	-0.338273	0.790987	8.9547	1.48622e-30	1.2584e-29
CH25H	-0.660967	0.632454	6.51887	7.84516e-23	7.1608e-22	-0.398133	0.75884	6.51887	2.23318e-07	6.95347e-07	1.37924	2.60132	6.51887	3.89816e-76	4.34158e-74
CD3EAP	-0.321244	0.800379	7.55261	8.21665e-23	7.49397e-22	0.278901	1.21327	7.55261	5.32409e-14	3.22199e-13	0.140623	1.10238	7.55261	0.000402643	0.000675621
SYNJ1	0.331028	1.25791	7.63282	8.51243e-23	7.75763e-22	-0.238587	0.847575	7.63282	5.22088e-10	2.1475e-09	-0.199635	0.870771	7.63282	1.01458e-06	2.1163e-06
KLHL13	0.69695	1.62107	10.194	9.11257e-23	8.29803e-22	-0.207888	0.865804	10.194	0.0108926	0.0177703	-0.750476	0.594408	10.194	8.10928e-19	3.56741e-18
ENDOG	-0.562518	0.677119	9.51064	9.31354e-23	8.47437e-22	1.14611	2.21316	9.51064	3.77942e-82	1.15203e-79	-0.491301	0.711383	9.51064	1.01744e-12	3.11197e-12
C1QTNF3	0.356445	1.28027	7.41736	9.45511e-23	8.59643e-22	-0.253495	0.838862	7.41736	9.25916e-10	3.72521e-09	-0.218788	0.859287	7.41736	6.62967e-07	1.40489e-06
CP	-0.635665	0.643644	5.81132	9.57159e-23	8.69551e-22	0.222896	1.16707	5.81132	0.00275514	0.00500436	0.647156	1.56608	5.81132	6.77087e-17	2.68035e-16
LY96	-0.553838	0.681205	7.57995	9.58158e-23	8.69776e-22	-0.186541	0.87871	7.57995	0.00403919	0.00711357	0.990791	1.98727	7.57995	2.9737e-53	7.40738e-52
COG3	0.309813	1.23955	8.90677	9.67262e-23	8.77353e-22	-0.178859	0.883401	8.90677	7.41613e-07	2.17361e-06	-0.23667	0.848702	8.90677	5.28241e-10	1.38336e-09
LOX	-0.564969	0.67597	6.97769	9.70581e-23	8.79674e-22	0.0201476	1.01406	6.97769	0.761382	0.798396	0.774733	1.71087	6.97769	2.65395e-30	2.21156e-29
LLGL2	-0.274495	0.82674	6.65371	9.86943e-23	8.93805e-22	0.0768547	1.05472	6.65371	0.0169634	0.0266314	0.301208	1.23218	6.65371	1.7649e-19	8.10583e-19
TPP1	-0.431922	0.741273	8.9676	9.88952e-23	8.94913e-22	-0.17031	0.888652	8.9676	0.000757942	0.00150227	0.800534	1.74175	8.9676	1.37391e-57	4.30109e-56
MFAP5	-0.987942	0.504196	7.10946	9.89712e-23	8.94913e-22	0.0816582	1.05823	7.10946	0.481571	0.539827	1.30269	2.46688	7.10946	5.58281e-28	4.11359e-27
ENTPD4	0.273468	1.20871	9.18879	1.02576e-22	9.26786e-22	-0.251397	0.840083	9.18879	1.65789e-15	1.14305e-14	-0.104039	0.930424	9.18879	0.00217133	0.00339826
LHPP	-0.358352	0.780055	8.59681	1.04112e-22	9.39928e-22	-0.00870377	0.993985	8.59681	0.836263	0.863011	0.515492	1.42948	8.59681	2.23648e-33	2.22553e-32
PLSCR1	-0.595501	0.661815	8.77696	1.0627e-22	9.58665e-22	-0.387574	0.764414	8.77696	2.32223e-08	8.00786e-08	1.27501	2.42001	8.77696	2.08823e-80	3.26864e-78
VPS53	0.27945	1.21373	6.92939	1.07871e-22	9.72353e-22	-0.170215	0.888711	6.92939	1.77734e-07	5.6019e-07	-0.203512	0.868434	6.92939	3.46001e-09	8.60766e-09
RHOU	0.42979	1.34704	10.2057	1.09185e-22	9.83428e-22	-0.338125	0.791069	10.2057	1.21307e-11	5.83512e-11	-0.227402	0.854172	10.2057	1.93685e-05	3.63195e-05
KLF2	-0.494175	0.709967	9.04993	1.09874e-22	9.88866e-22	-0.219364	0.858944	9.04993	0.000150256	0.000329811	0.943395	1.92305	9.04993	1.98633e-61	7.98876e-60
ACYP2	0.349712	1.27431	8.47721	1.09969e-22	9.88949e-22	-0.533601	0.690828	8.47721	1.53074e-42	6.01509e-41	0.104804	1.07535	8.47721	0.0159083	0.0223733
DRAP1	-0.302032	0.811109	11.0488	1.1023e-22	9.9053e-22	0.306212	1.23646	11.0488	1.22223e-18	1.07495e-17	0.0828845	1.05913	11.0488	0.02731	0.0372111
AMMECR1L	0.231395	1.17397	8.86204	1.13277e-22	1.01712e-21	-0.12266	0.918493	8.86204	5.81365e-06	1.53673e-05	-0.189019	0.877202	8.86204	3.12371e-11	8.80554e-11
ZNF207	0.339633	1.26543	10.3773	1.14898e-22	1.03088e-21	-0.141067	0.906848	10.3773	0.000394917	0.000821389	-0.321131	0.800442	10.3773	1.16631e-14	4.00041e-14
SPN	-0.377523	0.769758	7.1725	1.17675e-22	1.05497e-21	0.21797	1.1631	7.1725	7.76916e-07	2.27191e-06	0.288371	1.22126	7.1725	5.71687e-10	1.49613e-09
ODF2L	0.266562	1.20294	6.37158	1.20649e-22	1.0808e-21	-0.165611	0.891551	6.37158	1.02975e-07	3.32061e-07	-0.190486	0.87631	6.37158	7.09493e-09	1.72866e-08
GBP4	-0.534073	0.690602	8.21991	1.21796e-22	1.09023e-21	-0.280356	0.823388	8.21991	7.27488e-06	1.89359e-05	1.06809	2.09666	8.21991	3.33749e-68	2.11246e-66
ERF	-0.339702	0.790205	8.10143	1.24332e-22	1.11208e-21	0.0215137	1.01502	8.10143	0.590574	0.643459	0.455287	1.37106	8.10143	8.79106e-29	6.70355e-28
GNPTAB	0.318242	1.24681	8.73935	1.31382e-22	1.17422e-21	-0.331103	0.794929	8.73935	1.59098e-19	1.4958e-18	-0.0778505	0.947468	8.73935	0.0495877	0.0652328
SRPX2	-0.623123	0.649264	7.18588	1.32275e-22	1.18129e-21	-0.217647	0.859967	7.18588	0.00295245	0.00533597	1.12345	2.17868	7.18588	8.35072e-54	2.17363e-52
HIST1H1E	-0.547641	0.684138	9.18734	1.338e-22	1.19399e-21	0.95934	1.94442	9.18734	2.6105e-57	1.9508e-55	-0.302868	0.81064	9.18734	8.24834e-06	1.59847e-05
KIF5A	0.458101	1.37373	8.88121	1.36226e-22	1.21471e-21	-0.463669	0.72514	8.88121	1.65688e-18	1.44298e-17	-0.126578	0.916001	8.88121	0.0265684	0.0362818
BIRC5	-0.785852	0.580009	9.65202	1.37538e-22	1.22546e-21	1.79389	3.46748	9.65202	2.45635e-108	5.69038e-105	-0.902493	0.534962	9.65202	3.8066e-21	1.92793e-20
ITIH5	-0.587092	0.665683	6.18045	1.39668e-22	1.2431e-21	-0.325127	0.798228	6.18045	2.25992e-06	6.27435e-06	1.19312	2.28647	6.18045	1.38712e-70	1.02338e-68
C20orf24	-0.283014	0.821872	11.5453	1.39732e-22	1.2431e-21	0.423956	1.3416	11.5453	1.05711e-40	3.79087e-39	-0.0759853	0.948694	11.5453	0.0312291	0.0422677
UBIAD1	-0.291222	0.81721	8.39605	1.46494e-22	1.30226e-21	0.156115	1.11428	8.39605	4.80243e-06	1.28468e-05	0.235937	1.17767	8.39605	5.0932e-11	1.41542e-10
E2F4	-0.238534	0.847606	9.12624	1.4896e-22	1.32316e-21	0.257598	1.19549	9.12624	6.1942e-21	6.52249e-20	0.0477835	1.03368	9.12624	0.108446	0.134937
CXCR3	-0.604686	0.657614	8.06283	1.50143e-22	1.33265e-21	0.0929812	1.06657	8.06283	0.192097	0.240755	0.749114	1.68076	8.06283	1.6915e-24	1.03446e-23
SLC43A1	-0.370664	0.773427	7.43584	1.50885e-22	1.33821e-21	-0.0162338	0.988811	7.43584	0.710388	0.753242	0.541311	1.45529	7.43584	3.53952e-34	3.64754e-33
AIM1L	-0.55229	0.681937	6.23547	1.51676e-22	1.3442e-21	0.631672	1.54936	6.23547	2.03659e-23	2.59229e-22	0.0711188	1.05053	6.23547	0.302366	0.346283
LITAF	-0.480737	0.716612	9.47529	1.51872e-22	1.3449e-21	-0.25129	0.840145	9.47529	8.33007e-06	2.14894e-05	0.960229	1.94562	9.47529	1.15398e-67	7.07227e-66
GPX3	-0.523567	0.69565	8.7895	1.57775e-22	1.39611e-21	-0.0603158	0.959054	8.7895	0.328786	0.387603	0.80653	1.749	8.7895	3.59584e-38	4.51742e-37
DUS1L	-0.287564	0.819284	10.0391	1.60457e-22	1.41876e-21	0.467954	1.38315	10.0391	1.70965e-48	8.84057e-47	-0.1189	0.92089	10.0391	0.000903751	0.00146963
RBM42	-0.279655	0.823788	10.1246	1.60923e-22	1.42179e-21	0.332747	1.25941	10.1246	2.70319e-25	3.9385e-24	0.0215492	1.01505	10.1246	0.537471	0.580144
KLHL24	0.372713	1.29479	9.69479	1.61591e-22	1.42661e-21	-0.189886	0.876675	9.69479	1.42722e-05	3.57591e-05	-0.313074	0.804925	9.69479	9.76623e-12	2.81889e-11
PFKM	0.306585	1.23678	11.7612	1.62556e-22	1.43404e-21	-0.146303	0.903563	11.7612	4.86928e-05	0.00011384	-0.268621	0.830112	11.7612	1.15212e-12	3.51554e-12
KIAA0753	0.307353	1.23744	10.0304	1.63527e-22	1.4415e-21	-0.0896707	0.939737	10.0304	0.0132903	0.0213216	-0.333208	0.793769	10.0304	7.47027e-19	3.29004e-18
ZDHHC5	-0.287148	0.819521	8.809	1.64404e-22	1.44813e-21	0.196842	1.14619	8.809	4.52569e-09	1.69538e-08	0.184518	1.13644	8.809	2.2204e-07	4.8747e-07
SRI	0.281577	1.21552	11.0519	1.65588e-22	1.45745e-21	-0.254283	0.838404	11.0519	7.18708e-15	4.69796e-14	-0.112247	0.925146	11.0519	0.00138338	0.0022104
BCL2	0.517129	1.4311	10.5129	1.66291e-22	1.46252e-21	-0.334625	0.79299	10.5129	3.22823e-08	1.09817e-07	-0.354584	0.782095	10.5129	3.14991e-08	7.33818e-08
TMCO3	0.301705	1.2326	9.77797	1.6692e-22	1.46694e-21	-0.194408	0.873931	9.77797	3.69898e-08	1.24913e-07	-0.207792	0.865862	9.77797	2.73911e-08	6.4173e-08
TNFRSF10C	-0.382009	0.767368	6.62472	1.72097e-22	1.5113e-21	0.202614	1.15078	6.62472	6.27075e-06	1.64815e-05	0.311921	1.24136	6.62472	3.82605e-11	1.07462e-10
STARD8	-0.362197	0.777979	7.39073	1.75657e-22	1.54139e-21	-0.254506	0.838274	7.39073	1.85941e-09	7.21769e-09	0.796545	1.73694	7.39073	8.77687e-85	2.25917e-82
ITFG1	0.362006	1.28521	10.1308	1.76342e-22	1.54623e-21	-0.405071	0.755199	10.1308	2.29588e-22	2.72471e-21	-0.0566699	0.961481	10.1308	0.210536	0.24884
HSD17B14	-0.314083	0.804362	7.2662	1.78861e-22	1.56713e-21	0.0243572	1.01703	7.2662	0.511519	0.568454	0.415944	1.33417	7.2662	6.82005e-28	4.98401e-27
ECHDC2	-0.595288	0.661912	8.66607	1.79013e-22	1.56728e-21	-0.176052	0.885122	8.66607	0.0121526	0.0196379	1.03753	2.0527	8.66607	1.31356e-49	2.74638e-48
RNGTT	0.305768	1.23608	9.65932	1.81277e-22	1.5859e-21	-0.0279914	0.980785	9.65932	0.438416	0.49786	-0.400135	0.757788	9.65932	3.17948e-27	2.25938e-26
ZNF30	0.350407	1.27492	8.09818	1.81511e-22	1.58675e-21	-0.0500408	0.965909	8.09818	0.226635	0.278734	-0.438407	0.737949	8.09818	6.89275e-25	4.29965e-24
CCDC50	-0.299892	0.812313	9.32486	1.83326e-22	1.60141e-21	0.119355	1.08625	9.32486	0.00072816	0.00144869	0.289393	1.22213	9.32486	4.27045e-15	1.50075e-14
GPR161	0.376272	1.29798	8.88346	1.88072e-22	1.64162e-21	-0.0948833	0.936348	8.88346	0.0326723	0.0485496	-0.424627	0.745031	8.88346	2.57162e-20	1.23444e-19
ZBTB32	-0.460863	0.726552	5.56612	1.90682e-22	1.66316e-21	0.177888	1.13123	5.56612	0.00105672	0.00204751	0.450932	1.36692	5.56612	1.75609e-15	6.3367e-15
TNFSF13B	-0.564193	0.676334	8.61204	1.91301e-22	1.6673e-21	-0.226656	0.854613	8.61204	0.000651198	0.00130884	1.05039	2.07108	8.61204	2.46021e-57	7.57889e-56
DTX3L	-0.463009	0.725471	7.06228	1.91847e-22	1.6708e-21	-0.143724	0.90518	7.06228	0.00851983	0.0142075	0.814594	1.7588	7.06228	1.45732e-50	3.16107e-49
HLA-DMA	-0.631888	0.645331	9.97596	1.95658e-22	1.70271e-21	-0.368737	0.77446	9.97596	6.71092e-07	1.97642e-06	1.30524	2.47125	9.97596	9.07455e-73	7.72871e-71
CDCA5	-0.803265	0.573051	9.85943	1.98394e-22	1.72522e-21	1.86544	3.64378	9.85943	2.7076e-112	3.13621e-108	-0.958145	0.514718	9.85943	1.2991e-22	7.12476e-22
MT1M	-0.774613	0.584546	6.74776	2.00326e-22	1.74072e-21	-0.238373	0.847701	6.74776	0.00913843	0.015141	1.36048	2.56771	6.74776	2.4964e-50	5.37467e-49
WDR6	0.312139	1.24155	12.704	2.0433e-22	1.77418e-21	-0.170078	0.888795	12.704	3.58768e-06	9.7481e-06	-0.249799	0.841013	12.704	1.01631e-10	2.78824e-10
PTPN13	-0.508432	0.702986	7.59426	2.05455e-22	1.78261e-21	0.14847	1.10839	7.59426	0.0134136	0.0214956	0.551052	1.46515	7.59426	9.16625e-19	4.01713e-18
BIRC2	0.359805	1.28325	10.0854	2.08715e-22	1.80954e-21	-0.53935	0.688081	10.0854	2.01943e-40	7.13141e-39	0.097008	1.06955	10.0854	0.0311814	0.042208
MTA2	-0.321781	0.800081	9.09365	2.09514e-22	1.81511e-21	0.474028	1.38898	9.09365	5.88351e-39	1.97532e-37	-0.0774209	0.94775	9.09365	0.0545728	0.0713611
DDIT4	-0.51693	0.698857	10.7329	2.14499e-22	1.85681e-21	-0.14792	0.902551	10.7329	0.015447	0.024433	0.895396	1.86012	10.7329	9.47786e-49	1.88629e-47
HEXB	-0.43376	0.74033	10.3146	2.14649e-22	1.85681e-21	-0.257211	0.836704	10.3146	4.50438e-07	1.35694e-06	0.900571	1.8668	10.3146	1.73331e-73	1.5934e-71
PCDHB12	0.472946	1.38794	7.89277	2.16884e-22	1.87475e-21	-0.151327	0.900422	7.89277	0.00675376	0.0114671	-0.497768	0.708202	7.89277	1.00764e-17	4.15505e-17
RAPH1	0.315667	1.24459	8.59465	2.20673e-22	1.90608e-21	-0.297045	0.813918	8.59465	5.65573e-16	4.09952e-15	-0.112407	0.925044	8.59465	0.00441253	0.0066837
AKAP7	0.912245	1.88197	8.63654	2.24662e-22	1.93909e-21	-1.266	0.41581	8.63654	2.43107e-34	6.56388e-33	0.132182	1.09595	8.63654	0.247617	0.28843
PRICKLE1	0.573463	1.48809	9.4173	2.24973e-22	1.94033e-21	-0.860172	0.550887	9.4173	2.05752e-40	7.24386e-39	0.155226	1.1136	9.4173	0.0306335	0.0415052
AIM2	-0.540465	0.687549	6.52061	2.43447e-22	2.0981e-21	0.120089	1.0868	6.52061	0.0605357	0.0851366	0.628083	1.54551	6.52061	2.10573e-21	1.08307e-20
CCS	-0.262302	0.833757	9.38788	2.43773e-22	2.09935e-21	0.0852039	1.06084	9.38788	0.00601712	0.0103177	0.274637	1.20969	9.38788	1.65639e-17	6.75326e-17
GSC	-0.447966	0.733075	6.00494	2.54882e-22	2.19339e-21	0.246568	1.18638	6.00494	2.99276e-06	8.19478e-06	0.355718	1.27962	6.00494	1.56295e-10	4.23973e-10
THBD	-0.679255	0.624488	9.18905	2.65197e-22	2.28046e-21	-0.574124	0.671694	9.18905	4.74618e-13	2.63669e-12	1.6024	3.03647	9.18905	4.9765e-100	4.80357e-97
M6PR	-0.289821	0.818004	9.31284	2.84154e-22	2.44166e-21	0.0883917	1.06318	9.31284	0.0100397	0.0164926	0.3099	1.23962	9.31284	3.59455e-18	1.51733e-17
CD38	-0.609324	0.655504	7.72099	2.86593e-22	2.46079e-21	0.0325214	1.0228	7.72099	0.652939	0.700731	0.823454	1.76964	7.72099	8.65985e-29	6.60784e-28
RNASE1	-0.618136	0.651512	8.39775	2.88518e-22	2.47548e-21	-0.345005	0.787305	8.39775	2.22544e-06	6.18456e-06	1.25922	2.39367	8.39775	8.41186e-70	6.08966e-68
UHRF1	-0.599928	0.659787	7.54645	3.11461e-22	2.67036e-21	1.32081	2.49806	7.54645	1.1905e-96	8.69047e-94	-0.634403	0.644207	7.54645	9.22076e-18	3.81307e-17
SLC39A8	-0.425144	0.744764	7.69233	3.20499e-22	2.74582e-21	-0.0836862	0.943643	7.69233	0.0973594	0.131191	0.693834	1.61758	7.69233	1.68785e-42	2.539e-41
TOP1MT	-0.442505	0.735856	8.89961	3.23589e-22	2.77024e-21	0.249711	1.18897	8.89961	1.75941e-06	4.96088e-06	0.344486	1.2697	8.89961	3.96419e-10	1.04837e-09
GCHFR	-0.531067	0.692043	7.49445	3.31155e-22	2.83292e-21	0.407727	1.32659	7.49445	6.2642e-11	2.81561e-10	0.292282	1.22458	7.49445	1.09848e-05	2.10308e-05
PTGIS	-0.453766	0.730134	7.00317	3.44337e-22	2.94351e-21	0.17225	1.12681	7.00317	0.00136721	0.00260457	0.447239	1.36343	7.00317	1.59683e-15	5.78182e-15
YIF1A	-0.326677	0.797371	11.6526	3.50866e-22	2.99711e-21	0.396448	1.31626	11.6526	6.57907e-26	1.00535e-24	0.0164805	1.01149	11.6526	0.688717	0.722591
C1QB	-0.670404	0.628331	11.3829	3.5416e-22	3.02302e-21	-0.159249	0.895491	11.3829	0.0455766	0.0655142	1.12469	2.18055	11.3829	5.37553e-45	9.01081e-44
MLC1	-0.415477	0.749771	6.07736	3.55885e-22	3.03551e-21	0.0823001	1.0587	6.07736	0.0956071	0.129115	0.494066	1.40841	6.07736	3.20301e-22	1.72e-21
TMEM87A	0.248748	1.18818	9.45012	3.76111e-22	3.20566e-21	-0.274933	0.826489	9.45012	1.63222e-21	1.81614e-20	-0.0427608	0.970795	9.45012	0.172362	0.206802
GMFG	-0.578958	0.669447	10.7354	3.87527e-22	3.30054e-21	-0.18922	0.87708	10.7354	0.00593989	0.0101944	1.02925	2.04096	10.7354	6.03761e-51	1.33716e-49
RCSD1	-0.500432	0.706895	8.25569	4.09827e-22	3.4879e-21	-0.19286	0.874869	8.25569	0.00117494	0.00225843	0.922506	1.89541	8.25569	3.89544e-55	1.07687e-53
ARRDC2	-0.46218	0.725889	8.42083	4.16199e-22	3.53877e-21	-0.24975	0.841042	8.42083	5.05736e-06	1.34789e-05	0.932313	1.90833	8.42083	1.21739e-67	7.42158e-66
ASCL2	-0.302737	0.810713	6.00579	4.16416e-22	3.53877e-21	0.104292	1.07497	6.00579	0.00375137	0.00664405	0.310298	1.23996	6.00579	1.20004e-16	4.67544e-16
PKIB	0.911052	1.88042	9.37774	4.17405e-22	3.54458e-21	-1.02125	0.492688	9.37774	4.52253e-22	5.25948e-21	-0.140577	0.907156	9.37774	0.221074	0.260022
TGFA	-0.259234	0.835531	5.84706	4.21589e-22	3.57748e-21	0.0644543	1.04569	5.84706	0.0366946	0.0538768	0.293576	1.22567	5.84706	3.89153e-20	1.85268e-19
GPX1	-0.31605	0.803266	12.5828	4.23823e-22	3.59381e-21	0.0291946	1.02044	12.5828	0.438156	0.497614	0.413295	1.33172	12.5828	9.94959e-27	6.86806e-26
OXCT1	0.511086	1.42512	9.54824	4.41089e-22	3.73748e-21	-0.580082	0.668926	9.54824	1.36591e-22	1.65149e-21	-0.0708173	0.952098	9.54824	0.272147	0.314223
HPSE	-0.374305	0.771477	5.90168	4.46289e-22	3.77877e-21	0.0816814	1.05825	5.90168	0.0669403	0.0934293	0.436654	1.35346	5.90168	2.61417e-21	1.33864e-20
SLC35E3	0.280422	1.21455	8.83954	4.46844e-22	3.78071e-21	-0.04178	0.971456	8.83954	0.211236	0.261811	-0.348902	0.785181	8.83954	3.52169e-24	2.12236e-23
COPS8	0.273575	1.2088	9.82598	4.64336e-22	3.92584e-21	-0.236542	0.848777	9.82598	1.82824e-13	1.0583e-12	-0.120847	0.919648	9.82598	0.000448562	0.000749956
TMUB1	-0.280934	0.823058	9.6362	4.66107e-22	3.93794e-21	0.340225	1.26595	9.6362	1.18186e-25	1.76639e-24	0.0149706	1.01043	9.6362	0.673075	0.708426
AGL	0.335008	1.26138	9.12933	4.72304e-22	3.98739e-21	-0.323524	0.799116	9.12933	1.55554e-16	1.1761e-15	-0.110011	0.926581	9.12933	0.0091956	0.0133642
IER5L	-0.38393	0.766347	9.95638	4.7549e-22	4.01136e-21	0.141171	1.1028	9.95638	0.00199835	0.00371121	0.38353	1.30453	9.95638	8.01799e-16	2.94926e-15
CPXM2	-0.646241	0.638943	8.24162	4.82293e-22	4.06579e-21	-0.311547	0.805777	8.24162	4.92153e-05	0.000114978	1.26137	2.39723	8.24162	1.70951e-62	7.38853e-61
STX11	-0.444926	0.734622	7.02787	4.88603e-22	4.11599e-21	-0.0655394	0.955588	7.02787	0.216859	0.268019	0.701403	1.62609	7.02787	3.90763e-39	5.12015e-38
EAF2	-0.416393	0.749296	6.74962	4.97943e-22	4.19162e-21	0.124125	1.08985	6.74962	0.0123507	0.0199384	0.448458	1.36458	6.74962	3.15311e-18	1.33733e-17
ACVR2B	0.52567	1.4396	10.4301	5.13765e-22	4.32167e-21	0.108088	1.0778	10.4301	0.0847696	0.115898	-0.863065	0.549783	10.4301	1.28675e-42	1.95085e-41
CHRD	-0.320961	0.800537	7.58142	5.15507e-22	4.33318e-21	0.0494251	1.03485	7.58142	0.196937	0.246235	0.397541	1.31726	7.58142	6.74031e-24	3.9976e-23
LPPR4	0.513052	1.42707	10.696	5.21874e-22	4.38351e-21	-0.462948	0.725502	10.696	1.54904e-14	9.79933e-14	-0.204937	0.867576	10.696	0.00153359	0.00244005
GAK	-0.235569	0.84935	9.43336	5.33116e-22	4.47469e-21	0.126992	1.09201	9.43336	5.63114e-06	1.48985e-05	0.190052	1.1408	9.43336	1.08803e-10	2.97724e-10
KIFC3	-0.290966	0.817354	7.49352	5.63288e-22	4.72452e-21	0.00439671	1.00305	7.49352	0.899381	0.917049	0.405702	1.32473	7.49352	2.99067e-30	2.48322e-29
NINJ2	-0.418708	0.748094	7.33873	5.681e-22	4.76144e-21	-0.0336685	0.976933	7.33873	0.501016	0.558392	0.628665	1.54613	7.33873	3.18268e-35	3.43569e-34
NDRG4	0.469172	1.38431	11.7022	5.80593e-22	4.86262e-21	-0.486063	0.713971	11.7022	7.98869e-19	7.12889e-18	-0.117091	0.922045	11.7022	0.0483929	0.0637696
PCDH10	0.559199	1.47345	7.12524	5.87496e-22	4.91689e-21	-0.528047	0.693493	7.12524	8.71043e-16	6.18975e-15	-0.197066	0.872323	7.12524	0.00527017	0.00789911
PMS1	0.243148	1.18357	7.07845	5.91083e-22	4.94333e-21	-0.101375	0.932144	7.07845	0.000466825	0.00095822	-0.229473	0.852946	7.07845	3.57325e-14	1.19414e-13
PARVG	-0.372171	0.772619	6.68215	6.26185e-22	5.23312e-21	-0.0768212	0.948144	6.68215	0.0841955	0.115208	0.611376	1.52772	6.68215	1.75738e-42	2.63675e-41
PTTG1IP	-0.305851	0.808965	9.97972	6.44441e-22	5.38181e-21	0.184253	1.13623	9.97972	3.96019e-07	1.20175e-06	0.22503	1.1688	9.97972	4.54436e-09	1.12257e-08
SLC31A1	0.46021	1.37574	9.14187	6.4596e-22	5.3906e-21	-0.344202	0.787744	9.14187	2.60171e-10	1.10145e-09	-0.263517	0.833055	9.14187	5.48178e-06	1.07784e-05
TSHZ2	0.511316	1.42535	9.84487	6.59612e-22	5.50056e-21	-0.420353	0.747242	9.84487	3.3326e-12	1.70576e-11	-0.250251	0.84075	9.84487	0.000105226	0.000186623
VEGFB	-0.31011	0.80658	10.2882	6.75408e-22	5.62824e-21	0.293108	1.22528	10.2882	9.01147e-16	6.38019e-15	0.108979	1.07846	10.2882	0.00546817	0.00818001
FSTL5	1.32249	2.50097	8.44462	6.86377e-22	5.71553e-21	-1.4994	0.3537	8.44462	2.39543e-22	2.83125e-21	-0.185061	0.879612	8.44462	0.269551	0.311412
NUDT11	0.394486	1.31447	9.37911	6.9877e-22	5.81455e-21	-0.0135502	0.990652	9.37911	0.77426	0.809251	-0.541533	0.687041	9.37911	3.5161e-29	2.74996e-28
CRYZL1	0.376859	1.29851	8.84538	7.07473e-22	5.88274e-21	-0.202323	0.86915	8.84538	6.54684e-06	1.71581e-05	-0.304979	0.809454	8.84538	1.07336e-10	2.93847e-10
SELPLG	-0.496343	0.708901	8.54583	7.25567e-22	6.02887e-21	-0.03576	0.975518	8.54583	0.547575	0.602676	0.740574	1.67084	8.54583	1.36622e-34	1.43472e-33
SEC13	-0.232738	0.851018	11.0645	7.47486e-22	6.20655e-21	0.210593	1.15716	11.0645	1.63751e-14	1.03364e-13	0.0923113	1.06608	11.0645	0.00172497	0.00272992
KIF4A	-0.624294	0.648737	8.07929	7.62365e-22	6.32555e-21	1.45447	2.74055	8.07929	2.79443e-109	1.07893e-105	-0.74989	0.594649	8.07929	2.51506e-22	1.36004e-21
ASNSD1	0.27334	1.2086	11.3082	7.77028e-22	6.44261e-21	-0.0568163	0.961383	11.3082	0.0827195	0.11343	-0.322048	0.799934	11.3082	1.73841e-21	9.00136e-21
PHLDA3	-0.451809	0.731126	8.8202	7.80815e-22	6.46937e-21	0.050403	1.03555	8.8202	0.352036	0.41155	0.581107	1.496	8.8202	1.52881e-25	9.84881e-25
LRRK1	-0.322847	0.799491	7.02406	8.08093e-22	6.6906e-21	-0.146934	0.903168	7.02406	0.000138931	0.000305764	0.620387	1.53729	7.02406	1.35536e-59	4.81567e-58
NPAT	0.339067	1.26494	8.25736	8.22547e-22	6.8054e-21	-0.173639	0.886603	8.25736	1.77784e-05	4.38702e-05	-0.283808	0.82142	8.25736	2.51088e-11	7.10916e-11
PYGB	0.334657	1.26108	10.2429	8.35638e-22	6.90878e-21	-0.247022	0.842634	10.2429	4.98747e-10	2.05514e-09	-0.195299	0.873392	10.2429	3.81485e-06	7.60278e-06
IFI27	-0.833144	0.561305	10.9001	8.44631e-22	6.97815e-21	-0.127052	0.9157	10.9001	0.203574	0.253411	1.31826	2.49365	10.9001	5.52799e-39	7.19446e-38
SNRPN	0.543887	1.45789	8.986	8.80722e-22	7.27114e-21	-0.57765	0.670054	8.986	1.38336e-19	1.31017e-18	-0.119835	0.920293	8.986	0.0827655	0.105118
EEF1D	-0.243232	0.84485	11.8779	8.8411e-22	7.29391e-21	0.12887	1.09344	11.8779	9.08918e-06	2.3303e-05	0.198761	1.14771	11.8779	7.76437e-11	2.13977e-10
GABRG1	0.727704	1.656	5.69497	8.90331e-22	7.34e-21	-0.761907	0.589716	5.69497	4.74606e-19	4.28143e-18	-0.172638	0.887219	5.69497	0.0617543	0.0801457
LAIR1	-0.420205	0.747318	7.7823	9.40665e-22	7.74945e-21	-0.103782	0.93059	7.7823	0.03955	0.0576091	0.709398	1.63512	7.7823	1.20138e-44	1.99079e-43
SLPI	-0.437788	0.738266	6.23255	9.45022e-22	7.77981e-21	0.215908	1.16143	6.23255	3.70671e-05	8.81256e-05	0.375734	1.2975	6.23255	8.1023e-12	2.3474e-11
PARVB	-0.37251	0.772438	7.95023	9.46448e-22	7.78601e-21	0.18317	1.13538	7.95023	3.91192e-05	9.2681e-05	0.320318	1.24861	7.95023	7.3903e-12	2.14649e-11
KIF3B	0.34813	1.27291	9.08907	9.82905e-22	8.08019e-21	-0.262373	0.833715	9.08907	2.25918e-10	9.61002e-10	-0.197099	0.872303	9.08907	7.66838e-06	1.48982e-05
CREB3L2	-0.333034	0.793865	7.2298	9.91728e-22	8.14694e-21	-0.0099511	0.993126	7.2298	0.803669	0.835554	0.48116	1.39587	7.2298	3.75044e-32	3.48926e-31
CDC14B	-0.339504	0.790313	6.48387	9.95507e-22	8.17219e-21	-0.00566569	0.996081	6.48387	0.889579	0.908801	0.485485	1.40006	6.48387	1.7689e-31	1.58585e-30
C5AR1	-0.469549	0.72219	6.45414	1.00043e-21	8.20676e-21	-0.132879	0.91201	6.45414	0.0183752	0.0286884	0.811663	1.75523	6.45414	6.35379e-47	1.17005e-45
LCP2	-0.537534	0.688948	8.7569	1.024e-21	8.39417e-21	-0.252758	0.83929	8.7569	8.56498e-05	0.000193501	1.04203	2.05913	8.7569	1.82426e-60	6.77258e-59
TRO	0.363268	1.28634	10.1141	1.0289e-21	8.42842e-21	-0.1124	0.925048	10.1141	0.00993309	0.0163268	-0.386632	0.764913	10.1141	1.42881e-17	5.84388e-17
CSRP2	-0.427001	0.743806	10.5796	1.05053e-21	8.59947e-21	0.410964	1.32957	10.5796	3.5194e-16	2.59817e-15	0.141789	1.10327	10.5796	0.00898422	0.0130796
CMTM6	-0.312597	0.805191	9.97006	1.06105e-21	8.67944e-21	-0.103781	0.930591	9.97006	0.00567107	0.00976338	0.557532	1.47175	9.97006	3.62917e-50	7.77017e-49
DYNC1LI1	0.309584	1.23935	9.38824	1.06654e-21	8.71826e-21	-0.159765	0.895171	9.38824	1.61069e-05	3.99929e-05	-0.257758	0.836387	9.38824	3.63232e-11	1.02194e-10
ANKMY2	0.324651	1.25236	8.88405	1.0684e-21	8.72725e-21	-0.270077	0.829275	8.88405	2.33857e-12	1.21907e-11	-0.155325	0.89793	8.88405	0.000162273	0.000282224
ARHGAP26	0.440966	1.35751	8.57209	1.07958e-21	8.81238e-21	-0.547393	0.684255	8.57209	1.69263e-26	2.6968e-25	-0.00851452	0.994116	8.57209	0.879511	0.895751
MYO1E	-0.397001	0.759435	6.99175	1.10009e-21	8.97345e-21	-0.318499	0.801904	6.99175	1.43754e-11	6.8551e-11	0.91742	1.88873	6.99175	1.48856e-91	7.18416e-89
LPHN3	0.51957	1.43353	9.68925	1.11661e-21	9.10178e-21	-0.235238	0.849545	9.68925	0.000158386	0.000346736	-0.469475	0.722228	9.68925	6.20993e-13	1.92325e-12
PTPRE	-0.450664	0.731706	7.91198	1.141e-21	9.29413e-21	-0.272678	0.827782	7.91198	4.11879e-07	1.24727e-06	0.941771	1.92088	7.91198	1.01299e-71	8.09203e-70
GPR22	1.02688	2.03761	8.22031	1.1805e-21	9.60911e-21	-0.446238	0.733954	8.22031	0.000291793	0.000617669	-0.948827	0.518053	8.22031	1.85041e-13	5.92572e-13
BOC	-0.399632	0.758051	6.48531	1.18239e-21	9.61772e-21	-0.269978	0.829332	6.48531	1.50003e-08	5.29884e-08	0.866724	1.82352	6.48531	2.94478e-78	3.78993e-76
HERC6	-0.545643	0.685086	6.3312	1.18386e-21	9.62291e-21	-0.198667	0.871356	6.3312	0.0024323	0.00446204	0.992822	1.99007	6.3312	2.6737e-52	6.33323e-51
DHX57	0.256782	1.19481	7.59796	1.18694e-21	9.64119e-21	0.0555522	1.03926	7.59796	0.0721427	0.100075	-0.424681	0.745003	7.59796	1.6991e-42	2.55262e-41
PDE4A	-0.320903	0.800568	7.06567	1.20435e-21	9.77576e-21	-0.0421256	0.971223	7.06567	0.27556	0.33141	0.500119	1.41433	7.06567	1.81269e-37	2.19398e-36
CEACAM4	-0.327042	0.797169	6.30805	1.23358e-21	1.0006e-20	0.0956538	1.06855	6.30805	0.0150151	0.0238116	0.354286	1.27835	6.30805	4.14924e-18	1.74512e-17
MTMR2	0.342815	1.26823	9.47583	1.23925e-21	1.00449e-20	-0.127946	0.915133	9.47583	0.00189295	0.00352679	-0.340335	0.789858	9.47583	2.34546e-15	8.398e-15
MPDZ	0.333244	1.25984	9.94065	1.26424e-21	1.02402e-20	-0.316488	0.803022	9.94065	1.00495e-15	7.07621e-15	-0.11541	0.92312	9.94065	0.00652645	0.00966328
PRAM1	-0.358207	0.780133	7.78495	1.26511e-21	1.02402e-20	0.0176372	1.0123	7.78495	0.682802	0.728796	0.485751	1.40031	7.78495	4.04622e-28	3.00817e-27
SP4	0.293822	1.22588	7.49975	1.3062e-21	1.05654e-20	0.0607144	1.04298	7.49975	0.0862091	0.117685	-0.482744	0.715615	7.49975	8.12141e-42	1.19227e-40
C17orf62	-0.30309	0.810515	9.77584	1.33161e-21	1.07634e-20	0.342433	1.26789	9.77584	6.6933e-22	7.72196e-21	0.0437608	1.0308	9.77584	0.257879	0.29945
FTL	-0.38111	0.767846	12.6816	1.3356e-21	1.07882e-20	-0.0393665	0.973082	12.6816	0.391474	0.450874	0.581993	1.49692	12.6816	7.86187e-36	8.75616e-35
FLJ33360	0.485375	1.39995	7.03385	1.38668e-21	1.1193e-20	-0.312115	0.80546	7.03385	7.64224e-08	2.50127e-07	-0.335011	0.792778	7.03385	5.02662e-08	1.15248e-07
ZFAND1	0.342707	1.26813	10.3618	1.39513e-21	1.12534e-20	-0.198004	0.871756	10.3618	1.42351e-06	4.04825e-06	-0.261625	0.834148	10.3618	1.54819e-09	3.94125e-09
SLITRK3	0.881909	1.84281	6.19799	1.40775e-21	1.13472e-20	-0.86193	0.550216	6.19799	1.46258e-16	1.10653e-15	-0.278105	0.824673	6.19799	0.0133872	0.0190333
AKNA	-0.36972	0.773933	6.81315	1.42146e-21	1.14498e-20	0.024525	1.01714	6.81315	0.58239	0.635738	0.494275	1.40861	6.81315	2.93395e-27	2.08875e-26
ARMC2	0.318886	1.24737	6.39141	1.47668e-21	1.18863e-20	-0.333544	0.793585	6.39141	7.97662e-19	7.12361e-18	-0.0760222	0.94867	6.39141	0.0618528	0.0802376
KAZALD1	-0.438441	0.737932	7.20253	1.52315e-21	1.22519e-20	-0.0524534	0.964295	7.20253	0.321563	0.380301	0.677577	1.59945	7.20253	1.24478e-36	1.45492e-35
KIAA1586	0.365098	1.28797	7.65663	1.53184e-21	1.23132e-20	0.0448238	1.03156	7.65663	0.309066	0.36702	-0.565514	0.675715	7.65663	8.44573e-37	9.97215e-36
ARIH1	0.231478	1.17404	8.90809	1.57831e-21	1.26779e-20	-0.12167	0.919123	8.90809	1.2099e-05	3.05655e-05	-0.190245	0.876457	8.90809	7.84232e-11	2.15971e-10
CD19	-0.79856	0.574923	7.69863	1.60213e-21	1.28603e-20	0.207903	1.15501	7.69863	0.0309076	0.0461642	0.893857	1.85814	7.69863	3.49636e-19	1.57704e-18
WDR7	0.323324	1.25121	10.153	1.60989e-21	1.29137e-20	-0.337001	0.791685	10.153	1.14811e-18	1.0113e-17	-0.0784088	0.947102	10.153	0.0577082	0.0752487
NETO1	0.568268	1.48274	7.14067	1.61892e-21	1.29771e-20	-0.246405	0.842994	7.14067	0.000314996	0.000664711	-0.525679	0.694632	7.14067	2.0872e-13	6.65822e-13
ZNF641	0.309154	1.23898	8.41353	1.65427e-21	1.32514e-20	-0.153218	0.899242	8.41353	3.76508e-05	8.9385e-05	-0.264492	0.832492	8.41353	1.25287e-11	3.59921e-11
AGGF1	0.290503	1.22307	8.5478	1.67701e-21	1.34156e-20	-0.210642	0.864153	8.5478	1.33841e-09	5.28203e-09	-0.173779	0.886517	8.5478	2.54931e-06	5.16604e-06
MARK2	-0.239143	0.847248	8.29007	1.67709e-21	1.34156e-20	0.307851	1.23786	8.29007	3.02033e-28	5.4578e-27	-0.0077066	0.994672	8.29007	0.801174	0.825476
HDAC9	0.376554	1.29824	6.85239	1.72879e-21	1.38196e-20	-0.311251	0.805943	6.85239	4.17528e-12	2.11189e-11	-0.182405	0.881233	6.85239	0.000144716	0.00025298
MARCKS	0.318496	1.24703	13.7397	1.76234e-21	1.40781e-20	-0.189219	0.87708	13.7397	7.50709e-07	2.19971e-06	-0.237308	0.848327	13.7397	4.18154e-09	1.0349e-08
SLC25A36	0.346942	1.27186	10.5372	1.77682e-21	1.41839e-20	-0.133095	0.911873	10.5372	0.00146424	0.00277811	-0.340386	0.78983	10.5372	6.4363e-15	2.23879e-14
CEBPD	-0.687751	0.620821	10.8917	1.82416e-21	1.45518e-20	-0.551958	0.682094	10.8917	1.80992e-11	8.529e-11	1.58953	3.00951	10.8917	2.06551e-90	8.86104e-88
KLK1	-0.700081	0.615538	6.39277	1.83255e-21	1.46087e-20	0.610019	1.52628	6.39277	2.60363e-13	1.48707e-12	0.303971	1.23454	6.39277	0.000670418	0.00110273
TESK2	-0.3053	0.809274	6.93698	1.85214e-21	1.47547e-20	0.0823767	1.05876	6.93698	0.025509	0.0387401	0.33849	1.26443	6.93698	8.88582e-19	3.89865e-18
ETHE1	-0.301655	0.811321	8.8069	1.86507e-21	1.48475e-20	-0.0185812	0.987203	8.8069	0.610621	0.661816	0.446553	1.36278	8.8069	2.37061e-33	2.35496e-32
SKAP1	-0.665028	0.630677	7.80547	1.88028e-21	1.49583e-20	0.0728835	1.05182	7.80547	0.364916	0.424465	0.856809	1.81103	7.80547	3.57271e-25	2.25396e-24
RRP9	-0.310507	0.806358	8.79765	1.88625e-21	1.49955e-20	0.305752	1.23606	8.79765	1.06159e-16	8.14331e-16	0.0953608	1.06833	8.79765	0.016349	0.0229651
THAP11	-0.281473	0.822751	8.97345	1.89721e-21	1.50723e-20	0.424823	1.34241	8.97345	4.09419e-39	1.38259e-37	-0.0791333	0.946626	8.97345	0.0280052	0.0380867
N4BP2	0.423824	1.34148	9.42512	1.96612e-21	1.5609e-20	0.00661291	1.00459	9.42512	0.897435	0.915294	-0.605547	0.657222	9.42512	5.60579e-31	4.87477e-30
LMBR1L	0.309218	1.23904	10.0076	1.97315e-21	1.56541e-20	-0.266259	0.831473	10.0076	5.24927e-13	2.90781e-12	-0.137825	0.908888	10.0076	0.000484149	0.000806775
DOCK3	0.548478	1.46254	8.23778	1.98514e-21	1.57385e-20	-0.520653	0.697056	8.23778	1.42015e-15	9.85594e-15	-0.190226	0.876468	8.23778	0.00669907	0.00990874
MRPL52	-0.309125	0.807131	8.97105	2.04636e-21	1.62127e-20	0.3699	1.29226	8.97105	2.6233e-24	3.55388e-23	0.0214784	1.015	8.97105	0.587883	0.627367
DOK2	-0.36503	0.776453	7.09338	2.04956e-21	1.6227e-20	-0.0105101	0.992741	7.09338	0.812063	0.842239	0.526941	1.44087	7.09338	1.31254e-31	1.18312e-30
DUSP2	-0.555603	0.680373	8.1503	2.11171e-21	1.67035e-20	-0.12439	0.917392	8.1503	0.0643122	0.0900647	0.92359	1.89683	8.1503	1.98925e-42	2.9731e-41
CHAF1A	-0.49705	0.708554	8.35245	2.11264e-21	1.67035e-20	1.12296	2.17793	8.35245	3.22879e-98	2.87685e-95	-0.557734	0.679369	8.35245	3.6285e-19	1.63473e-18
RAI14	-0.529654	0.692721	8.39171	2.1245e-21	1.67859e-20	-0.173236	0.886851	8.39171	0.00681982	0.0115657	0.941741	1.92084	8.39171	4.66763e-49	9.38631e-48
CARD6	-0.447675	0.733223	7.80009	2.15298e-21	1.69993e-20	-0.385443	0.765544	7.80009	5.54288e-13	3.06313e-12	1.064	2.09072	7.80009	1.47041e-96	1.13545e-93
ZNF423	0.451567	1.36752	8.95878	2.16318e-21	1.70682e-20	-0.255778	0.837536	8.95878	2.54937e-06	7.0241e-06	-0.350473	0.784327	8.95878	9.72988e-10	2.50782e-09
RAB11FIP4	0.448171	1.36431	10.334	2.16859e-21	1.70992e-20	-0.119825	0.9203	10.334	0.0271336	0.0409764	-0.498128	0.708025	10.334	8.2518e-19	3.62597e-18
DCTN6	0.31472	1.24377	10.7932	2.18419e-21	1.72046e-20	-0.262562	0.833606	10.7932	2.95301e-12	1.51971e-11	-0.149737	0.901415	10.7932	0.000197246	0.000340948
CDCA4	-0.417472	0.748735	7.4845	2.18492e-21	1.72046e-20	0.889468	1.85249	7.4845	8.79911e-85	2.99765e-82	-0.408221	0.753552	7.4845	9.10492e-15	3.14531e-14
CD1D	-0.412896	0.751114	5.97784	2.19396e-21	1.7264e-20	-0.0709856	0.951987	5.97784	0.155756	0.199616	0.662307	1.58261	5.97784	2.68671e-39	3.54443e-38
KIAA1549	0.395618	1.31551	10.4441	2.23373e-21	1.75651e-20	0.0997445	1.07158	10.4441	0.0372814	0.054669	-0.670171	0.628432	10.4441	4.04272e-44	6.56759e-43
CD200	0.353429	1.27759	11.302	2.24306e-21	1.76264e-20	-0.191175	0.875892	11.302	7.18782e-06	1.87135e-05	-0.284414	0.821075	11.302	2.274e-10	6.09717e-10
PXK	0.320565	1.24882	9.58648	2.24637e-21	1.76405e-20	-0.451384	0.731341	9.58648	1.02712e-33	2.62051e-32	0.053747	1.03796	9.58648	0.191238	0.227377
TAF2	0.310023	1.23973	9.79689	2.2759e-21	1.78602e-20	-0.0916698	0.938436	9.79689	0.0145594	0.0231713	-0.334735	0.79293	9.79689	8.88892e-18	3.6811e-17
SLC26A10	0.51955	1.43351	9.3639	2.30761e-21	1.80969e-20	-0.255115	0.83792	9.3639	4.72428e-05	0.000110705	-0.447158	0.733486	9.3639	1.10648e-11	3.18735e-11
PODN	-0.534332	0.690478	6.57953	2.36988e-21	1.85726e-20	-0.347834	0.785763	6.57953	6.2284e-08	2.05772e-07	1.14412	2.21012	6.57953	1.28218e-74	1.26936e-72
BANF1	-0.33201	0.794429	10.1889	2.40401e-21	1.88274e-20	0.523769	1.43771	10.1889	9.60051e-43	3.83615e-41	-0.118761	0.920978	10.1889	0.00525258	0.0078759
RAB1B	-0.27112	0.828676	8.70146	2.45809e-21	1.92379e-20	0.223037	1.16719	8.70146	6.36208e-12	3.14923e-11	0.132525	1.09621	8.70146	0.000133223	0.000233594
SMYD2	0.331941	1.25871	10.4181	2.51534e-21	1.96726e-20	-0.205598	0.867179	10.4181	2.71712e-07	8.39042e-07	-0.237915	0.84797	10.4181	1.82458e-08	4.32014e-08
BIVM	0.43117	1.34833	9.45682	2.52098e-21	1.97035e-20	-0.154248	0.8986	9.45682	0.00312568	0.00561924	-0.435535	0.73942	9.45682	1.2035e-15	4.38508e-15
CXCL13	-0.854269	0.553145	5.8177	2.62114e-21	2.04653e-20	-0.00554059	0.996167	5.8177	0.957396	0.965518	1.21182	2.31629	5.8177	2.4164e-30	2.01651e-29
BCLAF1	0.336057	1.2623	10.7676	2.62199e-21	2.04653e-20	-0.158276	0.896095	10.7676	9.78156e-05	0.000219233	-0.296788	0.814063	10.7676	3.29806e-12	9.80027e-12
MRPS34	-0.244285	0.844234	11.5086	2.79583e-21	2.18075e-20	0.387282	1.30793	11.5086	4.74339e-43	1.94832e-41	-0.0895189	0.939836	11.5086	0.00430378	0.00652752
PMM2	-0.298779	0.81294	8.29597	2.86497e-21	2.23317e-20	0.280116	1.21429	8.29597	4.1591e-15	2.77665e-14	0.107557	1.0774	8.29597	0.00505045	0.00758451
TEAD2	-0.330029	0.795521	6.53733	2.88571e-21	2.24782e-20	-0.114083	0.923969	6.53733	0.00436001	0.00764741	0.593685	1.5091	6.53733	5.71743e-50	1.20848e-48
NUDT5	-0.302935	0.810602	9.95153	2.95263e-21	2.29841e-20	0.412456	1.33095	9.95153	2.80548e-31	6.2492e-30	-0.0349763	0.976048	9.95153	0.369623	0.41502
USF2	-0.234209	0.850151	8.04053	3.12551e-21	2.4299e-20	0.19154	1.14198	8.04053	9.61721e-12	4.66679e-11	0.115752	1.08354	8.04053	0.000116575	0.000205649
LRRTM4	0.940508	1.9192	8.04309	3.12574e-21	2.4299e-20	-1.02567	0.49118	8.04309	4.26293e-20	4.181e-19	-0.177192	0.884423	8.04309	0.143253	0.174817
ARV1	0.312761	1.24208	8.72211	3.16522e-21	2.45893e-20	-0.217428	0.860097	8.72211	7.99066e-09	2.90326e-08	-0.197582	0.872011	8.72211	7.88276e-07	1.65951e-06
MAP4K2	-0.333613	0.793547	7.30353	3.38271e-21	2.62614e-20	0.163284	1.11983	7.30353	5.36456e-05	0.000124624	0.287723	1.22071	7.30353	1.21756e-11	3.50125e-11
KIAA1598	0.368025	1.29059	10.1251	3.62957e-21	2.8159e-20	-0.259827	0.835188	10.1251	4.86902e-09	1.82046e-08	-0.228031	0.853799	10.1251	1.32998e-06	2.75633e-06
C14orf80	-0.354387	0.782202	8.26401	3.74983e-21	2.90724e-20	0.548117	1.46218	8.26401	1.41472e-40	5.05764e-39	-0.114484	0.923712	8.26401	0.0121437	0.0173784
NFKBIA	-0.425214	0.744728	11.8459	3.76927e-21	2.92036e-20	-0.12205	0.918881	11.8459	0.0183305	0.0286341	0.73695	1.66665	11.8459	8.40957e-46	1.46258e-44
PHF8	-0.310453	0.806389	7.13184	3.78028e-21	2.92694e-20	0.370215	1.29255	7.13184	7.73848e-24	1.00827e-22	0.0229999	1.01607	7.13184	0.565889	0.606972
RNF152	0.379235	1.30065	6.73495	3.79553e-21	2.93678e-20	-0.381709	0.767528	6.73495	3.60965e-17	2.8657e-16	-0.107182	0.9284	6.73495	0.0283109	0.0384799
TMEM134	-0.273311	0.827419	9.38393	3.90606e-21	3.02028e-20	0.141795	1.10328	9.38393	1.89131e-05	4.65216e-05	0.226716	1.17017	9.38393	7.89902e-11	2.17429e-10
ITPR3	-0.549891	0.683072	7.87985	3.96937e-21	3.06719e-20	-0.457541	0.728227	7.87985	4.63524e-12	2.32726e-11	1.2891	2.44376	7.87985	8.68068e-92	4.57038e-89
GPSM3	-0.384893	0.765836	8.57159	4.07761e-21	3.14873e-20	0.0757461	1.05391	8.57159	0.106392	0.141975	0.458252	1.37388	8.57159	3.29068e-21	1.67322e-20
STH	0.476695	1.39155	8.57854	4.14456e-21	3.1983e-20	-0.12211	0.918843	8.57854	0.0355195	0.0523171	-0.53582	0.689767	8.57854	5.69351e-19	2.53159e-18
OSBPL8	0.323429	1.2513	9.17262	4.1938e-21	3.23414e-20	-0.21038	0.86431	9.17262	7.66145e-08	2.50685e-07	-0.22054	0.858244	9.17262	1.03554e-07	2.33086e-07
SLC29A4	0.432372	1.34945	9.66193	4.2051e-21	3.2407e-20	-0.160628	0.894636	9.66193	0.00226713	0.00417889	-0.430077	0.742222	9.66193	4.74035e-15	1.66185e-14
UBE4B	0.335529	1.26184	9.98096	4.24653e-21	3.27045e-20	-0.289454	0.818212	9.98096	7.34106e-13	4.01092e-12	-0.14895	0.901907	9.98096	0.000566331	0.000937586
CTNNBIP1	0.335384	1.26171	11.7338	4.25103e-21	3.27174e-20	-0.217253	0.860202	11.7338	8.72205e-08	2.83546e-07	-0.229706	0.852809	11.7338	9.11222e-08	2.05985e-07
STAB2	-0.613591	0.653568	6.68253	4.41039e-21	3.39089e-20	0.299891	1.23105	6.68253	5.76954e-05	0.000133444	0.529667	1.4436	6.68253	1.33047e-11	3.8174e-11
RFX3	0.324102	1.25189	8.20532	4.4117e-21	3.39089e-20	0.00592354	1.00411	8.20532	0.880989	0.901537	-0.464039	0.724954	8.20532	1.41784e-30	1.20138e-29
TRA2A	0.350648	1.27513	9.54762	4.56114e-21	3.50342e-20	-0.123824	0.917752	9.54762	0.00374913	0.00664111	-0.356013	0.781321	9.54762	1.30062e-15	4.73151e-15
IL6	-0.78895	0.578765	7.09557	4.65877e-21	3.57605e-20	-0.33106	0.794952	7.09557	0.000566865	0.0011483	1.48465	2.79849	7.09557	1.35863e-54	3.64786e-53
CNKSR2	0.498431	1.41268	9.01621	4.77667e-21	3.66412e-20	-0.208345	0.865529	9.01621	0.000597665	0.00120585	-0.469798	0.722066	9.01621	1.36885e-13	4.41778e-13
CCDC85B	-0.345434	0.787071	9.11675	4.82649e-21	3.69988e-20	0.0281629	1.01971	9.11675	0.504582	0.562032	0.455921	1.37166	9.11675	6.77881e-26	4.46131e-25
NADSYN1	-0.290609	0.817557	8.71835	4.99906e-21	3.82964e-20	-0.00815548	0.994363	8.71835	0.818418	0.847692	0.419273	1.33725	8.71835	5.70796e-31	4.95617e-30
CST7	-0.497462	0.708352	6.24768	5.02774e-21	3.84906e-20	0.00336899	1.00234	6.24768	0.95582	0.964164	0.698276	1.62256	6.24768	2.74837e-29	2.15826e-28
IFI16	-0.609149	0.655583	9.84942	5.04932e-21	3.86303e-20	-0.51119	0.701644	9.84942	3.42714e-12	1.75338e-11	1.43289	2.69987	9.84942	5.50818e-92	3.03815e-89
SFRP2	-0.954781	0.51592	6.32273	5.08302e-21	3.88625e-20	0.039699	1.0279	6.32273	0.733779	0.7745	1.30294	2.46731	6.32273	1.16493e-27	8.44922e-27
FAM126A	-0.332847	0.793968	5.9517	5.28157e-21	4.03538e-20	-0.134413	0.911041	5.9517	0.000926516	0.00181067	0.620458	1.53736	5.9517	2.70836e-53	6.76099e-52
CRTAP	-0.412636	0.75125	7.68489	5.33341e-21	4.0723e-20	-0.270143	0.829237	7.68489	6.80205e-08	2.23747e-07	0.885261	1.8471	7.68489	1.85772e-73	1.69433e-71
STAB1	-0.415358	0.749834	7.96435	5.36096e-21	4.09064e-20	-0.29587	0.814581	7.96435	4.09685e-09	1.54221e-08	0.917951	1.88943	7.96435	7.90361e-79	1.05227e-76
ST6GALNAC4	-0.269661	0.829514	7.85907	5.42116e-21	4.13386e-20	0.161112	1.11815	7.85907	8.79193e-07	2.5555e-06	0.199905	1.14862	7.85907	7.62993e-09	1.85511e-08
GNGT2	-0.359263	0.779563	6.20279	5.48189e-21	4.17741e-20	0.0133501	1.0093	6.20279	0.761354	0.798396	0.492048	1.40644	6.20279	8.16161e-28	5.9494e-27
PVRL1	0.37782	1.29938	8.59521	5.72618e-21	4.3607e-20	-0.237276	0.848345	8.59521	2.35186e-07	7.30731e-07	-0.267141	0.830965	8.59521	3.75984e-08	8.71354e-08
ZNF10	0.337272	1.26337	8.49498	5.73844e-21	4.36717e-20	-0.0429302	0.970681	8.49498	0.2983	0.355657	-0.427843	0.743372	8.49498	7.57726e-24	4.47793e-23
MAP1LC3B	0.338474	1.26442	11.1478	5.82327e-21	4.42882e-20	-0.441191	0.736526	11.1478	3.25917e-28	5.85286e-27	0.0170417	1.01188	11.1478	0.697738	0.731261
JMJD6	-0.365267	0.776325	8.51231	5.95129e-21	4.52322e-20	0.483571	1.3982	8.51231	4.22463e-29	8.11508e-28	-0.0267525	0.981627	8.51231	0.572167	0.612798
TCF7	-0.483603	0.715189	8.22764	6.00179e-21	4.55861e-20	0.169707	1.12483	8.22764	0.00407966	0.00717939	0.492198	1.40659	8.22764	1.34084e-15	4.8732e-15
LMOD1	-0.331843	0.794521	7.38731	6.04995e-21	4.59217e-20	-0.147573	0.902768	7.38731	0.000268093	0.000570307	0.633799	1.55165	7.38731	4.4878e-56	1.29309e-54
C1orf52	0.267142	1.20342	9.9542	6.07757e-21	4.61012e-20	-0.105841	0.929263	9.9542	0.00117841	0.00226435	-0.258327	0.836057	9.9542	3.54035e-14	1.18349e-13
CD28	-0.540593	0.687488	6.14395	6.13697e-21	4.65213e-20	-0.036252	0.975185	6.14395	0.584069	0.637331	0.803574	1.74542	6.14395	8.77609e-33	8.42898e-32
PRMT2	0.314836	1.24387	10.2809	6.2589e-21	4.74145e-20	-0.344863	0.787383	10.2809	5.55284e-20	5.40492e-19	-0.0576136	0.960852	10.2809	0.158182	0.191155
PRPF8	0.31757	1.24623	12.248	6.26376e-21	4.74204e-20	-0.106895	0.928584	12.248	0.005906	0.0101392	-0.328312	0.796468	12.248	4.76344e-16	1.78329e-15
EHD4	-0.380719	0.768055	8.70774	6.29268e-21	4.76081e-20	-0.287877	0.819107	8.70774	4.40717e-10	1.8225e-09	0.860103	1.81517	8.70774	8.74427e-83	1.74629e-80
RABEP2	-0.237217	0.84838	7.40358	6.40083e-21	4.83948e-20	0.0158726	1.01106	7.40358	0.58508	0.638194	0.316979	1.24572	7.40358	2.22568e-26	1.50497e-25
FOXC2	-0.386856	0.764794	8.2426	6.65721e-21	5.03004e-20	0.184254	1.13623	8.2426	9.56895e-05	0.000214717	0.33935	1.26519	8.2426	7.55991e-12	2.19355e-11
POLR2H	-0.280065	0.823554	11.0571	6.71797e-21	5.07264e-20	0.356295	1.28013	11.0571	8.73809e-27	1.41954e-25	-0.00427707	0.99704	11.0571	0.906374	0.919633
SLC12A7	-0.355286	0.781715	7.43939	6.75522e-21	5.09744e-20	0.0930515	1.06662	7.43939	0.0324778	0.0482791	0.397064	1.31683	7.43939	1.4134e-18	6.13163e-18
ENOX1	0.505785	1.4199	9.61788	6.80874e-21	5.13448e-20	0.0341803	1.02397	9.61788	0.581581	0.634976	-0.752127	0.593727	9.61788	9.8175e-33	9.39802e-32
NECAP2	-0.30877	0.80733	9.10972	7.09779e-21	5.34897e-20	-0.0467048	0.968145	9.10972	0.217454	0.268612	0.488131	1.40263	9.10972	3.95308e-37	4.72047e-36
ELK4	-0.228512	0.853515	7.82325	7.1162e-21	5.35936e-20	-0.0284785	0.980454	7.82325	0.309646	0.367595	0.354427	1.27848	7.82325	1.13261e-35	1.25062e-34
ANKZF1	0.333963	1.26047	9.13979	7.23417e-21	5.44467e-20	-0.221579	0.857626	9.13979	4.97919e-08	1.65821e-07	-0.222849	0.856872	9.13979	2.28947e-07	5.01873e-07
SCN7A	0.647284	1.56622	7.03786	7.3223e-21	5.50742e-20	-1.08961	0.469887	7.03786	6.1742e-48	3.12296e-46	0.308324	1.23827	7.03786	0.000233736	0.00040127
TIE1	-0.453123	0.73046	7.59236	7.3384e-21	5.51594e-20	-0.150371	0.901019	7.59236	0.00674115	0.0114474	0.808095	1.7509	7.59236	5.45997e-48	1.04018e-46
OAS3	-0.473104	0.720413	7.67839	7.45187e-21	5.5976e-20	-0.0170166	0.988274	7.67839	0.769521	0.805327	0.68676	1.60966	7.67839	4.30814e-31	3.77467e-30
CCL23	-0.3478	0.785781	5.34024	7.47409e-21	5.61065e-20	0.0324161	1.02272	5.34024	0.447658	0.506914	0.454492	1.3703	5.34024	3.75991e-25	2.36948e-24
FOXC1	-0.554986	0.680664	7.9316	7.48443e-21	5.61478e-20	-0.166975	0.890708	7.9316	0.014092	0.0225048	0.97047	1.95948	7.9316	5.79077e-46	1.01474e-44
LEMD3	0.291432	1.22385	9.99067	7.62869e-21	5.71929e-20	-0.147596	0.902754	9.99067	3.40484e-05	8.1182e-05	-0.245786	0.843356	9.99067	5.17481e-11	1.43741e-10
FGR	-0.394216	0.760903	6.7298	7.63879e-21	5.72277e-20	-0.0373427	0.974448	6.7298	0.440373	0.499495	0.598219	1.51385	6.7298	4.81153e-34	4.94516e-33
HIST1H2BC	-0.464286	0.724829	7.57169	7.64321e-21	5.72277e-20	0.780266	1.71745	7.57169	1.02719e-47	5.17303e-46	-0.219703	0.858742	7.57169	0.000258861	0.000442435
SPR	-0.457383	0.728306	7.88442	7.65495e-21	5.72786e-20	0.0860279	1.06144	7.88442	0.125341	0.164475	0.549025	1.4631	7.88442	2.8578e-21	1.45887e-20
TRIP10	-0.404065	0.755726	7.41387	7.89125e-21	5.90086e-20	-0.236034	0.849076	7.41387	1.69737e-06	4.79176e-06	0.834918	1.78376	7.41387	1.25004e-66	7.20356e-65
PREB	-0.25576	0.837546	10.0654	8.30722e-21	6.20791e-20	0.282642	1.21642	10.0654	3.30354e-20	3.26492e-19	0.0440108	1.03098	10.0654	0.185881	0.221645
RNF167	0.254656	1.19305	11.5012	8.39494e-21	6.26885e-20	-0.157726	0.896437	11.5012	3.86184e-07	1.17314e-06	-0.182527	0.881158	11.5012	2.77626e-08	6.49775e-08
TMEM37	-0.381289	0.767751	7.36101	8.3996e-21	6.26885e-20	0.0262204	1.01834	7.36101	0.575813	0.629449	0.5087	1.42277	7.36101	3.78042e-26	2.51804e-25
ITGA5	-0.42409	0.745309	8.35063	8.45899e-21	6.30911e-20	-0.161599	0.894034	8.35063	0.00188179	0.00350825	0.779712	1.71679	8.35063	3.98467e-51	8.89295e-50
CEP57	0.355106	1.27908	8.35153	8.57413e-21	6.39087e-20	-0.0691963	0.953169	8.35153	0.112725	0.149632	-0.42356	0.745583	8.35153	5.86008e-21	2.92071e-20
TCOF1	-0.2284	0.853581	9.23778	8.6397e-21	6.4356e-20	0.2484	1.18789	9.23778	1.41305e-19	1.33611e-18	0.0437955	1.03082	9.23778	0.140593	0.171872
HRH1	0.699672	1.62414	7.47135	8.68726e-21	6.46687e-20	-1.0571	0.480596	7.47135	6.75271e-38	2.1754e-36	0.197935	1.14706	7.47135	0.0295695	0.0401246
ITGB2	-0.53992	0.687809	8.9179	8.72819e-21	6.49316e-20	-0.120528	0.919851	8.9179	0.0692048	0.0963576	0.897127	1.86235	8.9179	4.70914e-41	6.71749e-40
SCN3B	0.422985	1.3407	8.47673	8.85082e-21	6.58017e-20	-0.202821	0.86885	8.47673	9.01234e-05	0.000203014	-0.369517	0.774042	8.47673	1.07209e-11	3.09059e-11
SRPK2	0.344274	1.26951	9.45092	8.87665e-21	6.59514e-20	-0.243773	0.844534	9.45092	6.1589e-09	2.27483e-08	-0.212514	0.863032	9.45092	1.8375e-06	3.76504e-06
STARD3NL	0.321862	1.24994	11.8342	9.13794e-21	6.78492e-20	-0.166472	0.891019	11.8342	2.38644e-05	5.79725e-05	-0.267564	0.830721	11.8342	1.06925e-10	2.92863e-10
EFNA4	-0.292874	0.816275	6.63454	9.23801e-21	6.85483e-20	0.0173593	1.01211	6.63454	0.629989	0.679449	0.393859	1.3139	6.63454	1.63992e-26	1.11737e-25
TBCEL	0.304678	1.23514	7.76081	9.24757e-21	6.85753e-20	-0.167143	0.890605	7.76081	7.33197e-06	1.90631e-05	-0.242562	0.845243	7.76081	6.54998e-10	1.70644e-09
LMBR1	0.318833	1.24732	8.80882	9.27848e-21	6.87604e-20	-0.0715952	0.951585	8.80882	0.0677573	0.0944899	-0.369678	0.773955	8.80882	8.30986e-20	3.89531e-19
MATN4	-0.36276	0.777675	6.85988	9.44589e-21	6.99564e-20	0.339756	1.26554	6.85988	9.97233e-15	6.4279e-14	0.130974	1.09503	6.85988	0.00549303	0.00821613
THEM4	0.375753	1.29752	7.99425	9.46814e-21	7.00764e-20	-0.227712	0.853988	7.99425	7.11291e-07	2.08952e-06	-0.274949	0.826479	7.99425	1.46122e-08	3.48975e-08
LONRF3	-0.274333	0.826833	5.91841	9.79273e-21	7.24324e-20	0.0279991	1.0196	5.91841	0.407044	0.466719	0.355762	1.27966	5.91841	1.25349e-24	7.71067e-24
CDT1	-0.573938	0.671781	9.44041	9.9897e-21	7.38422e-20	1.26982	2.41131	9.44041	2.06429e-89	9.9628e-87	-0.613905	0.653426	9.44041	5.92629e-17	2.34922e-16
FCRL5	-0.555103	0.680609	6.1068	1.0132e-20	7.48462e-20	0.186939	1.13835	6.1068	0.0061428	0.0105068	0.57378	1.48842	6.1068	6.85873e-16	2.53817e-15
ZNF706	0.245552	1.18555	10.7135	1.02003e-20	7.53025e-20	-0.193613	0.874413	10.7135	9.32882e-11	4.12112e-10	-0.129437	0.914188	10.7135	4.90302e-05	8.89733e-05
CDC42	0.39904	1.31863	10.596	1.03796e-20	7.6578e-20	-0.477445	0.718249	10.596	1.72209e-23	2.20408e-22	-0.0277798	0.980929	10.596	0.593539	0.632821
ID1	-0.508028	0.703183	8.55894	1.04569e-20	7.7099e-20	-0.25926	0.835517	8.55894	3.14974e-05	7.54571e-05	1.00768	2.01068	8.55894	2.93391e-60	1.07203e-58
LATS2	-0.448686	0.73271	7.99487	1.06024e-20	7.81219e-20	-0.448026	0.733045	7.99487	1.45034e-16	1.09871e-15	1.1356	2.19711	7.99487	1.03502e-108	2.99715e-105
HIST1H2BJ	-0.339533	0.790297	6.07141	1.06124e-20	7.8146e-20	0.549138	1.46321	6.07141	1.37854e-43	5.74375e-42	-0.136591	0.909666	6.07141	0.00199163	0.00312885
SLC30A5	0.276208	1.21101	8.73781	1.09071e-20	8.0265e-20	-0.181327	0.881892	8.73781	7.90169e-08	2.58408e-07	-0.186477	0.878749	8.73781	1.86497e-07	4.1123e-07
OXA1L	-0.295058	0.81504	10.1699	1.15706e-20	8.50933e-20	0.258744	1.19644	10.1699	5.40301e-13	2.98869e-12	0.126269	1.09147	10.1699	0.00101389	0.0016425
ATP8A1	0.442316	1.35878	8.14213	1.167e-20	8.57704e-20	-0.0814249	0.945124	8.14213	0.135362	0.176208	-0.532924	0.691152	8.14213	3.08957e-21	1.57511e-20
GZMB	-0.767925	0.587262	7.53588	1.16787e-20	8.57795e-20	-0.240149	0.846658	7.53588	0.0110914	0.0180641	1.35304	2.55449	7.53588	3.04752e-46	5.42234e-45
C11orf54	0.347178	1.27207	9.13846	1.19994e-20	8.80793e-20	-0.345645	0.786956	9.13846	1.97364e-16	1.48061e-15	-0.10238	0.931495	9.13846	0.0238028	0.0327327
FGD2	-0.26841	0.830234	6.69429	1.22763e-20	9.00203e-20	0.0273453	1.01914	6.69429	0.409036	0.468586	0.348137	1.27292	6.69429	1.62083e-24	9.92812e-24
GJB2	-0.521496	0.696649	5.10303	1.22794e-20	9.00203e-20	0.0110227	1.00767	5.10303	0.864022	0.887231	0.723613	1.65131	5.10303	4.6113e-28	3.41513e-27
FAM78A	-0.512188	0.701158	7.87162	1.2327e-20	9.03119e-20	-0.0430956	0.97057	7.87162	0.495374	0.553187	0.771161	1.70664	7.87162	3.83426e-33	3.76056e-32
CMTM5	-0.573368	0.672046	6.80071	1.26065e-20	9.23014e-20	-0.208965	0.865157	6.80071	0.00308254	0.00555029	1.0435	2.06122	6.80071	1.5754e-49	3.28199e-48
PCDHB14	0.460454	1.37597	9.27201	1.28876e-20	9.43004e-20	-0.187347	0.878219	9.27201	0.000949479	0.00185304	-0.439748	0.737264	9.27201	1.18567e-13	3.83942e-13
DUSP5	-0.613336	0.653683	7.72586	1.32513e-20	9.68998e-20	-0.381957	0.767396	7.72586	3.80491e-07	1.15645e-06	1.29388	2.45187	7.72586	5.12758e-69	3.53528e-67
FMNL2	0.369337	1.29176	9.26158	1.35395e-20	9.89451e-20	-0.459963	0.727005	9.26158	2.76195e-25	4.014e-24	-0.00546453	0.996219	9.26158	0.909956	0.922863
POLR3K	-0.299516	0.812525	9.805	1.36347e-20	9.95388e-20	0.553015	1.46715	9.805	6.09129e-58	4.83256e-56	-0.197415	0.872112	9.805	3.88721e-07	8.39246e-07
COPE	-0.29377	0.815768	9.5566	1.36379e-20	9.95388e-20	0.395739	1.31562	9.5566	1.32621e-29	2.63944e-28	-0.0291654	0.979987	9.5566	0.447907	0.493259
GBP1	-0.650456	0.637079	8.17584	1.36791e-20	9.97763e-20	-0.363567	0.777241	8.17584	5.36512e-06	1.42369e-05	1.32565	2.50646	8.17584	1.11937e-63	5.14509e-62
TMOD4	-0.327763	0.796771	5.76332	1.40279e-20	1.02256e-19	0.144643	1.10546	5.76332	0.000339201	0.000712286	0.300369	1.23146	5.76332	1.22505e-12	3.7322e-12
RGS9	0.775416	1.71168	9.16781	1.41435e-20	1.03034e-19	-0.962368	0.513214	9.16781	4.33163e-25	6.2327e-24	-0.0151896	0.989527	9.16781	0.881025	0.897214
TAL2	0.412514	1.331	7.15222	1.4166e-20	1.03133e-19	-0.206156	0.866844	7.15222	4.86989e-05	0.00011384	-0.351	0.784041	7.15222	4.67931e-11	1.30572e-10
MAFK	-0.254692	0.838166	7.59161	1.43111e-20	1.04124e-19	-0.0643692	0.956363	7.59161	0.0406891	0.0590234	0.431619	1.34875	7.59161	2.55097e-42	3.80282e-41
WDR62	-0.328557	0.796333	6.49103	1.4333e-20	1.04218e-19	0.673696	1.59515	6.49103	1.10242e-73	1.9952e-71	-0.291753	0.816909	6.49103	6.22852e-12	1.81725e-11
VPREB3	-0.508211	0.703094	7.27249	1.43854e-20	1.04533e-19	0.216324	1.16177	7.27249	0.000551282	0.0011183	0.474654	1.38958	7.27249	4.45807e-13	1.39186e-12
OSR2	-0.502638	0.705815	6.43345	1.48099e-20	1.0755e-19	-0.288211	0.818917	6.43345	3.08618e-06	8.43492e-06	1.03254	2.04562	6.43345	1.0258e-64	5.3044e-63
ZCCHC11	0.347233	1.27212	10.0791	1.50221e-20	1.09023e-19	-0.114842	0.923484	10.0791	0.00737883	0.0124319	-0.361264	0.778482	10.0791	5.8922e-16	2.19099e-15
VCAN	-0.726126	0.604525	9.99562	1.50676e-20	1.09285e-19	-0.0124849	0.991383	9.99562	0.88945	0.908768	1.03876	2.05446	9.99562	1.02203e-29	8.20952e-29
VGLL3	-0.414739	0.750155	6.56553	1.53759e-20	1.11452e-19	-0.28927	0.818316	6.56553	1.27696e-08	4.54269e-08	0.909677	1.87862	6.56553	2.39472e-75	2.49892e-73
DDX58	-0.481252	0.716355	7.72512	1.57391e-20	1.14012e-19	-0.205913	0.86699	7.72512	0.000522084	0.00106336	0.910075	1.87914	7.72512	1.31885e-53	3.35742e-52
HBP1	0.31676	1.24553	8.46939	1.59239e-20	1.15279e-19	-0.389815	0.763228	8.46939	1.31609e-24	1.82348e-23	-0.00992301	0.993145	8.46939	0.811083	0.834558
PAPOLG	0.267717	1.2039	8.24087	1.61331e-20	1.16721e-19	-0.0652363	0.955789	8.24087	0.0487699	0.0697669	-0.30467	0.809628	8.24087	6.9021e-19	3.05141e-18
CCL8	-0.67197	0.627649	6.67942	1.61913e-20	1.17069e-19	-0.276662	0.825499	6.67942	0.000848914	0.00167057	1.25856	2.39257	6.67942	1.92438e-52	4.59589e-51
SEC14L2	-0.229667	0.852832	5.95644	1.6253e-20	1.17441e-19	0.0952355	1.06824	5.95644	0.000779047	0.0015412	0.217332	1.16258	5.95644	2.32969e-13	7.39918e-13
HMBOX1	0.485885	1.40044	11.4754	1.67453e-20	1.20923e-19	-0.528525	0.693263	11.4754	2.576e-19	2.37563e-18	-0.0930638	0.93753	11.4754	0.143856	0.175472
TFE3	-0.275077	0.826406	8.14153	1.70797e-20	1.23261e-19	-0.018608	0.987185	8.14153	0.584958	0.638121	0.409075	1.32783	8.14153	4.52747e-32	4.18529e-31
ITPKB	-0.382325	0.7672	7.9703	1.73805e-20	1.25347e-19	-0.249962	0.840919	7.9703	1.04003e-07	3.35003e-07	0.819854	1.76523	7.9703	3.29433e-71	2.46182e-69
ZNF787	-0.288251	0.818894	8.81463	1.73904e-20	1.25347e-19	0.345014	1.27016	8.81463	3.00674e-23	3.79794e-22	0.0199253	1.01391	8.81463	0.598226	0.637407
G6PD	-0.31062	0.806295	7.72546	1.74213e-20	1.25492e-19	0.30324	1.23391	7.72546	1.02447e-15	7.2005e-15	0.0983367	1.07054	7.72546	0.0156413	0.0220298
PER2	-0.27973	0.823745	7.68541	1.75351e-20	1.26233e-19	0.0554003	1.03915	7.68541	0.109696	0.146047	0.332653	1.25933	7.68541	1.5951e-20	7.7663e-20
IL1B	-0.70193	0.614749	7.51893	1.76841e-20	1.27227e-19	-0.19338	0.874555	7.51893	0.0259852	0.0393756	1.20746	2.3093	7.51893	1.72474e-43	2.71436e-42
BOK	0.35282	1.27705	9.14783	1.83576e-20	1.3199e-19	-0.222596	0.857022	9.14783	2.93834e-07	9.03739e-07	-0.248321	0.841876	9.14783	6.42861e-08	1.46522e-07
APOL6	-0.381288	0.767752	6.41748	1.86993e-20	1.34364e-19	-0.180198	0.882582	6.41748	0.000129472	0.000285814	0.740163	1.67036	6.41748	1.37875e-56	4.09489e-55
GLI2	-0.362706	0.777704	6.59762	1.88357e-20	1.3526e-19	0.0139774	1.00974	6.59762	0.755964	0.793793	0.496204	1.4105	6.59762	5.11149e-27	3.5861e-26
UBN1	-0.218238	0.859615	9.65973	1.89076e-20	1.35692e-19	0.315845	1.24474	9.65973	4.86084e-34	1.2884e-32	-0.0461736	0.968502	9.65973	0.106886	0.133154
AGMAT	-0.369634	0.773979	6.11351	1.949e-20	1.39785e-19	0.219583	1.1644	6.11351	1.43148e-06	4.06893e-06	0.275428	1.21035	6.11351	1.02901e-08	2.47952e-08
CASP5	-0.390878	0.762665	7.82383	1.96072e-20	1.40538e-19	-0.189604	0.876846	7.82383	8.59156e-05	0.000194026	0.764245	1.69848	7.82383	1.93973e-57	6.00745e-56
RENBP	-0.308328	0.807577	7.14249	2.04705e-20	1.46636e-19	-0.0092555	0.993605	7.14249	0.808886	0.839771	0.445514	1.3618	7.14249	4.06535e-30	3.35391e-29
VRK2	-0.359019	0.779695	7.88589	2.06089e-20	1.47536e-19	-0.133553	0.911584	7.88589	0.00265887	0.00483936	0.65643	1.57618	7.88589	1.90805e-49	3.9466e-48
CD22	-0.437976	0.738169	6.00383	2.15491e-20	1.54171e-19	0.112929	1.08142	6.00383	0.0376306	0.0551253	0.491473	1.40588	6.00383	2.81393e-18	1.19918e-17
NMU	-0.857392	0.55195	6.69751	2.19602e-20	1.57015e-19	1.16495	2.24225	6.69751	8.27558e-30	1.66128e-28	-0.0962814	0.935441	6.69751	0.393076	0.438885
FBXW11	0.253486	1.19208	9.94922	2.20588e-20	1.57623e-19	-0.166978	0.890706	9.94922	8.9889e-08	2.91812e-07	-0.170499	0.888535	9.94922	2.57484e-07	5.62193e-07
S100A9	-0.735843	0.600467	7.10478	2.20916e-20	1.5776e-19	0.207701	1.15485	7.10478	0.0228646	0.0350457	0.805573	1.74784	7.10478	1.98456e-17	8.06851e-17
ANTXR2	-0.402347	0.756626	6.76685	2.25893e-20	1.61215e-19	-0.178317	0.883733	6.76685	0.000343625	0.00072079	0.767774	1.70264	6.76685	3.2596e-54	8.62009e-53
TSPYL1	0.322612	1.25059	8.15449	2.28203e-20	1.62763e-19	-0.334709	0.792944	8.15449	1.5713e-17	1.28443e-16	-0.0799746	0.946074	8.15449	0.0593029	0.0771939
ZNF382	0.318687	1.24719	7.88188	2.2914e-20	1.63331e-19	-0.0293017	0.979894	7.88188	0.459295	0.518318	-0.416897	0.749034	7.88188	1.32965e-24	8.17047e-24
AURKA	-0.600779	0.659398	8.56828	2.30186e-20	1.63975e-19	1.4438	2.72037	8.56828	7.5584e-108	1.45915e-104	-0.771119	0.585963	8.56828	1.07605e-23	6.30127e-23
IL1RN	-0.341808	0.789052	5.93915	2.36944e-20	1.68686e-19	0.0847116	1.06048	5.93915	0.045948	0.0660072	0.387394	1.30803	5.93915	1.36843e-18	5.94322e-18
FAM50A	-0.252309	0.839552	10.815	2.55482e-20	1.81772e-19	0.313231	1.24249	10.815	8.80663e-25	1.23946e-23	0.00484003	1.00336	10.815	0.884233	0.900007
TLR1	-0.459171	0.727404	7.33532	2.62055e-20	1.86334e-19	-0.222232	0.857238	7.33532	9.39148e-05	0.00021094	0.897211	1.86246	7.33532	5.96794e-57	1.81435e-55
PLAU	-0.538567	0.688454	9.64174	2.62687e-20	1.86669e-19	-0.338699	0.790754	9.64174	3.57362e-07	1.08958e-06	1.13986	2.20359	9.64174	2.44693e-68	1.5834e-66
SERPINH1	-0.457543	0.728225	8.38044	2.64625e-20	1.87931e-19	-0.148076	0.902453	8.38044	0.00918187	0.0151999	0.81176	1.75535	8.38044	4.88729e-46	8.57719e-45
BLK	-0.561905	0.677407	6.3836	2.69722e-20	1.91434e-19	0.0985259	1.07068	6.3836	0.158752	0.203006	0.68252	1.60494	6.3836	3.41243e-21	1.7336e-20
INPP4A	0.251955	1.19082	7.98282	2.74175e-20	1.94475e-19	-0.229644	0.852845	7.98282	1.04588e-13	6.19661e-13	-0.0980707	0.934282	7.98282	0.00308179	0.00473804
IER2	-0.443341	0.735429	12.2083	2.7523e-20	1.95104e-19	-0.130047	0.913802	12.2083	0.0183016	0.0285968	0.7715	1.70704	12.2083	4.07229e-44	6.60636e-43
GFM2	0.335026	1.2614	8.72137	2.77554e-20	1.9663e-19	-0.0797896	0.946196	8.72137	0.0555642	0.0786893	-0.383342	0.76666	8.72137	7.19515e-19	3.17129e-18
ZCCHC12	0.580005	1.49485	9.89376	2.78143e-20	1.96928e-19	-0.586568	0.665925	9.89376	1.23903e-16	9.42327e-16	-0.160808	0.894524	9.89376	0.0352646	0.0473369
LAX1	-0.450438	0.73182	5.62939	2.78349e-20	1.96953e-19	0.0116239	1.00809	5.62939	0.835838	0.862726	0.622657	1.53971	5.62939	2.3729e-27	1.70083e-26
TMEM44	0.284763	1.21821	8.28318	2.82638e-20	1.99866e-19	-0.198878	0.871228	8.28318	1.53094e-08	5.40306e-08	-0.178869	0.883395	8.28318	1.63822e-06	3.36923e-06
KIAA1683	0.660475	1.5806	10.9381	2.83145e-20	2.00102e-19	-0.577173	0.670276	10.9381	1.10361e-12	5.92636e-12	-0.284907	0.820795	10.9381	0.00103507	0.00167494
PARP8	0.289512	1.22223	8.4848	2.87732e-20	2.0322e-19	-0.334148	0.793252	8.4848	2.04477e-21	2.24499e-20	-0.0338892	0.976784	8.4848	0.374784	0.420204
CEACAM1	-0.35082	0.784138	6.51471	2.90479e-20	2.05035e-19	0.0997619	1.0716	6.51471	0.0222691	0.0342219	0.383236	1.30426	6.51471	2.94985e-17	1.18434e-16
GALM	-0.387773	0.764308	6.96723	2.9852e-20	2.10582e-19	-0.123413	0.918013	6.96723	0.0105163	0.0172146	0.68564	1.60842	6.96723	1.44229e-45	2.48232e-44
CAMTA2	0.274322	1.20943	7.77435	2.99203e-20	2.10936e-19	-0.348498	0.785401	7.77435	7.43759e-26	1.13206e-24	0.00363932	1.00253	7.77435	0.919929	0.931591
TNFAIP8L3	-0.355162	0.781782	5.76803	3.01466e-20	2.12401e-19	-0.126818	0.915849	5.76803	0.00408652	0.00719036	0.643434	1.56204	5.76803	5.06762e-48	9.68618e-47
C17orf53	-0.384687	0.765945	7.21914	3.05048e-20	2.14795e-19	0.877994	1.83782	7.21914	9.99343e-94	6.80905e-91	-0.441625	0.736305	7.21914	5.94568e-19	2.63966e-18
ARHGAP25	-0.338993	0.790593	7.05494	3.1329e-20	2.20464e-19	-0.0293918	0.979833	7.05494	0.486805	0.544956	0.511369	1.4254	7.05494	1.41095e-32	1.3385e-31
C6orf211	0.365028	1.28791	9.47013	3.24255e-20	2.28041e-19	-0.256916	0.836875	9.47013	1.2406e-08	4.41743e-08	-0.227066	0.854371	9.47013	2.14308e-06	4.36876e-06
RGS14	-0.302349	0.810931	7.1057	3.32349e-20	2.33592e-19	0.107741	1.07754	7.1057	0.00420402	0.00738926	0.305883	1.23618	7.1057	6.75071e-15	2.34534e-14
GPR84	-0.322383	0.799748	6.08595	3.35623e-20	2.3575e-19	0.0679441	1.04822	6.08595	0.0909897	0.123412	0.378783	1.30024	6.08595	8.92093e-20	4.1649e-19
PRX	-0.267767	0.830604	6.86701	3.36122e-20	2.35958e-19	0.0791069	1.05636	6.86701	0.0177367	0.0277702	0.289188	1.22195	6.86701	7.80116e-17	3.07454e-16
SPATA7	0.318631	1.24715	8.91304	3.39112e-20	2.37912e-19	-0.0814437	0.945111	8.91304	0.0403228	0.0585654	-0.358349	0.780057	8.91304	3.52627e-18	1.4896e-17
CADPS	0.445294	1.36159	9.22392	3.51764e-20	2.46639e-19	-0.219251	0.859011	9.22392	7.46218e-05	0.000170046	-0.382577	0.767066	9.22392	4.7474e-11	1.32281e-10
MYBPC2	-0.375738	0.770711	6.5647	3.52801e-20	2.47217e-19	0.238633	1.17987	6.5647	2.98533e-07	9.17218e-07	0.262682	1.19971	6.5647	9.79316e-08	2.20818e-07
TTC33	0.293634	1.22572	7.64046	3.61531e-20	2.53181e-19	-0.164629	0.892158	7.64046	6.33325e-06	1.66383e-05	-0.229793	0.852757	7.64046	2.26617e-09	5.69518e-09
CTHRC1	-0.595085	0.662006	9.7327	3.63532e-20	2.54428e-19	0.200682	1.14924	9.7327	0.00681882	0.0115657	0.614795	1.53134	9.7327	1.82924e-15	6.59448e-15
MAP2K2	-0.331818	0.794535	9.27941	3.66341e-20	2.5624e-19	0.370929	1.29319	9.27941	5.04929e-20	4.93552e-19	0.0523513	1.03695	9.27941	0.232753	0.27279
BTBD9	0.223289	1.16739	6.49004	3.81527e-20	2.66701e-19	-0.16666	0.890903	6.49004	1.59876e-09	6.25836e-09	-0.128241	0.914947	6.49004	1.28143e-05	2.44165e-05
LCOR	0.402133	1.32146	10.3549	3.99588e-20	2.79158e-19	0.124426	1.09007	10.3549	0.0131779	0.0211646	-0.707042	0.612575	10.3549	1.05101e-44	1.74411e-43
MDFI	-0.320294	0.800906	7.34605	4.07025e-20	2.84181e-19	-0.0025935	0.998204	7.34605	0.948377	0.958305	0.45493	1.37072	7.34605	1.21501e-28	9.22247e-28
VIT	-0.534971	0.690173	5.37915	4.11805e-20	2.87345e-19	-0.0945225	0.936582	5.37915	0.157529	0.201642	0.86098	1.81627	5.37915	4.97804e-37	5.91999e-36
HSH2D	-0.466477	0.72373	6.73858	4.22299e-20	2.94491e-19	0.0529412	1.03738	6.73858	0.364232	0.423791	0.598962	1.51463	6.73858	2.12733e-23	1.22106e-22
WWC3	-0.303672	0.810188	9.35264	4.23045e-20	2.94834e-19	-0.0542762	0.963078	9.35264	0.1529	0.196325	0.489425	1.40389	9.35264	4.11515e-37	4.90389e-36
TARBP1	0.450591	1.3666	10.5854	4.39177e-20	3.05892e-19	-0.456166	0.728921	10.5854	1.65711e-16	1.25045e-15	-0.124393	0.91739	10.5854	0.0370149	0.0495428
ABHD14B	-0.298445	0.813128	7.47524	4.39704e-20	3.06075e-19	-0.0978867	0.934401	7.47524	0.00865313	0.0144094	0.53095	1.44488	7.47524	9.57622e-46	1.65554e-44
TBXAS1	-0.304329	0.809819	7.58504	4.4057e-20	3.06494e-19	-0.0547964	0.96273	7.58504	0.150065	0.193168	0.490936	1.40536	7.58504	3.78513e-37	4.52458e-36
MORC4	-0.381255	0.767769	8.40928	4.42474e-20	3.07634e-19	0.0071547	1.00497	8.40928	0.88083	0.901454	0.530032	1.44396	8.40928	2.22063e-27	1.59563e-26
FAM129A	-0.513385	0.700577	7.5069	4.4758e-20	3.10997e-19	-0.500521	0.706851	7.5069	2.25052e-15	1.5343e-14	1.28578	2.43813	7.5069	1.60821e-101	1.86279e-98
IFI44L	-0.911847	0.531504	8.4596	4.66892e-20	3.24093e-19	-0.291525	0.817038	8.4596	0.0105501	0.0172674	1.61376	3.06048	8.4596	3.57023e-45	6.00203e-44
CRYM	-0.473219	0.720356	7.23321	4.66988e-20	3.24093e-19	0.344622	1.26982	7.23321	4.32718e-09	1.62364e-08	0.281405	1.21538	7.23321	6.48976e-06	1.26956e-05
EPM2AIP1	0.291516	1.22393	10.9096	4.67471e-20	3.24235e-19	-0.121364	0.919318	10.9096	0.000855361	0.00168183	-0.275319	0.826267	10.9096	4.95602e-13	1.54233e-12
SIRT1	0.281537	1.21549	9.85273	4.69929e-20	3.25744e-19	-0.0763904	0.948428	9.85273	0.0300841	0.0450504	-0.311666	0.805711	9.85273	1.61836e-17	6.60518e-17
LSM4	-0.33331	0.793713	11.0369	4.81998e-20	3.3391e-19	0.676461	1.59821	11.0369	1.06348e-69	1.54266e-67	-0.288145	0.818954	11.0369	4.20902e-11	1.17932e-10
TOM1L1	0.423121	1.34082	7.13257	4.82361e-20	3.33962e-19	-0.130241	0.913679	7.13257	0.0138617	0.0221646	-0.451095	0.731487	7.13257	2.63281e-16	1.00481e-15
FAM122B	-0.378804	0.769075	7.77428	4.84742e-20	3.3541e-19	0.441459	1.35798	7.77428	1.40628e-21	1.57838e-20	0.0395741	1.02781	7.77428	0.430971	0.47674
PBX3	0.384094	1.30504	10.8487	4.88382e-20	3.37727e-19	0.000467691	1.00032	10.8487	0.992247	0.993362	-0.542585	0.686539	10.8487	3.25877e-28	2.43054e-27
TBX20	0.448763	1.36487	6.41802	4.91017e-20	3.39347e-19	-0.149396	0.901628	6.41802	0.00777447	0.0130472	-0.465804	0.724068	6.41802	1.67637e-15	6.06224e-15
CLCN7	-0.263322	0.833167	8.84754	4.95331e-20	3.42124e-19	0.128707	1.09331	8.84754	8.9783e-05	0.000202326	0.227296	1.17064	8.84754	4.58173e-11	1.28003e-10
LIF	-0.38221	0.767261	6.35566	5.60746e-20	3.87075e-19	-0.0253715	0.982568	6.35566	0.596856	0.64903	0.567852	1.48232	6.35566	3.69771e-31	3.24966e-30
C15orf48	-0.562137	0.677298	6.57893	5.63466e-20	3.88721e-19	0.159427	1.11684	6.57893	0.023648	0.0361174	0.614558	1.53109	6.57893	4.82502e-17	1.91924e-16
B3GALT1	0.43428	1.35124	7.06497	5.74335e-20	3.95983e-19	-0.121239	0.919398	7.06497	0.0259599	0.0393423	-0.476939	0.718501	7.06497	3.49797e-17	1.40052e-16
CNOT4	0.251373	1.19034	7.6857	5.81154e-20	4.00447e-19	-0.0565914	0.961533	7.6857	0.0727209	0.100817	-0.291298	0.817166	7.6857	4.98214e-19	2.22296e-18
FAIM3	-0.642239	0.640718	7.41552	5.93317e-20	4.08585e-19	0.0838053	1.05981	7.41552	0.298651	0.356039	0.8124	1.75613	7.41552	1.49611e-22	8.1781e-22
FCN1	-0.59055	0.66409	7.58388	5.94455e-20	4.09125e-19	0.0293116	1.02053	7.58388	0.692681	0.737709	0.800558	1.74178	7.58388	7.33885e-26	4.81075e-25
CDKN1B	0.294905	1.2268	10.2156	5.99618e-20	4.12433e-19	-0.0977456	0.934492	10.2156	0.00819327	0.0136964	-0.306585	0.808553	10.2156	1.75927e-15	6.3462e-15
RHBG	-0.709755	0.611424	7.4561	6.07094e-20	4.17328e-19	1.20649	2.30775	7.4561	1.49407e-46	7.15117e-45	-0.351213	0.783925	7.4561	0.000187714	0.000324908
RTP4	-0.490842	0.71161	7.71949	6.54012e-20	4.49313e-19	-0.224139	0.856106	7.71949	0.000266692	0.00056743	0.944046	1.92392	7.71949	9.72854e-54	2.52093e-52
TNFRSF1B	-0.440489	0.736885	7.69293	6.59735e-20	4.52977e-19	-0.177843	0.884024	7.69293	0.00128036	0.00245091	0.82107	1.76672	7.69293	3.87487e-50	8.28093e-49
VPS4B	0.285817	1.2191	9.81061	6.85549e-20	4.70422e-19	-0.269222	0.829767	9.81061	2.71756e-14	1.68149e-13	-0.101478	0.932077	9.81061	0.00756659	0.011111
MRC2	-0.317575	0.802418	7.16457	7.06744e-20	4.84678e-19	-0.0932207	0.937428	7.16457	0.0194783	0.0302841	0.552716	1.46684	7.16457	3.86985e-43	6.0006e-42
STRA6	-0.51571	0.699448	6.9424	7.13318e-20	4.88897e-19	0.487856	1.40236	6.9424	2.14665e-14	1.33681e-13	0.18076	1.13348	6.9424	0.00840078	0.0122676
MXRA8	-0.549329	0.683338	9.26286	7.27802e-20	4.98529e-19	-0.328039	0.796619	9.26286	1.80059e-06	5.06835e-06	1.14309	2.20854	9.26286	5.2298e-64	2.47252e-62
GAS2L3	-0.441084	0.736581	7.42246	7.35039e-20	5.03189e-19	0.528774	1.4427	7.42246	1.3473e-22	1.63069e-21	0.0295596	1.0207	7.42246	0.615124	0.653797
PRR13	-0.306772	0.808449	8.34607	7.41872e-20	5.07567e-19	0.00510038	1.00354	8.34607	0.894946	0.91356	0.427219	1.34464	8.34607	3.73499e-27	2.6444e-26
KIRREL2	-0.353291	0.782796	5.93408	7.44594e-20	5.09128e-19	0.366164	1.28892	5.93408	4.60231e-17	3.6289e-16	0.0879994	1.0629	5.93408	0.0614681	0.0798011
TERF2IP	0.312132	1.24154	12.8835	7.45049e-20	5.09139e-19	-0.20877	0.865275	12.8835	8.5479e-08	2.78197e-07	-0.206404	0.866695	12.8835	5.88777e-07	1.25433e-06
DCN	-1.07852	0.473516	10.5275	7.50621e-20	5.12644e-19	-0.700139	0.615513	10.5275	2.04971e-07	6.40805e-07	2.30717	4.9491	10.5275	3.57434e-68	2.25009e-66
RAD54L	-0.43862	0.73784	7.99605	7.51202e-20	5.12738e-19	0.92971	1.90489	7.99605	2.57763e-76	5.74167e-74	-0.423501	0.745613	7.99605	1.94267e-13	6.2143e-13
TAS2R14	0.307098	1.23722	7.33114	7.52361e-20	5.13227e-19	-0.0343719	0.976457	7.33114	0.374009	0.433692	-0.394857	0.760565	7.33114	3.67487e-23	2.07538e-22
NKG7	-0.585089	0.666608	8.06721	7.52877e-20	5.13277e-19	0.0913995	1.0654	8.06721	0.214589	0.265497	0.723231	1.65087	8.06721	1.91905e-21	9.90568e-21
VDAC3	0.289058	1.22184	11.9313	7.55284e-20	5.14615e-19	-0.218828	0.859263	11.9313	1.24497e-09	4.9419e-09	-0.162561	0.893438	11.9313	2.24679e-05	4.1921e-05
MRPL4	-0.2374	0.848273	8.7776	8.00433e-20	5.45057e-19	0.313198	1.24246	8.7776	2.82077e-27	4.76978e-26	-0.0161634	0.988859	8.7776	0.609875	0.648745
LRCH2	0.396443	1.31626	9.56257	8.1611e-20	5.55406e-19	0.0928805	1.0665	9.56257	0.0628047	0.0880817	-0.663638	0.631284	9.56257	1.41402e-39	1.90591e-38
ETS1	-0.462883	0.725535	7.63637	8.19163e-20	5.57156e-19	-0.176496	0.884849	7.63637	0.00242233	0.00444446	0.851165	1.80396	7.63637	2.07191e-48	4.04023e-47
SMO	-0.49068	0.71169	8.29387	8.36574e-20	5.68664e-19	0.0185272	1.01292	8.29387	0.764568	0.801157	0.671707	1.59296	8.29387	3.62279e-26	2.41721e-25
SESN3	0.384294	1.30522	7.7609	8.37753e-20	5.69132e-19	-0.188114	0.877753	7.7609	9.65181e-05	0.000216451	-0.331406	0.794762	7.7609	6.2295e-11	1.72458e-10
KCNMB2	0.520974	1.43492	5.60505	8.53804e-20	5.79696e-19	-0.639098	0.642114	5.60505	1.44725e-23	1.86055e-22	-0.0185947	0.987194	5.60505	0.789232	0.81542
EVI2B	-0.582157	0.667965	7.70227	8.73268e-20	5.92564e-19	-0.20389	0.868206	7.70227	0.00539216	0.00932199	1.05021	2.07083	7.70227	2.2837e-46	4.08211e-45
INCENP	-0.364987	0.776476	8.22097	8.81028e-20	5.97479e-19	0.740946	1.67127	8.22097	1.20677e-68	1.62535e-66	-0.31575	0.803433	8.22097	5.54877e-11	1.54017e-10
SLC7A8	-0.508436	0.702984	7.45116	8.93872e-20	6.05835e-19	-0.000748271	0.999481	7.45116	0.990694	0.992321	0.71838	1.64533	7.45116	7.69524e-28	5.6165e-27
GLTP	-0.33025	0.795398	8.22563	8.94678e-20	6.06027e-19	0.0383731	1.02696	8.22563	0.356998	0.416678	0.423044	1.34075	8.22563	6.65036e-23	3.71592e-22
CNTNAP5	0.445954	1.36221	6.25498	8.98108e-20	6.07995e-19	-0.486599	0.713705	6.25498	9.59208e-19	8.49427e-18	-0.0837234	0.943619	6.25498	0.159733	0.192828
GBAS	0.313049	1.24233	9.97323	9.06615e-20	6.13395e-19	-0.233436	0.850607	9.97323	2.39105e-09	9.19505e-09	-0.180038	0.882679	9.97323	1.51295e-05	2.86161e-05
IGLL1	-0.40025	0.757727	8.34485	9.24677e-20	6.2525e-19	0.123269	1.0892	8.34485	0.0145216	0.0231254	0.426636	1.3441	8.34485	4.46634e-16	1.67586e-15
SIGLEC9	-0.271826	0.82827	6.50439	9.30563e-20	6.28863e-19	0.0147731	1.01029	6.50439	0.666796	0.713553	0.367055	1.28972	6.50439	2.13236e-25	1.36159e-24
AGPAT6	0.311131	1.24068	9.54592	9.48445e-20	6.40574e-19	-0.180529	0.882379	9.54592	3.77495e-06	1.02281e-05	-0.236658	0.848709	9.54592	9.31926e-09	2.25073e-08
CMYA5	-0.34562	0.78697	5.16965	1.01166e-19	6.82869e-19	-0.0790167	0.946703	5.16965	0.0701295	0.0975513	0.576368	1.49109	5.16965	4.67891e-39	6.11001e-38
SLC38A5	-0.319026	0.801611	7.20037	1.01494e-19	6.84684e-19	0.205397	1.153	7.20037	2.84652e-07	8.77248e-07	0.219915	1.16466	7.20037	2.08592e-07	4.58553e-07
TOR3A	-0.296637	0.814148	9.91744	1.06159e-19	7.15739e-19	0.0540536	1.03818	9.91744	0.149246	0.192315	0.358024	1.28167	9.91744	2.58574e-20	1.24071e-19
MAL	-0.802965	0.57317	8.48084	1.10647e-19	7.45566e-19	-0.404358	0.755573	8.48084	6.34657e-05	0.000146148	1.58662	3.00345	8.48084	2.55791e-56	7.48189e-55
DNM2	-0.265984	0.831632	9.16985	1.17243e-19	7.89548e-19	0.132653	1.09631	9.16985	7.56165e-05	0.000172083	0.226627	1.1701	9.16985	1.25809e-10	3.43042e-10
TLR6	-0.32818	0.796541	6.05466	1.2194e-19	8.20703e-19	-0.11201	0.925298	6.05466	0.0069132	0.0117053	0.588751	1.50394	6.05466	1.96731e-45	3.36096e-44
HS3ST1	-0.331258	0.794843	8.5925	1.22234e-19	8.22207e-19	-0.0054182	0.996251	8.5925	0.897223	0.91524	0.473571	1.38854	8.5925	2.66728e-28	1.99581e-27
PKN1	-0.309176	0.807103	9.13179	1.23818e-19	8.32378e-19	0.331	1.25789	9.13179	5.99418e-18	5.07163e-17	0.0651699	1.04621	9.13179	0.115734	0.143451
UCP2	-0.450315	0.731883	8.91207	1.24973e-19	8.39654e-19	0.149296	1.10903	8.91207	0.00872433	0.0145067	0.468106	1.38329	8.91207	3.06332e-15	1.08852e-14
SFXN2	-0.288746	0.818613	6.55532	1.2833e-19	8.61709e-19	0.355787	1.27968	6.55532	1.48613e-23	1.90841e-22	0.00854432	1.00594	6.55532	0.825427	0.847674
SOX8	-0.496166	0.708989	8.1421	1.28416e-19	8.61785e-19	-0.149057	0.90184	8.1421	0.0175526	0.0275081	0.867366	1.82433	8.1421	6.35448e-43	9.74887e-42
OAS1	-0.607555	0.656308	7.37346	1.29071e-19	8.6568e-19	-0.0499994	0.965937	7.37346	0.515959	0.572573	0.913491	1.8836	7.37346	2.56085e-31	2.27647e-30
VPS26A	0.294339	1.22632	10.4659	1.31679e-19	8.82659e-19	-0.245434	0.843562	10.4659	2.69402e-11	1.2517e-10	-0.140179	0.907406	10.4659	0.000368542	0.000620558
SLC25A43	-0.368144	0.774778	6.30796	1.32072e-19	8.8478e-19	-0.149952	0.90128	6.30796	0.00126723	0.00242657	0.687698	1.61071	6.30796	1.65364e-49	3.4388e-48
NR2C2	0.273271	1.20854	8.52935	1.37131e-19	9.18147e-19	-0.0884191	0.940553	8.52935	0.0105721	0.0173011	-0.286512	0.819882	8.52935	1.87502e-15	6.75741e-15
ZNF365	0.457768	1.37341	7.67564	1.39187e-19	9.31038e-19	-0.542157	0.686743	7.67564	9.38283e-22	1.07181e-20	-0.0380966	0.973939	7.67564	0.535355	0.578076
GORASP1	-0.231654	0.851658	6.84008	1.39218e-19	9.31038e-19	0.0209924	1.01466	6.84008	0.474822	0.533294	0.303388	1.23404	6.84008	1.10282e-23	6.45476e-23
GOPC	0.227453	1.17077	9.295	1.40695e-19	9.40373e-19	-0.0419548	0.971338	9.295	0.145624	0.188108	-0.273953	0.827051	9.295	4.19311e-20	1.98971e-19
SPAG9	0.345624	1.2707	9.17942	1.41603e-19	9.45895e-19	-0.0137629	0.990506	9.17942	0.753561	0.791773	-0.472337	0.720796	9.17942	9.13007e-26	5.95795e-25
FRMD4A	0.369109	1.29155	9.12096	1.42865e-19	9.53778e-19	-0.495178	0.709474	9.12096	7.73477e-28	1.36158e-26	0.034345	1.02409	9.12096	0.488414	0.533254
RIN3	-0.354739	0.782011	6.43308	1.42999e-19	9.54126e-19	-0.215653	0.861156	6.43308	1.40798e-06	4.00605e-06	0.742452	1.67302	6.43308	1.01508e-63	4.70307e-62
TAZ	-0.234557	0.849946	9.24705	1.46335e-19	9.75821e-19	0.0482278	1.03399	9.24705	0.104894	0.140169	0.276944	1.21163	9.24705	2.48872e-19	1.13358e-18
PLOD3	-0.288148	0.818953	10.4167	1.51039e-19	1.00661e-18	-0.0506679	0.965489	10.4167	0.165745	0.210884	0.463471	1.37886	10.4167	7.39902e-36	8.24859e-35
IFT172	0.326115	1.25363	10.773	1.51417e-19	1.00855e-18	-0.284055	0.821279	10.773	3.49741e-12	1.78697e-11	-0.141716	0.90644	10.773	0.00118404	0.00190535
MYBL2	-0.636196	0.643407	9.01876	1.57316e-19	1.04724e-18	1.45627	2.74398	9.01876	3.88176e-90	1.95489e-87	-0.735115	0.60077	9.01876	1.60748e-18	6.95275e-18
C3AR1	-0.467564	0.723185	8.43203	1.62616e-19	1.0819e-18	-0.202275	0.869179	8.43203	0.000634223	0.00127649	0.886677	1.84891	8.43203	6.61326e-51	1.46186e-49
ID2	-0.522562	0.696134	10.0439	1.64471e-19	1.09361e-18	-0.0994659	0.933379	10.0439	0.13387	0.174482	0.849011	1.80127	10.0439	1.5088e-36	1.75467e-35
CABP7	-0.826236	0.563999	7.14757	1.65209e-19	1.09789e-18	0.600295	1.51603	7.14757	7.83485e-09	2.84933e-08	0.492913	1.40728	7.14757	8.224e-06	1.59455e-05
TCF4	0.350371	1.27489	11.439	1.6543e-19	1.09872e-18	-0.265935	0.83166	11.439	1.58969e-09	6.22916e-09	-0.196268	0.872805	11.439	2.86349e-05	5.2874e-05
CNFN	-0.270095	0.829265	8.88705	1.70404e-19	1.13111e-18	0.230837	1.17352	8.88705	9.61244e-12	4.66643e-11	0.122332	1.08849	8.88705	0.000735893	0.00120581
INPP5F	0.37894	1.30039	9.60362	1.72422e-19	1.14385e-18	-0.192781	0.874917	9.60362	5.81776e-05	0.000134452	-0.318615	0.801839	9.60362	2.66656e-10	7.12661e-10
C1QTNF6	-0.382026	0.767359	8.07691	1.7432e-19	1.15578e-18	0.0215206	1.01503	8.07691	0.657707	0.705195	0.515011	1.429	8.07691	5.8851e-25	3.67676e-24
RNF175	0.382677	1.30376	8.32477	1.74828e-19	1.15849e-18	-0.166297	0.891127	8.32477	0.000605568	0.00122115	-0.353587	0.782636	8.32477	3.46512e-12	1.02835e-11
CRIM1	-0.363339	0.777363	6.29209	1.75308e-19	1.161e-18	-0.172449	0.887335	6.29209	0.000178592	0.000388183	0.706142	1.63144	6.29209	1.23482e-53	3.15738e-52
ACSL5	-0.424029	0.74534	6.78359	1.79482e-19	1.18797e-18	-0.207585	0.865986	6.78359	0.000110925	0.000246612	0.831191	1.77915	6.78359	1.23189e-54	3.3261e-53
UGT8	-0.379778	0.768556	5.67882	1.81102e-19	1.19801e-18	0.112505	1.0811	5.67882	0.0196755	0.0305456	0.409814	1.32851	5.67882	3.24933e-16	1.23481e-15
RNF182	0.533266	1.4472	10.4826	1.85064e-19	1.22301e-18	0.0541575	1.03825	10.4826	0.424667	0.484188	-0.813311	0.569074	10.4826	5.66985e-32	5.21221e-31
LUC7L2	0.27941	1.2137	10.8796	1.85093e-19	1.22301e-18	-0.0914076	0.938607	10.8796	0.00999478	0.0164235	-0.291826	0.816868	10.8796	3.03583e-15	1.07931e-14
PDHA1	-0.236447	0.848833	10.9854	1.87639e-19	1.23913e-18	0.341596	1.26716	10.9854	3.71383e-32	8.67283e-31	-0.0493523	0.96637	10.9854	0.121145	0.149645
P2RY6	-0.365484	0.776208	6.96289	1.89658e-19	1.25174e-18	-0.0366198	0.974937	6.96289	0.431047	0.49055	0.556861	1.47106	6.96289	6.91598e-32	6.33263e-31
C10orf88	0.298043	1.22948	8.16237	1.9397e-19	1.27947e-18	-0.0115547	0.992023	8.16237	0.760715	0.797986	-0.407664	0.753843	8.16237	1.26979e-25	8.22131e-25
NFIX	-0.486685	0.713663	7.45749	1.95459e-19	1.28856e-18	-0.308587	0.807432	7.45749	5.27953e-07	1.57732e-06	1.03287	2.0461	7.45749	3.00061e-65	1.61656e-63
UBR2	0.217131	1.16242	9.78006	2.02218e-19	1.33236e-18	-0.282908	0.821933	9.78006	4.84017e-26	7.45528e-25	0.0108031	1.00752	9.78006	0.7122	0.743994
RBMS1	0.31513	1.24412	9.11496	2.06621e-19	1.36059e-18	-0.318523	0.80189	9.11496	6.40381e-16	4.61864e-15	-0.087564	0.941111	9.11496	0.0391765	0.052297
UNC5D	0.704735	1.62985	7.53234	2.09199e-19	1.37679e-18	-0.688388	0.620547	7.53234	6.23899e-15	4.09673e-14	-0.222663	0.856982	7.53234	0.0189944	0.0264248
ACAD8	0.271908	1.2074	8.19915	2.09647e-19	1.37895e-18	-0.211356	0.863725	8.19915	6.99245e-10	2.83392e-09	-0.146736	0.903292	8.19915	5.86861e-05	0.000105865
TPBG	-0.397329	0.759262	6.62017	2.2617e-19	1.48679e-18	-0.201544	0.86962	6.62017	6.45674e-05	0.000148478	0.786737	1.72517	6.62017	1.52897e-55	4.29857e-54
KIAA0125	-0.571844	0.672756	5.77494	2.27068e-19	1.49185e-18	0.162491	1.11922	5.77494	0.0256698	0.0389486	0.624821	1.54202	5.77494	1.61096e-16	6.22614e-16
CD300C	-0.335381	0.792575	6.52615	2.39648e-19	1.57361e-18	-0.0352058	0.975893	6.52615	0.41067	0.470224	0.512791	1.42681	6.52615	6.15015e-32	5.64479e-31
DPP9	-0.215942	0.860984	6.98888	2.41153e-19	1.5826e-18	0.166376	1.12224	6.98888	1.05718e-09	4.22106e-09	0.118191	1.08537	6.98888	4.72652e-05	8.58512e-05
MBOAT1	-0.448176	0.732969	6.64828	2.42504e-19	1.59052e-18	-0.366902	0.775446	6.64828	8.53216e-11	3.78796e-10	1.04392	2.06182	6.64828	9.04697e-81	1.49702e-78
LYAR	-0.274702	0.826621	8.48309	2.42635e-19	1.59052e-18	0.203214	1.15126	8.48309	4.85096e-09	1.81488e-08	0.15981	1.11714	8.48309	1.50942e-05	2.8554e-05
ZNF467	-0.403905	0.75581	7.22132	2.45885e-19	1.61091e-18	0.428524	1.34586	7.22132	2.22835e-17	1.80118e-16	0.0895028	1.064	7.22132	0.100867	0.126266
LRRC7	0.641403	1.55984	6.17178	2.47149e-19	1.61827e-18	-0.47001	0.721959	6.17178	6.8396e-09	2.50547e-08	-0.378156	0.76942	6.17178	1.15699e-05	2.21182e-05
FOXF1	-0.344102	0.787798	6.81916	2.59228e-19	1.69641e-18	0.0363634	1.02553	6.81916	0.407969	0.467594	0.444846	1.36117	6.81916	9.15791e-23	5.07784e-22
HHEX	-0.458083	0.727953	7.11936	2.60195e-19	1.70177e-18	-0.18679	0.878559	7.11936	0.00136738	0.00260457	0.855932	1.80993	7.11936	1.07357e-48	2.12567e-47
FTSJ1	-0.220711	0.858142	8.36752	2.64842e-19	1.73119e-18	0.288886	1.2217	8.36752	4.08489e-26	6.35957e-25	-0.0124538	0.991405	8.36752	0.676628	0.711511
REST	-0.285415	0.820505	6.1699	2.66586e-19	1.7416e-18	-0.155016	0.898122	6.1699	1.93219e-05	4.74164e-05	0.576623	1.49135	6.1699	7.56509e-58	2.40072e-56
PRF1	-0.340972	0.789509	6.40617	2.69586e-19	1.76021e-18	0.0665767	1.04723	6.40617	0.126285	0.165527	0.40655	1.32551	6.40617	1.96173e-19	8.98129e-19
RASIP1	-0.278278	0.824574	8.04279	2.71156e-19	1.76946e-18	-0.143391	0.905389	8.04279	5.10854e-05	0.000119059	0.553515	1.46766	8.04279	7.7528e-56	2.21184e-54
GPR137B	-0.473844	0.720044	8.34696	2.74914e-19	1.79298e-18	-0.349789	0.784699	8.34696	5.50936e-09	2.046e-08	1.06095	2.08631	8.34696	3.03824e-73	2.74937e-71
LAP3	-0.396288	0.759811	10.6424	2.8217e-19	1.83926e-18	-0.133975	0.911317	10.6424	0.00806458	0.0135008	0.709501	1.63524	10.6424	2.66971e-44	4.34927e-43
SUCLG2	-0.410832	0.75219	7.5966	2.85349e-19	1.85894e-18	-0.180279	0.882532	7.5966	0.000575158	0.00116388	0.781948	1.71945	7.5966	1.38989e-50	3.02047e-49
TSPAN32	-0.37363	0.771838	6.76073	2.87845e-19	1.87415e-18	0.0606613	1.04294	6.76073	0.204058	0.253778	0.459273	1.37485	6.76073	1.39312e-20	6.80293e-20
SMAD6	-0.286384	0.819955	6.26737	2.90883e-19	1.89212e-18	0.0222486	1.01554	6.26737	0.543559	0.598882	0.379217	1.30064	6.26737	8.41556e-24	4.96827e-23
NCF2	-0.525191	0.694867	8.07594	2.90933e-19	1.89212e-18	-0.184389	0.880022	8.07594	0.00594503	0.0102017	0.947949	1.92913	8.07594	4.76805e-45	8.00411e-44
GCH1	0.520975	1.43492	9.7057	2.95139e-19	1.91841e-18	-0.218302	0.859577	9.7057	0.00101789	0.0019759	-0.490448	0.711804	9.7057	1.81251e-12	5.46442e-12
SLC16A2	-0.370675	0.773421	8.66723	3.03499e-19	1.97164e-18	0.385127	1.30597	8.66723	1.26027e-16	9.57225e-16	0.0912681	1.06531	8.66723	0.068938	0.0886444
PRKD2	-0.295843	0.814596	8.76666	3.05498e-19	1.98307e-18	0.0560609	1.03962	8.76666	0.138453	0.179989	0.354652	1.27868	8.76666	1.39796e-19	6.45638e-19
PLK1	-0.511725	0.701383	8.54603	3.05601e-19	1.98307e-18	1.25158	2.38102	8.54603	1.42796e-104	2.36286e-101	-0.681254	0.623623	8.54603	4.96095e-24	2.96352e-23
FAM102A	-0.346525	0.786476	10.3368	3.06345e-19	1.98678e-18	-0.194396	0.873939	10.3368	1.04611e-05	2.66426e-05	0.707023	1.63243	10.3368	6.18313e-59	2.13152e-57
RIN1	-0.348834	0.785218	7.27016	3.21486e-19	2.08381e-18	0.095499	1.06843	7.27016	0.0323042	0.0480457	0.385214	1.30605	7.27016	1.00765e-16	3.9498e-16
DOK1	-0.254831	0.838085	8.4149	3.2354e-19	2.09596e-18	0.0440817	1.03103	8.4149	0.176562	0.223094	0.310205	1.23988	8.4149	3.84389e-20	1.83075e-19
TRIM38	-0.415212	0.749909	6.66272	3.2669e-19	2.11518e-18	-0.33394	0.793367	6.66272	2.13443e-10	9.10949e-10	0.960435	1.9459	6.66272	9.19998e-79	1.21095e-76
TMEM55B	-0.256071	0.837365	9.61201	3.37975e-19	2.18702e-18	0.183883	1.13594	9.61201	1.55728e-08	5.49267e-08	0.155193	1.11357	9.61201	7.04398e-06	1.37311e-05
TNKS1BP1	-0.283347	0.821682	8.04765	3.48586e-19	2.25442e-18	0.139495	1.10152	8.04765	0.000114788	0.000254759	0.24346	1.18383	8.04765	1.51028e-10	4.10166e-10
STK24	-0.209388	0.864904	9.27071	3.55504e-19	2.29788e-18	0.136776	1.09945	9.27071	2.85265e-07	8.78548e-07	0.142132	1.10353	9.27071	4.76236e-07	1.02096e-06
BTN2A2	-0.369554	0.774022	7.54533	3.55903e-19	2.29918e-18	-0.18588	0.879113	7.54533	8.13389e-05	0.000184301	0.729975	1.65861	7.54533	1.36051e-54	3.64786e-53
TNNT3	-0.348713	0.785284	6.36485	3.57125e-19	2.30578e-18	-0.0553159	0.962384	6.36485	0.215812	0.266868	0.554157	1.46831	6.36485	2.99223e-34	3.09179e-33
ESPL1	-0.44731	0.733409	7.76849	3.83398e-19	2.47404e-18	1.00142	2.00197	7.76849	3.42311e-83	1.07162e-80	-0.491646	0.711213	7.76849	1.64009e-16	6.33238e-16
EN1	-0.399519	0.758111	5.71032	3.87654e-19	2.50011e-18	0.151151	1.11045	5.71032	0.00312452	0.00561803	0.39434	1.31434	5.71032	1.6336e-13	5.24739e-13
NCOA6	0.259857	1.19736	11.0066	3.93086e-19	2.53373e-18	0.0825409	1.05888	11.0066	0.0131802	0.0211654	-0.459285	0.727347	11.0066	9.94283e-43	1.51337e-41
MLKL	-0.411769	0.751701	7.30171	4.06462e-19	2.61849e-18	-0.363992	0.777012	7.30171	2.96729e-12	1.5262e-11	0.989273	1.98518	7.30171	8.17976e-86	2.25586e-83
TNFSF14	-0.439351	0.737467	6.78412	4.31883e-19	2.78071e-18	0.0761919	1.05423	6.78412	0.176941	0.223452	0.534607	1.44855	6.78412	5.36435e-20	2.5382e-19
SIT1	-0.515483	0.699559	6.73121	4.35365e-19	2.80157e-18	0.200042	1.14873	6.73121	0.002466	0.00451956	0.503173	1.41733	6.73121	3.30035e-13	1.0388e-12
AIP	-0.265676	0.831809	10.6188	4.4512e-19	2.86275e-18	0.268964	1.20494	10.6188	1.06299e-15	7.46216e-15	0.0733434	1.05215	10.6188	0.0423116	0.0562035
HTATIP2	-0.425916	0.744366	8.23653	4.7029e-19	3.02296e-18	0.0370353	1.026	8.23653	0.49899	0.556744	0.559554	1.47381	8.23653	3.5482e-23	2.00874e-22
ATP6V1H	0.282193	1.21604	9.10357	4.80635e-19	3.08774e-18	-0.269687	0.8295	9.10357	4.42497e-14	2.69335e-13	-0.095843	0.935725	9.10357	0.0125153	0.0178726
TREM1	-0.460605	0.726681	5.55122	4.82512e-19	3.09808e-18	0.0668715	1.04744	5.55122	0.259016	0.313827	0.575054	1.48973	5.55122	5.78042e-21	2.88225e-20
TAF11	0.31764	1.24629	10.2356	4.8622e-19	3.11909e-18	-0.126918	0.915786	10.2356	0.00184864	0.00344979	-0.30596	0.808904	10.2356	7.36704e-13	2.27129e-12
ZNF638	0.288529	1.22139	8.8153	4.86323e-19	3.11909e-18	-0.0824316	0.944464	8.8153	0.0262008	0.0396607	-0.314759	0.803985	8.8153	3.41925e-16	1.29556e-15
KDELR3	-0.493445	0.710327	7.31974	4.91733e-19	3.15204e-18	-0.189581	0.87686	7.31974	0.00276424	0.0050201	0.908969	1.8777	7.31974	1.89892e-46	3.4101e-45
ARHGAP30	-0.362799	0.777655	7.32858	4.97043e-19	3.18432e-18	-0.0723522	0.951086	7.32858	0.121046	0.159435	0.593138	1.50852	7.32858	4.88616e-36	5.51085e-35
KHSRP	-0.277726	0.82489	9.59091	4.99072e-19	3.19555e-18	0.399959	1.31947	9.59091	3.31797e-31	7.36246e-30	-0.0565397	0.961568	9.59091	0.135041	0.165451
ZNF800	0.333959	1.26047	9.26254	4.99416e-19	3.19599e-18	-0.184661	0.879856	9.26254	1.57246e-05	3.91189e-05	-0.26424	0.832637	9.26254	4.58201e-09	1.13139e-08
LDLRAP1	-0.358041	0.780223	6.32455	5.02133e-19	3.2116e-18	-0.164809	0.892047	6.32455	0.000332287	0.000698527	0.690098	1.61339	6.32455	3.0369e-51	6.84366e-50
MYLIP	-0.4177	0.748617	8.40591	5.11001e-19	3.26651e-18	-0.158759	0.895795	8.40591	0.0030846	0.00555314	0.76751	1.70233	8.40591	3.77749e-46	6.69032e-45
RIBC2	-0.47827	0.717838	6.63712	5.14906e-19	3.28966e-18	0.856087	1.81012	6.63712	2.33251e-49	1.24504e-47	-0.284988	0.820748	6.63712	1.11163e-05	2.12757e-05
FUT4	-0.255856	0.83749	6.64265	5.30199e-19	3.38497e-18	0.0555654	1.03927	6.64265	0.0915555	0.124106	0.298776	1.2301	6.64265	2.18549e-18	9.3862e-18
PUS7L	0.30743	1.2375	7.16853	5.30592e-19	3.38497e-18	-0.0793101	0.94651	7.16853	0.0449711	0.0647161	-0.344935	0.787344	7.16853	4.84451e-17	1.92633e-16
ACO1	-0.299891	0.812314	9.06159	5.307e-19	3.38497e-18	-0.000837943	0.999419	9.06159	0.982695	0.986015	0.424167	1.3418	9.06159	9.30572e-27	6.43511e-26
NUDT1	-0.408361	0.753479	10.7538	5.34418e-19	3.4068e-18	0.820207	1.76566	10.7538	8.2893e-64	8.65e-62	-0.343415	0.788174	10.7538	4.57503e-10	1.20246e-09
MDFIC	-0.359814	0.779265	6.85404	5.35453e-19	3.41153e-18	-0.288947	0.818499	6.85404	2.90689e-10	1.22572e-09	0.831801	1.77991	6.85404	1.48567e-77	1.85038e-75
YIF1B	-0.258677	0.835854	8.52395	5.36004e-19	3.41316e-18	0.21744	1.16267	8.52395	3.96479e-11	1.81447e-10	0.121242	1.08767	8.52395	0.000566372	0.000937586
PRELP	-0.512514	0.701	7.83723	5.36878e-19	3.41684e-18	-0.242919	0.845034	7.83723	0.000221471	0.000476202	0.99569	1.99403	7.83723	4.65587e-52	1.08728e-50
NFATC3	-0.275425	0.826207	8.55383	5.3974e-19	3.43317e-18	0.326542	1.254	8.55383	3.91206e-21	4.19957e-20	0.0225382	1.01574	8.55383	0.548605	0.590676
ARHGEF11	0.266831	1.20316	8.49619	5.50922e-19	3.50237e-18	-0.171769	0.887753	8.49619	4.88233e-07	1.46508e-06	-0.18396	0.880283	8.49619	3.59682e-07	7.78437e-07
UNC5C	0.457349	1.37302	7.42896	5.61588e-19	3.56822e-18	-0.168157	0.889979	7.42896	0.0042506	0.0074666	-0.456885	0.728558	7.42896	1.05188e-13	3.4186e-13
GPR114	-0.309005	0.807198	6.94911	5.66143e-19	3.5952e-18	0.18554	1.13724	6.94911	2.77784e-06	7.62276e-06	0.228038	1.17124	6.94911	4.98701e-08	1.14453e-07
CEP290	0.322423	1.25043	9.30026	5.81638e-19	3.69157e-18	-0.0984067	0.934064	9.30026	0.0177648	0.0278067	-0.34468	0.787483	9.30026	1.58284e-15	5.73297e-15
FANCL	0.350124	1.27467	11.5238	5.85098e-19	3.71149e-18	0.0272897	1.0191	11.5238	0.545564	0.600862	-0.52472	0.695094	11.5238	5.25891e-30	4.30487e-29
CENPA	-0.661464	0.632237	8.26638	5.86452e-19	3.71805e-18	1.61919	3.07203	8.26638	9.87231e-103	1.27057e-99	-0.882148	0.542559	8.26638	9.46721e-24	5.57209e-23
RNASEH2A	-0.470795	0.721567	10.3029	5.96873e-19	3.78205e-18	1.1779	2.26248	10.3029	1.10609e-108	3.20295e-105	-0.656398	0.634461	10.3029	6.26667e-26	4.13836e-25
HOXD1	-0.409511	0.752878	7.2897	6.18649e-19	3.91789e-18	0.363757	1.28677	7.2897	2.98867e-12	1.53516e-11	0.170039	1.12509	7.2897	0.00231388	0.00360965
SEMA7A	-0.332642	0.794081	6.11577	6.61232e-19	4.18527e-18	0.0409211	1.02877	6.11577	0.340734	0.400154	0.423562	1.34123	6.11577	1.26358e-21	6.578e-21
TAC1	-0.688926	0.620316	5.06302	6.82582e-19	4.31805e-18	0.511385	1.42542	5.06302	6.63107e-09	2.43679e-08	0.39883	1.31844	5.06302	2.10506e-05	3.93653e-05
DEF6	-0.46311	0.725421	8.07019	6.89931e-19	4.36216e-18	-0.0882793	0.940644	8.07019	0.139924	0.181738	0.752564	1.68478	8.07019	2.67811e-35	2.89641e-34
MBTD1	0.396032	1.31588	8.04251	6.92708e-19	4.37732e-18	-0.0685636	0.953587	8.04251	0.180123	0.227075	-0.482026	0.715971	8.04251	8.62401e-20	4.03441e-19
MEOX2	-0.635482	0.643726	6.33687	6.97678e-19	4.40633e-18	-0.215124	0.861472	6.33687	0.0086784	0.0144428	1.13806	2.20085	6.33687	2.54539e-43	3.96813e-42
SERPINA3	-0.896588	0.537156	6.96565	7.44097e-19	4.69693e-18	-0.218947	0.859192	6.96565	0.0587593	0.0828495	1.51084	2.84976	6.96565	5.191e-38	6.43762e-37
SLFN11	-0.525835	0.694557	8.87663	7.45436e-19	4.70282e-18	-0.410242	0.752497	8.87663	1.09052e-09	4.34372e-09	1.20211	2.30077	8.87663	8.10118e-75	8.08931e-73
CRBN	0.302837	1.23357	10.2653	7.62315e-19	4.80669e-18	-0.373575	0.771868	10.2653	1.1788e-22	1.43575e-21	-0.008484	0.994137	10.2653	0.837962	0.859177
ADI1	-0.331104	0.794928	9.0646	7.87059e-19	4.96001e-18	0.0418362	1.02942	9.0646	0.328808	0.387603	0.420365	1.33827	9.0646	2.05494e-21	1.05788e-20
PTTG1	-0.692738	0.618679	11.1676	8.15118e-19	5.13404e-18	1.54393	2.91588	11.1676	1.60925e-80	4.54634e-78	-0.753615	0.593115	11.1676	6.33808e-16	2.35e-15
CXCL3	-0.386497	0.764985	6.24757	8.21871e-19	5.17377e-18	-0.0383483	0.973769	6.24757	0.443474	0.502569	0.588454	1.50363	6.24757	9.88312e-31	8.44842e-30
F8	-0.328356	0.796444	6.59023	8.31193e-19	5.22961e-18	-0.046902	0.968013	6.59023	0.269907	0.325659	0.515992	1.42998	6.59023	8.8659e-33	8.50818e-32
UBE4A	0.300164	1.23128	11.1051	8.3772e-19	5.26781e-18	-0.400069	0.757822	11.1051	2.37683e-26	3.74569e-25	0.0249967	1.01748	11.1051	0.543679	0.586244
OPLAH	-0.386897	0.764773	7.47267	8.67168e-19	5.45002e-18	-0.036717	0.974871	7.47267	0.463864	0.522507	0.587189	1.50232	7.47267	1.71464e-30	1.44546e-29
FAM107A	-0.502615	0.705826	7.13146	8.67637e-19	5.45002e-18	-0.361914	0.778132	7.13146	2.06357e-08	7.16713e-08	1.11515	2.16618	7.13146	1.96684e-69	1.38914e-67
EMR1	-0.355672	0.781505	6.36113	8.7565e-19	5.49737e-18	-0.0493106	0.966398	6.36113	0.284547	0.341015	0.557244	1.47146	6.36113	1.55169e-32	1.4672e-31
ZNF250	0.276697	1.21142	7.49691	8.84312e-19	5.54875e-18	0.0422292	1.0297	7.49691	0.238803	0.291858	-0.437848	0.738235	7.49691	3.37078e-33	3.33138e-32
HIST1H2AJ	-0.384183	0.766213	7.89239	9.01316e-19	5.65238e-18	0.701751	1.62648	7.89239	7.57079e-51	4.49705e-49	-0.244709	0.843986	7.89239	3.0263e-06	6.08254e-06
VEZT	0.315357	1.24432	10.5556	9.16279e-19	5.74311e-18	-0.0670002	0.954621	10.5556	0.101054	0.135648	-0.369925	0.773823	10.5556	2.56867e-18	1.0979e-17
ZRANB2	0.268099	1.20422	10.7928	9.24881e-19	5.79389e-18	-0.1592	0.895521	10.7928	4.09253e-06	1.10216e-05	-0.199844	0.870645	10.7928	4.38457e-08	1.00947e-07
CREBZF	0.320569	1.24882	8.70972	9.53058e-19	5.96717e-18	-0.208358	0.865522	8.70972	4.49977e-07	1.3559e-06	-0.218771	0.859297	8.70972	5.62858e-07	1.20066e-06
KCNK5	-0.471666	0.721131	7.76433	9.6078e-19	6.01227e-18	-0.0729394	0.950699	7.76433	0.233089	0.285791	0.747438	1.67881	7.76433	3.1177e-33	3.08653e-32
NOSIP	-0.275571	0.826123	10.4053	9.83227e-19	6.14942e-18	0.314657	1.24372	10.4053	2.22725e-19	2.06551e-18	0.0360711	1.02532	10.4053	0.340698	0.385457
ARHGAP19	-0.289069	0.81843	7.5326	9.9273e-19	6.2055e-18	0.364361	1.28731	7.5326	1.72841e-23	2.2073e-22	-0.000614674	0.999574	7.5326	0.987655	0.988936
LMAN2	-0.23969	0.846927	10.6972	1.04465e-18	6.52652e-18	0.213115	1.15919	10.6972	3.9238e-12	1.98903e-11	0.0992948	1.07125	10.6972	0.00252668	0.00392629
COG5	0.526381	1.44031	10.0671	1.0476e-18	6.54141e-18	-0.221503	0.857672	10.0671	0.00115481	0.00222454	-0.494489	0.709813	10.0671	4.37432e-12	1.28696e-11
GFI1	-0.400902	0.757385	6.24976	1.07643e-18	6.71784e-18	0.0849889	1.06068	6.24976	0.102468	0.137354	0.470481	1.38557	6.24976	2.89286e-18	1.22965e-17
CALB2	-1.04032	0.486221	6.40776	1.09416e-18	6.82478e-18	0.657724	1.57759	6.40776	9.64724e-07	2.7922e-06	0.730643	1.65938	6.40776	2.70253e-07	5.88853e-07
LETM2	0.270899	1.20656	7.11043	1.09957e-18	6.85489e-18	-0.0384985	0.973668	7.11043	0.273974	0.329777	-0.339142	0.790511	7.11043	1.12992e-20	5.53633e-20
TRIP4	0.263207	1.20014	10.1684	1.10255e-18	6.86974e-18	-0.0765229	0.948341	10.1684	0.0250694	0.0381325	-0.28565	0.820372	10.1684	9.6492e-16	3.5358e-15
FXYD1	-0.598729	0.660335	7.03978	1.10632e-18	6.88953e-18	-0.507323	0.703527	7.03978	4.09115e-11	1.87008e-10	1.41385	2.66447	7.03978	6.24948e-80	9.40101e-78
LILRB1	-0.427495	0.743552	6.28747	1.11054e-18	6.91207e-18	-0.145929	0.903797	6.28747	0.00849641	0.0141705	0.766947	1.70166	6.28747	5.77657e-43	8.89587e-42
RAP1GAP	-0.462087	0.725935	7.24428	1.11302e-18	6.92381e-18	0.281967	1.21585	7.24428	2.30395e-06	6.38744e-06	0.335951	1.26221	7.24428	1.00613e-07	2.26689e-07
DMXL1	0.238456	1.17973	7.77342	1.1296e-18	7.02317e-18	-0.284682	0.820922	7.77342	4.70069e-21	4.99524e-20	-0.0173039	0.988078	7.77342	0.598049	0.637283
WFDC2	-0.603915	0.657966	6.3083	1.13279e-18	7.03925e-18	0.6567	1.57647	6.3083	1.36038e-17	1.11675e-16	0.11591	1.08366	6.3083	0.16296	0.196458
C1QA	-0.595849	0.661655	10.543	1.1403e-18	7.08211e-18	-0.287519	0.81931	10.543	0.000194351	0.000421094	1.16331	2.23971	10.543	1.37694e-51	3.14578e-50
NCOA1	0.263142	1.20009	10.6209	1.16671e-18	7.24221e-18	-0.128518	0.91477	10.6209	0.000162765	0.00035565	-0.227253	0.85426	10.6209	2.25001e-10	6.03703e-10
CLEC2B	-0.487246	0.713386	7.62028	1.17242e-18	7.27375e-18	-0.353151	0.782873	7.62028	1.87481e-08	6.5429e-08	1.08364	2.11937	7.62028	3.14201e-69	2.19241e-67
RPL22	0.280953	1.215	12.1038	1.18174e-18	7.3277e-18	-0.157111	0.896819	12.1038	1.54465e-05	3.84684e-05	-0.220327	0.858371	12.1038	9.05488e-09	2.18962e-08
IKBKAP	0.275143	1.21011	10.5042	1.18431e-18	7.33966e-18	-0.0486768	0.966823	10.5042	0.173555	0.219656	-0.333719	0.793488	10.5042	2.06176e-19	9.42439e-19
REEP2	0.358065	1.28171	12.7912	1.21839e-18	7.54683e-18	-0.208789	0.865263	12.7912	6.56355e-06	1.71926e-05	-0.271205	0.828627	12.7912	2.9272e-08	6.83721e-08
PCMT1	0.360931	1.28425	10.8292	1.28122e-18	7.93179e-18	-0.251492	0.840027	10.8292	6.80508e-08	2.23747e-07	-0.227366	0.854193	10.8292	4.28518e-06	8.49192e-06
AIFM1	-0.21796	0.85978	8.8459	1.32171e-18	8.17811e-18	0.16073	1.11785	8.8459	1.10111e-08	3.94013e-08	0.127369	1.0923	8.8459	2.05497e-05	3.84659e-05
DCC	0.480978	1.39569	6.13676	1.32676e-18	8.20495e-18	-0.288698	0.81864	6.13676	3.5428e-06	9.62839e-06	-0.355064	0.781835	6.13676	6.77035e-08	1.54008e-07
ARSG	-0.249824	0.840999	6.27056	1.35126e-18	8.35201e-18	0.0206837	1.01444	6.27056	0.525052	0.580922	0.329376	1.25647	6.27056	9.26266e-23	5.13346e-22
KRT18	-0.501885	0.706183	8.18527	1.35313e-18	8.35909e-18	0.363106	1.28619	8.18527	2.10802e-08	7.3193e-08	0.301135	1.23211	8.18527	1.22371e-05	2.33474e-05
GDF15	-0.561541	0.677578	8.51325	1.50505e-18	9.29266e-18	0.0704231	1.05002	8.51325	0.33623	0.395334	0.713519	1.6398	8.51325	4.00055e-21	2.02262e-20
SPOCD1	-0.510437	0.70201	6.55561	1.52076e-18	9.38466e-18	-0.0201274	0.986146	6.55561	0.762462	0.799312	0.742935	1.67358	6.55561	1.2466e-27	9.03587e-27
CRTAC1	-0.636148	0.643429	7.27648	1.52341e-18	9.39597e-18	0.370402	1.29271	7.27648	7.17563e-06	1.8686e-05	0.482435	1.3971	7.27648	3.06559e-08	7.14892e-08
ME3	0.300405	1.23149	8.84842	1.52936e-18	9.42766e-18	-0.347326	0.78604	8.84842	1.20205e-19	1.1422e-18	-0.0344857	0.97638	8.84842	0.405923	0.451793
FAM53B	-0.219846	0.858657	8.0346	1.54601e-18	9.52523e-18	0.0655809	1.04651	8.0346	0.0220593	0.0339191	0.236724	1.17831	8.0346	2.16053e-15	7.76222e-15
TRAM1L1	0.425521	1.34306	8.53047	1.55776e-18	9.5925e-18	-0.087037	0.941454	8.53047	0.116781	0.15445	-0.502928	0.705673	8.53047	2.34648e-18	1.00552e-17
AP3M1	0.258439	1.19618	9.14867	1.65197e-18	1.01673e-17	0.0632264	1.0448	9.14867	0.0607743	0.0854306	-0.435625	0.739373	9.14867	2.90951e-37	3.49594e-36
CISH	-0.324038	0.798831	7.56621	1.65512e-18	1.01813e-17	0.119107	1.08606	7.56621	0.00479022	0.00834865	0.323747	1.25158	7.56621	2.21191e-13	7.04442e-13
FAS	-0.367123	0.775327	7.32245	1.66575e-18	1.02412e-17	-0.230977	0.852058	7.32245	1.23977e-06	3.54136e-06	0.777112	1.7137	7.32245	3.55322e-61	1.3999e-59
TLR4	-0.388065	0.764154	7.26114	1.6872e-18	1.03675e-17	-0.19365	0.874391	7.26114	0.000125061	0.000276499	0.764812	1.69915	7.26114	4.08923e-52	9.58817e-51
TUBB6	-0.404437	0.755531	11.64	1.69753e-18	1.04255e-17	-0.157697	0.896455	11.64	0.00276939	0.00502867	0.747601	1.679	11.64	2.62158e-45	4.45899e-44
TM9SF1	-0.257154	0.836737	9.36643	1.70255e-18	1.04508e-17	0.145631	1.10621	9.36643	1.31212e-05	3.3011e-05	0.199614	1.14839	9.36643	1.49497e-08	3.56668e-08
RAB3C	0.512979	1.42699	9.97111	1.748e-18	1.07241e-17	-0.164034	0.892526	9.97111	0.0142463	0.0227324	-0.540016	0.687763	9.97111	1.0167e-14	3.50384e-14
ENG	-0.450514	0.731782	9.00938	1.75155e-18	1.07402e-17	-0.408938	0.753177	9.00938	1.87486e-12	9.8756e-12	1.09435	2.13517	9.00938	1.91403e-84	4.6188e-82
MYO5A	0.293407	1.22553	8.89396	1.77731e-18	1.08924e-17	-0.450315	0.731883	8.89396	1.80891e-34	4.91846e-33	0.0908747	1.06502	8.89396	0.0250336	0.0343152
PLEKHF1	-0.283783	0.821434	7.84214	1.9064e-18	1.16773e-17	0.0612481	1.04337	7.84214	0.0987444	0.132825	0.331815	1.2586	7.84214	6.76539e-18	2.81447e-17
SUPT3H	0.312671	1.242	7.52182	1.91137e-18	1.17016e-17	-0.184552	0.879922	7.52182	5.68374e-06	1.50308e-05	-0.23432	0.850086	7.52182	4.88779e-08	1.1231e-07
LSR	-0.361565	0.77832	7.03186	1.99945e-18	1.22343e-17	0.107467	1.07734	7.03186	0.0229721	0.0352012	0.389761	1.31018	7.03186	2.45635e-15	8.77333e-15
MAB21L1	0.714129	1.64049	10.692	2.00666e-18	1.2272e-17	-0.13298	0.911946	10.692	0.154654	0.198444	-0.858715	0.551443	10.692	7.3455e-19	3.23632e-18
HIST1H2BM	-0.442372	0.735924	9.06462	2.05196e-18	1.25424e-17	0.855664	1.80959	9.06462	1.82855e-56	1.30741e-54	-0.335175	0.792688	9.06462	3.55096e-08	8.24428e-08
CHST7	-0.330763	0.795116	7.63261	2.07879e-18	1.26997e-17	-0.151482	0.900325	7.63261	0.000449622	0.000925203	0.636658	1.55472	7.63261	3.3693e-49	6.85881e-48
MATK	-0.340021	0.79003	6.56187	2.09724e-18	1.28057e-17	0.0957086	1.06859	6.56187	0.0314121	0.0468211	0.372542	1.29463	6.56187	8.59923e-16	3.15805e-15
HLA-DOA	-0.338583	0.790818	6.81909	2.14744e-18	1.31053e-17	-0.0512909	0.965072	6.81909	0.247415	0.301188	0.535347	1.44929	6.81909	2.04581e-32	1.92499e-31
DAP	-0.265528	0.831894	9.10248	2.1615e-18	1.31841e-17	-0.00823048	0.994311	9.10248	0.812997	0.842906	0.383961	1.30492	9.10248	4.95896e-27	3.4833e-26
INTS8	0.327021	1.25442	9.35326	2.18249e-18	1.33051e-17	-0.115986	0.922752	9.35326	0.00668534	0.0113626	-0.331458	0.794733	9.35326	1.18195e-13	3.82951e-13
LGALS1	-0.54971	0.683158	12.9605	2.20505e-18	1.34356e-17	-0.349524	0.784843	12.9605	1.03805e-06	2.99395e-06	1.16772	2.24657	12.9605	3.42992e-61	1.35593e-59
CATSPER3	0.258818	1.1965	6.44032	2.20684e-18	1.34394e-17	-0.189804	0.876725	6.44032	1.64266e-08	5.77624e-08	-0.152429	0.899734	6.44032	1.9944e-05	3.73684e-05
LMNA	-0.416028	0.749485	10.7426	2.21613e-18	1.34889e-17	-0.361882	0.778149	10.7426	1.79557e-11	8.47173e-11	0.992919	1.99021	10.7426	2.44746e-80	3.77986e-78
RND1	-0.351432	0.783806	6.0662	2.21804e-18	1.34935e-17	0.109657	1.07897	6.0662	0.0171052	0.0268395	0.373004	1.29505	6.0662	7.29535e-15	2.53228e-14
CDC20	-0.62529	0.64829	8.75211	2.25945e-18	1.37382e-17	1.45886	2.74891	8.75211	2.45325e-87	9.79862e-85	-0.753414	0.593198	8.75211	7.01213e-19	3.09623e-18
SOX18	-0.344205	0.787742	8.48313	2.2628e-18	1.37513e-17	0.0704077	1.05001	8.48313	0.118455	0.156396	0.406817	1.32576	8.48313	3.40274e-18	1.44057e-17
ABLIM3	0.445258	1.36156	9.49722	2.27455e-18	1.38154e-17	-0.739763	0.598838	9.49722	1.9187e-40	6.79641e-39	0.20114	1.14961	9.49722	0.00109918	0.00177322
DKK1	0.879673	1.83996	6.76844	2.31441e-18	1.40502e-17	-1.0675	0.477146	6.76844	2.28678e-21	2.5012e-20	-0.0444396	0.969666	6.76844	0.715975	0.747534
RTKN	-0.453104	0.73047	7.45785	2.33143e-18	1.41461e-17	0.0428603	1.03015	7.45785	0.470694	0.529171	0.591392	1.5067	7.45785	5.01069e-22	2.666e-21
RPN1	-0.258303	0.836071	10.622	2.40031e-18	1.45564e-17	0.247885	1.18747	10.622	1.09227e-13	6.45166e-13	0.0865746	1.06185	10.622	0.01567	0.0220649
ZNF140	0.34637	1.27136	8.39832	2.48905e-18	1.50867e-17	0.00012058	1.00008	8.39832	0.997884	0.99797	-0.488958	0.71254	8.39832	1.12988e-25	7.33598e-25
ETV4	-0.370684	0.773416	5.93984	2.54031e-18	1.53893e-17	0.227742	1.171	5.93984	2.48959e-06	6.8692e-06	0.267761	1.20394	5.93984	1.6365e-07	3.62232e-07
RNF126	-0.223903	0.856246	10.5545	2.54389e-18	1.5403e-17	0.157939	1.11569	10.5545	6.05284e-08	2.00029e-07	0.138886	1.10105	10.5545	7.22385e-06	1.40652e-05
SNAPC3	0.285251	1.21862	8.93346	2.59854e-18	1.57256e-17	0.0277564	1.01943	8.93346	0.458672	0.517716	-0.433691	0.740365	8.93346	8.93452e-30	7.22181e-29
ZMYM2	0.311064	1.24062	10.1379	2.60766e-18	1.57726e-17	-0.0428065	0.970765	10.1379	0.294581	0.351803	-0.390996	0.762603	10.1379	2.05974e-20	9.95327e-20
CSNK1G2	-0.247386	0.842421	9.94997	2.66255e-18	1.60962e-17	0.174317	1.12843	9.94997	6.3642e-08	2.10018e-07	0.153662	1.11239	9.94997	7.09768e-06	1.38288e-05
BHMT2	-0.539051	0.688224	5.627	2.67894e-18	1.61868e-17	-0.219178	0.859055	5.627	0.00191345	0.00356327	1.00652	2.00906	5.627	9.56252e-46	1.65554e-44
HIST1H2AL	-0.506679	0.703841	6.80531	2.76759e-18	1.67137e-17	0.972721	1.96254	6.80531	4.55488e-55	3.06739e-53	-0.37568	0.770742	6.80531	7.80236e-08	1.76928e-07
CLDN10	-0.492182	0.710949	5.84873	2.77167e-18	1.67297e-17	0.715453	1.642	5.84873	1.75317e-30	3.72605e-29	-0.107656	0.928094	5.84873	0.115754	0.14346
HSPA2	-0.543657	0.68603	8.68804	2.79643e-18	1.68704e-17	0.29172	1.2241	8.68804	4.10263e-05	9.69415e-05	0.440134	1.35673	8.68804	4.25959e-09	1.0538e-08
FKBP7	0.289784	1.22246	9.30461	2.87845e-18	1.73456e-17	-0.24239	0.845344	9.30461	1.22794e-10	5.37945e-10	-0.137165	0.909304	9.30461	0.000648034	0.00106737
AEBP1	-0.502739	0.705765	10.3963	2.87947e-18	1.73456e-17	-0.290319	0.817721	10.3963	1.00593e-05	2.56758e-05	1.03505	2.04918	10.3963	1.35379e-56	4.03108e-55
C15orf40	0.244647	1.1848	7.52631	2.8797e-18	1.73456e-17	-0.0332477	0.977218	7.52631	0.301236	0.358678	-0.307982	0.807771	7.52631	2.01384e-20	9.7396e-20
MAP7D1	0.316499	1.24531	11.6652	2.89938e-18	1.7455e-17	-0.428334	0.743119	11.6652	2.35517e-26	3.71661e-25	0.0336374	1.02359	11.6652	0.44525	0.490754
ARHGEF18	-0.269094	0.829841	10.677	2.93382e-18	1.76532e-17	0.161804	1.11869	10.677	4.24519e-06	1.14027e-05	0.198329	1.14737	10.677	9.571e-08	2.15977e-07
ZGPAT	-0.245009	0.84381	9.8146	2.9919e-18	1.79933e-17	0.0532127	1.03757	9.8146	0.0985125	0.13259	0.286106	1.21934	9.8146	1.15964e-17	4.76823e-17
KCNS1	-0.318906	0.801678	5.55534	3.00766e-18	1.80787e-17	0.126013	1.09127	5.55534	0.00260348	0.00474675	0.30876	1.23864	5.55534	1.81706e-12	5.47528e-12
AFAP1	0.311749	1.24121	8.47998	3.04654e-18	1.83029e-17	-0.187897	0.877885	8.47998	4.06787e-06	1.09577e-05	-0.229268	0.853067	8.47998	1.03471e-07	2.32945e-07
RNASEL	0.428035	1.3454	8.60222	3.06854e-18	1.84256e-17	-0.60498	0.65748	8.60222	1.01707e-28	1.90011e-27	0.074309	1.05286	8.60222	0.212607	0.250998
TRPV4	-0.27315	0.82751	6.021	3.07999e-18	1.84847e-17	0.0616488	1.04366	6.021	0.0861015	0.117566	0.316361	1.24519	6.021	2.23215e-17	9.03074e-17
CBR1	-0.29623	0.814378	9.24405	3.09429e-18	1.8561e-17	0.122839	1.08888	9.24405	0.00158008	0.00297982	0.280318	1.21446	9.24405	5.92526e-12	1.73095e-11
RARRES2	-0.71105	0.610875	9.33452	3.12316e-18	1.87244e-17	-0.348796	0.785239	9.33452	0.000182935	0.000397028	1.3946	2.62916	9.33452	1.04121e-50	2.27553e-49
DCTN2	0.248171	1.1877	11.4369	3.12784e-18	1.87427e-17	-0.0545707	0.962881	11.4369	0.0945655	0.127842	-0.289045	0.818444	11.4369	1.47861e-17	6.04329e-17
MSR1	-0.45413	0.72995	6.09185	3.14413e-18	1.88306e-17	-0.143007	0.90563	6.09185	0.0165733	0.0260721	0.801259	1.74262	6.09185	2.37154e-40	3.28583e-39
NOS3	-0.264566	0.832449	7.39885	3.22028e-18	1.92767e-17	0.0238914	1.0167	7.39885	0.492798	0.550761	0.346584	1.27155	7.39885	5.21528e-22	2.77104e-21
CDC42EP1	-0.300503	0.811969	7.8295	3.24192e-18	1.93963e-17	-0.112787	0.9248	7.8295	0.00428152	0.00751863	0.550563	1.46466	7.8295	1.09403e-43	1.73592e-42
LUM	-0.967005	0.511567	9.77271	3.24539e-18	1.9407e-17	-0.509804	0.702318	9.77271	5.77859e-05	0.000133573	1.93637	3.8274	9.77271	4.99851e-53	1.22405e-51
LGALS3	-0.434977	0.739706	9.96957	3.34739e-18	2.00066e-17	-0.391564	0.762303	9.96957	4.32526e-12	2.18203e-11	1.05294	2.07476	9.96957	4.10553e-82	7.67006e-80
CDO1	0.417226	1.33536	9.17008	3.35858e-18	2.00632e-17	-0.354648	0.78206	9.17008	6.57853e-11	2.95117e-10	-0.191141	0.875913	9.17008	0.000987235	0.00160044
CLIC3	-0.440155	0.737055	6.05061	3.41994e-18	2.04192e-17	-0.0293686	0.979849	6.05061	0.6126	0.66365	0.65411	1.57365	6.05061	3.08296e-28	2.30238e-27
LAMP2	-0.337723	0.791289	9.11403	3.45207e-18	2.06004e-17	-0.235414	0.849441	9.11403	9.73043e-08	3.14387e-07	0.740596	1.67087	9.11403	5.71535e-65	3.02287e-63
TBC1D22B	0.240483	1.18139	8.78784	3.47071e-18	2.07009e-17	-0.0384509	0.9737	8.78784	0.224907	0.276991	-0.29627	0.814355	8.78784	1.68585e-19	7.75811e-19
RPS6KA5	0.34596	1.271	8.03232	3.50619e-18	2.09018e-17	-0.114591	0.923644	8.03232	0.0118285	0.0191488	-0.35975	0.7793	8.03232	3.69114e-14	1.23176e-13
VGF	-0.615413	0.652743	7.71121	3.54568e-18	2.11263e-17	0.182322	1.13471	7.71121	0.0244243	0.0372197	0.664071	1.58455	7.71121	3.65657e-15	1.29168e-14
GAA	-0.321706	0.800123	11.4767	3.56369e-18	2.12227e-17	0.0866842	1.06193	11.4767	0.0407483	0.0590945	0.356814	1.28059	11.4767	5.84126e-16	2.17345e-15
MAGEA10	-1.13216	0.456233	6.76056	3.58551e-18	2.13417e-17	1.27627	2.42212	6.76056	2.43373e-18	2.09746e-17	0.16666	1.12246	6.76056	0.291543	0.334848
LAMB3	-0.404721	0.755382	7.77746	3.62744e-18	2.15802e-17	-0.0227034	0.984386	7.77746	0.670549	0.717105	0.596629	1.51218	7.77746	9.66597e-28	7.02831e-27
MTX1	-0.240327	0.846554	9.62967	3.69112e-18	2.19478e-17	0.313507	1.24272	9.62967	2.39352e-24	3.25738e-23	-0.0123787	0.991456	9.62967	0.712294	0.744026
SHFM1	-0.253532	0.83884	12.3723	3.72944e-18	2.21642e-17	0.254336	1.19279	12.3723	1.04634e-14	6.73691e-14	0.0726078	1.05162	12.3723	0.0401162	0.0534959
GPR124	-0.380656	0.768088	8.79698	3.77621e-18	2.24307e-17	-0.264514	0.832479	8.79698	1.10365e-07	3.54705e-07	0.833817	1.78239	8.79698	1.22441e-64	6.27085e-63
KLHDC2	0.293802	1.22587	11.3489	3.85615e-18	2.28938e-17	-0.142353	0.906041	11.3489	0.000228393	0.000490266	-0.25501	0.837981	11.3489	3.37387e-10	8.9673e-10
NEK1	0.336391	1.26259	7.4704	3.87334e-18	2.29841e-17	-0.163932	0.892589	7.4704	0.000209998	0.000453046	-0.290917	0.817382	7.4704	3.92395e-10	1.03841e-09
CLIP2	0.309285	1.23909	10.0817	3.94557e-18	2.34007e-17	-0.218348	0.859549	10.0817	6.97465e-08	2.29184e-07	-0.191644	0.875607	10.0817	8.28352e-06	1.60502e-05
C3orf14	0.449639	1.3657	9.88261	3.95226e-18	2.34284e-17	-0.105707	0.929349	9.88261	0.0746882	0.103211	-0.51603	0.699293	9.88261	5.57075e-17	2.2098e-16
FGF19	-0.398024	0.758897	5.73737	4.09008e-18	2.4233e-17	0.571512	1.48608	5.73737	1.94727e-29	3.81646e-28	-0.0791343	0.946626	5.73737	0.154878	0.187417
ANP32B	-0.291554	0.817021	9.15105	4.09576e-18	2.42542e-17	0.478871	1.39365	9.15105	7.24561e-39	2.41861e-37	-0.125511	0.916679	9.15105	0.00202556	0.00317914
F3	-0.507459	0.70346	6.46999	4.16104e-18	2.46282e-17	-0.469398	0.722266	6.46999	1.22498e-12	6.55378e-12	1.24251	2.3661	6.46999	7.17981e-84	1.5993e-81
NDNL2	-0.268862	0.829974	8.17958	4.44923e-18	2.63204e-17	0.314312	1.24342	8.17958	1.456e-19	1.37001e-18	0.0269891	1.01888	8.17958	0.473302	0.518172
NOD2	-0.390304	0.762969	6.35948	4.48952e-18	2.65452e-17	-0.221884	0.857445	6.35948	1.54572e-05	3.84833e-05	0.799631	1.74066	6.35948	2.76932e-55	7.69233e-54
GPR158	0.584655	1.49968	9.5148	4.50475e-18	2.66217e-17	-0.55344	0.681394	9.5148	3.70195e-13	2.07851e-12	-0.204518	0.867829	9.5148	0.0123196	0.0176148
CCDC8	-0.376513	0.770297	7.16276	4.64886e-18	2.74593e-17	-0.111452	0.925656	7.16276	0.0250379	0.0380945	0.656337	1.57608	7.16276	6.29725e-39	8.18642e-38
SETDB1	0.257946	1.19578	10.5403	4.69699e-18	2.77295e-17	0.0856462	1.06116	10.5403	0.0119354	0.0193067	-0.46007	0.726951	10.5403	7.62612e-41	1.07724e-39
FNDC3B	-0.313479	0.804699	8.75385	4.71041e-18	2.77946e-17	-0.18585	0.879131	8.75385	6.58475e-06	1.72442e-05	0.650803	1.57004	8.75385	7.24061e-57	2.18406e-55
CHST13	-0.349094	0.785077	8.47455	4.76391e-18	2.80959e-17	0.134753	1.09791	8.47455	0.00345435	0.00615881	0.341563	1.26713	8.47455	1.41554e-12	4.29668e-12
ANKRD12	0.368025	1.29058	9.94876	4.93487e-18	2.90893e-17	-0.232575	0.851114	9.94876	1.54894e-06	4.38771e-06	-0.258589	0.835905	9.94876	4.44691e-07	9.55101e-07
CLPP	-0.227238	0.854269	11.4947	5.07356e-18	2.98917e-17	0.329817	1.25685	11.4947	6.3884e-30	1.29592e-28	-0.04914	0.966512	11.4947	0.122819	0.151616
PTPN7	-0.345661	0.786947	6.68193	5.23037e-18	3.07999e-17	-0.00852523	0.994108	6.68193	0.852317	0.876922	0.497381	1.41165	6.68193	3.49913e-26	2.33874e-25
HCP5	-0.440538	0.73686	7.88181	5.25238e-18	3.09138e-17	-0.14067	0.907098	7.88181	0.0157763	0.0249095	0.779457	1.71648	7.88181	4.84836e-40	6.66175e-39
RAI1	0.333838	1.26036	10.2578	5.25971e-18	3.09412e-17	-0.102236	0.931588	10.2578	0.0206192	0.0318869	-0.356496	0.781059	10.2578	9.82838e-15	3.39018e-14
VPS13D	0.299612	1.23081	8.25787	5.39273e-18	3.17076e-17	-0.437447	0.73844	8.25787	3.08265e-30	6.422e-29	0.0676888	1.04804	8.25787	0.107178	0.133431
ANKS1B	0.396699	1.31649	6.02939	5.40108e-18	3.17406e-17	-0.411808	0.751681	6.02939	1.53625e-15	1.06235e-14	-0.0980781	0.934277	6.02939	0.0778535	0.09926
C10orf90	-0.309117	0.807136	4.70297	5.43471e-18	3.1922e-17	0.131417	1.09537	4.70297	0.00129633	0.00247982	0.288886	1.2217	4.70297	1.53344e-11	4.38564e-11
LRSAM1	0.239478	1.18057	8.15784	5.50745e-18	3.23329e-17	-0.208482	0.865447	8.15784	2.94716e-11	1.36384e-10	-0.10419	0.930327	8.15784	0.00188557	0.00297272
TRAF1	-0.34047	0.789784	7.75839	5.51544e-18	3.23634e-17	-0.205322	0.867345	7.75839	4.74284e-06	1.26932e-05	0.710731	1.63663	7.75839	2.57368e-57	7.90742e-56
CD4	-0.34802	0.785662	10.1058	5.57201e-18	3.26625e-17	-0.0466865	0.968157	10.1058	0.311519	0.369516	0.543502	1.45751	10.1058	7.6645e-31	6.61534e-30
NCAM2	0.543702	1.45771	7.56806	5.57205e-18	3.26625e-17	-0.563419	0.676697	7.56806	1.77283e-15	1.21868e-14	-0.135533	0.910334	7.56806	0.0755349	0.0965271
ALDH1A2	-0.546777	0.684547	5.56396	5.59207e-18	3.27632e-17	0.628638	1.5461	5.56396	7.66598e-19	6.86206e-18	0.0667403	1.04735	5.56396	0.384522	0.430372
PTP4A1	0.32861	1.2558	10.8221	5.67087e-18	3.32081e-17	-0.297169	0.813848	10.8221	4.79814e-12	2.40592e-11	-0.130533	0.913494	10.8221	0.00458005	0.00692117
CDC42BPG	-0.262167	0.833835	5.94735	5.69819e-18	3.33513e-17	0.161664	1.11858	5.94735	2.89347e-06	7.93255e-06	0.18871	1.13974	5.94735	2.41513e-07	5.28518e-07
NDUFS4	0.217676	1.16286	9.17561	5.71778e-18	3.3449e-17	-0.120691	0.919747	9.17561	2.65567e-05	6.41382e-05	-0.171865	0.887694	9.17561	1.40487e-08	3.35725e-08
SAMHD1	-0.353104	0.782898	7.3245	5.77255e-18	3.37524e-17	-0.157765	0.896413	7.3245	0.000727191	0.00144701	0.675233	1.59685	7.3245	3.57516e-47	6.66844e-46
PRICKLE2	0.544713	1.45873	8.29448	5.92871e-18	3.4648e-17	-0.891691	0.538982	8.29448	3.22889e-38	1.05353e-36	0.231143	1.17376	8.29448	0.00246124	0.00382716
RNF166	-0.243684	0.844586	7.34089	5.9842e-18	3.49546e-17	0.176544	1.13017	7.34089	3.6709e-08	1.24001e-07	0.145939	1.10645	7.34089	1.837e-05	3.45142e-05
MCM2	-0.511291	0.701594	9.28131	6.13729e-18	3.58308e-17	1.29614	2.45571	9.28131	2.33476e-104	3.38044e-101	-0.731831	0.602139	9.28131	8.35683e-26	5.47186e-25
MMRN1	-0.56402	0.676415	6.24457	6.14344e-18	3.58486e-17	0.0776966	1.05533	6.24457	0.299277	0.356675	0.708862	1.63451	6.24457	5.46079e-20	2.58278e-19
PSD3	0.485477	1.40005	9.65791	6.30301e-18	3.67612e-17	-0.401347	0.757151	9.65791	3.06598e-10	1.29092e-09	-0.235098	0.849628	9.65791	0.000548939	0.000910809
GPR4	-0.360534	0.778876	7.25971	6.35774e-18	3.70618e-17	0.0547237	1.03866	7.25971	0.252928	0.307157	0.447449	1.36363	7.25971	1.71711e-19	7.89572e-19
HDGFRP3	0.304082	1.23463	11.3491	6.43126e-18	3.74715e-17	0.0694073	1.04929	11.3491	0.085474	0.116806	-0.50697	0.703699	11.3491	3.72919e-35	4.01816e-34
TACSTD2	-0.392544	0.761785	6.04173	6.64885e-18	3.87198e-17	0.0782582	1.05574	6.04173	0.133311	0.173792	0.466234	1.3815	6.04173	6.72488e-18	2.79893e-17
ASTN1	0.385307	1.30614	8.68566	6.70453e-18	3.90244e-17	-0.241451	0.845894	8.68566	2.08278e-06	5.80763e-06	-0.273026	0.827582	8.68566	3.93348e-07	8.48604e-07
WDR36	0.224482	1.16836	8.72204	6.75215e-18	3.92818e-17	-0.0597695	0.959417	8.72204	0.0449163	0.0646614	-0.249783	0.841023	8.72204	8.1837e-16	3.00735e-15
KCTD6	0.332428	1.25913	9.18885	6.99746e-18	4.06885e-17	-0.0638196	0.956728	9.18885	0.148578	0.191581	-0.397584	0.759129	9.18885	4.09438e-18	1.7233e-17
EPHX2	0.351454	1.27585	9.58359	7.293e-18	4.23858e-17	-0.405583	0.754931	9.58359	7.44692e-19	6.67629e-18	-0.0412037	0.971844	9.58359	0.405198	0.451072
DNAJC18	0.265643	1.20217	8.73863	7.38244e-18	4.28841e-17	-0.0387122	0.973524	8.73863	0.273287	0.32926	-0.331486	0.794717	8.73863	1.26656e-19	5.8659e-19
ANGEL2	0.275857	1.21071	9.39654	7.48633e-18	4.34478e-17	-0.0902156	0.939382	9.39654	0.0138373	0.0221317	-0.288148	0.818953	9.39654	5.01437e-14	1.65569e-13
HIST1H1B	-0.60598	0.657025	7.00544	7.48699e-18	4.34478e-17	1.29314	2.45061	7.00544	4.50205e-68	5.79414e-66	-0.594834	0.662121	7.00544	1.61025e-12	4.87111e-12
C11orf30	0.275604	1.2105	8.49262	7.56816e-18	4.38968e-17	-0.123472	0.917976	8.49262	0.000734006	0.0014582	-0.2505	0.840605	8.49262	6.72556e-11	1.85924e-10
LST1	-0.486081	0.713962	8.99668	7.61265e-18	4.41328e-17	-0.214055	0.862111	8.99668	0.000905163	0.00177193	0.926018	1.90002	8.99668	1.95461e-46	3.50468e-45
[truncated: 9,585 more rows]
