# Supplementary material for: Identification of MYCN non-amplified neuroblastoma subgroups points towards molecular signatures for precision prognosis and therapy stratification
Source: Br J Cancer. Author manuscript; Available in PMC 2024 May 27. (PMC7616008; doi:10.1038/s41416-024-02666-y)
Supplement: Table S5 [file EMS194837-supplement-Table_S5.xlsx]

## Sheet: subgroup1
Table S5. GSEA (gene set enrichment analysis) in subgroup 1.
NAME	SIZE	ES	NES	NOM p-val	FDR q-val
HALLMARK_MYC_TARGETS_V2	45	-0.460082	-1.43022	0.133208	0.294557
HALLMARK_TNFA_SIGNALING_VIA_NFKB	164	-0.629343	-1.49462	0.105906	0.296781
HALLMARK_COMPLEMENT	165	-0.539513	-1.4765	0.0929752	0.300593
HALLMARK_HYPOXIA	162	-0.458871	-1.39416	0.0927419	0.30154
HALLMARK_COAGULATION	111	-0.585918	-1.4099	0.106776	0.301892
HALLMARK_INTERFERON_ALPHA_RESPONSE	73	-0.702634	-1.45716	0.100629	0.303289
HALLMARK_MTORC1_SIGNALING	159	-0.366653	-1.37544	0.136364	0.3111
HALLMARK_ESTROGEN_RESPONSE_EARLY	155	-0.441324	-1.4307	0.0425532	0.318269
HALLMARK_APOPTOSIS	133	-0.441252	-1.35377	0.16996	0.32456
HALLMARK_KRAS_SIGNALING_UP	162	-0.478261	-1.29228	0.163968	0.327536
HALLMARK_REACTIVE_OXYGEN_SPECIES_PATHWAY	38	-0.486097	-1.49673	0.0848126	0.330442
HALLMARK_EPITHELIAL_MESENCHYMAL_TRANSITION	176	-0.544724	-1.29989	0.225296	0.332178
HALLMARK_CHOLESTEROL_HOMEOSTASIS	62	-0.411081	-1.27637	0.183794	0.33476
HALLMARK_ANGIOGENESIS	29	-0.597224	-1.32173	0.153846	0.335788
HALLMARK_UV_RESPONSE_UP	129	-0.368706	-1.30603	0.114053	0.339055
HALLMARK_TGF_BETA_SIGNALING	45	-0.446932	-1.33059	0.169456	0.340919
HALLMARK_IL2_STAT5_SIGNALING	160	-0.526081	-1.51266	0.0677618	0.34092
HALLMARK_XENOBIOTIC_METABOLISM	159	-0.428606	-1.25084	0.218504	0.3534
HALLMARK_GLYCOLYSIS	167	-0.318609	-1.22467	0.165703	0.369733
HALLMARK_UNFOLDED_PROTEIN_RESPONSE	80	-0.289866	-1.19883	0.274953	0.387448
HALLMARK_ALLOGRAFT_REJECTION	159	-0.657825	-1.51581	0.0867769	0.390715
HALLMARK_IL6_JAK_STAT3_SIGNALING	77	-0.624683	-1.52259	0.0681818	0.450546
HALLMARK_MYOGENESIS	162	-0.39038	-1.13863	0.310811	0.457102
HALLMARK_INTERFERON_GAMMA_RESPONSE	160	-0.68571	-1.58577	0.0658436	0.477614
HALLMARK_E2F_TARGETS	149	-0.510221	-1.1107	0.450787	0.481268
HALLMARK_G2M_CHECKPOINT	150	-0.478326	-1.06684	0.465619	0.527458
HALLMARK_NOTCH_SIGNALING	24	-0.375891	-1.01803	0.442688	0.547622
HALLMARK_INFLAMMATORY_RESPONSE	179	-0.620276	-1.52589	0.0569106	0.547941
HALLMARK_APICAL_JUNCTION	165	-0.310201	-1.03723	0.405622	0.556028
HALLMARK_ADIPOGENESIS	161	-0.2609	-1.02031	0.443089	0.562061
HALLMARK_PI3K_AKT_MTOR_SIGNALING	86	-0.245458	-0.991554	0.462151	0.567008
HALLMARK_HEDGEHOG_SIGNALING	30	0.488713	1.38502	0.105675	0.647313
HALLMARK_ESTROGEN_RESPONSE_LATE	166	-0.500488	-1.59842	0.00578035	0.651179
HALLMARK_ANDROGEN_RESPONSE	81	-0.245877	-0.918436	0.58	0.657671
HALLMARK_APICAL_SURFACE	35	-0.319161	-0.870337	0.655172	0.710257
HALLMARK_HEME_METABOLISM	152	-0.212827	-0.834705	0.687008	0.732481
HALLMARK_FATTY_ACID_METABOLISM	133	-0.225542	-0.821496	0.667327	0.73388
HALLMARK_MITOTIC_SPINDLE	160	-0.242873	-0.792713	0.643836	0.742847
HALLMARK_DNA_REPAIR	117	-0.205785	-0.836294	0.613861	0.750366
HALLMARK_BILE_ACID_METABOLISM	105	-0.279406	-0.793147	0.71063	0.760828
HALLMARK_WNT_BETA_CATENIN_SIGNALING	36	-0.237018	-0.747964	0.810547	0.771646
HALLMARK_KRAS_SIGNALING_DN	148	-0.259914	-0.755707	0.853053	0.779296
HALLMARK_P53_PATHWAY	154	-0.487281	-1.64698	0.034413	0.900617
HALLMARK_PROTEIN_SECRETION	81	0.270729	0.955318	0.505837	0.930672
HALLMARK_PEROXISOME	90	-0.175279	-0.601015	0.956863	0.930925
HALLMARK_PANCREAS_BETA_CELLS	31	0.410646	1.09094	0.309572	0.951276
HALLMARK_MYC_TARGETS_V1	140	-0.142838	-0.480922	0.83112	0.972605
HALLMARK_OXIDATIVE_PHOSPHORYLATION	157	0.109691	0.455689	0.939216	0.980645
HALLMARK_SPERMATOGENESIS	99	0.19072	0.598592	0.993902	1
HALLMARK_UV_RESPONSE_DN	118	0.241594	0.738858	0.794175	1

## Sheet: subgroup2
Table S5. GSEA (gene set enrichment analysis) in subgroup 2.
NAME	SIZE	ES	NES	NOM p-val	FDR q-val
HALLMARK_ADIPOGENESIS	161	-0.306316	-1.16321	0.291925	0.399753
HALLMARK_ALLOGRAFT_REJECTION	159	-0.428575	-0.98517	0.491837	0.554454
HALLMARK_ANDROGEN_RESPONSE	81	-0.339366	-1.25315	0.168651	0.369267
HALLMARK_ANGIOGENESIS	29	-0.657732	-1.44062	0.0678643	0.394453
HALLMARK_APICAL_JUNCTION	165	-0.410243	-1.39398	0.0654397	0.293544
HALLMARK_APICAL_SURFACE	35	-0.508731	-1.38796	0.0773694	0.278092
HALLMARK_APOPTOSIS	133	-0.471582	-1.44841	0.0944882	0.440217
HALLMARK_BILE_ACID_METABOLISM	105	-0.339664	-0.962714	0.517367	0.566703
HALLMARK_CHOLESTEROL_HOMEOSTASIS	62	-0.305668	-0.934349	0.553785	0.568114
HALLMARK_COAGULATION	111	-0.55709	-1.32005	0.15	0.359413
HALLMARK_COMPLEMENT	165	-0.482597	-1.30256	0.196	0.337956
HALLMARK_DNA_REPAIR	117	0.504589	2.11996	0	0.00389733
HALLMARK_E2F_TARGETS	149	0.827332	1.82735	0	0.00996391
HALLMARK_EPITHELIAL_MESENCHYMAL_TRANSITION	176	-0.63288	-1.50183	0.0688259	0.479204
HALLMARK_ESTROGEN_RESPONSE_EARLY	155	-0.282484	-0.917994	0.581213	0.572088
HALLMARK_ESTROGEN_RESPONSE_LATE	166	0.327199	1.05793	0.359596	0.450192
HALLMARK_FATTY_ACID_METABOLISM	133	-0.284396	-1.01713	0.439771	0.528025
HALLMARK_G2M_CHECKPOINT	150	0.809656	1.84007	0	0.0115329
HALLMARK_GLYCOLYSIS	167	0.282121	1.0881	0.325991	0.454227
HALLMARK_HEDGEHOG_SIGNALING	30	-0.503573	-1.41184	0.0973282	0.357985
HALLMARK_HEME_METABOLISM	152	-0.254114	-1.0218	0.424419	0.541527
HALLMARK_HYPOXIA	162	-0.390062	-1.1893	0.234286	0.383012
HALLMARK_IL2_STAT5_SIGNALING	160	-0.428822	-1.22795	0.240964	0.385091
HALLMARK_IL6_JAK_STAT3_SIGNALING	77	-0.462917	-1.10488	0.381443	0.441089
HALLMARK_INFLAMMATORY_RESPONSE	179	-0.49865	-1.22052	0.249497	0.374434
HALLMARK_INTERFERON_ALPHA_RESPONSE	73	-0.573987	-1.21099	0.324	0.369508
HALLMARK_INTERFERON_GAMMA_RESPONSE	160	-0.549871	-1.26762	0.281947	0.368303
HALLMARK_KRAS_SIGNALING_DN	148	-0.270186	-0.79386	0.803181	0.712163
HALLMARK_KRAS_SIGNALING_UP	162	-0.539822	-1.45665	0.0476191	0.508975
HALLMARK_MITOTIC_SPINDLE	160	0.536981	1.73372	0.0262626	0.0216373
HALLMARK_MTORC1_SIGNALING	159	0.375826	1.38794	0.131048	0.184117
HALLMARK_MYC_TARGETS_V1	140	0.617745	2.06917	0	0.00214867
HALLMARK_MYC_TARGETS_V2	45	0.668563	2.04947	0	0.00166578
HALLMARK_MYOGENESIS	162	-0.487136	-1.43727	0.0711297	0.352407
HALLMARK_NOTCH_SIGNALING	24	-0.4797	-1.30714	0.154599	0.35328
HALLMARK_OXIDATIVE_PHOSPHORYLATION	157	0.173604	0.732292	0.683333	0.75732
HALLMARK_P53_PATHWAY	154	-0.333044	-1.12223	0.307692	0.436231
HALLMARK_PANCREAS_BETA_CELLS	31	-0.262086	-0.69128	0.953815	0.836305
HALLMARK_PEROXISOME	90	-0.268603	-0.904856	0.598131	0.572722
HALLMARK_PI3K_AKT_MTOR_SIGNALING	86	0.220079	0.908422	0.577465	0.603984
HALLMARK_PROTEIN_SECRETION	81	-0.447965	-1.64501	0.0507099	0.391596
HALLMARK_REACTIVE_OXYGEN_SPECIES_PATHWAY	38	-0.161732	-0.495565	0.971888	0.969357
HALLMARK_SPERMATOGENESIS	99	0.517976	1.59051	0.00397614	0.0596909
HALLMARK_TGF_BETA_SIGNALING	45	-0.462771	-1.40709	0.124272	0.328897
HALLMARK_TNFA_SIGNALING_VIA_NFKB	164	-0.63319	-1.51179	0.0694445	0.602162
HALLMARK_UNFOLDED_PROTEIN_RESPONSE	80	0.293417	1.19572	0.267327	0.359388
HALLMARK_UV_RESPONSE_DN	118	-0.579041	-1.74864	0.0124224	0.331353
HALLMARK_UV_RESPONSE_UP	129	0.231949	0.822191	0.712788	0.681734
HALLMARK_WNT_BETA_CATENIN_SIGNALING	36	-0.442271	-1.40387	0.0876494	0.303076
HALLMARK_XENOBIOTIC_METABOLISM	159	-0.327716	-0.941639	0.532228	0.577406

## Sheet: subgroup3
Table S5. GSEA (gene set enrichment analysis) in subgroup 3.
NAME	SIZE	ES	NES	NOM p-val	FDR q-val
HALLMARK_COAGULATION	111	0.710175	1.7033	0.0040568	0.0308701
HALLMARK_MYOGENESIS	162	0.577276	1.7082	0.00803213	0.0314039
HALLMARK_INTERFERON_GAMMA_RESPONSE	160	0.754759	1.72913	0	0.0315231
HALLMARK_EPITHELIAL_MESENCHYMAL_TRANSITION	176	0.722181	1.731	0.0118812	0.0334046
HALLMARK_IL6_JAK_STAT3_SIGNALING	77	0.697152	1.70833	0.00396825	0.0334975
HALLMARK_TNFA_SIGNALING_VIA_NFKB	164	0.743853	1.71644	0.00607287	0.0338252
HALLMARK_REACTIVE_OXYGEN_SPECIES_PATHWAY	38	0.569334	1.81032	0	0.0348377
HALLMARK_UV_RESPONSE_UP	129	0.479921	1.68046	0.0040404	0.0348984
HALLMARK_HYPOXIA	162	0.5777	1.73336	0.00821355	0.0357626
HALLMARK_ADIPOGENESIS	161	0.448942	1.74917	0.0123203	0.0357662
HALLMARK_MYC_TARGETS_V1	140	-0.52981	-1.80135	0.0297619	0.0359732
HALLMARK_ALLOGRAFT_REJECTION	159	0.725226	1.68126	0.0120968	0.0364514
HALLMARK_TGF_BETA_SIGNALING	45	0.579554	1.74042	0.0194553	0.0364623
HALLMARK_APICAL_JUNCTION	165	0.520168	1.75653	0	0.0366288
HALLMARK_INFLAMMATORY_RESPONSE	179	0.718344	1.7717	0	0.0368848
HALLMARK_ANGIOGENESIS	29	0.737895	1.65431	0.00996016	0.0381737
HALLMARK_ESTROGEN_RESPONSE_EARLY	155	0.512275	1.65958	0.00201613	0.0386004
HALLMARK_KRAS_SIGNALING_UP	162	0.662849	1.77932	0	0.0408458
HALLMARK_COMPLEMENT	165	0.666436	1.81587	0	0.0410774
HALLMARK_UV_RESPONSE_DN	118	0.529285	1.62089	0.0203252	0.0476999
HALLMARK_INTERFERON_ALPHA_RESPONSE	73	0.763669	1.61299	0.0121704	0.0485524
HALLMARK_APOPTOSIS	133	0.607363	1.83928	0.00196464	0.0512259
HALLMARK_CHOLESTEROL_HOMEOSTASIS	62	0.521123	1.58903	0.0317797	0.0523678
HALLMARK_XENOBIOTIC_METABOLISM	159	0.554208	1.59428	0.0209644	0.0534563
HALLMARK_IL2_STAT5_SIGNALING	160	0.637437	1.84882	0	0.0725146
HALLMARK_E2F_TARGETS	149	-0.746122	-1.65512	0.0117647	0.0791907
HALLMARK_NOTCH_SIGNALING	24	0.559787	1.50911	0.0390144	0.0836054
HALLMARK_APICAL_SURFACE	35	0.546085	1.48575	0.0175781	0.0891447
HALLMARK_ESTROGEN_RESPONSE_LATE	166	0.462113	1.49289	0.0101215	0.0898591
HALLMARK_P53_PATHWAY	154	0.566198	1.88979	0	0.0952284
HALLMARK_G2M_CHECKPOINT	150	-0.685819	-1.56167	0.0567515	0.113356
HALLMARK_FATTY_ACID_METABOLISM	133	0.384679	1.37885	0.120833	0.132696
HALLMARK_WNT_BETA_CATENIN_SIGNALING	36	0.436535	1.36839	0.113169	0.135178
HALLMARK_HEME_METABOLISM	152	0.34989	1.38005	0.125261	0.136433
HALLMARK_ANDROGEN_RESPONSE	81	0.37323	1.38541	0.0857143	0.137444
HALLMARK_UNFOLDED_PROTEIN_RESPONSE	80	0.340044	1.39224	0.145709	0.138227
HALLMARK_BILE_ACID_METABOLISM	105	0.47055	1.347	0.134	0.13992
HALLMARK_GLYCOLYSIS	167	0.34617	1.35208	0.0821643	0.141049
HALLMARK_SPERMATOGENESIS	99	-0.477177	-1.48845	0.0419847	0.141485
HALLMARK_DNA_REPAIR	117	-0.33776	-1.41903	0.147287	0.171295
HALLMARK_MITOTIC_SPINDLE	160	-0.419558	-1.37212	0.147177	0.184501
HALLMARK_PI3K_AKT_MTOR_SIGNALING	86	0.307809	1.2717	0.148676	0.18851
HALLMARK_PROTEIN_SECRETION	81	0.334602	1.21324	0.260692	0.225099
HALLMARK_PEROXISOME	90	0.356905	1.21402	0.226263	0.230534
HALLMARK_MTORC1_SIGNALING	159	0.285704	1.08238	0.354167	0.337485
HALLMARK_KRAS_SIGNALING_DN	148	0.335815	0.991694	0.460285	0.422493
HALLMARK_MYC_TARGETS_V2	45	-0.264422	-0.811573	0.644444	0.814067
HALLMARK_PANCREAS_BETA_CELLS	31	-0.323742	-0.86729	0.661448	0.824967
HALLMARK_HEDGEHOG_SIGNALING	30	-0.247428	-0.70846	0.857143	0.884142
HALLMARK_OXIDATIVE_PHOSPHORYLATION	157	-0.105409	-0.436084	0.943907	0.984872
