# Supplementary material for: Identification of MYCN non-amplified neuroblastoma subgroups points towards molecular signatures for precision prognosis and therapy stratification
Source: Br J Cancer. Author manuscript; Available in PMC 2024 May 27. (PMC7616008; doi:10.1038/s41416-024-02666-y)
Supplement: Table S6 [file EMS194837-supplement-Table_S6.xlsx]

## Sheet: Module_Gene
Table S6. Input Genes for WGCNA (weighted gene co-expression network analysis) in subgroups.
Gene	Module
DLK1	turquoise
BMP7	turquoise
ASCL1	turquoise
GREM1	turquoise
CCDC68	turquoise
GNGT1	turquoise
EYA1	turquoise
FEV	turquoise
PBK	turquoise
ANKFN1	turquoise
NUF2	turquoise
CENPF	turquoise
MAGEA10	turquoise
SH3GL3	turquoise
FOXN4	turquoise
MKI67	turquoise
MAB21L2	turquoise
NCAPG	turquoise
DTL	turquoise
KIF20A	turquoise
CDCA5	turquoise
CKAP2L	turquoise
TROAP	turquoise
BIRC5	turquoise
SPC25	turquoise
PTTG1	turquoise
MAD2L1	turquoise
UBE2C	turquoise
KIF15	turquoise
TTK	turquoise
TYMS	turquoise
CEP55	turquoise
AMH	turquoise
FOXM1	turquoise
HIST1H1A	turquoise
TK1	turquoise
RRM2	turquoise
IL7	turquoise
MELK	turquoise
EXO1	turquoise
TPX2	turquoise
IGF2BP1	turquoise
BCL11A	turquoise
NMNAT3	turquoise
EGLN3	turquoise
MCM10	turquoise
HIST1H1C	turquoise
NUSAP1	turquoise
CDKN3	turquoise
ASPM	turquoise
KIF18A	turquoise
KIF11	turquoise
SEMA3D	turquoise
FAM64A	turquoise
CDCA8	turquoise
CENPA	turquoise
KIF2C	turquoise
NXPH1	turquoise
CCNB1	turquoise
ZNF804A	turquoise
CCNA2	turquoise
RAD51AP1	turquoise
NDC80	turquoise
FAM83D	turquoise
ANLN	turquoise
KCNQ2	turquoise
CCNA1	turquoise
RHBG	turquoise
MKRN3	turquoise
RAD51	turquoise
FANCI	turquoise
CDC20	turquoise
AURKA	turquoise
NEK2	turquoise
NCAPH	turquoise
MPP6	turquoise
CXorf57	turquoise
KIF4A	turquoise
CRYGC	turquoise
PGAM2	turquoise
MYBL2	turquoise
BUB1	turquoise
ALK	turquoise
KLHL13	turquoise
E2F1	turquoise
BDKRB1	turquoise
CDC6	turquoise
FNDC5	turquoise
GINS2	turquoise
PNMT	turquoise
NMU	turquoise
CENPE	turquoise
SYT13	turquoise
CDCA2	turquoise
CENPK	turquoise
TCEAL2	turquoise
GTSE1	turquoise
CKS2	turquoise
MEIS1	turquoise
KIF14	turquoise
HMMR	turquoise
SLC6A2	turquoise
POLQ	turquoise
SLC27A2	turquoise
CNTN1	turquoise
KIF23	turquoise
NEIL3	turquoise
STK33	turquoise
OIP5	turquoise
HMX1	turquoise
NAALAD2	turquoise
COL9A2	turquoise
BLM	turquoise
HMGB2	turquoise
E2F8	turquoise
TACC3	turquoise
IGSF9	turquoise
CHST1	turquoise
ZWINT	turquoise
HIST1H4D	turquoise
SEMA3A	turquoise
E2F7	turquoise
SPAG5	turquoise
C1QL1	turquoise
DEPDC1	turquoise
MND1	turquoise
PRC1	turquoise
EPHB3	turquoise
GATA2	turquoise
MAB21L1	turquoise
CDC25C	turquoise
ONECUT2	turquoise
CROT	turquoise
CHEK1	turquoise
NCAN	turquoise
PCDHB18	turquoise
INSM2	turquoise
CENPN	turquoise
LIN28B	turquoise
PCDH17	turquoise
MAOA	turquoise
CDCA7	turquoise
FBXO5	turquoise
PPEF1	turquoise
TOX	turquoise
UHRF1	turquoise
GPR26	turquoise
BRIP1	turquoise
CDT1	turquoise
FAM111B	turquoise
PLK1	turquoise
ERCC6L	turquoise
FXYD7	turquoise
ARHGAP11A	turquoise
SGOL2	turquoise
HIST1H2BG	turquoise
PKMYT1	turquoise
CENPH	turquoise
MCM2	turquoise
ICA1	turquoise
DEPDC1B	turquoise
ATAD2	turquoise
PCDHB7	turquoise
HIST1H1B	turquoise
CENPM	turquoise
LMO1	turquoise
ASF1B	turquoise
SHD	turquoise
LMNB1	turquoise
CASC5	turquoise
SYTL4	turquoise
CACNA2D3	turquoise
CHGA	turquoise
EME1	turquoise
CDCA7L	turquoise
MYB	turquoise
CDKN2C	turquoise
POLE2	turquoise
XK	turquoise
SPA17	turquoise
HIST2H2BE	turquoise
CAMKV	turquoise
RGS7	turquoise
HIST1H1D	turquoise
FLRT3	turquoise
PCDHB15	turquoise
NKX6-2	turquoise
TMEM132D	turquoise
PCNA	turquoise
ECT2	turquoise
ISL1	turquoise
ELAVL2	turquoise
AMHR2	turquoise
ENDOG	turquoise
FZD5	turquoise
CDKN2A	turquoise
HELLS	turquoise
PSAT1	turquoise
KCNB2	turquoise
KIAA0101	turquoise
SMC4	turquoise
RACGAP1	turquoise
CCNB2	turquoise
DPP6	turquoise
KRT33A	turquoise
TRIP13	turquoise
HIST1H2BB	turquoise
TBX2	turquoise
PLK4	turquoise
PCDH7	turquoise
DERA	turquoise
EBF1	turquoise
DIAPH3	turquoise
SDK2	turquoise
CDK6	turquoise
LYPD6	turquoise
GRIA2	turquoise
SMC2	turquoise
NELL2	turquoise
FANCA	turquoise
DCX	turquoise
HIST1H2AE	turquoise
CHAF1A	turquoise
PPARGC1A	turquoise
HIST1H1E	turquoise
HIST1H2BD	turquoise
COG5	turquoise
NUP62CL	turquoise
GNG4	turquoise
HIST1H3B	turquoise
HIST1H2BK	turquoise
ZNF214	turquoise
LRRIQ1	turquoise
BAI3	turquoise
GGH	turquoise
RBP1	turquoise
RPL39L	turquoise
SCN2A	turquoise
KNTC1	turquoise
HIST1H4L	turquoise
RNASEH2A	turquoise
RGS17	turquoise
GALNT6	turquoise
ECHDC3	turquoise
TEKT2	turquoise
E2F2	turquoise
CRYGD	turquoise
HIST1H2AL	turquoise
GSG2	turquoise
HIST1H2BM	turquoise
MCC	turquoise
ZNF675	turquoise
ESPL1	turquoise
LINGO2	turquoise
F12	turquoise
FIGN	turquoise
GPR56	turquoise
ACVR2B	turquoise
KIF5C	turquoise
SNCAIP	turquoise
RECQL4	turquoise
BMPR1B	turquoise
HIST1H2AC	turquoise
ENOX1	turquoise
STIL	turquoise
HSPA4L	turquoise
HIST1H3I	turquoise
MCM6	turquoise
HIST1H3F	turquoise
LRRTM2	turquoise
SLFNL1	turquoise
EZH2	turquoise
PSD2	turquoise
LRRN3	turquoise
FLRT1	turquoise
BARD1	turquoise
H1F0	turquoise
EFNB2	turquoise
PTPLA	turquoise
HMGB3	turquoise
PRR11	turquoise
HIST1H4I	turquoise
GPR85	turquoise
CENPJ	turquoise
CENPO	turquoise
ZNF208	turquoise
HSD11B2	turquoise
SHMT2	turquoise
SLC26A10	turquoise
FBXO30	turquoise
GNG3	turquoise
PTTG2	turquoise
SYP	turquoise
POU2F2	turquoise
RAD54L	turquoise
CCDC136	turquoise
UBE2T	turquoise
MCM8	turquoise
NETO2	turquoise
DBF4	turquoise
POLA2	turquoise
TMEM98	turquoise
SEZ6L	turquoise
CHRNB4	turquoise
CCND1	turquoise
RFC3	turquoise
ODC1	turquoise
MAGEA11	turquoise
GINS1	turquoise
GNAI1	turquoise
ARID3B	turquoise
ST8SIA4	turquoise
IGF2BP3	turquoise
RNF182	turquoise
KCNJ6	turquoise
ATP8A1	turquoise
MDK	turquoise
SLC4A8	turquoise
XRCC2	turquoise
SGOL1	turquoise
CLSPN	turquoise
CDC25A	turquoise
RIBC2	turquoise
ZNF254	turquoise
PRRT2	turquoise
SCN3A	turquoise
DRD5	turquoise
POLD1	turquoise
CBX8	turquoise
STH	turquoise
SLC1A2	turquoise
GRIK2	turquoise
ADRBK2	turquoise
RAB3IP	turquoise
GAS2L3	turquoise
WFDC2	turquoise
KBTBD6	turquoise
PHYHIPL	turquoise
HBS1L	turquoise
HMGCS1	turquoise
STAC	turquoise
MASTL	turquoise
DOCK4	turquoise
KIF24	turquoise
TBX20	turquoise
PCDHB8	turquoise
CCNE2	turquoise
HIST1H2BC	turquoise
RRM1	turquoise
ZNF233	turquoise
SSBP2	turquoise
DSN1	turquoise
SLC10A4	turquoise
PRTFDC1	turquoise
ARHGAP21	turquoise
CPXM1	turquoise
BAZ2B	turquoise
TMEM97	turquoise
ELOVL2	turquoise
FIGNL1	turquoise
CKAP2	turquoise
PC	turquoise
PRR7	turquoise
PROX1	turquoise
TMPO	turquoise
KPNA2	turquoise
ZNF367	turquoise
ZNF43	turquoise
NXPH4	turquoise
TFRC	turquoise
CHRNA5	turquoise
AASDHPPT	turquoise
RFC5	turquoise
RHOBTB3	turquoise
CORO2A	turquoise
TOM1L1	turquoise
SMC3	turquoise
KLF12	turquoise
STMN4	turquoise
DDX25	turquoise
GPR19	turquoise
ULK2	turquoise
HIST1H2AB	turquoise
TAS2R10	turquoise
PAK7	turquoise
NRP2	turquoise
LDHA	turquoise
CIT	turquoise
ZWILCH	turquoise
TRAM1L1	turquoise
HIST1H4F	turquoise
TLE4	turquoise
VWCE	turquoise
AGBL4	turquoise
NXT2	turquoise
MPPED2	turquoise
SYCP2	turquoise
HOXD3	turquoise
C20orf96	turquoise
TCF19	turquoise
HIST1H2BE	turquoise
E2F3	turquoise
CNTFR	turquoise
NUDT1	turquoise
CASP3	turquoise
CDCA3	turquoise
ZNF618	turquoise
BRCA2	turquoise
RMI1	turquoise
C14orf39	turquoise
ZNF652	turquoise
HSPH1	turquoise
SLC16A10	turquoise
BIVM	turquoise
KCNB1	turquoise
H1FX	turquoise
CXXC4	turquoise
FANCD2	turquoise
FANCC	turquoise
FAM133A	turquoise
MBTD1	turquoise
SETBP1	turquoise
TTC8	turquoise
CACNG1	turquoise
FDXR	turquoise
SLC7A3	turquoise
MYO1B	turquoise
TIMELESS	turquoise
NANOS1	turquoise
WDR76	turquoise
MLF1	turquoise
CHAF1B	turquoise
C4orf6	turquoise
CASZ1	turquoise
PRIM1	turquoise
BAZ1A	turquoise
DBNDD1	turquoise
GJC1	turquoise
HGFAC	turquoise
WDHD1	turquoise
MCM5	turquoise
C16orf59	turquoise
HIST1H2BO	turquoise
TSPAN6	turquoise
MTL5	turquoise
SUV39H2	turquoise
SAC3D1	turquoise
GDAP1L1	turquoise
GPC2	turquoise
DPF3	turquoise
ZNF273	turquoise
DPF1	turquoise
SHF	turquoise
CDC7	turquoise
FJX1	turquoise
KCNK3	turquoise
FLJ37201	turquoise
CNGB1	turquoise
CD24	turquoise
NT5DC2	turquoise
AADAT	turquoise
SLCO1A2	turquoise
RSPRY1	turquoise
PRPF19	turquoise
SQLE	turquoise
KCNH6	turquoise
HOXD1	turquoise
HSD17B11	turquoise
MAPK8	turquoise
CLGN	turquoise
AKAP9	turquoise
ZNF711	turquoise
INA	turquoise
HIST1H4A	turquoise
MCM4	turquoise
CDCA4	turquoise
COCH	turquoise
CSRP2	turquoise
C5orf34	turquoise
LCOR	turquoise
VASH2	turquoise
DDX26B	turquoise
WNK3	turquoise
ST8SIA1	turquoise
ATP6V0E2	turquoise
GYG2	turquoise
ZNF681	turquoise
RMND1	turquoise
ATRNL1	turquoise
EFCAB2	turquoise
EEF1A2	turquoise
HPDL	turquoise
GDPD3	turquoise
MYH3	turquoise
CCDC34	turquoise
SAAL1	turquoise
ACAT2	turquoise
PAK2	turquoise
LMNB2	turquoise
SLAIN1	turquoise
TCAP	turquoise
ZNF124	turquoise
RASL11B	turquoise
USP1	turquoise
ADORA2A	turquoise
DDB2	turquoise
SOX11	turquoise
CBX1	turquoise
TRAIP	turquoise
LRBA	turquoise
MNS1	turquoise
MAGEC1	turquoise
WDR34	turquoise
ZNF107	turquoise
PCDHB12	turquoise
GDPD1	turquoise
COL9A1	turquoise
TIA1	turquoise
RND2	turquoise
TRIM36	turquoise
GRK5	turquoise
ZNF195	turquoise
HFM1	turquoise
DMC1	turquoise
TRIM2	turquoise
CECR6	turquoise
CHORDC1	turquoise
APBA2	turquoise
ZNF354A	turquoise
KIAA1524	turquoise
FSCN1	turquoise
TOPBP1	turquoise
PTBP2	turquoise
ELOVL4	turquoise
ZNF649	turquoise
TMTC4	turquoise
CNIH2	turquoise
TMEM59L	turquoise
PPM1D	turquoise
PLS1	turquoise
PKIA	turquoise
CDK5RAP3	turquoise
CRMP1	turquoise
PODXL2	turquoise
TP53I3	turquoise
KLHL23	turquoise
PELI2	turquoise
PAICS	turquoise
N4BP2	turquoise
RTN4R	turquoise
IFRD1	turquoise
CACNG2	turquoise
RBM3	turquoise
PGAP1	turquoise
RIC3	turquoise
SSX2IP	turquoise
NAP1L3	turquoise
STIP1	turquoise
CACNG4	turquoise
ZNF84	turquoise
SLC16A14	turquoise
NSUN6	turquoise
ZNF439	turquoise
KIAA1324L	turquoise
CLASP2	turquoise
HIST1H2AM	turquoise
SLC36A4	turquoise
RIMBP2	turquoise
PLCL1	turquoise
MCM7	turquoise
CDC42EP4	turquoise
ZNF420	turquoise
INTS2	turquoise
SBF2	turquoise
GPX7	turquoise
WFIKKN1	turquoise
PNPLA3	turquoise
ENO3	turquoise
SOX4	turquoise
NDE1	turquoise
HOOK1	turquoise
KDELC1	turquoise
HDAC2	turquoise
STK39	turquoise
DPP3	turquoise
TLE6	turquoise
RUFY2	turquoise
SLC25A10	turquoise
RIMS3	turquoise
ANP32E	turquoise
TCF15	turquoise
CEP72	turquoise
SF1	turquoise
WEE1	turquoise
NARS2	turquoise
MTHFD2	turquoise
C5	turquoise
ZNF14	turquoise
SESN3	turquoise
ARG2	turquoise
LRP5L	turquoise
PSRC1	turquoise
BACH2	turquoise
SDF2L1	turquoise
GATA3	turquoise
ANKRD12	turquoise
PDSS1	turquoise
SERTAD4	turquoise
CLMN	turquoise
ARL6IP6	turquoise
KBTBD8	turquoise
GKAP1	turquoise
C3orf14	turquoise
CHEK2	turquoise
ZNF239	turquoise
TM7SF2	turquoise
PSMC3IP	turquoise
MAD2L2	turquoise
CIB2	turquoise
CHTF18	turquoise
PGRMC1	turquoise
HMGCR	turquoise
KCNAB3	turquoise
MPP2	turquoise
LRCH2	turquoise
TMEM169	turquoise
ZNF92	turquoise
DYDC2	turquoise
ANKFY1	turquoise
PHIP	turquoise
HIST1H2AJ	turquoise
AP1G2	turquoise
DCXR	turquoise
NCAPD3	turquoise
OLA1	turquoise
KIAA1586	turquoise
CCT5	turquoise
PROCA1	turquoise
CBX4	turquoise
PLXNB1	turquoise
ZNF678	turquoise
TIGD3	turquoise
MUC15	turquoise
C8orf48	turquoise
KCNJ14	turquoise
FADS1	turquoise
DPY19L2P4	turquoise
STOX1	turquoise
MFSD3	turquoise
PDIK1L	turquoise
LDLRAD3	turquoise
RASL10B	turquoise
CCDC112	turquoise
THAP2	turquoise
DNAJB5	turquoise
AMN1	turquoise
HOXD8	turquoise
NIPSNAP3A	turquoise
LPHN1	turquoise
MXD3	turquoise
CCDC23	turquoise
KLHL17	turquoise
SEZ6L2	turquoise
ELOVL6	turquoise
H2AFY2	turquoise
ZNF232	turquoise
HIST3H2A	turquoise
MYCN	turquoise
RBBP8	turquoise
SEC63	turquoise
ENO2	turquoise
EIF5A	turquoise
EFNA3	turquoise
PHF19	turquoise
C17orf80	turquoise
C17orf75	turquoise
MYT1	turquoise
PXMP2	turquoise
SPTBN2	turquoise
GALK1	turquoise
STRA6	turquoise
CHAC2	turquoise
GSTA4	turquoise
TTC9B	turquoise
SENP7	turquoise
TEX15	turquoise
LAGE3	turquoise
LIG1	turquoise
DLG1	turquoise
NRM	turquoise
HYLS1	turquoise
CRYZL1	turquoise
SCG3	turquoise
ANKRD46	turquoise
DPYSL4	turquoise
ZYG11A	turquoise
STXBP4	turquoise
PCBP4	turquoise
RBM7	turquoise
CDH2	turquoise
B3GALNT1	turquoise
CENPQ	turquoise
KLHDC8B	turquoise
SLC25A22	turquoise
RAPGEFL1	turquoise
HIST1H3A	turquoise
RALGDS	turquoise
TMEM45A	turquoise
MIER3	turquoise
ZNF540	turquoise
CKB	turquoise
PRKAR2B	turquoise
FAM122B	turquoise
METTL9	turquoise
IGSF3	turquoise
FASN	turquoise
KLHL7	turquoise
LRRC8B	turquoise
HAND2	turquoise
C17orf53	turquoise
SACS	turquoise
TRIM23	turquoise
FZD3	turquoise
ADAM11	turquoise
APLP1	turquoise
USP44	turquoise
DAAM1	turquoise
ENAH	turquoise
MBD5	turquoise
ELAVL4	turquoise
HRAS	turquoise
DTNA	turquoise
DCLRE1B	turquoise
DYNC1I2	turquoise
PBX3	turquoise
BZW2	turquoise
ARHGDIA	turquoise
ZDHHC13	turquoise
INCENP	turquoise
NAT14	turquoise
VPS37D	turquoise
SAP30	turquoise
SLCO5A1	turquoise
BCOR	turquoise
HIC2	turquoise
CCDC82	turquoise
AMOT	turquoise
JAZF1	turquoise
TPM1	turquoise
PIK3R3	turquoise
MAMDC4	turquoise
GNB2	turquoise
RAI1	turquoise
RAD51C	turquoise
SV2A	turquoise
PAFAH1B3	turquoise
ZDHHC12	turquoise
PCSK4	turquoise
TAF1B	turquoise
ACTL6B	turquoise
SCAMP1	turquoise
EIF4EBP1	turquoise
CYGB	turquoise
PLAGL2	turquoise
AS3MT	turquoise
SLC7A9	turquoise
KLHL24	turquoise
JARID2	turquoise
SUV420H1	turquoise
TSPAN5	turquoise
KPNA5	turquoise
CLK1	turquoise
PLCB3	turquoise
RAB33A	turquoise
C14orf132	turquoise
HSPD1	turquoise
TAGLN3	turquoise
KIAA1715	turquoise
ITGB1BP2	turquoise
EID3	turquoise
AHCY	turquoise
APOOL	turquoise
RAVER1	turquoise
ZKSCAN1	turquoise
CTXN1	turquoise
ACAA2	turquoise
MPP3	turquoise
PPAT	turquoise
ZNF334	turquoise
C6orf211	turquoise
SNAP91	turquoise
EIF3M	turquoise
STX2	turquoise
CAPRIN1	turquoise
ZNF785	turquoise
NBEA	turquoise
HES6	turquoise
CCDC14	turquoise
HIST1H2AK	turquoise
KIF26B	turquoise
SPATA18	turquoise
REV3L	turquoise
IMPDH2	turquoise
DHX40	turquoise
C21orf119	turquoise
PRLHR	turquoise
PDZD4	turquoise
HP1BP3	turquoise
KIAA0232	turquoise
PPP1CA	turquoise
C14orf142	turquoise
SKP2	turquoise
SENP6	turquoise
CCDC11	turquoise
NOVA2	turquoise
PDK2	turquoise
DCHS1	turquoise
MCTS1	turquoise
RPS6KA5	turquoise
CENPI	turquoise
ZNF397	turquoise
NUDT15	turquoise
HECTD2	turquoise
RICTOR	turquoise
KCTD6	turquoise
SARM1	turquoise
CCDC77	turquoise
NSDHL	turquoise
CEP57	turquoise
NUDT12	turquoise
PIN4	turquoise
C4orf33	turquoise
TTC28	turquoise
ZNF800	turquoise
ARL4D	turquoise
SLC25A36	turquoise
SCML1	turquoise
CCDC89	turquoise
NRXN2	turquoise
LRRC49	turquoise
CCNB1IP1	turquoise
ZDHHC15	turquoise
ZNF692	turquoise
BRSK2	turquoise
MED30	turquoise
FECH	turquoise
PDXP	turquoise
RPS15A	turquoise
SPAG9	turquoise
PARD6A	turquoise
SGCB	turquoise
MYSM1	turquoise
ZNF426	turquoise
INTS8	turquoise
BASP1	turquoise
C2orf43	turquoise
BICD1	turquoise
LIG4	turquoise
SORD	turquoise
CLPB	turquoise
KIAA1279	turquoise
SMC1A	turquoise
JMJD6	turquoise
SLC39A6	turquoise
TTC3	turquoise
ABHD3	turquoise
SMAD5	turquoise
APBB1	turquoise
PTRH2	turquoise
FAM126B	turquoise
KIAA1549	turquoise
FANCB	turquoise
TRA2A	turquoise
ZSCAN16	turquoise
RFWD3	turquoise
RPA3	turquoise
MBOAT2	turquoise
PNN	turquoise
MINPP1	turquoise
QRICH2	turquoise
PHACTR3	turquoise
GABRB3	turquoise
HOXD4	turquoise
LHFPL4	turquoise
DOK4	turquoise
C19orf40	turquoise
SH3RF1	turquoise
ARNT2	turquoise
TMEM99	turquoise
LSM5	turquoise
USPL1	turquoise
C11orf74	turquoise
ZNF180	turquoise
HACE1	turquoise
MPHOSPH9	turquoise
UBE2V2	turquoise
C1QTNF3	turquoise
SMCHD1	turquoise
ITGB3BP	turquoise
SCOC	turquoise
RAC3	turquoise
ATCAY	turquoise
BRI3BP	turquoise
MEIS3	turquoise
DNMT3B	turquoise
MED12L	turquoise
CDC25B	turquoise
KCNH4	turquoise
FTSJ3	turquoise
FOSB	blue
OGN	blue
FOS	blue
DCN	blue
PLP1	blue
CYR61	blue
SFRP4	blue
RELN	blue
LUM	blue
C7	blue
ZFP36	blue
THBS4	blue
POSTN	blue
F13A1	blue
EFEMP1	blue
PLAT	blue
CTGF	blue
ALDH1A1	blue
COL1A1	blue
FBLN5	blue
AGT	blue
MFAP5	blue
COL3A1	blue
MGP	blue
COL1A2	blue
ASPN	blue
C1S	blue
SULF1	blue
GPM6B	blue
SPON1	blue
EGR1	blue
ANGPTL7	blue
COX7A1	blue
NOV	blue
CCL2	blue
CDH19	blue
MYOT	blue
C1R	blue
ATP1A2	blue
NGFR	blue
THBS2	blue
CRLF1	blue
DPT	blue
VCAN	blue
COL11A1	blue
PTPRZ1	blue
COL8A1	blue
FST	blue
FAP	blue
S100B	blue
MFAP4	blue
APOD	blue
TIMP1	blue
EMP1	blue
TNFAIP6	blue
C8orf4	blue
CFH	blue
MYH11	blue
CXCL12	blue
FMOD	blue
MOXD1	blue
TIMP3	blue
DUSP1	blue
SRPX	blue
ADAMTS1	blue
COMP	blue
ADH1A	blue
FMO3	blue
EGR2	blue
COL15A1	blue
SERPINE1	blue
COL5A1	blue
COL4A2	blue
PRRX2	blue
S100A10	blue
AQP1	blue
NID2	blue
CLEC3B	blue
MGC24103	blue
HTR2B	blue
CEBPD	blue
TM4SF1	blue
RARRES2	blue
PLSCR4	blue
RASD1	blue
SPARCL1	blue
GADD45B	blue
PRND	blue
INHBB	blue
PLOD2	blue
INHBA	blue
NNMT	blue
PRSS35	blue
LAMA2	blue
GATA6	blue
SLCO2A1	blue
PDE8B	blue
PPP1R14A	blue
PDLIM3	blue
IGF1	blue
LPL	blue
ANGPTL4	blue
COL12A1	blue
CCDC3	blue
SOD3	blue
TAGLN	blue
IGFBP5	blue
SERPING1	blue
TGFBI	blue
IL1B	blue
PDK4	blue
PPIC	blue
SMOC2	blue
PLS3	blue
GAL3ST1	blue
CCL8	blue
CGNL1	blue
ABCA8	blue
ACTG2	blue
COL5A2	blue
ABCA6	blue
TSPAN8	blue
TNFRSF12A	blue
GPC3	blue
COL16A1	blue
KAL1	blue
LXN	blue
MT1X	blue
A2M	blue
LHFP	blue
CAV1	blue
KLF4	blue
IER3	blue
SDPR	blue
GEM	blue
HES1	blue
ACTA2	blue
IGFBP4	blue
SPARC	blue
FBLN2	blue
CPXM2	blue
BGN	blue
LAMB2	blue
SIX1	blue
HTRA1	blue
EMCN	blue
MXRA5	blue
CA2	blue
LGALS1	blue
ISLR	blue
ANKRD35	blue
EGFLAM	blue
NR2F2	blue
PPFIBP2	blue
EPDR1	blue
COLEC12	blue
MT1M	blue
OMD	blue
THBS1	blue
CTHRC1	blue
CALCRL	blue
TMEM54	blue
GUCY1A3	blue
GULP1	blue
SRPX2	blue
FHL2	blue
CYBRD1	blue
COL4A1	blue
RGS16	blue
AEBP1	blue
IGFBP3	blue
RAB31	blue
CILP	blue
IGFBP6	blue
OLFML2A	blue
NOSTRIN	blue
TGFBR3	blue
STEAP2	blue
MAP3K5	blue
THBD	blue
PON2	blue
C2orf40	blue
RNASE1	blue
CXCL2	blue
ITGB5	blue
SELE	blue
RNF128	blue
DUSP5	blue
SPRY4	blue
ADAMTS8	blue
NR4A3	blue
BCHE	blue
PAM	blue
COL9A3	blue
TMEM47	blue
PLK2	blue
RBP7	blue
ATF3	blue
LAMA4	blue
CNKSR3	blue
HEYL	blue
MXRA8	blue
BAMBI	blue
CYP4X1	blue
PRELP	blue
ADH1C	blue
LEPREL1	blue
LTBP1	blue
PCSK5	blue
ADAMTS5	blue
S100A16	blue
CCDC102B	blue
PHGDH	blue
KLF9	blue
PECAM1	blue
NDRG2	blue
CYTL1	blue
ANXA2P1	blue
ATP1B2	blue
HOXA7	blue
DUSP6	blue
UACA	blue
APOLD1	blue
SFRP2	blue
FILIP1L	blue
FKBP10	blue
AOC3	blue
PROCR	blue
ENPEP	blue
NRXN3	blue
DKK3	blue
ANXA2	blue
CNN1	blue
GNG12	blue
SCN4B	blue
COL10A1	blue
OLFML3	blue
TNC	blue
MEF2C	blue
CD248	blue
EPB41L2	blue
ID1	blue
SLC2A14	blue
CDH11	blue
COLEC11	blue
IGFBP7	blue
SEMA3G	blue
PRSS23	blue
FRZB	blue
RAI14	blue
JAG1	blue
GJA1	blue
WISP2	blue
PTRF	blue
VWF	blue
TEK	blue
SEMA3B	blue
FZD7	blue
COL14A1	blue
GNG11	blue
PDLIM1	blue
RCN1	blue
MYL9	blue
CDH5	blue
COL21A1	blue
CFI	blue
CSPG4	blue
MCAM	blue
SEMA5B	blue
SERTAD1	blue
PTGS2	blue
COL6A3	blue
OLFML2B	blue
TIMP4	blue
F2R	blue
EDNRB	blue
LGI4	blue
PLXDC1	blue
HGF	blue
ECHDC2	blue
SMO	blue
COPZ2	blue
PLEKHA4	blue
CLDN5	blue
UNC5B	blue
IL6	blue
PDGFD	blue
PODN	blue
BDKRB2	blue
TTYH1	blue
NR2F1	blue
BTG2	blue
PPAP2B	blue
PDZRN3	blue
HP	blue
ALDH1A3	blue
S100A13	blue
VIM	blue
ADCY4	blue
CD93	blue
CH25H	blue
COL18A1	blue
EPS8	blue
LGI1	blue
CYYR1	blue
PCDH18	blue
SOCS3	blue
PDGFRL	blue
NID1	blue
NR4A1	blue
NRN1	blue
TPM2	blue
PLEK2	blue
MMP11	blue
TCEA3	blue
FABP7	blue
KCNJ2	blue
ITGBL1	blue
PHLDA1	blue
LAMC3	blue
CLEC14A	blue
ARHGAP10	blue
ENG	blue
KCNJ8	blue
LTBP2	blue
PI16	blue
FN1	blue
SASH1	blue
ERBB3	blue
ITGA11	blue
FAM107A	blue
CARD10	blue
HSPB2	blue
NFIX	blue
COL20A1	blue
BACE2	blue
PTX3	blue
PLTP	blue
GLI1	blue
SULF2	blue
MAP3K8	blue
ENPP1	blue
PHACTR2	blue
YAP1	blue
GPR116	blue
WFDC1	blue
ITPR3	blue
HOXB9	blue
PCDH12	blue
SMOX	blue
MGST1	blue
MMP14	blue
NOX4	blue
FAM129A	blue
ADAMTSL3	blue
GLT8D2	blue
WIPI1	blue
HIGD1B	blue
FXYD1	blue
ID4	blue
TRIM63	blue
SPOCD1	blue
IGFBP2	blue
CPZ	blue
HOXA5	blue
VEGFC	blue
GRB14	blue
EMILIN1	blue
GLI3	blue
LYPD1	blue
KCNE4	blue
DDIT4	blue
ENDOD1	blue
LOXL1	blue
PLXDC2	blue
ADAMTS9	blue
RRAS	blue
FOXC1	blue
KCNIP3	blue
RTKN	blue
MT1E	blue
CRYL1	blue
IER2	blue
CD34	blue
BAG3	blue
CAV2	blue
FSTL3	blue
KCNK1	blue
STOM	blue
METRN	blue
KDELR3	blue
FZD2	blue
CLIC4	blue
SOX10	blue
ITGAV	blue
TMEM173	blue
COL5A3	blue
TIE1	blue
UBQLNL	blue
ABCA9	blue
DMKN	blue
DOCK6	blue
HES4	blue
TRIP6	blue
FILIP1	blue
SPHK1	blue
EMP2	blue
TNFRSF1A	blue
PDZD2	blue
AREG	blue
CHPF	blue
ID3	blue
CSRP1	blue
EFEMP2	blue
RHOJ	blue
LOXL2	blue
SERPINH1	blue
PRKCDBP	blue
ITGA7	blue
LRIG3	blue
MT1G	blue
F10	blue
IMPA2	blue
PROS1	blue
PDGFRB	blue
FZD10	blue
ELN	blue
GDF10	blue
OAF	blue
P2RX7	blue
EDNRA	blue
PLN	blue
TMEM119	blue
NTN4	blue
NKD2	blue
HSPB1	blue
RHBDF1	blue
GRAMD3	blue
SDC2	blue
CTSO	blue
L1TD1	blue
TLE2	blue
GAS1	blue
SPRY2	blue
MICALL2	blue
LAYN	blue
MYH9	blue
TCF7L1	blue
STEAP4	blue
MYO5C	blue
NOTCH1	blue
SORBS3	blue
THY1	blue
DOCK1	blue
EDN1	blue
NEXN	blue
PTGIS	blue
FAM114A1	blue
GABRE	blue
ST6GALNAC2	blue
GSN	blue
FAM43B	blue
UAP1L1	blue
MRVI1	blue
LATS2	blue
ARHGAP18	blue
GPR17	blue
LTBR	blue
ACOX2	blue
JAM2	blue
LAMC1	blue
ANGPTL2	blue
SOX7	blue
LMCD1	blue
PPP1R3C	blue
PTPRB	blue
ANKRD37	blue
SNAI2	blue
CEBPB	blue
PHLDA3	blue
ANXA5	blue
CHST9	blue
PDGFC	blue
PHLDA2	blue
KLF6	blue
KDR	blue
LOX	blue
STC1	blue
MYLK	blue
PHLDB3	blue
AXL	blue
FLNC	blue
IL1R1	blue
CTNNAL1	blue
SOX13	blue
EFNA1	blue
SELM	blue
SOX8	blue
KLHL5	blue
ROBO4	blue
GAS7	blue
FOSL2	blue
PAPPA	blue
SPR	blue
SSPN	blue
SERPINA3	blue
CALD1	blue
GJA4	blue
A4GALT	blue
ECM2	blue
LIMA1	blue
PLXND1	blue
DOCK9	blue
TENC1	blue
AOX1	blue
TAGLN2	blue
CRISPLD2	blue
GPR124	blue
SOX17	blue
PTPN13	blue
LHX6	blue
MBOAT1	blue
F2RL1	blue
NR3C2	blue
TGFB3	blue
GPX3	blue
HEG1	blue
LAMB1	blue
PVRL2	blue
APCDD1L	blue
RASGRP3	blue
APLN	blue
TNFRSF21	blue
SELENBP1	blue
CRTAP	blue
GSC	blue
NPNT	blue
OSR2	blue
EHD2	blue
ECM1	blue
GPRC5B	blue
TSPAN15	blue
RRBP1	blue
GRASP	blue
PCOLCE	blue
STAB1	blue
FAM124B	blue
FLT1	blue
PDE1A	blue
RBP4	blue
CDH15	blue
PDLIM4	blue
C1QTNF5	blue
RERG	blue
HSPA12B	blue
ITGA5	blue
LCAT	blue
TGFB1I1	blue
ROR1	blue
ETS2	blue
LY6K	blue
TMEM158	blue
DYRK3	blue
SYNPO	blue
HEPH	blue
KRT18	blue
LMNA	blue
TPD52L1	blue
ADAMTS4	blue
ANXA3	blue
PPFIBP1	blue
BDH2	blue
ITGB4	blue
GPR126	blue
SH3BP5	blue
TEAD4	blue
KAZALD1	blue
SEMA5A	blue
EPHA2	blue
ASPA	blue
TSPAN12	blue
PPP1R15A	blue
SUSD2	blue
EXTL1	blue
TUBB6	blue
VASN	blue
GUCY1B3	blue
LRRC1	blue
RHOC	blue
EPHX1	blue
WWC2	blue
F3	blue
BMP4	blue
AHNAK	blue
HOXA4	blue
DYSF	blue
MAFF	blue
PLA2G2A	blue
OLFML1	blue
SLC44A3	blue
GHR	blue
MFGE8	blue
CRISPLD1	blue
SLC6A1	blue
EFNB1	blue
CHST3	blue
TNFAIP8L1	blue
TST	blue
CLDN1	blue
LTBP4	blue
STC2	blue
HOMER3	blue
TLE3	blue
TMEM51	blue
CMTM5	blue
RCN3	blue
EHD3	blue
LDHD	blue
TRIP10	blue
MAP3K6	blue
MSN	blue
CX3CL1	blue
RAPGEF3	blue
IL6ST	blue
JDP2	blue
SLC9A3R2	blue
HEY1	blue
LRRC17	blue
BST1	blue
PGF	blue
GNG5	blue
CCDC102A	blue
TRPM4	blue
PODXL	blue
SORCS2	blue
HBEGF	blue
SNAI1	blue
ACACB	blue
STARD13	blue
ANGPT2	blue
ARRDC4	blue
EHD4	blue
HEY2	blue
FZD6	blue
EPHA3	blue
SYTL2	blue
CAB39L	blue
TMEM109	blue
NRGN	blue
TRAM2	blue
RBPMS2	blue
AVPI1	blue
PRNP	blue
ANGPTL1	blue
CNN3	blue
NDRG1	blue
CCDC8	blue
CLIC1	blue
DACT1	blue
INMT	blue
HOXB8	blue
SHC4	blue
ADAM23	blue
FHOD1	blue
DECR1	blue
ABCG2	blue
FBXO32	blue
FOXF2	blue
AASS	blue
PLA2G5	blue
ELK3	blue
DSP	blue
TPBG	blue
LPP	blue
MYCT1	blue
PLCE1	blue
LRRFIP1	blue
WISP1	blue
CKMT2	blue
TFPI2	blue
LDB2	blue
GPR155	blue
SYNJ2	blue
AR	blue
ARHGAP29	blue
GSTM5	blue
ITPR1	blue
ITIH5	blue
KLF5	blue
COX4I2	blue
EFHD1	blue
SLC25A43	blue
PRIMA1	blue
MMP19	blue
FOLH1	blue
CYFIP1	blue
MORC4	blue
FAM26E	blue
ACVRL1	blue
CHST6	blue
HSPB3	blue
LIMS2	blue
DNAJB4	blue
GPR4	blue
TGFB2	blue
OSMR	blue
B3GNT5	blue
UST	blue
PLEKHH2	blue
MUSTN1	blue
PRKD1	blue
FKBP14	blue
ZFYVE28	blue
HAS2	blue
PPARG	blue
RASGEF1A	blue
GLIS3	blue
KCTD11	blue
SGCD	blue
C1QTNF6	blue
OPLAH	blue
ZAK	blue
FA2H	blue
ITIH3	blue
ITGA2	blue
SLC2A10	blue
ITGB8	blue
RRAD	blue
PALMD	blue
FOXD2	blue
HMG20B	blue
PELI1	blue
F2RL2	blue
CASQ2	blue
HSPB6	blue
ADAM12	blue
SLITRK2	blue
C6	blue
ACVR1	blue
HSPB7	blue
MYO1E	blue
PRDM1	blue
PVR	blue
COL6A1	blue
PPP1R13L	blue
CLEC11A	blue
SOX9	blue
PKD2	blue
SNTB1	blue
CRIM1	blue
TNS1	blue
PDGFB	blue
HOXB5	blue
ABTB2	blue
VANGL1	blue
FZD4	blue
FGF7	blue
KCNMB4	blue
MRGPRF	blue
ADI1	blue
SCUBE2	blue
EGFR	blue
RHOB	blue
BCAR3	blue
TLN1	blue
MAP4	blue
VGLL3	blue
RASL12	blue
AFAP1L1	blue
DIO2	blue
ANTXR2	blue
PON3	blue
TRPC6	blue
CREM	blue
ANGPT1	blue
CD151	blue
EYA2	blue
MICAL2	blue
CCL19	brown
MMP12	brown
SPP1	brown
MMP9	brown
PTGDS	brown
CXCL14	brown
CCR7	brown
CXCL9	brown
CCL21	brown
CCL18	brown
GZMK	brown
S100A8	brown
IGJ	brown
TIMD4	brown
LYZ	brown
CD69	brown
C3	brown
LGALS2	brown
RGS1	brown
IFI44L	brown
CXCL10	brown
DNASE1L3	brown
IL7R	brown
CYP1B1	brown
IFI6	brown
CD52	brown
BIRC3	brown
LTB	brown
PLAC8	brown
SNX10	brown
IFI27	brown
CD163	brown
ADAMDEC1	brown
ITK	brown
CD5L	brown
HMOX1	brown
TCL1A	brown
GZMA	brown
IFITM1	brown
GPR171	brown
SELL	brown
CD48	brown
TMEM176A	brown
RCAN3	brown
SERPINF1	brown
MAL	brown
CD3G	brown
CCL5	brown
IFI44	brown
AMICA1	brown
IFIT1	brown
PLA2G7	brown
CD37	brown
CD36	brown
ITM2A	brown
HLA-DPA1	brown
MX1	brown
KLRB1	brown
RGS2	brown
ENPP2	brown
FCGR3A	brown
RAB37	brown
IL18	brown
ALOX5AP	brown
CETP	brown
LCK	brown
CD247	brown
CTSH	brown
TUBA4A	brown
TRIM22	brown
TFF3	brown
CD86	brown
TDO2	brown
SPOCK2	brown
RAC2	brown
GIMAP7	brown
HLA-DPB1	brown
CTSZ	brown
FGL2	brown
S100A9	brown
ACP5	brown
CD74	brown
C1QB	brown
ADRA2A	brown
C1QA	brown
SKAP1	brown
TMEM71	brown
CAPG	brown
CFD	brown
CPVL	brown
GIMAP2	brown
IFI30	brown
CHRDL1	brown
HLA-DMB	brown
NUPR1	brown
CD19	brown
NKG7	brown
SEPP1	brown
RHOH	brown
SRGN	brown
GBP5	brown
HLA-DMA	brown
GZMB	brown
IL2RB	brown
CD53	brown
PLEK	brown
C10orf10	brown
LAPTM5	brown
SLAMF7	brown
ARHGAP9	brown
HCST	brown
ZAP70	brown
LCP1	brown
GPNMB	brown
GBP1	brown
BTN3A2	brown
MNDA	brown
CTSS	brown
FCER1A	brown
SLAMF8	brown
MEOX2	brown
CD14	brown
PCOLCE2	brown
RARRES3	brown
CXCR4	brown
BCL6	brown
CSTA	brown
TYROBP	brown
RBP5	brown
C1QC	brown
CCL11	brown
BST2	brown
IRF8	brown
SAMD9L	brown
G0S2	brown
LAMP3	brown
CCR2	brown
TAP1	brown
EVI2B	brown
CD1C	brown
VCAM1	brown
HLA-DRA	brown
ARHGAP15	brown
FLRT2	brown
AHR	brown
SLC40A1	brown
IFI16	brown
IFITM3	brown
NLRP3	brown
HCLS1	brown
HLA-F	brown
CXCL1	brown
IFIT3	brown
PTPRC	brown
EOMES	brown
TRAT1	brown
ISG15	brown
NTS	brown
CD96	brown
SELP	brown
MS4A4A	brown
FPR1	brown
HLA-E	brown
CXCR3	brown
CTSG	brown
GIMAP4	brown
GFPT2	brown
ELL2	brown
DENND2D	brown
FYB	brown
DAB2	brown
CD27	brown
FCN1	brown
IFITM2	brown
TNFSF13B	brown
PARP9	brown
STAT6	brown
CX3CR1	brown
XAF1	brown
SLC15A3	brown
CSF1R	brown
HLA-DQB2	brown
RARRES1	brown
GPR34	brown
IL32	brown
SLCO2B1	brown
HSPA6	brown
P2RY14	brown
CXCL13	brown
SQRDL	brown
GPR18	brown
PSMB9	brown
SP110	brown
MS4A1	brown
CTSC	brown
MARCO	brown
ITGB2	brown
SLC7A8	brown
ICAM3	brown
ZNF683	brown
EMP3	brown
CTSK	brown
TNFSF10	brown
AOAH	brown
GMFG	brown
IGSF6	brown
RNASE6	brown
EPSTI1	brown
CD38	brown
CD1E	brown
PDE4B	brown
GDF15	brown
TNFAIP3	brown
GZMH	brown
VAMP8	brown
SDSL	brown
LY96	brown
ALOX5	brown
SUSD3	brown
TGFBR2	brown
PLSCR1	brown
FABP4	brown
BIN2	brown
ATF7IP2	brown
FUCA1	brown
TREM2	brown
AIF1	brown
LST1	brown
BTN3A3	brown
UBASH3A	brown
NCF2	brown
SLC9A3R1	brown
ATHL1	brown
OSM	brown
GBP3	brown
BCL11B	brown
ICAM2	brown
BATF	brown
ARHGDIB	brown
FAIM3	brown
EVI2A	brown
S100A6	brown
CFB	brown
S100A11	brown
CEBPA	brown
PNOC	brown
PSMB8	brown
TAGAP	brown
APBB1IP	brown
CRIP1	brown
SLFN11	brown
CLEC2B	brown
AQP9	brown
KIF21B	brown
NPY1R	brown
ANKRD29	brown
RGS18	brown
CYBB	brown
LEF1	brown
PLAUR	brown
CHI3L2	brown
LCP2	brown
CD68	brown
SELPLG	brown
SAMD9	brown
DHRS3	brown
CFP	brown
APOL3	brown
PTGER4	brown
SH3BGRL	brown
SAT1	brown
GBP4	brown
PDPN	brown
CLIC6	brown
OAS1	brown
GIMAP1	brown
RUNX3	brown
SLFN5	brown
CNN2	brown
BCL3	brown
SLC1A3	brown
C1orf162	brown
PLAU	brown
GIMAP6	brown
RASGRP2	brown
IL21R	brown
IL18RAP	brown
LGMN	brown
BANK1	brown
FCGR2A	brown
RASGRP1	brown
CXCL11	brown
SERPINB9	brown
COTL1	brown
B2M	brown
MCOLN2	brown
SIT1	brown
DUSP2	brown
FOXO1	brown
OCA2	brown
LY86	brown
ID2	brown
MMRN1	brown
GPR65	brown
ABI3BP	brown
IL4R	brown
TNFAIP2	brown
ADA	brown
MGLL	brown
IL2RA	brown
IL11	brown
[truncated: 3,794 more rows]

## Sheet: Turquoise_Pathway
Table S6. Pathway Analysis of WGCNA Turquoise Module.
GroupID	Category	Term	Description	LogP	Log(q-value)	Genes	Symbols	InTerm_InList
1_Summary	Hallmark Gene Sets	M5925	HALLMARK E2F TARGETS	-69.0955	-64.903	332,580,675,991,993,994,1029,1031,1033,1062,1111,1164,2146,3070,3148,3149,3161,3838,3978,4001,4085,4171,4173,4174,4175,4176,4288,4605,5111,5347,5411,5424,5889,5983,6119,6241,6790,6941,7037,7083,7112,7398,7465,8243,8493,8914,9126,9133,9232,9319,9700,9833,9837,10051,10460,10535,10606,10615,10635,10733,10797,11004,11113,11200,23649,24137,29028,29089,29127,29893,55143,55635,55723,57405,64858,79019,79…	BIRC5,BARD1,BRCA2,CDC20,CDC25A,CDC25B,CDKN2A,CDKN2C,CDKN3,CENPE,CHEK1,CKS2,EZH2,HELLS,HMGB2,HMGB3,HMMR,KPNA2,LIG1,LMNB1,MAD2L1,MCM2,MCM4,MCM5,MCM6,MCM7,MKI67,MYBL2,PCNA,PLK1,PNN,POLD1,RAD51C,RFC3,RPA3,RRM2,AURKA,TCF19,TFRC,TK1,TMPO,USP1,WEE1,SMC1A,PPM1D,TIMELESS,SMC3,CCNB2,PTTG1,TRIP13,ESPL1,MELK,GINS1,SMC4,TACC3,RNASEH2A,PAICS,SPAG5,RAD51AP1,PLK4,MTHFD2,KIF2C,CIT,CHEK2,POLA2,KIF4A,ATAD2,UBE2T,RA…	123/-
1_Member	Hallmark Gene Sets	M5925	HALLMARK E2F TARGETS	-69.0955	-64.903	332,580,675,991,993,994,1029,1031,1033,1062,1111,1164,2146,3070,3148,3149,3161,3838,3978,4001,4085,4171,4173,4174,4175,4176,4288,4605,5111,5347,5411,5424,5889,5983,6119,6241,6790,6941,7037,7083,7112,7398,7465,8243,8493,8914,9126,9133,9232,9319,9700,9833,9837,10051,10460,10535,10606,10615,10635,10733,10797,11004,11113,11200,23649,24137,29028,29089,29127,29893,55143,55635,55723,57405,64858,79019,79…	BIRC5,BARD1,BRCA2,CDC20,CDC25A,CDC25B,CDKN2A,CDKN2C,CDKN3,CENPE,CHEK1,CKS2,EZH2,HELLS,HMGB2,HMGB3,HMMR,KPNA2,LIG1,LMNB1,MAD2L1,MCM2,MCM4,MCM5,MCM6,MCM7,MKI67,MYBL2,PCNA,PLK1,PNN,POLD1,RAD51C,RFC3,RPA3,RRM2,AURKA,TCF19,TFRC,TK1,TMPO,USP1,WEE1,SMC1A,PPM1D,TIMELESS,SMC3,CCNB2,PTTG1,TRIP13,ESPL1,MELK,GINS1,SMC4,TACC3,RNASEH2A,PAICS,SPAG5,RAD51AP1,PLK4,MTHFD2,KIF2C,CIT,CHEK2,POLA2,KIF4A,ATAD2,UBE2T,RA…	81/200
1_Member	Hallmark Gene Sets	M5901	HALLMARK G2M CHECKPOINT	-64.9846	-61.4911	332,580,595,675,699,890,990,991,993,994,1031,1033,1058,1062,1063,1111,1164,1869,1870,1871,2146,2176,3149,3161,3619,3832,3838,4001,4085,4171,4174,4175,4211,4288,4605,4751,4953,5347,6491,6713,6790,7112,7272,8243,8317,8438,8819,9055,9133,9156,9232,9252,9493,9700,10024,10036,10051,10293,10403,10460,10592,10721,10733,10926,10951,11004,11065,22974,23649,24137,26271,29127,51203,51659,55872,56992,57082,8…	BIRC5,BARD1,CCND1,BRCA2,BUB1,CCNA2,CDC6,CDC20,CDC25A,CDC25B,CDKN2C,CDKN3,CENPA,CENPE,CENPF,CHEK1,CKS2,E2F1,E2F2,E2F3,EZH2,FANCC,HMGB3,HMMR,INCENP,KIF11,KPNA2,LMNB1,MAD2L1,MCM2,MCM5,MCM6,MEIS1,MKI67,MYBL2,NEK2,ODC1,PLK1,STIL,SQLE,AURKA,TMPO,TTK,SMC1A,CDC7,RAD54L,SAP30,PRC1,CCNB2,EXO1,PTTG1,RPS6KA5,KIF23,ESPL1,TROAP,CHAF1A,SMC4,TRAIP,NDC80,TACC3,SMC2,POLQ,PLK4,DBF4,CBX1,KIF2C,UBE2C,TPX2,POLA2,KIF4A…	78/200
2_Summary	GO Biological Processes	GO:1903047	mitotic cell cycle process	-66.084	-62.1926	332,580,595,641,675,699,890,891,990,991,993,994,995,1021,1033,1058,1062,1063,1111,1164,1869,1870,1871,1894,1978,2146,2177,2305,2491,3619,3832,3978,4085,4171,4173,4175,4605,4751,5111,5347,5888,5932,6491,6502,6790,7083,7272,7465,8243,8317,8493,8900,9024,9055,9088,9126,9133,9134,9319,9493,9700,9735,9833,9837,9928,10051,10112,10403,10459,10460,10592,10615,10926,11004,11065,11073,11113,11130,11200,229…	BIRC5,BARD1,CCND1,BLM,BRCA2,BUB1,CCNA2,CCNB1,CDC6,CDC20,CDC25A,CDC25B,CDC25C,CDK6,CDKN3,CENPA,CENPE,CENPF,CHEK1,CKS2,E2F1,E2F2,E2F3,ECT2,EIF4EBP1,EZH2,FANCD2,FOXM1,CENPI,INCENP,KIF11,LIG1,MAD2L1,MCM2,MCM4,MCM6,MYBL2,NEK2,PCNA,PLK1,RAD51,RBBP8,STIL,SKP2,AURKA,TK1,TTK,WEE1,SMC1A,CDC7,PPM1D,CCNA1,BRSK2,PRC1,PKMYT1,SMC3,CCNB2,CCNE2,TRIP13,KIF23,ESPL1,KNTC1,MELK,GINS1,KIF14,SMC4,KIF20A,NDC80,MAD2L2,TA…	236/-
2_Member	GO Biological Processes	GO:1903047	mitotic cell cycle process	-66.084	-62.1926	332,580,595,641,675,699,890,891,990,991,993,994,995,1021,1033,1058,1062,1063,1111,1164,1869,1870,1871,1894,1978,2146,2177,2305,2491,3619,3832,3978,4085,4171,4173,4175,4605,4751,5111,5347,5888,5932,6491,6502,6790,7083,7272,7465,8243,8317,8493,8900,9024,9055,9088,9126,9133,9134,9319,9493,9700,9735,9833,9837,9928,10051,10112,10403,10459,10460,10592,10615,10926,11004,11065,11073,11113,11130,11200,229…	BIRC5,BARD1,CCND1,BLM,BRCA2,BUB1,CCNA2,CCNB1,CDC6,CDC20,CDC25A,CDC25B,CDC25C,CDK6,CDKN3,CENPA,CENPE,CENPF,CHEK1,CKS2,E2F1,E2F2,E2F3,ECT2,EIF4EBP1,EZH2,FANCD2,FOXM1,CENPI,INCENP,KIF11,LIG1,MAD2L1,MCM2,MCM4,MCM6,MYBL2,NEK2,PCNA,PLK1,RAD51,RBBP8,STIL,SKP2,AURKA,TK1,TTK,WEE1,SMC1A,CDC7,PPM1D,CCNA1,BRSK2,PRC1,PKMYT1,SMC3,CCNB2,CCNE2,TRIP13,KIF23,ESPL1,KNTC1,MELK,GINS1,KIF14,SMC4,KIF20A,NDC80,MAD2L2,TA…	116/522
2_Member	GO Biological Processes	GO:0000278	mitotic cell cycle	-65.089	-61.4911	332,580,595,641,675,699,890,891,990,991,993,994,995,1021,1033,1058,1062,1063,1111,1164,1869,1870,1871,1894,1978,2146,2177,2305,2491,3619,3832,3978,4085,4171,4173,4175,4602,4605,4751,5111,5347,5888,5932,6491,6502,6790,7083,7272,7465,7516,8243,8317,8493,8900,9024,9055,9088,9126,9133,9134,9319,9493,9700,9735,9833,9837,9928,10051,10112,10403,10459,10460,10592,10615,10926,11004,11065,11073,11113,11130…	BIRC5,BARD1,CCND1,BLM,BRCA2,BUB1,CCNA2,CCNB1,CDC6,CDC20,CDC25A,CDC25B,CDC25C,CDK6,CDKN3,CENPA,CENPE,CENPF,CHEK1,CKS2,E2F1,E2F2,E2F3,ECT2,EIF4EBP1,EZH2,FANCD2,FOXM1,CENPI,INCENP,KIF11,LIG1,MAD2L1,MCM2,MCM4,MCM6,MYB,MYBL2,NEK2,PCNA,PLK1,RAD51,RBBP8,STIL,SKP2,AURKA,TK1,TTK,WEE1,XRCC2,SMC1A,CDC7,PPM1D,CCNA1,BRSK2,PRC1,PKMYT1,SMC3,CCNB2,CCNE2,TRIP13,KIF23,ESPL1,KNTC1,MELK,GINS1,KIF14,SMC4,KIF20A,NDC80…	123/609
2_Member	GO Biological Processes	GO:0051276	chromosome organization	-65.0145	-61.4911	332,641,675,699,891,991,1058,1062,1063,2146,2177,2491,3005,3006,3007,3008,3009,3024,3148,3149,3619,3832,3981,4085,4171,4173,4174,4175,4176,4605,4751,5111,5347,5888,5889,5983,5985,6119,8243,8294,8350,8354,8358,8359,8360,8361,8368,8438,8968,8971,9055,9126,9134,9156,9232,9319,9401,9493,9700,9735,9837,9928,10051,10388,10403,10459,10592,10615,10721,10744,11004,11130,11144,11200,11339,22974,23122,23310…	BIRC5,BLM,BRCA2,BUB1,CCNB1,CDC20,CENPA,CENPE,CENPF,EZH2,FANCD2,CENPI,H1-0,H1-2,H1-3,H1-4,H1-5,H1-1,HMGB2,HMGB3,INCENP,KIF11,LIG4,MAD2L1,MCM2,MCM4,MCM5,MCM6,MCM7,MYBL2,NEK2,PCNA,PLK1,RAD51,RAD51C,RFC3,RFC5,RPA3,SMC1A,H4C9,H3C1,H3C11,H3C2,H4C1,H4C4,H4C6,H4C13,RAD54L,H3C7,H1-10,PRC1,SMC3,CCNE2,EXO1,PTTG1,TRIP13,RECQL4,KIF23,ESPL1,KNTC1,GINS1,KIF14,SMC4,SYCP2,NDC80,MAD2L2,SMC2,SPAG5,POLQ,PTTG2,KIF2C,…	111/481
2_Member	GO Biological Processes	GO:0051301	cell division	-51.1581	-47.7438	332,595,699,890,891,990,991,993,994,995,1021,1058,1062,1063,1164,1894,2770,3070,3619,3832,3978,3981,4085,4751,5347,5499,5932,6790,7465,8243,8317,8900,8914,9024,9055,9126,9133,9134,9232,9493,9700,9735,9928,10051,10112,10388,10403,10459,10460,10592,10615,11004,11065,11113,11130,11200,11339,22974,23122,23310,23331,23397,23421,24137,26271,26586,29127,29901,50855,51203,54443,54478,54820,54821,55055,55…	BIRC5,CCND1,BUB1,CCNA2,CCNB1,CDC6,CDC20,CDC25A,CDC25B,CDC25C,CDK6,CENPA,CENPE,CENPF,CKS2,ECT2,GNAI1,HELLS,INCENP,KIF11,LIG1,LIG4,MAD2L1,NEK2,PLK1,PPP1CA,RBBP8,AURKA,WEE1,SMC1A,CDC7,CCNA1,TIMELESS,BRSK2,PRC1,SMC3,CCNB2,CCNE2,PTTG1,KIF23,ESPL1,KNTC1,KIF14,SMC4,KIF20A,SYCP2,NDC80,MAD2L2,TACC3,SMC2,SPAG5,KIF2C,UBE2C,CIT,ZWINT,CHEK2,OIP5,TPX2,CLASP2,NCAPD3,TTC28,NCAPH,ITGB3BP,KIF4A,FBXO5,CKAP2,RACGAP1…	100/513
2_Member	GO Biological Processes	GO:0000280	nuclear division	-47.9224	-44.6331	332,675,891,991,994,1062,1164,2175,2177,2491,3619,3832,4085,4605,4751,5347,5888,5889,6790,7272,8243,8438,8900,9055,9126,9133,9134,9232,9319,9493,9633,9700,9735,9928,10051,10388,10403,10592,10615,10744,11004,11065,11130,11144,11200,22974,23122,23310,23397,24137,26271,29127,29893,51203,54820,55143,56154,57082,57820,63979,64105,64151,79980,80010,81620,81930,83540,83990,84057,84722,84930,113130,14695…	BIRC5,BRCA2,CCNB1,CDC20,CDC25B,CENPE,CKS2,FANCA,FANCD2,CENPI,INCENP,KIF11,MAD2L1,MYBL2,NEK2,PLK1,RAD51,RAD51C,AURKA,TTK,SMC1A,RAD54L,CCNA1,PRC1,SMC3,CCNB2,CCNE2,PTTG1,TRIP13,KIF23,TESMIN,ESPL1,KNTC1,KIF14,SMC4,SYCP2,NDC80,SMC2,SPAG5,PTTG2,KIF2C,UBE2C,ZWINT,DMC1,CHEK2,TPX2,CLASP2,NCAPD3,NCAPH,KIF4A,FBXO5,RACGAP1,PSMC3IP,NUSAP1,NDE1,CDCA8,TEX15,KNL1,CCNB1IP1,FIGNL1,CENPK,NCAPG,DSN1,RMI1,CDT1,KIF18A…	78/315
2_Member	GO Biological Processes	GO:0007059	chromosome segregation	-46.092	-42.8538	332,699,891,991,1062,1063,2177,2491,3619,3832,4085,4605,4751,5347,6790,7272,8243,9055,9126,9133,9134,9232,9319,9493,9700,9735,9928,10051,10388,10403,10592,10615,10744,11004,11130,11144,11200,11339,22974,23122,23310,23397,23421,24137,26271,29127,29893,29901,51203,54820,55143,55166,55839,56154,57082,57405,57820,64105,64151,64946,79019,79172,79980,81610,81620,81930,83540,83990,84057,84101,84722,1131…	BIRC5,BUB1,CCNB1,CDC20,CENPE,CENPF,FANCD2,CENPI,INCENP,KIF11,MAD2L1,MYBL2,NEK2,PLK1,AURKA,TTK,SMC1A,PRC1,SMC3,CCNB2,CCNE2,PTTG1,TRIP13,KIF23,ESPL1,KNTC1,KIF14,SMC4,SYCP2,NDC80,SMC2,SPAG5,PTTG2,KIF2C,ZWINT,DMC1,CHEK2,OIP5,TPX2,CLASP2,NCAPD3,NCAPH,ITGB3BP,KIF4A,FBXO5,RACGAP1,PSMC3IP,SAC3D1,NUSAP1,NDE1,CDCA8,CENPQ,CENPN,TEX15,KNL1,SPC25,CCNB1IP1,CENPK,NCAPG,CENPH,CENPM,CENPO,DSN1,FAM83D,CDT1,KIF18A,…	78/332
2_Member	GO Biological Processes	GO:0098813	nuclear chromosome segregation	-45.2759	-42.0835	332,891,991,1062,1063,2177,2491,3619,3832,4085,4605,4751,5347,6790,7272,8243,9055,9126,9133,9134,9232,9319,9493,9700,9735,9928,10051,10388,10403,10592,10615,10744,11004,11130,11144,11200,22974,23122,23310,23397,24137,26271,29127,29893,51203,55143,55166,56154,57082,57405,57820,64105,64151,79980,81610,81620,81930,83540,83990,84057,84722,113130,151648,200942,259266,317761	BIRC5,CCNB1,CDC20,CENPE,CENPF,FANCD2,CENPI,INCENP,KIF11,MAD2L1,MYBL2,NEK2,PLK1,AURKA,TTK,SMC1A,PRC1,SMC3,CCNB2,CCNE2,PTTG1,TRIP13,KIF23,ESPL1,KNTC1,KIF14,SMC4,SYCP2,NDC80,SMC2,SPAG5,PTTG2,KIF2C,ZWINT,DMC1,CHEK2,TPX2,CLASP2,NCAPD3,NCAPH,KIF4A,FBXO5,RACGAP1,PSMC3IP,NUSAP1,CDCA8,CENPQ,TEX15,KNL1,SPC25,CCNB1IP1,CENPK,NCAPG,DSN1,FAM83D,CDT1,KIF18A,NUF2,BRIP1,MND1,PSRC1,CDCA5,SGO1,KLHDC8B,ASPM,C14orf39	66/228
2_Member	GO Biological Processes	GO:0048285	organelle fission	-45.1708	-42.0198	332,675,891,991,994,1062,1164,2175,2177,2491,3619,3832,4085,4605,4751,5347,5888,5889,6790,7272,8243,8438,8900,9055,9126,9133,9134,9232,9319,9493,9633,9700,9735,9928,10051,10388,10403,10592,10615,10744,11004,11065,11130,11144,11200,22974,23122,23310,23397,24137,26271,29127,29893,51203,54820,55143,56154,57082,57820,63979,64105,64151,79980,80010,81620,81930,83540,83990,84057,84722,84930,113130,14695…	BIRC5,BRCA2,CCNB1,CDC20,CDC25B,CENPE,CKS2,FANCA,FANCD2,CENPI,INCENP,KIF11,MAD2L1,MYBL2,NEK2,PLK1,RAD51,RAD51C,AURKA,TTK,SMC1A,RAD54L,CCNA1,PRC1,SMC3,CCNB2,CCNE2,PTTG1,TRIP13,KIF23,TESMIN,ESPL1,KNTC1,KIF14,SMC4,SYCP2,NDC80,SMC2,SPAG5,PTTG2,KIF2C,UBE2C,ZWINT,DMC1,CHEK2,TPX2,CLASP2,NCAPD3,NCAPH,KIF4A,FBXO5,RACGAP1,PSMC3IP,NUSAP1,NDE1,CDCA8,TEX15,KNL1,CCNB1IP1,FIGNL1,CENPK,NCAPG,DSN1,RMI1,CDT1,KIF18A…	78/341
2_Member	GO Biological Processes	GO:0140014	mitotic nuclear division	-31.1043	-28.1906	332,891,991,1062,2491,3619,3832,4085,4605,4751,5347,6790,8243,9055,9126,9493,9700,9735,9928,10051,10403,10592,10615,11004,11065,11130,11200,22974,23122,23310,23397,24137,29127,51203,54820,55143,57082,64105,64151,79980,81620,81930,83540,84722,113130,200942	BIRC5,CCNB1,CDC20,CENPE,CENPI,INCENP,KIF11,MAD2L1,MYBL2,NEK2,PLK1,AURKA,SMC1A,PRC1,SMC3,KIF23,ESPL1,KNTC1,KIF14,SMC4,NDC80,SMC2,SPAG5,KIF2C,UBE2C,ZWINT,CHEK2,TPX2,CLASP2,NCAPD3,NCAPH,KIF4A,RACGAP1,NUSAP1,NDE1,CDCA8,KNL1,CENPK,NCAPG,DSN1,CDT1,KIF18A,NUF2,PSRC1,CDCA5,KLHDC8B	46/163
2_Member	GO Biological Processes	GO:0000070	mitotic sister chromatid segregation	-30.2259	-27.3759	332,891,991,1062,2491,3619,3832,4085,4605,4751,5347,8243,9055,9126,9493,9700,9735,9928,10051,10403,10592,10615,11004,11130,11200,22974,23122,23310,23397,24137,29127,51203,55143,57082,64105,64151,79980,81620,81930,83540,84722,113130	BIRC5,CCNB1,CDC20,CENPE,CENPI,INCENP,KIF11,MAD2L1,MYBL2,NEK2,PLK1,SMC1A,PRC1,SMC3,KIF23,ESPL1,KNTC1,KIF14,SMC4,NDC80,SMC2,SPAG5,KIF2C,ZWINT,CHEK2,TPX2,CLASP2,NCAPD3,NCAPH,KIF4A,RACGAP1,NUSAP1,CDCA8,KNL1,CENPK,NCAPG,DSN1,CDT1,KIF18A,NUF2,PSRC1,CDCA5	42/136
2_Member	GO Biological Processes	GO:0000819	sister chromatid segregation	-29.6473	-26.8166	332,891,991,1062,2491,3619,3832,4085,4605,4751,5347,8243,9055,9126,9493,9700,9735,9928,10051,10403,10592,10615,11004,11130,11200,22974,23122,23310,23397,24137,29127,51203,55143,57082,64105,64151,79980,81620,81930,83540,84722,113130	BIRC5,CCNB1,CDC20,CENPE,CENPI,INCENP,KIF11,MAD2L1,MYBL2,NEK2,PLK1,SMC1A,PRC1,SMC3,KIF23,ESPL1,KNTC1,KIF14,SMC4,NDC80,SMC2,SPAG5,KIF2C,ZWINT,CHEK2,TPX2,CLASP2,NCAPD3,NCAPH,KIF4A,RACGAP1,NUSAP1,CDCA8,KNL1,CENPK,NCAPG,DSN1,CDT1,KIF18A,NUF2,PSRC1,CDCA5	42/140
2_Member	GO Biological Processes	GO:0000226	microtubule cytoskeleton organization	-24.3116	-21.6243	332,636,675,891,991,1058,1062,1641,1739,3619,3832,4085,4605,4751,5347,6491,6790,7272,7465,7516,8243,9024,9055,9126,9133,9493,9700,9768,10112,10142,10403,10460,10615,10733,11004,11200,22974,23122,24137,26128,26271,26973,27285,29127,29901,50855,51203,51361,54820,55137,55143,55329,55521,55722,55835,57405,63979,64946,79816,80323,81551,81930,83540,84722,117178,122060,151648,162282,259266,283431,347240	BIRC5,BICD1,BRCA2,CCNB1,CDC20,CENPA,CENPE,DCX,DLG1,INCENP,KIF11,MAD2L1,MYBL2,NEK2,PLK1,STIL,AURKA,TTK,WEE1,XRCC2,SMC1A,BRSK2,PRC1,SMC3,CCNB2,KIF23,ESPL1,PCLAF,KIF20A,AKAP9,NDC80,TACC3,SPAG5,PLK4,KIF2C,CHEK2,TPX2,CLASP2,KIF4A,KIFBP,FBXO5,CHORDC1,TEKT2,RACGAP1,SAC3D1,PARD6A,NUSAP1,HOOK1,NDE1,FIGN,CDCA8,MNS1,TRIM36,CEP72,CENPJ,SPC25,FIGNL1,CENPH,TLE6,CCDC68,STMN4,KIF18A,NUF2,PSRC1,SSX2IP,SLAIN1,SGO1…	71/557
2_Member	GO Biological Processes	GO:0007051	spindle organization	-21.2028	-18.6124	332,891,991,1062,1739,3619,3832,4605,4751,5347,6491,6790,7272,8243,9055,9126,9133,9493,9700,10403,10460,10615,11200,22974,23122,24137,26271,29127,29901,55143,55521,55722,55835,57405,64946,83540,259266	BIRC5,CCNB1,CDC20,CENPE,DLG1,INCENP,KIF11,MYBL2,NEK2,PLK1,STIL,AURKA,TTK,SMC1A,PRC1,SMC3,CCNB2,KIF23,ESPL1,NDC80,TACC3,SPAG5,CHEK2,TPX2,CLASP2,KIF4A,FBXO5,RACGAP1,SAC3D1,CDCA8,TRIM36,CEP72,CENPJ,SPC25,CENPH,NUF2,ASPM	37/166
2_Member	Hallmark Gene Sets	M5893	HALLMARK MITOTIC SPINDLE	-21.1029	-18.5369	332,396,675,699,1062,1063,1739,1894,3619,3832,4001,4751,5347,6624,6790,7272,8243,9055,9126,9133,9493,9700,9702,9732,9735,10051,10403,11004,22974,23580,24137,26271,29127,29901,51203,54443,55722,55835,56992,253260	BIRC5,ARHGDIA,BRCA2,BUB1,CENPE,CENPF,DLG1,ECT2,INCENP,KIF11,LMNB1,NEK2,PLK1,FSCN1,AURKA,TTK,SMC1A,PRC1,SMC3,CCNB2,KIF23,ESPL1,CEP57,DOCK4,KNTC1,SMC4,NDC80,KIF2C,TPX2,CDC42EP4,KIF4A,FBXO5,RACGAP1,SAC3D1,NUSAP1,ANLN,CEP72,CENPJ,KIF15,RICTOR	40/199
2_Member	GO Biological Processes	GO:1902850	microtubule cytoskeleton organization involved in mitosis	-20.8751	-18.3359	332,891,991,1058,1062,3619,3832,4085,4605,4751,5347,6491,6790,7272,8243,9055,9126,9493,9700,10403,10460,11200,22974,23122,24137,29127,51203,54820,55143,57405,64946,83540,162282	BIRC5,CCNB1,CDC20,CENPA,CENPE,INCENP,KIF11,MAD2L1,MYBL2,NEK2,PLK1,STIL,AURKA,TTK,SMC1A,PRC1,SMC3,KIF23,ESPL1,NDC80,TACC3,CHEK2,TPX2,CLASP2,KIF4A,RACGAP1,NUSAP1,NDE1,CDCA8,SPC25,CENPH,NUF2,ANKFN1	33/130
2_Member	GO Biological Processes	GO:0007052	mitotic spindle organization	-18.5908	-16.1308	332,891,991,1062,3619,3832,4605,4751,5347,6491,6790,7272,8243,9055,9126,9493,10403,10460,11200,22974,23122,24137,29127,55143,57405,64946,83540	BIRC5,CCNB1,CDC20,CENPE,INCENP,KIF11,MYBL2,NEK2,PLK1,STIL,AURKA,TTK,SMC1A,PRC1,SMC3,KIF23,NDC80,TACC3,CHEK2,TPX2,CLASP2,KIF4A,RACGAP1,CDCA8,SPC25,CENPH,NUF2	27/95
2_Member	GO Biological Processes	GO:0140694	non-membrane-bounded organelle assembly	-15.6244	-13.3071	332,636,991,1058,1062,1063,1466,3619,3832,4076,4605,4621,4751,5357,5629,6713,6790,7072,7168,8243,8557,9055,9126,9133,9493,9735,10403,10733,11200,22974,23122,23210,24137,26271,29127,29901,54443,55143,55722,55835,64105,64946,65267,259266	BIRC5,BICD1,CDC20,CENPA,CENPE,CENPF,CSRP2,INCENP,KIF11,CAPRIN1,MYBL2,MYH3,NEK2,PLS1,PROX1,SQLE,AURKA,TIA1,TPM1,SMC1A,TCAP,PRC1,SMC3,CCNB2,KIF23,KNTC1,NDC80,PLK4,CHEK2,TPX2,CLASP2,JMJD6,KIF4A,FBXO5,RACGAP1,SAC3D1,ANLN,CDCA8,CEP72,CENPJ,CENPK,CENPH,WNK3,ASPM	44/337
2_Member	GO Biological Processes	GO:0051225	spindle assembly	-12.5595	-10.3165	332,991,3619,3832,4605,4751,6790,8243,9055,9126,9133,9493,10403,11200,22974,23122,24137,26271,29127,29901,55143,259266	BIRC5,CDC20,INCENP,KIF11,MYBL2,NEK2,AURKA,SMC1A,PRC1,SMC3,CCNB2,KIF23,NDC80,CHEK2,TPX2,CLASP2,KIF4A,FBXO5,RACGAP1,SAC3D1,CDCA8,ASPM	22/102
2_Member	GO Biological Processes	GO:0090307	mitotic spindle assembly	-12.33	-10.0967	332,991,3619,3832,4605,4751,8243,9055,9126,9493,11200,22974,23122,24137,29127,55143	BIRC5,CDC20,INCENP,KIF11,MYBL2,NEK2,SMC1A,PRC1,SMC3,KIF23,CHEK2,TPX2,CLASP2,KIF4A,RACGAP1,CDCA8	16/49
3_Summary	GO Biological Processes	GO:0010564	regulation of cell cycle process	-48.8431	-45.4958	322,332,580,595,641,655,675,699,891,990,991,993,994,995,1021,1029,1031,1062,1063,1111,1739,1869,1894,2146,2177,2770,3619,3832,4085,4288,4291,4751,5347,5569,5629,5888,5889,5932,6240,6241,6491,6790,6909,7272,7465,8110,8193,8317,8914,9055,9088,9319,9493,9700,9735,9928,10040,10051,10112,10403,10459,10460,10592,10615,10635,10733,10926,11004,11065,11073,11113,11130,11200,22974,23310,23397,26054,26271,2…	APBB1,BIRC5,BARD1,CCND1,BLM,BMP7,BRCA2,BUB1,CCNB1,CDC6,CDC20,CDC25A,CDC25B,CDC25C,CDK6,CDKN2A,CDKN2C,CENPE,CENPF,CHEK1,DLG1,E2F1,ECT2,EZH2,FANCD2,GNAI1,INCENP,KIF11,MAD2L1,MKI67,MLF1,NEK2,PLK1,PKIA,PROX1,RAD51,RAD51C,RBBP8,RRM1,RRM2,STIL,AURKA,TBX2,TTK,WEE1,DPF3,DPF1,CDC7,TIMELESS,PRC1,PKMYT1,TRIP13,KIF23,ESPL1,KNTC1,KIF14,TOM1L1,SMC4,KIF20A,NDC80,MAD2L2,TACC3,SMC2,SPAG5,RAD51AP1,PLK4,DBF4,KIF2C,…	152/-
3_Member	GO Biological Processes	GO:0010564	regulation of cell cycle process	-48.8431	-45.4958	322,332,580,595,641,655,675,699,891,990,991,993,994,995,1021,1029,1031,1062,1063,1111,1739,1869,1894,2146,2177,2770,3619,3832,4085,4288,4291,4751,5347,5569,5629,5888,5889,5932,6240,6241,6491,6790,6909,7272,7465,8110,8193,8317,8914,9055,9088,9319,9493,9700,9735,9928,10040,10051,10112,10403,10459,10460,10592,10615,10635,10733,10926,11004,11065,11073,11113,11130,11200,22974,23310,23397,26054,26271,2…	APBB1,BIRC5,BARD1,CCND1,BLM,BMP7,BRCA2,BUB1,CCNB1,CDC6,CDC20,CDC25A,CDC25B,CDC25C,CDK6,CDKN2A,CDKN2C,CENPE,CENPF,CHEK1,DLG1,E2F1,ECT2,EZH2,FANCD2,GNAI1,INCENP,KIF11,MAD2L1,MKI67,MLF1,NEK2,PLK1,PKIA,PROX1,RAD51,RAD51C,RBBP8,RRM1,RRM2,STIL,AURKA,TBX2,TTK,WEE1,DPF3,DPF1,CDC7,TIMELESS,PRC1,PKMYT1,TRIP13,KIF23,ESPL1,KNTC1,KIF14,TOM1L1,SMC4,KIF20A,NDC80,MAD2L2,TACC3,SMC2,SPAG5,RAD51AP1,PLK4,DBF4,KIF2C,…	116/745
3_Member	GO Biological Processes	GO:1901987	regulation of cell cycle phase transition	-39.0997	-36.0212	322,332,580,595,641,675,699,891,990,991,993,994,995,1021,1029,1031,1062,1063,1111,1739,1869,2146,2177,3619,4085,4291,5347,5569,5629,5888,5889,5932,6240,6241,6491,6790,6909,7272,7465,8110,8193,8317,8914,9088,9319,9700,9735,9928,10403,10459,10926,11065,11073,11130,11200,26271,27339,51412,51512,51514,54443,55055,55143,55159,55835,57082,57405,63967,65975,79968,80279,81610,81620,83540,83903,83990,8410…	APBB1,BIRC5,BARD1,CCND1,BLM,BRCA2,BUB1,CCNB1,CDC6,CDC20,CDC25A,CDC25B,CDC25C,CDK6,CDKN2A,CDKN2C,CENPE,CENPF,CHEK1,DLG1,E2F1,EZH2,FANCD2,INCENP,MAD2L1,MLF1,PLK1,PKIA,PROX1,RAD51,RAD51C,RBBP8,RRM1,RRM2,STIL,AURKA,TBX2,TTK,WEE1,DPF3,DPF1,CDC7,TIMELESS,PKMYT1,TRIP13,ESPL1,KNTC1,KIF14,NDC80,MAD2L2,DBF4,UBE2C,TOPBP1,ZWINT,CHEK2,FBXO5,PRPF19,ACTL6B,GTSE1,DTL,ANLN,ZWILCH,CDCA8,RFWD3,CENPJ,KNL1,SPC25,CLSP…	82/456
3_Member	GO Biological Processes	GO:0007346	regulation of mitotic cell cycle	-35.5755	-32.5591	332,429,580,595,641,655,675,699,891,990,991,993,994,995,1021,1029,1031,1062,1063,1111,1164,1739,1869,1978,2146,2177,3619,4085,4288,4751,5347,5569,5889,5932,6119,6240,6241,6491,6790,7272,7465,7976,8110,8193,8317,9088,9319,9700,9735,9928,10040,10403,10459,11065,11073,11130,11200,23331,26271,51203,51412,51512,51514,54443,55023,55055,55143,55159,55835,57026,57082,57405,63967,65975,80279,83540,83903,8…	BIRC5,ASCL1,BARD1,CCND1,BLM,BMP7,BRCA2,BUB1,CCNB1,CDC6,CDC20,CDC25A,CDC25B,CDC25C,CDK6,CDKN2A,CDKN2C,CENPE,CENPF,CHEK1,CKS2,DLG1,E2F1,EIF4EBP1,EZH2,FANCD2,INCENP,MAD2L1,MKI67,NEK2,PLK1,PKIA,RAD51C,RBBP8,RPA3,RRM1,RRM2,STIL,AURKA,TTK,WEE1,FZD3,DPF3,DPF1,CDC7,PKMYT1,TRIP13,ESPL1,KNTC1,KIF14,TOM1L1,NDC80,MAD2L2,UBE2C,TOPBP1,ZWINT,CHEK2,TTC28,FBXO5,NUSAP1,ACTL6B,GTSE1,DTL,ANLN,PHIP,ZWILCH,CDCA8,RFWD3…	83/520
3_Member	GO Biological Processes	GO:1901990	regulation of mitotic cell cycle phase transition	-30.5914	-27.7212	332,580,595,641,699,891,990,991,993,994,995,1021,1029,1031,1062,1063,1111,1739,1869,2146,3619,4085,5347,5569,5889,5932,6240,6241,6491,6790,7272,7465,8110,8193,8317,9319,9700,9735,9928,10403,10459,11065,11073,11130,11200,26271,51412,51512,51514,54443,55055,55143,55159,55835,57082,57405,63967,80279,83540,83903,84101,113130,144455,219736	BIRC5,BARD1,CCND1,BLM,BUB1,CCNB1,CDC6,CDC20,CDC25A,CDC25B,CDC25C,CDK6,CDKN2A,CDKN2C,CENPE,CENPF,CHEK1,DLG1,E2F1,EZH2,INCENP,MAD2L1,PLK1,PKIA,RAD51C,RBBP8,RRM1,RRM2,STIL,AURKA,TTK,WEE1,DPF3,DPF1,CDC7,TRIP13,ESPL1,KNTC1,KIF14,NDC80,MAD2L2,UBE2C,TOPBP1,ZWINT,CHEK2,FBXO5,ACTL6B,GTSE1,DTL,ANLN,ZWILCH,CDCA8,RFWD3,CENPJ,KNL1,SPC25,CLSPN,CDK5RAP3,NUF2,HASPIN,USP44,CDCA5,E2F7,STOX1	64/355
3_Member	GO Biological Processes	GO:0051983	regulation of chromosome segregation	-26.2742	-23.462	332,699,891,990,991,1062,1063,3619,4085,4288,5347,7272,8110,8193,9319,9700,9735,10051,10403,10459,10460,10592,11004,11065,11130,23310,23397,26271,51412,55055,55143,57082,57405,64151,83540,83903,84101,157313	BIRC5,BUB1,CCNB1,CDC6,CDC20,CENPE,CENPF,INCENP,MAD2L1,MKI67,PLK1,TTK,DPF3,DPF1,TRIP13,ESPL1,KNTC1,SMC4,NDC80,MAD2L2,TACC3,SMC2,KIF2C,UBE2C,ZWINT,NCAPD3,NCAPH,FBXO5,ACTL6B,ZWILCH,CDCA8,KNL1,SPC25,NCAPG,NUF2,HASPIN,USP44,CDCA2	38/131
3_Member	GO Biological Processes	GO:0007088	regulation of mitotic nuclear division	-25.7783	-23.0172	332,655,699,891,991,995,1063,1111,3619,4085,4288,4751,5347,6790,7272,9088,9319,9700,9735,10040,10403,10459,11065,11130,26271,51203,55023,55055,55143,57026,57082,57405,83540,83903,84101,157313	BIRC5,BMP7,BUB1,CCNB1,CDC20,CDC25C,CENPF,CHEK1,INCENP,MAD2L1,MKI67,NEK2,PLK1,AURKA,TTK,PKMYT1,TRIP13,ESPL1,KNTC1,TOM1L1,NDC80,MAD2L2,UBE2C,ZWINT,FBXO5,NUSAP1,PHIP,ZWILCH,CDCA8,PDXP,KNL1,SPC25,NUF2,HASPIN,USP44,CDCA2	36/118
3_Member	GO Biological Processes	GO:1905818	regulation of chromosome separation	-24.471	-21.7557	332,699,891,991,1063,3619,4085,5347,7272,9319,9700,9735,10051,10403,10459,10592,11065,11130,23310,23397,26271,55055,55143,57082,57405,64151,83540,83903,84101	BIRC5,BUB1,CCNB1,CDC20,CENPF,INCENP,MAD2L1,PLK1,TTK,TRIP13,ESPL1,KNTC1,SMC4,NDC80,MAD2L2,SMC2,UBE2C,ZWINT,NCAPD3,NCAPH,FBXO5,ZWILCH,CDCA8,KNL1,SPC25,NCAPG,NUF2,HASPIN,USP44	29/74
3_Member	GO Biological Processes	GO:0051783	regulation of nuclear division	-23.3036	-20.6427	332,655,699,891,991,995,1063,1111,3619,4085,4288,4751,5347,6790,7272,9088,9319,9700,9735,10040,10403,10459,10635,11065,11130,26271,51203,55023,55055,55143,57026,57082,57405,83540,83903,84101,157313	BIRC5,BMP7,BUB1,CCNB1,CDC20,CDC25C,CENPF,CHEK1,INCENP,MAD2L1,MKI67,NEK2,PLK1,AURKA,TTK,PKMYT1,TRIP13,ESPL1,KNTC1,TOM1L1,NDC80,MAD2L2,RAD51AP1,UBE2C,ZWINT,FBXO5,NUSAP1,PHIP,ZWILCH,CDCA8,PDXP,KNL1,SPC25,NUF2,HASPIN,USP44,CDCA2	37/146
3_Member	GO Biological Processes	GO:0010948	negative regulation of cell cycle process	-22.153	-19.5168	322,580,595,641,655,699,990,991,1063,1111,1739,1869,2146,2177,4085,4751,5347,5932,7272,7465,8914,9088,9319,9700,9735,10040,10403,10459,11073,11130,11200,26271,27339,51512,51514,55055,55159,57405,63967,65975,79733,80279,81620,83540,83903,83990,84101,144455,146956	APBB1,BARD1,CCND1,BLM,BMP7,BUB1,CDC6,CDC20,CENPF,CHEK1,DLG1,E2F1,EZH2,FANCD2,MAD2L1,NEK2,PLK1,RBBP8,TTK,WEE1,TIMELESS,PKMYT1,TRIP13,ESPL1,KNTC1,TOM1L1,NDC80,MAD2L2,TOPBP1,ZWINT,CHEK2,FBXO5,PRPF19,GTSE1,DTL,ZWILCH,RFWD3,SPC25,CLSPN,STK33,E2F8,CDK5RAP3,CDT1,NUF2,HASPIN,BRIP1,USP44,E2F7,EME1	49/291
3_Member	GO Biological Processes	GO:0030071	regulation of mitotic metaphase/anaphase transition	-21.6434	-19.0308	332,699,891,990,991,1062,1063,3619,4085,5347,7272,8110,8193,9319,9700,9735,10403,10459,11065,11130,26271,51412,55055,55143,57082,57405,83540,83903,84101	BIRC5,BUB1,CCNB1,CDC6,CDC20,CENPE,CENPF,INCENP,MAD2L1,PLK1,TTK,DPF3,DPF1,TRIP13,ESPL1,KNTC1,NDC80,MAD2L2,UBE2C,ZWINT,FBXO5,ACTL6B,ZWILCH,CDCA8,KNL1,SPC25,NUF2,HASPIN,USP44	29/90
3_Member	GO Biological Processes	GO:1902099	regulation of metaphase/anaphase transition of cell cycle	-21.187	-18.6073	332,699,891,990,991,1062,1063,3619,4085,5347,7272,8110,8193,9319,9700,9735,10403,10459,11065,11130,26271,51412,55055,55143,57082,57405,83540,83903,84101	BIRC5,BUB1,CCNB1,CDC6,CDC20,CENPE,CENPF,INCENP,MAD2L1,PLK1,TTK,DPF3,DPF1,TRIP13,ESPL1,KNTC1,NDC80,MAD2L2,UBE2C,ZWINT,FBXO5,ACTL6B,ZWILCH,CDCA8,KNL1,SPC25,NUF2,HASPIN,USP44	29/93
3_Member	GO Biological Processes	GO:1901988	negative regulation of cell cycle phase transition	-21.0959	-18.5369	322,580,595,641,699,990,991,1063,1111,1739,1869,2146,2177,4085,5347,5932,7272,7465,8914,9088,9319,9735,10403,10459,11073,11130,11200,26271,27339,51512,51514,55055,55159,57405,63967,65975,80279,81620,83540,83903,83990,84101,144455,146956	APBB1,BARD1,CCND1,BLM,BUB1,CDC6,CDC20,CENPF,CHEK1,DLG1,E2F1,EZH2,FANCD2,MAD2L1,PLK1,RBBP8,TTK,WEE1,TIMELESS,PKMYT1,TRIP13,KNTC1,NDC80,MAD2L2,TOPBP1,ZWINT,CHEK2,FBXO5,PRPF19,GTSE1,DTL,ZWILCH,RFWD3,SPC25,CLSPN,STK33,CDK5RAP3,CDT1,NUF2,HASPIN,BRIP1,USP44,E2F7,EME1	44/245
3_Member	GO Biological Processes	GO:0000075	cell cycle checkpoint signaling	-20.892	-18.343	580,595,641,699,990,991,1063,1111,1869,2177,4085,5347,5932,7272,8914,9319,9735,10403,10459,11073,11130,11200,27339,51512,51514,55055,55159,57405,63967,65975,80279,81620,83540,83903,83990,146956	BARD1,CCND1,BLM,BUB1,CDC6,CDC20,CENPF,CHEK1,E2F1,FANCD2,MAD2L1,PLK1,RBBP8,TTK,TIMELESS,TRIP13,KNTC1,NDC80,MAD2L2,TOPBP1,ZWINT,CHEK2,PRPF19,GTSE1,DTL,ZWILCH,RFWD3,SPC25,CLSPN,STK33,CDK5RAP3,CDT1,NUF2,HASPIN,BRIP1,EME1	36/159
3_Member	GO Biological Processes	GO:0045786	negative regulation of cell cycle	-20.8295	-18.3012	322,580,595,641,655,699,836,990,991,1021,1029,1063,1111,1739,1869,2146,2177,2625,4085,4751,5347,5932,7272,7465,7976,8914,9088,9319,9700,9735,10040,10403,10459,11073,11130,11200,26271,27339,51512,51514,55055,55159,57405,63967,65975,79733,80279,81620,83540,83903,83990,84101,144455,146956	APBB1,BARD1,CCND1,BLM,BMP7,BUB1,CASP3,CDC6,CDC20,CDK6,CDKN2A,CENPF,CHEK1,DLG1,E2F1,EZH2,FANCD2,GATA3,MAD2L1,NEK2,PLK1,RBBP8,TTK,WEE1,FZD3,TIMELESS,PKMYT1,TRIP13,ESPL1,KNTC1,TOM1L1,NDC80,MAD2L2,TOPBP1,ZWINT,CHEK2,FBXO5,PRPF19,GTSE1,DTL,ZWILCH,RFWD3,SPC25,CLSPN,STK33,E2F8,CDK5RAP3,CDT1,NUF2,HASPIN,BRIP1,USP44,E2F7,EME1	54/379
3_Member	GO Biological Processes	GO:0010965	regulation of mitotic sister chromatid separation	-20.8215	-18.3012	332,699,891,991,1063,3619,4085,5347,7272,9319,9700,9735,10403,10459,11065,11130,26271,55055,55143,57082,57405,83540,83903,84101	BIRC5,BUB1,CCNB1,CDC20,CENPF,INCENP,MAD2L1,PLK1,TTK,TRIP13,ESPL1,KNTC1,NDC80,MAD2L2,UBE2C,ZWINT,FBXO5,ZWILCH,CDCA8,KNL1,SPC25,NUF2,HASPIN,USP44	24/59
3_Member	GO Biological Processes	GO:0033045	regulation of sister chromatid segregation	-20.7925	-18.2813	332,699,891,990,991,1062,1063,3619,4085,5347,7272,8110,8193,9319,9700,9735,10403,10459,10460,11065,11130,26271,51412,55055,55143,57082,57405,83540,83903,84101	BIRC5,BUB1,CCNB1,CDC6,CDC20,CENPE,CENPF,INCENP,MAD2L1,PLK1,TTK,DPF3,DPF1,TRIP13,ESPL1,KNTC1,NDC80,MAD2L2,TACC3,UBE2C,ZWINT,FBXO5,ACTL6B,ZWILCH,CDCA8,KNL1,SPC25,NUF2,HASPIN,USP44	30/104
3_Member	GO Biological Processes	GO:0045839	negative regulation of mitotic nuclear division	-19.6918	-17.1984	655,699,991,1063,1111,4085,5347,7272,9319,9735,10040,10403,10459,11130,26271,55055,57405,83540,83903,84101	BMP7,BUB1,CDC20,CENPF,CHEK1,MAD2L1,PLK1,TTK,TRIP13,KNTC1,TOM1L1,NDC80,MAD2L2,ZWINT,FBXO5,ZWILCH,SPC25,NUF2,HASPIN,USP44	20/40
3_Member	GO Biological Processes	GO:0007093	mitotic cell cycle checkpoint signaling	-19.3242	-16.8394	580,595,641,699,990,991,1063,1111,2177,4085,5347,5932,7272,9319,9735,10403,10459,11073,11130,11200,51512,51514,55055,55159,57405,63967,65975,80279,83540,83903,146956	BARD1,CCND1,BLM,BUB1,CDC6,CDC20,CENPF,CHEK1,FANCD2,MAD2L1,PLK1,RBBP8,TTK,TRIP13,KNTC1,NDC80,MAD2L2,TOPBP1,ZWINT,CHEK2,GTSE1,DTL,ZWILCH,RFWD3,SPC25,CLSPN,STK33,CDK5RAP3,NUF2,HASPIN,EME1	31/125
3_Member	GO Biological Processes	GO:0033047	regulation of mitotic sister chromatid segregation	-19.1558	-16.6793	332,699,891,991,1063,3619,4085,5347,7272,9319,9735,10403,10459,11130,26271,55055,55143,57082,57405,83540,83903,84101	BIRC5,BUB1,CCNB1,CDC20,CENPF,INCENP,MAD2L1,PLK1,TTK,TRIP13,KNTC1,NDC80,MAD2L2,ZWINT,FBXO5,ZWILCH,CDCA8,KNL1,SPC25,NUF2,HASPIN,USP44	22/54
3_Member	GO Biological Processes	GO:0045930	negative regulation of mitotic cell cycle	-18.567	-16.1149	580,595,641,655,699,990,991,1063,1111,1739,2146,2177,4085,5347,5932,7272,7465,7976,9319,9735,10040,10403,10459,11073,11130,11200,26271,51512,51514,55055,55159,57405,63967,65975,80279,83540,83903,84101,144455,146956	BARD1,CCND1,BLM,BMP7,BUB1,CDC6,CDC20,CENPF,CHEK1,DLG1,EZH2,FANCD2,MAD2L1,PLK1,RBBP8,TTK,WEE1,FZD3,TRIP13,KNTC1,TOM1L1,NDC80,MAD2L2,TOPBP1,ZWINT,CHEK2,FBXO5,GTSE1,DTL,ZWILCH,RFWD3,SPC25,CLSPN,STK33,CDK5RAP3,NUF2,HASPIN,USP44,E2F7,EME1	40/232
3_Member	GO Biological Processes	GO:0051784	negative regulation of nuclear division	-17.9274	-15.5203	655,699,991,1063,1111,4085,5347,7272,9319,9735,10040,10403,10459,11130,26271,55055,57405,83540,83903,84101	BMP7,BUB1,CDC20,CENPF,CHEK1,MAD2L1,PLK1,TTK,TRIP13,KNTC1,TOM1L1,NDC80,MAD2L2,ZWINT,FBXO5,ZWILCH,SPC25,NUF2,HASPIN,USP44	20/47
3_Member	GO Biological Processes	GO:0033044	regulation of chromosome organization	-17.5635	-15.1635	332,699,891,990,991,1062,1063,3619,3981,4085,4751,5347,7272,8110,8193,9319,9700,9735,10051,10403,10459,10460,10592,11065,11130,22948,23310,23397,26054,26271,51412,55055,55143,57082,57405,64151,83540,83903,84101,493861	BIRC5,BUB1,CCNB1,CDC6,CDC20,CENPE,CENPF,INCENP,LIG4,MAD2L1,NEK2,PLK1,TTK,DPF3,DPF1,TRIP13,ESPL1,KNTC1,SMC4,NDC80,MAD2L2,TACC3,SMC2,UBE2C,ZWINT,CCT5,NCAPD3,NCAPH,SENP6,FBXO5,ACTL6B,ZWILCH,CDCA8,KNL1,SPC25,NCAPG,NUF2,HASPIN,USP44,EID3	40/247
3_Member	GO Biological Processes	GO:0033046	negative regulation of sister chromatid segregation	-17.4164	-15.0565	699,991,1063,4085,5347,7272,9319,9735,10403,10459,11130,26271,55055,57405,83540,83903,84101	BUB1,CDC20,CENPF,MAD2L1,PLK1,TTK,TRIP13,KNTC1,NDC80,MAD2L2,ZWINT,FBXO5,ZWILCH,SPC25,NUF2,HASPIN,USP44	17/32
3_Member	GO Biological Processes	GO:0033048	negative regulation of mitotic sister chromatid segregation	-17.4164	-15.0565	699,991,1063,4085,5347,7272,9319,9735,10403,10459,11130,26271,55055,57405,83540,83903,84101	BUB1,CDC20,CENPF,MAD2L1,PLK1,TTK,TRIP13,KNTC1,NDC80,MAD2L2,ZWINT,FBXO5,ZWILCH,SPC25,NUF2,HASPIN,USP44	17/32
3_Member	GO Biological Processes	GO:0045841	negative regulation of mitotic metaphase/anaphase transition	-17.4164	-15.0565	699,991,1063,4085,5347,7272,9319,9735,10403,10459,11130,26271,55055,57405,83540,83903,84101	BUB1,CDC20,CENPF,MAD2L1,PLK1,TTK,TRIP13,KNTC1,NDC80,MAD2L2,ZWINT,FBXO5,ZWILCH,SPC25,NUF2,HASPIN,USP44	17/32
3_Member	GO Biological Processes	GO:2000816	negative regulation of mitotic sister chromatid separation	-17.4164	-15.0565	699,991,1063,4085,5347,7272,9319,9735,10403,10459,11130,26271,55055,57405,83540,83903,84101	BUB1,CDC20,CENPF,MAD2L1,PLK1,TTK,TRIP13,KNTC1,NDC80,MAD2L2,ZWINT,FBXO5,ZWILCH,SPC25,NUF2,HASPIN,USP44	17/32
3_Member	GO Biological Processes	GO:1901991	negative regulation of mitotic cell cycle phase transition	-16.9897	-14.6394	580,595,641,699,990,991,1063,1111,1739,2146,4085,5347,5932,7272,7465,9319,9735,10403,10459,11073,11130,11200,26271,51512,51514,55055,55159,57405,63967,80279,83540,83903,84101,144455	BARD1,CCND1,BLM,BUB1,CDC6,CDC20,CENPF,CHEK1,DLG1,EZH2,MAD2L1,PLK1,RBBP8,TTK,WEE1,TRIP13,KNTC1,NDC80,MAD2L2,TOPBP1,ZWINT,CHEK2,FBXO5,GTSE1,DTL,ZWILCH,RFWD3,SPC25,CLSPN,CDK5RAP3,NUF2,HASPIN,USP44,E2F7	34/182
3_Member	GO Biological Processes	GO:0051985	negative regulation of chromosome segregation	-16.8254	-14.4963	699,991,1063,4085,5347,7272,9319,9735,10403,10459,11130,26271,55055,57405,83540,83903,84101	BUB1,CDC20,CENPF,MAD2L1,PLK1,TTK,TRIP13,KNTC1,NDC80,MAD2L2,ZWINT,FBXO5,ZWILCH,SPC25,NUF2,HASPIN,USP44	17/34
3_Member	GO Biological Processes	GO:1902100	negative regulation of metaphase/anaphase transition of cell cycle	-16.8254	-14.4963	699,991,1063,4085,5347,7272,9319,9735,10403,10459,11130,26271,55055,57405,83540,83903,84101	BUB1,CDC20,CENPF,MAD2L1,PLK1,TTK,TRIP13,KNTC1,NDC80,MAD2L2,ZWINT,FBXO5,ZWILCH,SPC25,NUF2,HASPIN,USP44	17/34
3_Member	GO Biological Processes	GO:1905819	negative regulation of chromosome separation	-16.8254	-14.4963	699,991,1063,4085,5347,7272,9319,9735,10403,10459,11130,26271,55055,57405,83540,83903,84101	BUB1,CDC20,CENPF,MAD2L1,PLK1,TTK,TRIP13,KNTC1,NDC80,MAD2L2,ZWINT,FBXO5,ZWILCH,SPC25,NUF2,HASPIN,USP44	17/34
3_Member	GO Biological Processes	GO:0007094	mitotic spindle assembly checkpoint signaling	-15.202	-12.9127	699,991,1063,4085,5347,7272,9319,9735,10403,10459,11130,55055,57405,83540,83903	BUB1,CDC20,CENPF,MAD2L1,PLK1,TTK,TRIP13,KNTC1,NDC80,MAD2L2,ZWINT,ZWILCH,SPC25,NUF2,HASPIN	15/29
3_Member	GO Biological Processes	GO:0071173	spindle assembly checkpoint signaling	-15.202	-12.9127	699,991,1063,4085,5347,7272,9319,9735,10403,10459,11130,55055,57405,83540,83903	BUB1,CDC20,CENPF,MAD2L1,PLK1,TTK,TRIP13,KNTC1,NDC80,MAD2L2,ZWINT,ZWILCH,SPC25,NUF2,HASPIN	15/29
3_Member	GO Biological Processes	GO:0071174	mitotic spindle checkpoint signaling	-15.202	-12.9127	699,991,1063,4085,5347,7272,9319,9735,10403,10459,11130,55055,57405,83540,83903	BUB1,CDC20,CENPF,MAD2L1,PLK1,TTK,TRIP13,KNTC1,NDC80,MAD2L2,ZWINT,ZWILCH,SPC25,NUF2,HASPIN	15/29
3_Member	GO Biological Processes	GO:0031577	spindle checkpoint signaling	-14.9131	-12.645	699,991,1063,4085,5347,7272,9319,9735,10403,10459,11130,55055,57405,83540,83903	BUB1,CDC20,CENPF,MAD2L1,PLK1,TTK,TRIP13,KNTC1,NDC80,MAD2L2,ZWINT,ZWILCH,SPC25,NUF2,HASPIN	15/30
3_Member	GO Biological Processes	GO:2001251	negative regulation of chromosome organization	-10.9236	-8.74821	699,991,1063,4085,5347,7272,9319,9700,9735,10403,10459,11130,26271,55055,57405,83540,83903,84101	BUB1,CDC20,CENPF,MAD2L1,PLK1,TTK,TRIP13,ESPL1,KNTC1,NDC80,MAD2L2,ZWINT,FBXO5,ZWILCH,SPC25,NUF2,HASPIN,USP44	18/78
3_Member	GO Biological Processes	GO:0010639	negative regulation of organelle organization	-7.25961	-5.29507	655,699,991,1063,1111,4085,5062,5347,6712,7037,7272,9319,9700,9735,10040,10198,10403,10449,10459,11130,22974,23122,26271,26586,55055,57405,83540,83903,84101,112476,347240	BMP7,BUB1,CDC20,CENPF,CHEK1,MAD2L1,PAK2,PLK1,SPTBN2,TFRC,TTK,TRIP13,ESPL1,KNTC1,TOM1L1,MPHOSPH9,NDC80,ACAA2,MAD2L2,ZWINT,TPX2,CLASP2,FBXO5,CKAP2,ZWILCH,SPC25,NUF2,HASPIN,USP44,PRRT2,KIF24	31/343
3_Member	GO Biological Processes	GO:0051129	negative regulation of cellular component organization	-6.69384	-4.77787	655,699,991,1063,1111,1400,1948,3066,3475,3670,4085,5062,5347,6457,6712,7037,7272,9319,9700,9706,9735,9928,10040,10198,10371,10403,10449,10459,11130,22974,23122,23210,26045,26271,26278,26586,53335,55055,57405,65078,83540,83903,84101,84885,112476,117177,223117,347240	BMP7,BUB1,CDC20,CENPF,CHEK1,CRMP1,EFNB2,HDAC2,IFRD1,ISL1,MAD2L1,PAK2,PLK1,SH3GL3,SPTBN2,TFRC,TTK,TRIP13,ESPL1,ULK2,KNTC1,KIF14,TOM1L1,MPHOSPH9,SEMA3A,NDC80,ACAA2,MAD2L2,ZWINT,TPX2,CLASP2,JMJD6,LRRTM2,FBXO5,SACS,CKAP2,BCL11A,ZWILCH,SPC25,RTN4R,NUF2,HASPIN,USP44,ZDHHC12,PRRT2,RAB3IP,SEMA3D,KIF24	48/716
4_Summary	GO Biological Processes	GO:0006259	DNA metabolic process	-42.2599	-39.1467	580,641,675,990,1063,1111,1643,1789,2021,2138,2146,2175,2176,2177,2187,2305,3070,3148,3149,3329,3838,3978,3981,4171,4173,4174,4175,4176,4521,5111,5424,5427,5557,5888,5889,5932,5980,5983,5985,6119,6240,6241,7083,7298,7336,7398,7516,8208,8243,8317,8438,8493,8914,9126,9134,9156,9232,9319,9401,9768,9837,10036,10293,10459,10535,10635,10721,10926,11073,11144,11169,11177,11200,23347,23649,27339,29089,29…	BARD1,BLM,BRCA2,CDC6,CENPF,CHEK1,DDB2,DNMT3B,ENDOG,EYA1,EZH2,FANCA,FANCC,FANCD2,FANCB,FOXM1,HELLS,HMGB2,HMGB3,HSPD1,KPNA2,LIG1,LIG4,MCM2,MCM4,MCM5,MCM6,MCM7,NUDT1,PCNA,POLD1,POLE2,PRIM1,RAD51,RAD51C,RBBP8,REV3L,RFC3,RFC5,RPA3,RRM1,RRM2,TK1,TYMS,UBE2V2,USP1,XRCC2,CHAF1B,SMC1A,CDC7,RAD54L,PPM1D,TIMELESS,SMC3,CCNE2,EXO1,PTTG1,TRIP13,RECQL4,PCLAF,GINS1,CHAF1A,TRAIP,MAD2L2,RNASEH2A,RAD51AP1,POLQ,DBF4,…	127/-
4_Member	GO Biological Processes	GO:0006259	DNA metabolic process	-42.2599	-39.1467	580,641,675,990,1063,1111,1643,1789,2021,2138,2146,2175,2176,2177,2187,2305,3070,3148,3149,3329,3838,3978,3981,4171,4173,4174,4175,4176,4521,5111,5424,5427,5557,5888,5889,5932,5980,5983,5985,6119,6240,6241,7083,7298,7336,7398,7516,8208,8243,8317,8438,8493,8914,9126,9134,9156,9232,9319,9401,9768,9837,10036,10293,10459,10535,10635,10721,10926,11073,11144,11169,11177,11200,23347,23649,27339,29089,29…	BARD1,BLM,BRCA2,CDC6,CENPF,CHEK1,DDB2,DNMT3B,ENDOG,EYA1,EZH2,FANCA,FANCC,FANCD2,FANCB,FOXM1,HELLS,HMGB2,HMGB3,HSPD1,KPNA2,LIG1,LIG4,MCM2,MCM4,MCM5,MCM6,MCM7,NUDT1,PCNA,POLD1,POLE2,PRIM1,RAD51,RAD51C,RBBP8,REV3L,RFC3,RFC5,RPA3,RRM1,RRM2,TK1,TYMS,UBE2V2,USP1,XRCC2,CHAF1B,SMC1A,CDC7,RAD54L,PPM1D,TIMELESS,SMC3,CCNE2,EXO1,PTTG1,TRIP13,RECQL4,PCLAF,GINS1,CHAF1A,TRAIP,MAD2L2,RNASEH2A,RAD51AP1,POLQ,DBF4,…	109/761
4_Member	GO Biological Processes	GO:0006974	DNA damage response	-36.4637	-33.4174	322,580,595,641,675,836,1111,1643,1869,2021,2138,2175,2176,2177,2187,2305,3148,3978,3981,4171,4173,4174,4175,4176,4521,5111,5347,5424,5427,5888,5889,5932,5980,5983,5985,6119,6240,7336,7398,7516,8208,8243,8317,8438,8493,8914,9126,9156,9232,9319,9401,9768,10036,10293,10459,10535,10635,10721,10951,11073,11144,11169,11200,23347,26271,27339,28985,29089,29128,51111,51512,51514,51659,54799,55159,55215,5…	APBB1,BARD1,CCND1,BLM,BRCA2,CASP3,CHEK1,DDB2,E2F1,ENDOG,EYA1,FANCA,FANCC,FANCD2,FANCB,FOXM1,HMGB2,LIG1,LIG4,MCM2,MCM4,MCM5,MCM6,MCM7,NUDT1,PCNA,PLK1,POLD1,POLE2,RAD51,RAD51C,RBBP8,REV3L,RFC3,RFC5,RPA3,RRM1,UBE2V2,USP1,XRCC2,CHAF1B,SMC1A,CDC7,RAD54L,PPM1D,TIMELESS,SMC3,EXO1,PTTG1,TRIP13,RECQL4,PCLAF,CHAF1A,TRAIP,MAD2L2,RNASEH2A,RAD51AP1,POLQ,CBX1,TOPBP1,DMC1,WDHD1,CHEK2,SMCHD1,FBXO5,PRPF19,MCTS1,U…	101/755
4_Member	GO Biological Processes	GO:0006281	DNA repair	-34.1705	-31.2085	580,641,675,1111,1643,2138,2175,2176,2177,2187,2305,3148,3978,3981,4171,4173,4174,4175,4176,4521,5111,5424,5427,5888,5889,5932,5980,5983,5985,6119,6240,7336,7398,7516,8208,8243,8317,8438,8914,9126,9156,9232,9319,9401,9768,10036,10293,10459,10535,10635,10721,11073,11144,11169,11200,23347,27339,29089,29128,51111,51514,51659,54799,55159,55215,55247,56154,63967,64858,78995,80010,83990,84101,84515,914…	BARD1,BLM,BRCA2,CHEK1,DDB2,EYA1,FANCA,FANCC,FANCD2,FANCB,FOXM1,HMGB2,LIG1,LIG4,MCM2,MCM4,MCM5,MCM6,MCM7,NUDT1,PCNA,POLD1,POLE2,RAD51,RAD51C,RBBP8,REV3L,RFC3,RFC5,RPA3,RRM1,UBE2V2,USP1,XRCC2,CHAF1B,SMC1A,CDC7,RAD54L,TIMELESS,SMC3,EXO1,PTTG1,TRIP13,RECQL4,PCLAF,CHAF1A,TRAIP,MAD2L2,RNASEH2A,RAD51AP1,POLQ,TOPBP1,DMC1,WDHD1,CHEK2,SMCHD1,PRPF19,UBE2T,UHRF1,KMT5B,DTL,GINS2,MBTD1,RFWD3,FANCI,NEIL3,TEX15,…	80/503
4_Member	GO Biological Processes	GO:0006260	DNA replication	-31.2264	-28.2892	580,641,675,990,1111,3978,3981,4171,4173,4174,4175,4176,5111,5424,5427,5557,5888,5932,5980,5983,5985,6119,6240,6241,7083,8208,8914,9134,9401,9768,9837,10036,10293,10535,10721,10926,11073,11169,11177,23649,51514,51659,55159,55388,63922,80010,81620,84515,146956,374393	BARD1,BLM,BRCA2,CDC6,CHEK1,LIG1,LIG4,MCM2,MCM4,MCM5,MCM6,MCM7,PCNA,POLD1,POLE2,PRIM1,RAD51,RBBP8,REV3L,RFC3,RFC5,RPA3,RRM1,RRM2,TK1,CHAF1B,TIMELESS,CCNE2,RECQL4,PCLAF,GINS1,CHAF1A,TRAIP,RNASEH2A,POLQ,DBF4,TOPBP1,WDHD1,BAZ1A,POLA2,DTL,GINS2,RFWD3,MCM10,CHTF18,RMI1,CDT1,MCM8,EME1,FAM111B	50/198
4_Member	GO Biological Processes	GO:0006261	DNA-templated DNA replication	-24.6232	-21.8932	580,641,675,990,3978,4171,4173,4174,4175,4176,5111,5424,5427,5557,5888,5932,5980,5983,5985,6240,7083,8914,9134,9401,9837,10293,10721,11073,11169,11177,23649,51659,55159,55388,81620,84515,146956	BARD1,BLM,BRCA2,CDC6,LIG1,MCM2,MCM4,MCM5,MCM6,MCM7,PCNA,POLD1,POLE2,PRIM1,RAD51,RBBP8,REV3L,RFC3,RFC5,RRM1,TK1,TIMELESS,CCNE2,RECQL4,GINS1,TRAIP,POLQ,TOPBP1,WDHD1,BAZ1A,POLA2,GINS2,RFWD3,MCM10,CDT1,MCM8,EME1	37/135
4_Member	GO Biological Processes	GO:0006302	double-strand break repair	-22.0405	-19.4162	641,675,2138,2177,2187,3148,3981,4171,4173,4174,4175,4176,5888,5889,5932,5980,6119,7336,7516,8317,8438,9319,9401,10459,10635,10721,11144,11200,23347,27339,29128,51659,54799,55159,64858,80010,83990,84515,113130,146956,317761,493861	BLM,BRCA2,EYA1,FANCD2,FANCB,HMGB2,LIG4,MCM2,MCM4,MCM5,MCM6,MCM7,RAD51,RAD51C,RBBP8,REV3L,RPA3,UBE2V2,XRCC2,CDC7,RAD54L,TRIP13,RECQL4,MAD2L2,RAD51AP1,POLQ,DMC1,CHEK2,SMCHD1,PRPF19,UHRF1,GINS2,MBTD1,RFWD3,DCLRE1B,RMI1,BRIP1,MCM8,CDCA5,EME1,C14orf39,EID3	42/210
4_Member	GO Biological Processes	GO:0006310	DNA recombination	-21.3181	-18.7167	580,641,675,2021,2177,2187,3148,3149,3329,3981,4171,4173,4174,4175,4176,5888,5889,5932,5980,6119,7516,8317,8438,9156,9319,9401,10635,11073,11144,29128,29893,51659,54799,55159,57820,78995,80010,83990,84057,84515,146956,164045,317761,493861	BARD1,BLM,BRCA2,ENDOG,FANCD2,FANCB,HMGB2,HMGB3,HSPD1,LIG4,MCM2,MCM4,MCM5,MCM6,MCM7,RAD51,RAD51C,RBBP8,REV3L,RPA3,XRCC2,CDC7,RAD54L,EXO1,TRIP13,RECQL4,RAD51AP1,TOPBP1,DMC1,UHRF1,PSMC3IP,GINS2,MBTD1,RFWD3,CCNB1IP1,HROB,RMI1,BRIP1,MND1,MCM8,EME1,HFM1,C14orf39,EID3	44/242
4_Member	GO Biological Processes	GO:0000725	recombinational repair	-15.6587	-13.3355	641,675,2187,4171,4173,4174,4175,4176,5888,5889,5932,5980,6119,7516,8317,8438,9401,10635,11144,29128,51659,54799,55159,78995,80010,84515,493861	BLM,BRCA2,FANCB,MCM2,MCM4,MCM5,MCM6,MCM7,RAD51,RAD51C,RBBP8,REV3L,RPA3,XRCC2,CDC7,RAD54L,RECQL4,RAD51AP1,DMC1,UHRF1,GINS2,MBTD1,RFWD3,HROB,RMI1,MCM8,EID3	27/121
4_Member	GO Biological Processes	GO:0000724	double-strand break repair via homologous recombination	-15.0568	-12.7782	641,675,2187,4171,4173,4174,4175,4176,5888,5889,5932,5980,6119,7516,8317,8438,9401,10635,11144,29128,51659,54799,55159,80010,84515,493861	BLM,BRCA2,FANCB,MCM2,MCM4,MCM5,MCM6,MCM7,RAD51,RAD51C,RBBP8,REV3L,RPA3,XRCC2,CDC7,RAD54L,RECQL4,RAD51AP1,DMC1,UHRF1,GINS2,MBTD1,RFWD3,RMI1,MCM8,EID3	26/117
5_Summary	KEGG Pathway	hsa04110	Cell cycle	-34.2454	-31.2571	595,699,890,891,990,991,993,994,995,1021,1029,1031,1111,1869,1870,1871,3066,4085,4171,4173,4174,4175,4176,5111,5347,6502,7272,7465,8243,8317,8900,9088,9126,9133,9134,9232,9319,9700,10403,10459,10744,10926,11200,26271,57082,81620,113130,151648,5499,6790,2770,5599,8503	CCND1,BUB1,CCNA2,CCNB1,CDC6,CDC20,CDC25A,CDC25B,CDC25C,CDK6,CDKN2A,CDKN2C,CHEK1,E2F1,E2F2,E2F3,HDAC2,MAD2L1,MCM2,MCM4,MCM5,MCM6,MCM7,PCNA,PLK1,SKP2,TTK,WEE1,SMC1A,CDC7,CCNA1,PKMYT1,SMC3,CCNB2,CCNE2,PTTG1,TRIP13,ESPL1,NDC80,MAD2L2,PTTG2,DBF4,CHEK2,FBXO5,KNL1,CDT1,CDCA5,SGO1,PPP1CA,AURKA,GNAI1,MAPK8,PIK3R3	53/-
5_Member	KEGG Pathway	hsa04110	Cell cycle	-34.2454	-31.2571	595,699,890,891,990,991,993,994,995,1021,1029,1031,1111,1869,1870,1871,3066,4085,4171,4173,4174,4175,4176,5111,5347,6502,7272,7465,8243,8317,8900,9088,9126,9133,9134,9232,9319,9700,10403,10459,10744,10926,11200,26271,57082,81620,113130,151648	CCND1,BUB1,CCNA2,CCNB1,CDC6,CDC20,CDC25A,CDC25B,CDC25C,CDK6,CDKN2A,CDKN2C,CHEK1,E2F1,E2F2,E2F3,HDAC2,MAD2L1,MCM2,MCM4,MCM5,MCM6,MCM7,PCNA,PLK1,SKP2,TTK,WEE1,SMC1A,CDC7,CCNA1,PKMYT1,SMC3,CCNB2,CCNE2,PTTG1,TRIP13,ESPL1,NDC80,MAD2L2,PTTG2,DBF4,CHEK2,FBXO5,KNL1,CDT1,CDCA5,SGO1	48/157
5_Member	KEGG Pathway	hsa04114	Oocyte meiosis	-7.87225	-5.87848	699,891,991,995,4085,5347,5499,6790,8243,9088,9126,9133,9134,9232,9700,10459,10744,26271,151648	BUB1,CCNB1,CDC20,CDC25C,MAD2L1,PLK1,PPP1CA,AURKA,SMC1A,PKMYT1,SMC3,CCNB2,CCNE2,PTTG1,ESPL1,MAD2L2,PTTG2,FBXO5,SGO1	19/131
5_Member	KEGG Pathway	hsa04914	Progesterone-mediated oocyte maturation	-7.21867	-5.26177	699,890,891,993,994,995,2770,4085,5347,5599,6790,8503,8900,9088,9133,10459	BUB1,CCNA2,CCNB1,CDC25A,CDC25B,CDC25C,GNAI1,MAD2L1,PLK1,MAPK8,AURKA,PIK3R3,CCNA1,PKMYT1,CCNB2,MAD2L2	16/102
6_Summary	GO Biological Processes	GO:0051321	meiotic cell cycle	-30.8608	-27.9694	675,991,994,1164,2175,2177,3619,4751,5347,5888,5889,5932,6790,7272,7516,8243,8438,8900,9088,9126,9133,9134,9156,9232,9319,9633,9700,10051,10179,10388,10403,10592,10635,10744,11144,23310,23397,26271,29893,55329,56154,57820,63979,80010,81930,83540,83990,84057,84930,146956,151246,151648,164045,259266,317761,580,11073,29128	BRCA2,CDC20,CDC25B,CKS2,FANCA,FANCD2,INCENP,NEK2,PLK1,RAD51,RAD51C,RBBP8,AURKA,TTK,XRCC2,SMC1A,RAD54L,CCNA1,PKMYT1,SMC3,CCNB2,CCNE2,EXO1,PTTG1,TRIP13,TESMIN,ESPL1,SMC4,RBM7,SYCP2,NDC80,SMC2,RAD51AP1,PTTG2,DMC1,NCAPD3,NCAPH,FBXO5,PSMC3IP,MNS1,TEX15,CCNB1IP1,FIGNL1,RMI1,KIF18A,NUF2,BRIP1,MND1,MASTL,EME1,SGO2,SGO1,HFM1,ASPM,C14orf39,BARD1,TOPBP1,UHRF1	58/-
6_Member	GO Biological Processes	GO:0051321	meiotic cell cycle	-30.8608	-27.9694	675,991,994,1164,2175,2177,3619,4751,5347,5888,5889,5932,6790,7272,7516,8243,8438,8900,9088,9126,9133,9134,9156,9232,9319,9633,9700,10051,10179,10388,10403,10592,10635,10744,11144,23310,23397,26271,29893,55329,56154,57820,63979,80010,81930,83540,83990,84057,84930,146956,151246,151648,164045,259266,317761	BRCA2,CDC20,CDC25B,CKS2,FANCA,FANCD2,INCENP,NEK2,PLK1,RAD51,RAD51C,RBBP8,AURKA,TTK,XRCC2,SMC1A,RAD54L,CCNA1,PKMYT1,SMC3,CCNB2,CCNE2,EXO1,PTTG1,TRIP13,TESMIN,ESPL1,SMC4,RBM7,SYCP2,NDC80,SMC2,RAD51AP1,PTTG2,DMC1,NCAPD3,NCAPH,FBXO5,PSMC3IP,MNS1,TEX15,CCNB1IP1,FIGNL1,RMI1,KIF18A,NUF2,BRIP1,MND1,MASTL,EME1,SGO2,SGO1,HFM1,ASPM,C14orf39	55/251
6_Member	GO Biological Processes	GO:0140013	meiotic nuclear division	-26.1188	-23.3244	675,994,1164,2175,2177,3619,5347,5888,5889,6790,7272,8438,8900,9133,9134,9232,9319,9633,9700,10051,10388,10403,10592,10744,11144,23397,26271,29893,56154,57820,63979,80010,81930,83540,83990,84057,84930,146956,151648,164045,259266,317761	BRCA2,CDC25B,CKS2,FANCA,FANCD2,INCENP,PLK1,RAD51,RAD51C,AURKA,TTK,RAD54L,CCNA1,CCNB2,CCNE2,PTTG1,TRIP13,TESMIN,ESPL1,SMC4,SYCP2,NDC80,SMC2,PTTG2,DMC1,NCAPH,FBXO5,PSMC3IP,TEX15,CCNB1IP1,FIGNL1,RMI1,KIF18A,NUF2,BRIP1,MND1,MASTL,EME1,SGO1,HFM1,ASPM,C14orf39	42/168
6_Member	GO Biological Processes	GO:1903046	meiotic cell cycle process	-26.0463	-23.2689	675,991,994,1164,2175,2177,3619,5347,5888,5889,6790,7272,8438,8900,9133,9134,9232,9319,9633,9700,10051,10388,10403,10592,10744,11144,23310,23397,26271,29893,56154,57820,63979,80010,81930,83540,83990,84057,84930,146956,151648,164045,259266,317761	BRCA2,CDC20,CDC25B,CKS2,FANCA,FANCD2,INCENP,PLK1,RAD51,RAD51C,AURKA,TTK,RAD54L,CCNA1,CCNB2,CCNE2,PTTG1,TRIP13,TESMIN,ESPL1,SMC4,SYCP2,NDC80,SMC2,PTTG2,DMC1,NCAPD3,NCAPH,FBXO5,PSMC3IP,TEX15,CCNB1IP1,FIGNL1,RMI1,KIF18A,NUF2,BRIP1,MND1,MASTL,EME1,SGO1,HFM1,ASPM,C14orf39	44/188
6_Member	GO Biological Processes	GO:0045132	meiotic chromosome segregation	-18.5372	-16.0929	2177,5347,6790,7272,9133,9134,9232,9319,9700,10051,10388,10403,10592,10744,11144,23397,26271,29893,56154,57820,83540,83990,84057,151648,259266,317761	FANCD2,PLK1,AURKA,TTK,CCNB2,CCNE2,PTTG1,TRIP13,ESPL1,SMC4,SYCP2,NDC80,SMC2,PTTG2,DMC1,NCAPH,FBXO5,PSMC3IP,TEX15,CCNB1IP1,NUF2,BRIP1,MND1,SGO1,ASPM,C14orf39	26/87
6_Member	GO Biological Processes	GO:0061982	meiosis I cell cycle process	-18.2838	-15.8472	675,991,994,1164,2177,5347,5888,5889,6790,8438,8900,9133,9134,9232,9319,9700,10388,10403,10744,11144,26271,29893,56154,57820,80010,83990,84057,146956,164045,317761	BRCA2,CDC20,CDC25B,CKS2,FANCD2,PLK1,RAD51,RAD51C,AURKA,RAD54L,CCNA1,CCNB2,CCNE2,PTTG1,TRIP13,ESPL1,SYCP2,NDC80,PTTG2,DMC1,FBXO5,PSMC3IP,TEX15,CCNB1IP1,RMI1,BRIP1,MND1,EME1,HFM1,C14orf39	30/125
6_Member	GO Biological Processes	GO:0007127	meiosis I	-17.4683	-15.0752	675,994,1164,2177,5347,5888,5889,6790,8438,8900,9133,9134,9232,9319,9700,10388,10403,10744,11144,26271,29893,56154,57820,80010,83990,84057,146956,164045,317761	BRCA2,CDC25B,CKS2,FANCD2,PLK1,RAD51,RAD51C,AURKA,RAD54L,CCNA1,CCNB2,CCNE2,PTTG1,TRIP13,ESPL1,SYCP2,NDC80,PTTG2,DMC1,FBXO5,PSMC3IP,TEX15,CCNB1IP1,RMI1,BRIP1,MND1,EME1,HFM1,C14orf39	29/123
6_Member	GO Biological Processes	GO:0035825	homologous recombination	-12.2693	-10.0406	580,2177,5888,5889,5932,8438,9319,11073,11144,29128,29893,57820,80010,83990,84057,146956,164045,317761	BARD1,FANCD2,RAD51,RAD51C,RBBP8,RAD54L,TRIP13,TOPBP1,DMC1,UHRF1,PSMC3IP,CCNB1IP1,RMI1,BRIP1,MND1,EME1,HFM1,C14orf39	18/66
6_Member	GO Biological Processes	GO:0070192	chromosome organization involved in meiotic cell cycle	-10.2373	-8.11307	2177,5888,9134,9319,10051,10388,10592,11144,23310,23397,29893,56154,57820,83990,84057,317761	FANCD2,RAD51,CCNE2,TRIP13,SMC4,SYCP2,SMC2,DMC1,NCAPD3,NCAPH,PSMC3IP,TEX15,CCNB1IP1,BRIP1,MND1,C14orf39	16/65
6_Member	GO Biological Processes	GO:0045143	homologous chromosome segregation	-9.31231	-7.25022	2177,5347,9134,9232,9319,9700,10388,10744,11144,29893,56154,57820,83990,84057,317761	FANCD2,PLK1,CCNE2,PTTG1,TRIP13,ESPL1,SYCP2,PTTG2,DMC1,PSMC3IP,TEX15,CCNB1IP1,BRIP1,MND1,C14orf39	15/64
6_Member	GO Biological Processes	GO:0007131	reciprocal meiotic recombination	-8.91513	-6.87192	2177,5888,5889,8438,9319,11144,29893,57820,80010,83990,84057,146956,164045,317761	FANCD2,RAD51,RAD51C,RAD54L,TRIP13,DMC1,PSMC3IP,CCNB1IP1,RMI1,BRIP1,MND1,EME1,HFM1,C14orf39	14/58
6_Member	GO Biological Processes	GO:0140527	reciprocal homologous recombination	-8.91513	-6.87192	2177,5888,5889,8438,9319,11144,29893,57820,80010,83990,84057,146956,164045,317761	FANCD2,RAD51,RAD51C,RAD54L,TRIP13,DMC1,PSMC3IP,CCNB1IP1,RMI1,BRIP1,MND1,EME1,HFM1,C14orf39	14/58
6_Member	GO Biological Processes	GO:0007129	homologous chromosome pairing at meiosis	-6.41542	-4.51302	2177,9134,9319,10388,11144,29893,56154,57820,83990,84057,317761	FANCD2,CCNE2,TRIP13,SYCP2,DMC1,PSMC3IP,TEX15,CCNB1IP1,BRIP1,MND1,C14orf39	11/53
7_Summary	GO Biological Processes	GO:0045787	positive regulation of cell cycle	-25.1568	-22.4115	332,429,595,675,699,891,990,991,993,994,995,1111,1894,1978,2146,3619,4085,5629,5889,6210,6240,6241,6491,6790,6909,8317,9493,9700,9928,10051,10403,10592,10615,10635,10733,10926,11065,11113,23310,23397,26271,29127,51203,51514,55023,55143,55835,57057,64151,79733,81610,84722,113130,144455,219736,252983,580,641,1021,1063,5347,5569,5932,11073,63967,80279,9088	BIRC5,ASCL1,CCND1,BRCA2,BUB1,CCNB1,CDC6,CDC20,CDC25A,CDC25B,CDC25C,CHEK1,ECT2,EIF4EBP1,EZH2,INCENP,MAD2L1,PROX1,RAD51C,RPS15A,RRM1,RRM2,STIL,AURKA,TBX2,CDC7,KIF23,ESPL1,KIF14,SMC4,NDC80,SMC2,SPAG5,RAD51AP1,PLK4,DBF4,UBE2C,CIT,NCAPD3,NCAPH,FBXO5,RACGAP1,NUSAP1,DTL,PHIP,CDCA8,CENPJ,TBX20,NCAPG,E2F8,FAM83D,PSRC1,CDCA5,E2F7,STOX1,STXBP4,BARD1,BLM,CDK6,CENPF,PLK1,PKIA,RBBP8,TOPBP1,CLSPN,CDK5RAP3,PKMYT1	67/-
7_Member	GO Biological Processes	GO:0045787	positive regulation of cell cycle	-25.1568	-22.4115	332,429,595,675,699,891,990,991,993,994,995,1111,1894,1978,2146,3619,4085,5629,5889,6210,6240,6241,6491,6790,6909,8317,9493,9700,9928,10051,10403,10592,10615,10635,10733,10926,11065,11113,23310,23397,26271,29127,51203,51514,55023,55143,55835,57057,64151,79733,81610,84722,113130,144455,219736,252983	BIRC5,ASCL1,CCND1,BRCA2,BUB1,CCNB1,CDC6,CDC20,CDC25A,CDC25B,CDC25C,CHEK1,ECT2,EIF4EBP1,EZH2,INCENP,MAD2L1,PROX1,RAD51C,RPS15A,RRM1,RRM2,STIL,AURKA,TBX2,CDC7,KIF23,ESPL1,KIF14,SMC4,NDC80,SMC2,SPAG5,RAD51AP1,PLK4,DBF4,UBE2C,CIT,NCAPD3,NCAPH,FBXO5,RACGAP1,NUSAP1,DTL,PHIP,CDCA8,CENPJ,TBX20,NCAPG,E2F8,FAM83D,PSRC1,CDCA5,E2F7,STOX1,STXBP4	56/334
7_Member	GO Biological Processes	GO:0090068	positive regulation of cell cycle process	-24.2518	-21.5779	332,595,699,891,990,991,993,994,995,1894,2146,3619,4085,5889,6240,6241,6491,6790,6909,8317,9493,9700,9928,10051,10403,10592,10615,10635,10733,10926,11065,11113,23310,23397,26271,29127,51203,51514,55023,55143,55835,57057,64151,79733,81610,113130,144455,219736,252983	BIRC5,CCND1,BUB1,CCNB1,CDC6,CDC20,CDC25A,CDC25B,CDC25C,ECT2,EZH2,INCENP,MAD2L1,RAD51C,RRM1,RRM2,STIL,AURKA,TBX2,CDC7,KIF23,ESPL1,KIF14,SMC4,NDC80,SMC2,SPAG5,RAD51AP1,PLK4,DBF4,UBE2C,CIT,NCAPD3,NCAPH,FBXO5,RACGAP1,NUSAP1,DTL,PHIP,CDCA8,CENPJ,TBX20,NCAPG,E2F8,FAM83D,CDCA5,E2F7,STOX1,STXBP4	49/262
7_Member	GO Biological Processes	GO:0010389	regulation of G2/M transition of mitotic cell cycle	-15.3637	-13.0521	580,595,641,891,990,993,994,995,1021,1063,1111,5347,5569,5889,5932,6240,6790,8317,9928,11073,26271,51514,63967,80279,219736	BARD1,CCND1,BLM,CCNB1,CDC6,CDC25A,CDC25B,CDC25C,CDK6,CENPF,CHEK1,PLK1,PKIA,RAD51C,RBBP8,RRM1,AURKA,CDC7,KIF14,TOPBP1,FBXO5,DTL,CLSPN,CDK5RAP3,STOX1	25/104
7_Member	GO Biological Processes	GO:1902749	regulation of cell cycle G2/M phase transition	-15.1536	-12.8697	580,595,641,891,990,993,994,995,1021,1063,1111,5347,5569,5889,5932,6240,6790,8317,9088,9928,11073,26271,51514,63967,80279,219736	BARD1,CCND1,BLM,CCNB1,CDC6,CDC25A,CDC25B,CDC25C,CDK6,CENPF,CHEK1,PLK1,PKIA,RAD51C,RBBP8,RRM1,AURKA,CDC7,PKMYT1,KIF14,TOPBP1,FBXO5,DTL,CLSPN,CDK5RAP3,STOX1	26/116
7_Member	GO Biological Processes	GO:1901989	positive regulation of cell cycle phase transition	-12.0321	-9.81281	595,891,990,991,993,994,995,2146,5889,6240,6241,6491,6909,8317,9700,11065,26271,51514,55835,81610,113130,219736,252983	CCND1,CCNB1,CDC6,CDC20,CDC25A,CDC25B,CDC25C,EZH2,RAD51C,RRM1,RRM2,STIL,TBX2,CDC7,ESPL1,UBE2C,FBXO5,DTL,CENPJ,FAM83D,CDCA5,STOX1,STXBP4	23/119
7_Member	GO Biological Processes	GO:0045931	positive regulation of mitotic cell cycle	-10.4794	-8.34765	595,675,891,990,991,993,994,995,1978,5889,6240,6241,6491,6790,8317,9700,11065,26271,51514,55835,113130,219736	CCND1,BRCA2,CCNB1,CDC6,CDC20,CDC25A,CDC25B,CDC25C,EIF4EBP1,RAD51C,RRM1,RRM2,STIL,AURKA,CDC7,ESPL1,UBE2C,FBXO5,DTL,CENPJ,CDCA5,STOX1	22/128
7_Member	GO Biological Processes	GO:1901992	positive regulation of mitotic cell cycle phase transition	-10.08	-7.97396	595,891,990,991,993,994,995,5889,6240,6241,6491,8317,9700,11065,26271,51514,55835,113130,219736	CCND1,CCNB1,CDC6,CDC20,CDC25A,CDC25B,CDC25C,RAD51C,RRM1,RRM2,STIL,CDC7,ESPL1,UBE2C,FBXO5,DTL,CENPJ,CDCA5,STOX1	19/98
7_Member	GO Biological Processes	GO:0010971	positive regulation of G2/M transition of mitotic cell cycle	-9.47411	-7.40879	595,891,993,994,995,5889,6240,8317,26271,51514,219736	CCND1,CCNB1,CDC25A,CDC25B,CDC25C,RAD51C,RRM1,CDC7,FBXO5,DTL,STOX1	11/29
7_Member	GO Biological Processes	GO:1902751	positive regulation of cell cycle G2/M phase transition	-8.9381	-6.88868	595,891,993,994,995,5889,6240,8317,26271,51514,219736	CCND1,CCNB1,CDC25A,CDC25B,CDC25C,RAD51C,RRM1,CDC7,FBXO5,DTL,STOX1	11/32
8_Summary	GO Biological Processes	GO:0065004	protein-DNA complex assembly	-24.3432	-21.6422	1058,1062,1063,2491,3005,3006,3007,3008,3009,3018,3024,3148,4171,4675,5888,5889,8208,8294,8342,8348,8349,8350,8354,8358,8359,8360,8361,8368,8968,8971,9014,9735,10036,11144,11177,11339,23421,50809,55506,55723,55839,64105,64946,79172,81620,90390,322,675,699,1111,2138,2146,2625,3012,3066,3070,3720,4001,6790,8110,8193,8335,8438,8493,8535,9252,9760,10951,23210,23347,26040,26147,29128,29994,51111,51412…	CENPA,CENPE,CENPF,CENPI,H1-0,H1-2,H1-3,H1-4,H1-5,H2BC3,H1-1,HMGB2,MCM2,NAP1L3,RAD51,RAD51C,CHAF1B,H4C9,H2BC14,H2BC17,H2BC21,H3C1,H3C11,H3C2,H4C1,H4C4,H4C6,H4C13,H3C7,H1-10,TAF1B,KNTC1,CHAF1A,DMC1,BAZ1A,OIP5,ITGB3BP,HP1BP3,MACROH2A2,ASF1B,CENPN,CENPK,CENPH,CENPO,CDT1,MED30,APBB1,BRCA2,BUB1,CHEK1,EYA1,EZH2,GATA3,H2AC8,HDAC2,HELLS,JARID2,LMNB1,AURKA,DPF3,DPF1,H2AC4,RAD54L,PPM1D,CBX4,RPS6KA5,TOX,CBX1…	108/-
8_Member	GO Biological Processes	GO:0065004	protein-DNA complex assembly	-24.3432	-21.6422	1058,1062,1063,2491,3005,3006,3007,3008,3009,3018,3024,3148,4171,4675,5888,5889,8208,8294,8342,8348,8349,8350,8354,8358,8359,8360,8361,8368,8968,8971,9014,9735,10036,11144,11177,11339,23421,50809,55506,55723,55839,64105,64946,79172,81620,90390	CENPA,CENPE,CENPF,CENPI,H1-0,H1-2,H1-3,H1-4,H1-5,H2BC3,H1-1,HMGB2,MCM2,NAP1L3,RAD51,RAD51C,CHAF1B,H4C9,H2BC14,H2BC17,H2BC21,H3C1,H3C11,H3C2,H4C1,H4C4,H4C6,H4C13,H3C7,H1-10,TAF1B,KNTC1,CHAF1A,DMC1,BAZ1A,OIP5,ITGB3BP,HP1BP3,MACROH2A2,ASF1B,CENPN,CENPK,CENPH,CENPO,CDT1,MED30	46/227
8_Member	GO Biological Processes	GO:0006325	chromatin organization	-19.1373	-16.6692	322,675,699,1058,1111,2138,2146,2491,2625,3005,3006,3007,3008,3009,3012,3018,3024,3066,3070,3148,3720,4001,4171,4675,6790,8110,8193,8208,8294,8335,8342,8348,8349,8350,8354,8358,8359,8360,8361,8368,8438,8493,8535,8968,8971,9252,9760,10036,10951,11177,11339,23210,23347,23421,26040,26147,29128,29994,50809,51111,51412,54799,54821,54880,55506,55723,55839,56154,57332,79723,81611,83903,84823,92815,11480…	APBB1,BRCA2,BUB1,CENPA,CHEK1,EYA1,EZH2,CENPI,GATA3,H1-0,H1-2,H1-3,H1-4,H1-5,H2AC8,H2BC3,H1-1,HDAC2,HELLS,HMGB2,JARID2,LMNB1,MCM2,NAP1L3,AURKA,DPF3,DPF1,CHAF1B,H4C9,H2AC4,H2BC14,H2BC17,H2BC21,H3C1,H3C11,H3C2,H4C1,H4C4,H4C6,H4C13,RAD54L,PPM1D,CBX4,H3C7,H1-10,RPS6KA5,TOX,CHAF1A,CBX1,BAZ1A,OIP5,JMJD6,SMCHD1,ITGB3BP,SETBP1,PHF19,UHRF1,BAZ2B,HP1BP3,KMT5B,ACTL6B,MBTD1,ERCC6L,BCOR,MACROH2A2,ASF1B,CENPN,T…	76/771
8_Member	GO Biological Processes	GO:0006338	chromatin remodeling	-18.2665	-15.8375	675,699,1058,1111,2138,2146,2491,2625,3005,3006,3007,3008,3009,3018,3024,3066,3070,3148,3720,4001,4171,4675,6790,8110,8193,8208,8294,8342,8348,8349,8350,8354,8358,8359,8360,8361,8368,8438,8493,8968,8971,9252,10036,11177,11339,23210,23347,23421,26040,26147,29128,29994,50809,51111,51412,54821,54880,55506,55723,55839,56154,79723,83903,84823,92815,114803	BRCA2,BUB1,CENPA,CHEK1,EYA1,EZH2,CENPI,GATA3,H1-0,H1-2,H1-3,H1-4,H1-5,H2BC3,H1-1,HDAC2,HELLS,HMGB2,JARID2,LMNB1,MCM2,NAP1L3,AURKA,DPF3,DPF1,CHAF1B,H4C9,H2BC14,H2BC17,H2BC21,H3C1,H3C11,H3C2,H4C1,H4C4,H4C6,H4C13,RAD54L,PPM1D,H3C7,H1-10,RPS6KA5,CHAF1A,BAZ1A,OIP5,JMJD6,SMCHD1,ITGB3BP,SETBP1,PHF19,UHRF1,BAZ2B,HP1BP3,KMT5B,ACTL6B,ERCC6L,BCOR,MACROH2A2,ASF1B,CENPN,TEX15,SUV39H2,HASPIN,LMNB2,H2AC25,MYSM1	66/623
8_Member	GO Biological Processes	GO:0006334	nucleosome assembly	-18.0018	-15.5875	3005,3006,3007,3008,3009,3018,3024,3148,4171,4675,8208,8294,8342,8348,8349,8350,8354,8358,8359,8360,8361,8368,8968,8971,10036,11177,50809,55506,55723	H1-0,H1-2,H1-3,H1-4,H1-5,H2BC3,H1-1,HMGB2,MCM2,NAP1L3,CHAF1B,H4C9,H2BC14,H2BC17,H2BC21,H3C1,H3C11,H3C2,H4C1,H4C4,H4C6,H4C13,H3C7,H1-10,CHAF1A,BAZ1A,HP1BP3,MACROH2A2,ASF1B	29/118
8_Member	KEGG Pathway	hsa05034	Alcoholism	-17.4208	-15.0565	135,2770,2783,2785,2786,2792,3012,3017,3018,3066,3265,4128,5499,5569,8294,8330,8331,8332,8334,8335,8336,8342,8348,8349,8350,8354,8358,8359,8360,8361,8368,8968,55506,85236,92815	ADORA2A,GNAI1,GNB2,GNG3,GNG4,GNGT1,H2AC8,H2BC5,H2BC3,HDAC2,HRAS,MAOA,PPP1CA,PKIA,H4C9,H2AC15,H2AC14,H2AC16,H2AC6,H2AC4,H2AC17,H2BC14,H2BC17,H2BC21,H3C1,H3C11,H3C2,H4C1,H4C4,H4C6,H4C13,H3C7,MACROH2A2,H2BC12,H2AC25	35/188
8_Member	GO Biological Processes	GO:0034728	nucleosome organization	-16.9868	-14.6394	3005,3006,3007,3008,3009,3018,3024,3148,4171,4675,8208,8294,8342,8348,8349,8350,8354,8358,8359,8360,8361,8368,8968,8971,10036,11177,50809,55506,55723,92815	H1-0,H1-2,H1-3,H1-4,H1-5,H2BC3,H1-1,HMGB2,MCM2,NAP1L3,CHAF1B,H4C9,H2BC14,H2BC17,H2BC21,H3C1,H3C11,H3C2,H4C1,H4C4,H4C6,H4C13,H3C7,H1-10,CHAF1A,BAZ1A,HP1BP3,MACROH2A2,ASF1B,H2AC25	30/138
8_Member	KEGG Pathway	hsa05322	Systemic lupus erythematosus	-12.4258	-10.1876	727,3012,3017,3018,8294,8330,8331,8332,8334,8335,8336,8342,8348,8349,8350,8354,8358,8359,8360,8361,8368,8968,55506,85236,92815	C5,H2AC8,H2BC5,H2BC3,H4C9,H2AC15,H2AC14,H2AC16,H2AC6,H2AC4,H2AC17,H2BC14,H2BC17,H2BC21,H3C1,H3C11,H3C2,H4C1,H4C4,H4C6,H4C13,H3C7,MACROH2A2,H2BC12,H2AC25	25/137
8_Member	KEGG Pathway	hsa04613	Neutrophil extracellular trap formation	-11.3999	-9.20748	727,3012,3017,3018,3066,5331,8294,8330,8331,8332,8334,8335,8336,8342,8348,8349,8350,8354,8358,8359,8360,8361,8368,8503,8968,55506,85236,92815	C5,H2AC8,H2BC5,H2BC3,HDAC2,PLCB3,H4C9,H2AC15,H2AC14,H2AC16,H2AC6,H2AC4,H2AC17,H2BC14,H2BC17,H2BC21,H3C1,H3C11,H3C2,H4C1,H4C4,H4C6,H4C13,PIK3R3,H3C7,MACROH2A2,H2BC12,H2AC25	28/191
8_Member	KEGG Pathway	hsa03082	ATP-dependent chromatin remodeling	-5.6541	-3.80802	3012,3066,8110,8193,8330,8331,8332,8334,8335,8336,11177,29994,51412,55506,92815	H2AC8,HDAC2,DPF3,DPF1,H2AC15,H2AC14,H2AC16,H2AC6,H2AC4,H2AC17,BAZ1A,BAZ2B,ACTL6B,MACROH2A2,H2AC25	15/117
9_Summary	GO Biological Processes	GO:0044770	cell cycle phase transition	-22.2176	-19.5692	595,890,891,991,993,994,995,1021,1033,1111,1164,1869,1870,1871,1978,2146,2305,5347,5932,6502,6790,7465,8317,8493,8900,8914,9024,9088,9133,9134,9833,10403,10460,10926,11065,11200,23122,84930,144455	CCND1,CCNA2,CCNB1,CDC20,CDC25A,CDC25B,CDC25C,CDK6,CDKN3,CHEK1,CKS2,E2F1,E2F2,E2F3,EIF4EBP1,EZH2,FOXM1,PLK1,RBBP8,SKP2,AURKA,WEE1,CDC7,PPM1D,CCNA1,TIMELESS,BRSK2,PKMYT1,CCNB2,CCNE2,MELK,NDC80,TACC3,DBF4,UBE2C,CHEK2,CLASP2,MASTL,E2F7	39/-
9_Member	GO Biological Processes	GO:0044770	cell cycle phase transition	-22.2176	-19.5692	595,890,891,991,993,994,995,1021,1033,1111,1164,1869,1870,1871,1978,2146,2305,5347,5932,6502,6790,7465,8317,8493,8900,8914,9024,9088,9133,9134,9833,10403,10460,10926,11065,11200,23122,84930,144455	CCND1,CCNA2,CCNB1,CDC20,CDC25A,CDC25B,CDC25C,CDK6,CDKN3,CHEK1,CKS2,E2F1,E2F2,E2F3,EIF4EBP1,EZH2,FOXM1,PLK1,RBBP8,SKP2,AURKA,WEE1,CDC7,PPM1D,CCNA1,TIMELESS,BRSK2,PKMYT1,CCNB2,CCNE2,MELK,NDC80,TACC3,DBF4,UBE2C,CHEK2,CLASP2,MASTL,E2F7	39/176
9_Member	GO Biological Processes	GO:0044772	mitotic cell cycle phase transition	-20.4078	-17.9056	595,890,891,993,994,995,1021,1033,1111,1164,1869,1870,1871,1978,2146,2305,5347,5932,6502,6790,7465,8317,8493,8900,9024,9088,9133,9134,9833,10460,10926,11065,11200,23122,84930,144455	CCND1,CCNA2,CCNB1,CDC25A,CDC25B,CDC25C,CDK6,CDKN3,CHEK1,CKS2,E2F1,E2F2,E2F3,EIF4EBP1,EZH2,FOXM1,PLK1,RBBP8,SKP2,AURKA,WEE1,CDC7,PPM1D,CCNA1,BRSK2,PKMYT1,CCNB2,CCNE2,MELK,TACC3,DBF4,UBE2C,CHEK2,CLASP2,MASTL,E2F7	36/164
9_Member	GO Biological Processes	GO:0044839	cell cycle G2/M phase transition	-15.0446	-12.7713	890,891,993,994,995,1111,2305,5347,6502,6790,7465,8493,9024,9088,9133,9833,10403,11200,84930	CCNA2,CCNB1,CDC25A,CDC25B,CDC25C,CHEK1,FOXM1,PLK1,SKP2,AURKA,WEE1,PPM1D,BRSK2,PKMYT1,CCNB2,MELK,NDC80,CHEK2,MASTL	19/55
9_Member	GO Biological Processes	GO:0000086	G2/M transition of mitotic cell cycle	-13.3949	-11.137	890,891,993,994,995,1111,2305,5347,6502,6790,7465,8493,9024,9088,9833,11200,84930	CCNA2,CCNB1,CDC25A,CDC25B,CDC25C,CHEK1,FOXM1,PLK1,SKP2,AURKA,WEE1,PPM1D,BRSK2,PKMYT1,MELK,CHEK2,MASTL	17/50
9_Member	GO Biological Processes	GO:0000082	G1/S transition of mitotic cell cycle	-8.24179	-6.22255	595,890,993,1021,1033,1869,1870,1871,1978,2146,5932,6502,8317,9134,10926,144455	CCND1,CCNA2,CDC25A,CDK6,CDKN3,E2F1,E2F2,E2F3,EIF4EBP1,EZH2,RBBP8,SKP2,CDC7,CCNE2,DBF4,E2F7	16/87
9_Member	GO Biological Processes	GO:0044843	cell cycle G1/S phase transition	-8.16674	-6.15616	595,890,993,1021,1033,1869,1870,1871,1978,2146,5932,6502,8317,9134,10926,144455	CCND1,CCNA2,CDC25A,CDK6,CDKN3,E2F1,E2F2,E2F3,EIF4EBP1,EZH2,RBBP8,SKP2,CDC7,CCNE2,DBF4,E2F7	16/88
10_Summary	GO Biological Processes	GO:0051052	regulation of DNA metabolic process	-18.1461	-15.7245	580,641,890,990,1111,2021,2138,2187,2305,2625,3005,3006,3007,3008,3009,3024,3838,4171,4173,4174,4175,4176,4751,5111,5888,5983,5985,7037,7336,7398,8110,8193,8317,8914,8971,9126,9760,10459,10635,10721,10891,10926,11177,22948,23347,26271,26585,51111,51412,54799,55086,56154,57332,63922,63979,79733,81620,144455,219736,493861	BARD1,BLM,CCNA2,CDC6,CHEK1,ENDOG,EYA1,FANCB,FOXM1,GATA3,H1-0,H1-2,H1-3,H1-4,H1-5,H1-1,KPNA2,MCM2,MCM4,MCM5,MCM6,MCM7,NEK2,PCNA,RAD51,RFC3,RFC5,TFRC,UBE2V2,USP1,DPF3,DPF1,CDC7,TIMELESS,H1-10,SMC3,TOX,MAD2L2,RAD51AP1,POLQ,PPARGC1A,DBF4,BAZ1A,CCT5,SMCHD1,FBXO5,GREM1,KMT5B,ACTL6B,MBTD1,RADX,TEX15,CBX8,CHTF18,FIGNL1,E2F8,CDT1,E2F7,STOX1,EID3	60/-
10_Member	GO Biological Processes	GO:0051052	regulation of DNA metabolic process	-18.1461	-15.7245	580,641,890,990,1111,2021,2138,2187,2305,2625,3005,3006,3007,3008,3009,3024,3838,4171,4173,4174,4175,4176,4751,5111,5888,5983,5985,7037,7336,7398,8110,8193,8317,8914,8971,9126,9760,10459,10635,10721,10891,10926,11177,22948,23347,26271,26585,51111,51412,54799,55086,56154,57332,63922,63979,79733,81620,144455,219736,493861	BARD1,BLM,CCNA2,CDC6,CHEK1,ENDOG,EYA1,FANCB,FOXM1,GATA3,H1-0,H1-2,H1-3,H1-4,H1-5,H1-1,KPNA2,MCM2,MCM4,MCM5,MCM6,MCM7,NEK2,PCNA,RAD51,RFC3,RFC5,TFRC,UBE2V2,USP1,DPF3,DPF1,CDC7,TIMELESS,H1-10,SMC3,TOX,MAD2L2,RAD51AP1,POLQ,PPARGC1A,DBF4,BAZ1A,CCT5,SMCHD1,FBXO5,GREM1,KMT5B,ACTL6B,MBTD1,RADX,TEX15,CBX8,CHTF18,FIGNL1,E2F8,CDT1,E2F7,STOX1,EID3	60/527
10_Member	GO Biological Processes	GO:0090329	regulation of DNA-templated DNA replication	-15.2134	-12.9127	641,2021,4171,4173,4174,4175,4176,5111,5983,5985,8317,8914,10926,26271,63922,79733,81620,144455	BLM,ENDOG,MCM2,MCM4,MCM5,MCM6,MCM7,PCNA,RFC3,RFC5,CDC7,TIMELESS,DBF4,FBXO5,CHTF18,E2F8,CDT1,E2F7	18/47
10_Member	GO Biological Processes	GO:0006275	regulation of DNA replication	-10.7623	-8.60332	641,890,990,2021,4171,4173,4174,4175,4176,5111,5983,5985,8317,8914,9126,10926,11177,26271,63922,79733,81620,144455	BLM,CCNA2,CDC6,ENDOG,MCM2,MCM4,MCM5,MCM6,MCM7,PCNA,RFC3,RFC5,CDC7,TIMELESS,SMC3,DBF4,BAZ1A,FBXO5,CHTF18,E2F8,CDT1,E2F7	22/124
10_Member	GO Biological Processes	GO:0051054	positive regulation of DNA metabolic process	-10.5589	-8.40938	890,2021,2138,2187,2305,4751,5111,5888,5983,5985,7037,7336,7398,8110,8193,8317,8914,9760,10459,10635,10891,10926,11177,22948,23347,26585,51111,51412,54799,57332,63922,79733,81620,144455	CCNA2,ENDOG,EYA1,FANCB,FOXM1,NEK2,PCNA,RAD51,RFC3,RFC5,TFRC,UBE2V2,USP1,DPF3,DPF1,CDC7,TIMELESS,TOX,MAD2L2,RAD51AP1,PPARGC1A,DBF4,BAZ1A,CCT5,SMCHD1,GREM1,KMT5B,ACTL6B,MBTD1,CBX8,CHTF18,E2F8,CDT1,E2F7	34/298
10_Member	GO Biological Processes	GO:2000105	positive regulation of DNA-templated DNA replication	-5.99978	-4.12333	2021,8317,10926,79733,81620,144455	ENDOG,CDC7,DBF4,E2F8,CDT1,E2F7	6/13
10_Member	GO Biological Processes	GO:0045740	positive regulation of DNA replication	-4.86838	-3.10332	2021,5111,8317,10926,11177,79733,81620,144455	ENDOG,PCNA,CDC7,DBF4,BAZ1A,E2F8,CDT1,E2F7	8/38
10_Member	GO Biological Processes	GO:0033262	regulation of nuclear cell cycle DNA replication	-2.21697	-0.86715	8317,10926,81620	CDC7,DBF4,CDT1	3/13
11_Summary	KEGG Pathway	hsa03030	DNA replication	-13.4308	-11.1678	3978,4171,4173,4174,4175,4176,5111,5424,5427,5557,5983,5985,6119,10535,23649,1643,3615,4090,5888,5980,7298,11130,29901,155382,9156,84515,55247,10721	LIG1,MCM2,MCM4,MCM5,MCM6,MCM7,PCNA,POLD1,POLE2,PRIM1,RFC3,RFC5,RPA3,RNASEH2A,POLA2,DDB2,IMPDH2,SMAD5,RAD51,REV3L,TYMS,ZWINT,SAC3D1,VPS37D,EXO1,MCM8,NEIL3,POLQ	28/-
11_Member	KEGG Pathway	hsa03030	DNA replication	-13.4308	-11.1678	3978,4171,4173,4174,4175,4176,5111,5424,5427,5557,5983,5985,6119,10535,23649	LIG1,MCM2,MCM4,MCM5,MCM6,MCM7,PCNA,POLD1,POLE2,PRIM1,RFC3,RFC5,RPA3,RNASEH2A,POLA2	15/36
11_Member	Hallmark Gene Sets	M5898	HALLMARK DNA REPAIR	-5.56723	-3.72505	1643,3615,3978,4090,5111,5424,5557,5888,5980,5983,5985,6119,7298,11130,23649,29901,155382	DDB2,IMPDH2,LIG1,SMAD5,PCNA,POLD1,PRIM1,RAD51,REV3L,RFC3,RFC5,RPA3,TYMS,ZWINT,POLA2,SAC3D1,VPS37D	17/150
11_Member	KEGG Pathway	hsa03430	Mismatch repair	-5.47635	-3.64186	3978,5111,5424,5983,5985,6119,9156	LIG1,PCNA,POLD1,RFC3,RFC5,RPA3,EXO1	7/23
11_Member	GO Biological Processes	GO:0006298	mismatch repair	-3.56695	-1.95316	3978,5111,6119,9156,10535,84515	LIG1,PCNA,RPA3,EXO1,RNASEH2A,MCM8	6/31
11_Member	KEGG Pathway	hsa03410	Base excision repair	-3.51936	-1.91688	3978,5111,5424,5427,5983,5985,55247	LIG1,PCNA,POLD1,POLE2,RFC3,RFC5,NEIL3	7/44
11_Member	KEGG Pathway	hsa03420	Nucleotide excision repair	-3.25504	-1.6991	1643,3978,5111,5424,5427,5983,5985,6119	DDB2,LIG1,PCNA,POLD1,POLE2,RFC3,RFC5,RPA3	8/63
11_Member	GO Biological Processes	GO:0006284	base-excision repair	-2.83517	-1.36208	3978,5111,5424,6119,10721,55247	LIG1,PCNA,POLD1,RPA3,POLQ,NEIL3	6/42
11_Member	GO Biological Processes	GO:0006287	base-excision repair, gap-filling	-2.12189	-0.795155	3978,5111,5424	LIG1,PCNA,POLD1	3/14
12_Summary	KEGG Pathway	hsa03460	Fanconi anemia pathway	-12.7634	-10.5105	641,675,2175,2176,2177,2187,5888,5889,5980,6119,7398,29089,55215,80010,83990,91442,146956,10635,55159,55247,64858,78995,84515	BLM,BRCA2,FANCA,FANCC,FANCD2,FANCB,RAD51,RAD51C,REV3L,RPA3,USP1,UBE2T,FANCI,RMI1,BRIP1,FAAP24,EME1,RAD51AP1,RFWD3,NEIL3,DCLRE1B,HROB,MCM8	23/-
12_Member	KEGG Pathway	hsa03460	Fanconi anemia pathway	-12.7634	-10.5105	641,675,2175,2176,2177,2187,5888,5889,5980,6119,7398,29089,55215,80010,83990,91442,146956	BLM,BRCA2,FANCA,FANCC,FANCD2,FANCB,RAD51,RAD51C,REV3L,RPA3,USP1,UBE2T,FANCI,RMI1,BRIP1,FAAP24,EME1	17/54
12_Member	GO Biological Processes	GO:0036297	interstrand cross-link repair	-10.1038	-7.99052	2175,2176,2177,2187,5888,10635,55159,55215,55247,64858,78995,84515,91442	FANCA,FANCC,FANCD2,FANCB,RAD51,RAD51AP1,RFWD3,FANCI,NEIL3,DCLRE1B,HROB,MCM8,FAAP24	13/40
13_Summary	Hallmark Gene Sets	M5951	HALLMARK SPERMATOGENESIS	-12.5769	-10.329	699,1033,1047,2146,4291,4751,6790,7091,7272,8900,9133,9892,10926,11004,11073,11144,22824,23397,27285,29106,29118,54760,81570,116832,254263	BUB1,CDKN3,CLGN,EZH2,MLF1,NEK2,AURKA,TLE4,TTK,CCNA1,CCNB2,SNAP91,DBF4,KIF2C,TOPBP1,DMC1,HSPA4L,NCAPH,TEKT2,SCG3,DDX25,PCSK4,CLPB,RPL39L,CNIH2	25/-
13_Member	Hallmark Gene Sets	M5951	HALLMARK SPERMATOGENESIS	-12.5769	-10.329	699,1033,1047,2146,4291,4751,6790,7091,7272,8900,9133,9892,10926,11004,11073,11144,22824,23397,27285,29106,29118,54760,81570,116832,254263	BUB1,CDKN3,CLGN,EZH2,MLF1,NEK2,AURKA,TLE4,TTK,CCNA1,CCNB2,SNAP91,DBF4,KIF2C,TOPBP1,DMC1,HSPA4L,NCAPH,TEKT2,SCG3,DDX25,PCSK4,CLPB,RPL39L,CNIH2	25/135
14_Summary	GO Biological Processes	GO:0030261	chromosome condensation	-12.2549	-10.031	3005,3006,3007,3008,3009,3024,5347,8971,10051,10592,23310,23397,51203,64151,113130,332,991,3619,9700,11065,55143,891,990,699,3981,4751,22948	H1-0,H1-2,H1-3,H1-4,H1-5,H1-1,PLK1,H1-10,SMC4,SMC2,NCAPD3,NCAPH,NUSAP1,NCAPG,CDCA5,BIRC5,CDC20,INCENP,ESPL1,UBE2C,CDCA8,CCNB1,CDC6,BUB1,LIG4,NEK2,CCT5	27/-
14_Member	GO Biological Processes	GO:0030261	chromosome condensation	-12.2549	-10.031	3005,3006,3007,3008,3009,3024,5347,8971,10051,10592,23310,23397,51203,64151,113130	H1-0,H1-2,H1-3,H1-4,H1-5,H1-1,PLK1,H1-10,SMC4,SMC2,NCAPD3,NCAPH,NUSAP1,NCAPG,CDCA5	15/42
14_Member	GO Biological Processes	GO:1905820	positive regulation of chromosome separation	-9.47411	-7.40879	332,991,3619,9700,10051,10592,11065,23310,23397,55143,64151	BIRC5,CDC20,INCENP,ESPL1,SMC4,SMC2,UBE2C,NCAPD3,NCAPH,CDCA8,NCAPG	11/29
14_Member	GO Biological Processes	GO:0051984	positive regulation of chromosome segregation	-8.54406	-6.51598	332,891,990,3619,10051,10592,23310,23397,55143,64151	BIRC5,CCNB1,CDC6,INCENP,SMC4,SMC2,NCAPD3,NCAPH,CDCA8,NCAPG	10/27
14_Member	GO Biological Processes	GO:0007076	mitotic chromosome condensation	-7.93021	-5.93368	5347,10051,10592,23310,23397,51203,64151,113130	PLK1,SMC4,SMC2,NCAPD3,NCAPH,NUSAP1,NCAPG,CDCA5	8/17
14_Member	GO Biological Processes	GO:1905821	positive regulation of chromosome condensation	-5.91337	-4.04522	10051,10592,23310,23397,64151	SMC4,SMC2,NCAPD3,NCAPH,NCAPG	5/8
14_Member	GO Biological Processes	GO:0010032	meiotic chromosome condensation	-4.94701	-3.16788	10051,10592,23310,23397	SMC4,SMC2,NCAPD3,NCAPH	4/6
14_Member	GO Biological Processes	GO:0060623	regulation of chromosome condensation	-4.60621	-2.87166	10051,10592,23310,23397,64151	SMC4,SMC2,NCAPD3,NCAPH,NCAPG	5/13
14_Member	GO Biological Processes	GO:2001252	positive regulation of chromosome organization	-2.26542	-0.901003	699,3981,4751,10051,10592,22948,23310,23397,64151	BUB1,LIG4,NEK2,SMC4,SMC2,CCT5,NCAPD3,NCAPH,NCAPG	9/109
15_Summary	GO Biological Processes	GO:0051310	metaphase chromosome alignment	-11.9467	-9.73204	891,1062,1063,3619,9928,10403,11004,55143,55166,57082,57405,79980,81610,81620,81930,83540,84722,113130,151648,54820,636,1000,1058,1113,1739,2054,3745,3800,4001,4085,4430,5347,9043,9700,9892,10142,10615,23122,51203,57584,64149,79789,79816,84823,84871,85300,94121,117177,162282,259266	CCNB1,CENPE,CENPF,INCENP,KIF14,NDC80,KIF2C,CDCA8,CENPQ,KNL1,SPC25,DSN1,FAM83D,CDT1,KIF18A,NUF2,PSRC1,CDCA5,SGO1,NDE1,BICD1,CDH2,CENPA,CHGA,DLG1,STX2,KCNB1,KIF5C,LMNB1,MAD2L1,MYO1B,PLK1,SPAG9,ESPL1,SNAP91,AKAP9,SPAG5,CLASP2,NUSAP1,ARHGAP21,C17orf75,CLMN,TLE6,LMNB2,AGBL4,ATCAY,SYTL4,RAB3IP,ANKFN1,ASPM	50/-
15_Member	GO Biological Processes	GO:0051310	metaphase chromosome alignment	-11.9467	-9.73204	891,1062,1063,3619,9928,10403,11004,55143,55166,57082,57405,79980,81610,81620,81930,83540,84722,113130,151648	CCNB1,CENPE,CENPF,INCENP,KIF14,NDC80,KIF2C,CDCA8,CENPQ,KNL1,SPC25,DSN1,FAM83D,CDT1,KIF18A,NUF2,PSRC1,CDCA5,SGO1	19/78
15_Member	GO Biological Processes	GO:0051303	establishment of chromosome localization	-11.7357	-9.52555	891,1062,1063,3619,9928,10403,11004,54820,55143,55166,57082,57405,79980,81610,81620,81930,83540,84722,113130,151648	CCNB1,CENPE,CENPF,INCENP,KIF14,NDC80,KIF2C,NDE1,CDCA8,CENPQ,KNL1,SPC25,DSN1,FAM83D,CDT1,KIF18A,NUF2,PSRC1,CDCA5,SGO1	20/90
15_Member	GO Biological Processes	GO:0051640	organelle localization	-11.652	-9.45079	636,891,1000,1058,1062,1063,1113,1739,2054,3619,3745,3800,4001,4085,4430,5347,9043,9700,9892,9928,10142,10403,10615,11004,23122,51203,54820,55143,55166,57082,57405,57584,64149,79789,79816,79980,81610,81620,81930,83540,84722,84823,84871,85300,94121,113130,117177,151648,162282,259266	BICD1,CCNB1,CDH2,CENPA,CENPE,CENPF,CHGA,DLG1,STX2,INCENP,KCNB1,KIF5C,LMNB1,MAD2L1,MYO1B,PLK1,SPAG9,ESPL1,SNAP91,KIF14,AKAP9,NDC80,SPAG5,KIF2C,CLASP2,NUSAP1,NDE1,CDCA8,CENPQ,KNL1,SPC25,ARHGAP21,C17orf75,CLMN,TLE6,DSN1,FAM83D,CDT1,KIF18A,NUF2,PSRC1,LMNB2,AGBL4,ATCAY,SYTL4,CDCA5,RAB3IP,SGO1,ANKFN1,ASPM	50/542
15_Member	GO Biological Processes	GO:0050000	chromosome localization	-11.0067	-8.82707	891,1062,1063,3619,9928,10403,11004,54820,55143,55166,57082,57405,79980,81610,81620,81930,83540,84722,113130,151648	CCNB1,CENPE,CENPF,INCENP,KIF14,NDC80,KIF2C,NDE1,CDCA8,CENPQ,KNL1,SPC25,DSN1,FAM83D,CDT1,KIF18A,NUF2,PSRC1,CDCA5,SGO1	20/98
15_Member	GO Biological Processes	GO:0051656	establishment of organelle localization	-10.9144	-8.74321	636,891,1058,1062,1063,1113,1739,3619,3800,4001,4085,4430,5347,9700,9892,9928,10403,10615,11004,23122,51203,54820,55143,55166,57082,57405,57584,64149,79789,79816,79980,81610,81620,81930,83540,84722,84823,84871,113130,151648,162282	BICD1,CCNB1,CENPA,CENPE,CENPF,CHGA,DLG1,INCENP,KIF5C,LMNB1,MAD2L1,MYO1B,PLK1,ESPL1,SNAP91,KIF14,NDC80,SPAG5,KIF2C,CLASP2,NUSAP1,NDE1,CDCA8,CENPQ,KNL1,SPC25,ARHGAP21,C17orf75,CLMN,TLE6,DSN1,FAM83D,CDT1,KIF18A,NUF2,PSRC1,LMNB2,AGBL4,CDCA5,SGO1,ANKFN1	41/405
15_Member	GO Biological Processes	GO:0008608	attachment of spindle microtubules to kinetochore	-6.97359	-5.03643	1062,10403,11004,57082,57405,79980,81620,83540,151648	CENPE,NDC80,KIF2C,KNL1,SPC25,DSN1,CDT1,NUF2,SGO1	9/29
15_Member	GO Biological Processes	GO:0007080	mitotic metaphase chromosome alignment	-6.59602	-4.68234	891,1062,9928,10403,11004,55143,81620,81930,83540,84722,113130	CCNB1,CENPE,KIF14,NDC80,KIF2C,CDCA8,CDT1,KIF18A,NUF2,PSRC1,CDCA5	11/51
15_Member	GO Biological Processes	GO:0051315	attachment of mitotic spindle microtubules to kinetochore	-4.60621	-2.87166	1062,10403,11004,81620,83540	CENPE,NDC80,KIF2C,CDT1,NUF2	5/13
16_Summary	GO Biological Processes	GO:0071459	protein localization to chromosome, centromeric region	-11.6949	-9.48927	1058,3012,3720,7272,8294,8335,8359,8360,8361,8368,9735,55055,57082,83903,675,2146,3009,5347,55506,84515,580,636,1113,1258,1739,1871,3329,3838,3841,4001,6491,6790,7072,10369,10615,11231,23098,23649,27092,29106,64770,81610,81831,84823,133022,155382,158866,375323,2624,3148,4602,1021,4211,171392	CENPA,H2AC8,JARID2,TTK,H4C9,H2AC4,H4C1,H4C4,H4C6,H4C13,KNTC1,ZWILCH,KNL1,HASPIN,BRCA2,EZH2,H1-5,PLK1,MACROH2A2,MCM8,BARD1,BICD1,CHGA,CNGB1,DLG1,E2F3,HSPD1,KPNA2,KPNA5,LMNB1,STIL,AURKA,TIA1,CACNG2,SPAG5,SEC63,SARM1,POLA2,CACNG4,SCG3,CCDC14,FAM83D,NETO2,LMNB2,TRAM1L1,VPS37D,ZDHHC15,LHFPL4,GATA2,HMGB2,MYB,CDK6,MEIS1,ZNF675	54/-
16_Member	GO Biological Processes	GO:0071459	protein localization to chromosome, centromeric region	-11.6949	-9.48927	1058,3012,3720,7272,8294,8335,8359,8360,8361,8368,9735,55055,57082,83903	CENPA,H2AC8,JARID2,TTK,H4C9,H2AC4,H4C1,H4C4,H4C6,H4C13,KNTC1,ZWILCH,KNL1,HASPIN	14/38
16_Member	GO Biological Processes	GO:0034502	protein localization to chromosome	-11.3613	-9.1732	675,1058,2146,3009,3012,3720,5347,7272,8294,8335,8359,8360,8361,8368,9735,55055,55506,57082,83903,84515	BRCA2,CENPA,EZH2,H1-5,H2AC8,JARID2,PLK1,TTK,H4C9,H2AC4,H4C1,H4C4,H4C6,H4C13,KNTC1,ZWILCH,MACROH2A2,KNL1,HASPIN,MCM8	20/94
16_Member	GO Biological Processes	GO:0071168	protein localization to chromatin	-9.98347	-7.88094	1058,2146,3009,3012,3720,5347,8294,8335,8359,8360,8361,8368,55506,84515	CENPA,EZH2,H1-5,H2AC8,JARID2,PLK1,H4C9,H2AC4,H4C1,H4C4,H4C6,H4C13,MACROH2A2,MCM8	14/49
16_Member	GO Biological Processes	GO:0061644	protein localization to CENP-A containing chromatin	-7.68649	-5.70625	1058,3012,8294,8335,8359,8360,8361,8368	CENPA,H2AC8,H4C9,H2AC4,H4C1,H4C4,H4C6,H4C13	8/18
16_Member	GO Biological Processes	GO:0033365	protein localization to organelle	-6.2291	-4.33553	580,636,675,1058,1113,1258,1739,1871,2146,3009,3012,3329,3720,3838,3841,4001,5347,6491,6790,7072,7272,8294,8335,8359,8360,8361,8368,9735,10369,10615,11231,23098,23649,27092,29106,55055,55506,57082,64770,81610,81831,83903,84515,84823,133022,155382,158866,375323	BARD1,BICD1,BRCA2,CENPA,CHGA,CNGB1,DLG1,E2F3,EZH2,H1-5,H2AC8,HSPD1,JARID2,KPNA2,KPNA5,LMNB1,PLK1,STIL,AURKA,TIA1,TTK,H4C9,H2AC4,H4C1,H4C4,H4C6,H4C13,KNTC1,CACNG2,SPAG5,SEC63,SARM1,POLA2,CACNG4,SCG3,ZWILCH,MACROH2A2,KNL1,CCDC14,FAM83D,NETO2,HASPIN,MCM8,LMNB2,TRAM1L1,VPS37D,ZDHHC15,LHFPL4	48/743
16_Member	GO Biological Processes	GO:0045652	regulation of megakaryocyte differentiation	-4.86838	-3.10332	2624,3148,4602,8294,8359,8360,8361,8368	GATA2,HMGB2,MYB,H4C9,H4C1,H4C4,H4C6,H4C13	8/38
16_Member	GO Biological Processes	GO:0045653	negative regulation of megakaryocyte differentiation	-4.72382	-2.97699	4602,8294,8359,8360,8361,8368	MYB,H4C9,H4C1,H4C4,H4C6,H4C13	6/20
16_Member	GO Biological Processes	GO:0045638	negative regulation of myeloid cell differentiation	-3.26029	-1.70234	1021,2624,4211,4602,8294,8359,8360,8361,8368,171392	CDK6,GATA2,MEIS1,MYB,H4C9,H4C1,H4C4,H4C6,H4C13,ZNF675	10/95
17_Summary	GO Biological Processes	GO:0032392	DNA geometric change	-11.63	-9.43325	641,3148,3149,4171,4173,4174,4175,4176,5888,5983,5985,9401,9837,10721,51659,63922,83990,84515,164045,675,3978,5111,7083,81620,990,5557,9134,11073,23649,55388,8317,64858	BLM,HMGB2,HMGB3,MCM2,MCM4,MCM5,MCM6,MCM7,RAD51,RFC3,RFC5,RECQL4,GINS1,POLQ,GINS2,CHTF18,BRIP1,MCM8,HFM1,BRCA2,LIG1,PCNA,TK1,CDT1,CDC6,PRIM1,CCNE2,TOPBP1,POLA2,MCM10,CDC7,DCLRE1B	32/-
17_Member	GO Biological Processes	GO:0032392	DNA geometric change	-11.63	-9.43325	641,3148,3149,4171,4173,4174,4175,4176,5888,5983,5985,9401,9837,10721,51659,63922,83990,84515,164045	BLM,HMGB2,HMGB3,MCM2,MCM4,MCM5,MCM6,MCM7,RAD51,RFC3,RFC5,RECQL4,GINS1,POLQ,GINS2,CHTF18,BRIP1,MCM8,HFM1	19/81
17_Member	GO Biological Processes	GO:0071103	DNA conformation change	-10.8537	-8.68657	641,3148,3149,4171,4173,4174,4175,4176,5888,5983,5985,9401,9837,10721,51659,63922,83990,84515,164045	BLM,HMGB2,HMGB3,MCM2,MCM4,MCM5,MCM6,MCM7,RAD51,RFC3,RFC5,RECQL4,GINS1,POLQ,GINS2,CHTF18,BRIP1,MCM8,HFM1	19/89
17_Member	GO Biological Processes	GO:0032508	DNA duplex unwinding	-10.2199	-8.09935	641,4171,4173,4174,4175,4176,5888,5983,5985,9401,9837,10721,51659,63922,83990,84515,164045	BLM,MCM2,MCM4,MCM5,MCM6,MCM7,RAD51,RFC3,RFC5,RECQL4,GINS1,POLQ,GINS2,CHTF18,BRIP1,MCM8,HFM1	17/75
17_Member	GO Biological Processes	GO:0033260	nuclear DNA replication	-10.0896	-7.97991	641,675,3978,4171,4173,4175,5111,5888,7083,9837,81620	BLM,BRCA2,LIG1,MCM2,MCM4,MCM6,PCNA,RAD51,TK1,GINS1,CDT1	11/26
17_Member	GO Biological Processes	GO:0044786	cell cycle DNA replication	-9.87419	-7.77867	641,675,3978,4171,4173,4175,5111,5888,7083,9837,81620	BLM,BRCA2,LIG1,MCM2,MCM4,MCM6,PCNA,RAD51,TK1,GINS1,CDT1	11/27
17_Member	GO Biological Processes	GO:0006268	DNA unwinding involved in DNA replication	-9.85204	-7.76342	641,4171,4173,4174,4175,4176,5888,9401,9837,51659	BLM,MCM2,MCM4,MCM5,MCM6,MCM7,RAD51,RECQL4,GINS1,GINS2	10/21
17_Member	GO Biological Processes	GO:0006270	DNA replication initiation	-9.66936	-7.58414	990,4171,4173,4174,4175,4176,5557,9134,11073,23649,55388	CDC6,MCM2,MCM4,MCM5,MCM6,MCM7,PRIM1,CCNE2,TOPBP1,POLA2,MCM10	11/28
17_Member	GO Biological Processes	GO:1902969	mitotic DNA replication	-8.80377	-6.76363	675,3978,4171,4173,4175,5888,7083,9837	BRCA2,LIG1,MCM2,MCM4,MCM6,RAD51,TK1,GINS1	8/14
17_Member	GO Biological Processes	GO:0000727	double-strand break repair via break-induced replication	-7.84205	-5.85102	4171,4173,4174,4175,4176,8317,51659	MCM2,MCM4,MCM5,MCM6,MCM7,CDC7,GINS2	7/12
17_Member	GO Biological Processes	GO:0022616	DNA strand elongation	-5.94234	-4.07006	3978,4173,4176,5111,5983,9837,64858	LIG1,MCM4,MCM7,PCNA,RFC3,GINS1,DCLRE1B	7/20
17_Member	GO Biological Processes	GO:0006271	DNA strand elongation involved in DNA replication	-5.55718	-3.71886	3978,4173,4176,5111,5983,9837	LIG1,MCM4,MCM7,PCNA,RFC3,GINS1	6/15
17_Member	GO Biological Processes	GO:0030174	regulation of DNA-templated DNA replication initiation	-5.55718	-3.71886	4171,4173,4174,4175,4176,81620	MCM2,MCM4,MCM5,MCM6,MCM7,CDT1	6/15
18_Summary	GO Biological Processes	GO:1904029	regulation of cyclin-dependent protein kinase activity	-11.2302	-9.04642	595,641,890,891,990,993,995,1029,1031,1033,5347,5629,8900,9088,9133,9134,80279,84722,219736,238,991,1062,1894,1917,2146,3265,4085,4751,5062,5111,5569,5577,5983,5985,8503,9928,10040,10459,11065,22974,26271,26585,63922,63967,79007,84101,171392,100133941	CCND1,BLM,CCNA2,CCNB1,CDC6,CDC25A,CDC25C,CDKN2A,CDKN2C,CDKN3,PLK1,PROX1,CCNA1,PKMYT1,CCNB2,CCNE2,CDK5RAP3,PSRC1,STOX1,ALK,CDC20,CENPE,ECT2,EEF1A2,EZH2,HRAS,MAD2L1,NEK2,PAK2,PCNA,PKIA,PRKAR2B,RFC3,RFC5,PIK3R3,KIF14,TOM1L1,MAD2L2,UBE2C,TPX2,FBXO5,GREM1,CHTF18,CLSPN,DBNDD1,USP44,ZNF675,CD24	48/-
18_Member	GO Biological Processes	GO:1904029	regulation of cyclin-dependent protein kinase activity	-11.2302	-9.04642	595,641,890,891,990,993,995,1029,1031,1033,5347,5629,8900,9088,9133,9134,80279,84722,219736	CCND1,BLM,CCNA2,CCNB1,CDC6,CDC25A,CDC25C,CDKN2A,CDKN2C,CDKN3,PLK1,PROX1,CCNA1,PKMYT1,CCNB2,CCNE2,CDK5RAP3,PSRC1,STOX1	19/85
18_Member	GO Biological Processes	GO:0000079	regulation of cyclin-dependent protein serine/threonine kinase activity	-10.5325	-8.39319	595,641,890,891,990,993,995,1029,1031,1033,5347,5629,8900,9088,9133,9134,80279,84722	CCND1,BLM,CCNA2,CCNB1,CDC6,CDC25A,CDC25C,CDKN2A,CDKN2C,CDKN3,PLK1,PROX1,CCNA1,PKMYT1,CCNB2,CCNE2,CDK5RAP3,PSRC1	18/82
18_Member	GO Biological Processes	GO:0051338	regulation of transferase activity	-7.13353	-5.18165	238,595,641,890,891,990,991,993,995,1029,1031,1033,1062,1894,1917,2146,3265,4085,4751,5062,5111,5347,5569,5577,5629,5983,5985,8503,8900,9088,9133,9134,9928,10040,10459,11065,22974,26271,26585,63922,63967,79007,80279,84101,84722,171392,219736,100133941	ALK,CCND1,BLM,CCNA2,CCNB1,CDC6,CDC20,CDC25A,CDC25C,CDKN2A,CDKN2C,CDKN3,CENPE,ECT2,EEF1A2,EZH2,HRAS,MAD2L1,NEK2,PAK2,PCNA,PLK1,PKIA,PRKAR2B,PROX1,RFC3,RFC5,PIK3R3,CCNA1,PKMYT1,CCNB2,CCNE2,KIF14,TOM1L1,MAD2L2,UBE2C,TPX2,FBXO5,GREM1,CHTF18,CLSPN,DBNDD1,CDK5RAP3,USP44,PSRC1,ZNF675,STOX1,CD24	48/692
18_Member	GO Biological Processes	GO:0071900	regulation of protein serine/threonine kinase activity	-5.23566	-3.42525	595,641,890,891,990,993,995,1029,1031,1033,2146,3265,5347,5569,5577,5629,8900,9088,9133,9134,80279,84722,171392,100133941	CCND1,BLM,CCNA2,CCNB1,CDC6,CDC25A,CDC25C,CDKN2A,CDKN2C,CDKN3,EZH2,HRAS,PLK1,PKIA,PRKAR2B,PROX1,CCNA1,PKMYT1,CCNB2,CCNE2,CDK5RAP3,PSRC1,ZNF675,CD24	24/285
18_Member	GO Biological Processes	GO:0045859	regulation of protein kinase activity	-4.60788	-2.87166	595,641,890,891,990,993,995,1029,1031,1033,1062,1894,2146,3265,5062,5347,5569,5577,5629,8900,9088,9133,9134,9928,10040,22974,63967,79007,80279,84722,171392,219736,100133941	CCND1,BLM,CCNA2,CCNB1,CDC6,CDC25A,CDC25C,CDKN2A,CDKN2C,CDKN3,CENPE,ECT2,EZH2,HRAS,PAK2,PLK1,PKIA,PRKAR2B,PROX1,CCNA1,PKMYT1,CCNB2,CCNE2,KIF14,TOM1L1,TPX2,CLSPN,DBNDD1,CDK5RAP3,PSRC1,ZNF675,STOX1,CD24	33/503
18_Member	GO Biological Processes	GO:0043549	regulation of kinase activity	-4.44411	-2.72297	238,595,641,890,891,990,993,995,1029,1031,1033,1062,1894,1917,2146,3265,5062,5347,5569,5577,5629,8503,8900,9088,9133,9134,9928,10040,22974,63967,79007,80279,84722,171392,219736,100133941	ALK,CCND1,BLM,CCNA2,CCNB1,CDC6,CDC25A,CDC25C,CDKN2A,CDKN2C,CDKN3,CENPE,ECT2,EEF1A2,EZH2,HRAS,PAK2,PLK1,PKIA,PRKAR2B,PROX1,PIK3R3,CCNA1,PKMYT1,CCNB2,CCNE2,KIF14,TOM1L1,TPX2,CLSPN,DBNDD1,CDK5RAP3,PSRC1,ZNF675,STOX1,CD24	36/581
18_Member	GO Biological Processes	GO:0051347	positive regulation of transferase activity	-2.78734	-1.32164	238,595,991,1062,1894,1917,2146,3265,4751,5111,5347,5629,5983,5985,9928,10040,11065,22974,26585,63922,63967,84722,219736,100133941	ALK,CCND1,CDC20,CENPE,ECT2,EEF1A2,EZH2,HRAS,NEK2,PCNA,PLK1,PROX1,RFC3,RFC5,KIF14,TOM1L1,UBE2C,TPX2,GREM1,CHTF18,CLSPN,PSRC1,STOX1,CD24	24/413
19_Summary	GO Biological Processes	GO:0000018	regulation of DNA recombination	-10.7756	-8.61255	641,1111,2187,3005,3006,3007,3008,3009,3024,3838,5888,7037,8914,8971,10459,10635,10721,23347,51111,54799,55086,56154,63979,990,2625,26271,81620,2305,7336,8110,8193,51412,580,2138,5111,7398,57332,655,675,1739,2235,2898,3265,6659,9464,10371,26973,27347,55159,55872,57630,65078,79968,171392	BLM,CHEK1,FANCB,H1-0,H1-2,H1-3,H1-4,H1-5,H1-1,KPNA2,RAD51,TFRC,TIMELESS,H1-10,MAD2L2,RAD51AP1,POLQ,SMCHD1,KMT5B,MBTD1,RADX,TEX15,FIGNL1,CDC6,GATA3,FBXO5,CDT1,FOXM1,UBE2V2,DPF3,DPF1,ACTL6B,BARD1,EYA1,PCNA,USP1,CBX8,BMP7,BRCA2,DLG1,FECH,GRIK2,HRAS,SOX4,HAND2,SEMA3A,CHORDC1,STK39,RFWD3,PBK,SH3RF1,RTN4R,WDR76,ZNF675	54/-
19_Member	GO Biological Processes	GO:0000018	regulation of DNA recombination	-10.7756	-8.61255	641,1111,2187,3005,3006,3007,3008,3009,3024,3838,5888,7037,8914,8971,10459,10635,10721,23347,51111,54799,55086,56154,63979	BLM,CHEK1,FANCB,H1-0,H1-2,H1-3,H1-4,H1-5,H1-1,KPNA2,RAD51,TFRC,TIMELESS,H1-10,MAD2L2,RAD51AP1,POLQ,SMCHD1,KMT5B,MBTD1,RADX,TEX15,FIGNL1	23/136
19_Member	GO Biological Processes	GO:0045910	negative regulation of DNA recombination	-8.75404	-6.71695	641,2187,3005,3006,3007,3008,3009,3024,8971,10459,10721,23347,55086	BLM,FANCB,H1-0,H1-2,H1-3,H1-4,H1-5,H1-1,H1-10,MAD2L2,POLQ,SMCHD1,RADX	13/50
19_Member	GO Biological Processes	GO:0051053	negative regulation of DNA metabolic process	-7.09611	-5.14672	641,990,1111,2187,2625,3005,3006,3007,3008,3009,3024,8914,8971,10459,10721,23347,26271,55086,81620	BLM,CDC6,CHEK1,FANCB,GATA3,H1-0,H1-2,H1-3,H1-4,H1-5,H1-1,TIMELESS,H1-10,MAD2L2,POLQ,SMCHD1,FBXO5,RADX,CDT1	19/146
19_Member	GO Biological Processes	GO:2000779	regulation of double-strand break repair	-7.01983	-5.08025	1111,2187,2305,5888,7336,8110,8193,8914,10459,10635,10721,23347,51111,51412,54799,55086,56154,63979	CHEK1,FANCB,FOXM1,RAD51,UBE2V2,DPF3,DPF1,TIMELESS,MAD2L2,RAD51AP1,POLQ,SMCHD1,KMT5B,ACTL6B,MBTD1,RADX,TEX15,FIGNL1	18/133
19_Member	GO Biological Processes	GO:0006282	regulation of DNA repair	-6.84125	-4.91364	580,1111,2138,2187,2305,5111,5888,7336,7398,8110,8193,8914,10459,10635,10721,23347,51111,51412,54799,55086,56154,57332,63979	BARD1,CHEK1,EYA1,FANCB,FOXM1,PCNA,RAD51,UBE2V2,USP1,DPF3,DPF1,TIMELESS,MAD2L2,RAD51AP1,POLQ,SMCHD1,KMT5B,ACTL6B,MBTD1,RADX,TEX15,CBX8,FIGNL1	23/215
19_Member	GO Biological Processes	GO:0010569	regulation of double-strand break repair via homologous recombination	-5.79219	-3.93018	1111,2187,5888,8914,10459,10635,10721,23347,54799,55086,56154,63979	CHEK1,FANCB,RAD51,TIMELESS,MAD2L2,RAD51AP1,POLQ,SMCHD1,MBTD1,RADX,TEX15,FIGNL1	12/73
19_Member	GO Biological Processes	GO:0045739	positive regulation of DNA repair	-5.7498	-3.89583	2138,2187,2305,5111,7336,7398,8110,8193,8914,10459,10635,23347,51111,51412,54799,57332	EYA1,FANCB,FOXM1,PCNA,UBE2V2,USP1,DPF3,DPF1,TIMELESS,MAD2L2,RAD51AP1,SMCHD1,KMT5B,ACTL6B,MBTD1,CBX8	16/130
19_Member	GO Biological Processes	GO:2000781	positive regulation of double-strand break repair	-5.02635	-3.23532	2187,2305,7336,8110,8193,8914,10459,10635,23347,51111,51412,54799	FANCB,FOXM1,UBE2V2,DPF3,DPF1,TIMELESS,MAD2L2,RAD51AP1,SMCHD1,KMT5B,ACTL6B,MBTD1	12/86
19_Member	GO Biological Processes	GO:0080135	regulation of cellular response to stress	-4.72537	-2.97699	580,655,675,1111,1739,2138,2187,2235,2305,2898,3265,5111,5888,6659,7336,7398,8110,8193,8914,9464,10371,10459,10635,10721,23347,26973,27347,51111,51412,54799,55086,55159,55872,56154,57332,57630,63979,65078,79968,171392	BARD1,BMP7,BRCA2,CHEK1,DLG1,EYA1,FANCB,FECH,FOXM1,GRIK2,HRAS,PCNA,RAD51,SOX4,UBE2V2,USP1,DPF3,DPF1,TIMELESS,HAND2,SEMA3A,MAD2L2,RAD51AP1,POLQ,SMCHD1,CHORDC1,STK39,KMT5B,ACTL6B,MBTD1,RADX,RFWD3,PBK,TEX15,CBX8,SH3RF1,FIGNL1,RTN4R,WDR76,ZNF675	40/655
19_Member	GO Biological Processes	GO:2000042	negative regulation of double-strand break repair via homologous recombination	-3.29668	-1.73264	2187,10459,10721,23347,55086	FANCB,MAD2L2,POLQ,SMCHD1,RADX	5/23
19_Member	GO Biological Processes	GO:2000780	negative regulation of double-strand break repair	-2.38627	-0.988335	2187,10459,10721,23347,55086	FANCB,MAD2L2,POLQ,SMCHD1,RADX	5/36
19_Member	GO Biological Processes	GO:0045738	negative regulation of DNA repair	-2.2832	-0.913298	2187,10459,10721,23347,55086	FANCB,MAD2L2,POLQ,SMCHD1,RADX	5/38
19_Member	GO Biological Processes	GO:0045911	positive regulation of DNA recombination	-2.28012	-0.912241	2187,7037,8914,10459,10635,51111,54799	FANCB,TFRC,TIMELESS,MAD2L2,RAD51AP1,KMT5B,MBTD1	7/71
19_Member	GO Biological Processes	GO:2001034	positive regulation of double-strand break repair via nonhomologous end joining	-2.03462	-0.734282	10459,23347,51111	MAD2L2,SMCHD1,KMT5B	3/15
20_Summary	GO Biological Processes	GO:0051383	kinetochore organization	-10.723	-8.568	1058,1062,1063,9735,10051,10403,10592,64105,64946,83540,2491,11339,23421,55839,79172	CENPA,CENPE,CENPF,KNTC1,SMC4,NDC80,SMC2,CENPK,CENPH,NUF2,CENPI,OIP5,ITGB3BP,CENPN,CENPO	15/-
20_Member	GO Biological Processes	GO:0051383	kinetochore organization	-10.723	-8.568	1058,1062,1063,9735,10051,10403,10592,64105,64946,83540	CENPA,CENPE,CENPF,KNTC1,SMC4,NDC80,SMC2,CENPK,CENPH,NUF2	10/18
20_Member	GO Biological Processes	GO:0034508	centromere complex assembly	-10.5565	-8.40938	1058,1062,1063,2491,9735,11339,23421,55839,64105,64946,79172	CENPA,CENPE,CENPF,CENPI,KNTC1,OIP5,ITGB3BP,CENPN,CENPK,CENPH,CENPO	11/24
20_Member	GO Biological Processes	GO:0051382	kinetochore assembly	-5.76789	-3.90992	1058,1062,1063,9735,64105,64946	CENPA,CENPE,CENPF,KNTC1,CENPK,CENPH	6/14
20_Member	GO Biological Processes	GO:0031055	chromatin remodeling at centromere	-5.28187	-3.46923	1058,2491,11339,23421,55839	CENPA,CENPI,OIP5,ITGB3BP,CENPN	5/10
20_Member	GO Biological Processes	GO:0034080	CENP-A containing chromatin assembly	-5.28187	-3.46923	1058,2491,11339,23421,55839	CENPA,CENPI,OIP5,ITGB3BP,CENPN	5/10

## Sheet: Blue_Pathway
Table S6. Pathway Analysis of WGCNA Blue Module.
GroupID	Category	Term	Description	LogP	Log(q-value)	Genes	Symbols	InTerm_InList
1_Summary	Hallmark Gene Sets	M5930	HALLMARK EPITHELIAL MESENCHYMAL TRANSITION	-94.2882	-90.0957	59,374,388,633,800,871,1009,1277,1278,1281,1282,1284,1289,1290,1293,1301,1303,1307,1311,1462,1490,1634,1842,1893,2006,2191,2199,2331,2335,2619,2669,2697,3371,3485,3486,3487,3491,3569,3624,3673,3678,3685,3693,3908,3915,3956,4015,4016,4017,4060,4256,4323,4616,4638,4837,5054,5118,5159,5352,5654,5806,5817,6387,6424,6444,6591,6641,6678,6876,7045,7049,7057,7058,7070,7076,7078,7169,7424,7431,7980,8038,8…	ACTA2,AREG,RHOB,BGN,CALD1,SERPINH1,CDH11,COL1A1,COL1A2,COL3A1,COL4A1,COL4A2,COL5A1,COL5A2,COL6A3,COL11A1,COL12A1,COL16A1,COMP,VCAN,CCN2,DCN,ECM2,ECM1,ELN,FAP,FBLN2,FMOD,FN1,GAS1,GEM,GJA1,TNC,IGFBP2,IGFBP3,IGFBP4,CCN1,IL6,INHBA,ITGA2,ITGA5,ITGAV,ITGB5,LAMA2,LAMC1,LGALS1,LOX,LOXL1,LOXL2,LUM,MGP,MMP14,GADD45B,MYLK,NNMT,SERPINE1,PCOLCE,PDGFRB,PLOD2,HTRA1,PTX3,PVR,CXCL12,SFRP4,SGCD,SNAI2,SNTB1,SPARC,T…	94/-
1_Member	Hallmark Gene Sets	M5930	HALLMARK EPITHELIAL MESENCHYMAL TRANSITION	-94.2882	-90.0957	59,374,388,633,800,871,1009,1277,1278,1281,1282,1284,1289,1290,1293,1301,1303,1307,1311,1462,1490,1634,1842,1893,2006,2191,2199,2331,2335,2619,2669,2697,3371,3485,3486,3487,3491,3569,3624,3673,3678,3685,3693,3908,3915,3956,4015,4016,4017,4060,4256,4323,4616,4638,4837,5054,5118,5159,5352,5654,5806,5817,6387,6424,6444,6591,6641,6678,6876,7045,7049,7057,7058,7070,7076,7078,7169,7424,7431,7980,8038,8…	ACTA2,AREG,RHOB,BGN,CALD1,SERPINH1,CDH11,COL1A1,COL1A2,COL3A1,COL4A1,COL4A2,COL5A1,COL5A2,COL6A3,COL11A1,COL12A1,COL16A1,COMP,VCAN,CCN2,DCN,ECM2,ECM1,ELN,FAP,FBLN2,FMOD,FN1,GAS1,GEM,GJA1,TNC,IGFBP2,IGFBP3,IGFBP4,CCN1,IL6,INHBA,ITGA2,ITGA5,ITGAV,ITGB5,LAMA2,LAMC1,LGALS1,LOX,LOXL1,LOXL2,LUM,MGP,MMP14,GADD45B,MYLK,NNMT,SERPINE1,PCOLCE,PDGFRB,PLOD2,HTRA1,PTX3,PVR,CXCL12,SFRP4,SGCD,SNAI2,SNTB1,SPARC,T…	94/200
2_Summary	GO Biological Processes	GO:0001568	blood vessel development	-87.0739	-83.1825	59,90,94,182,284,285,302,347,358,388,639,652,688,800,857,947,1003,1277,1278,1281,1282,1284,1289,1295,1306,1311,1464,1490,1893,1906,1909,1942,1958,1959,1969,2004,2022,2028,2191,2296,2321,2335,2627,2701,2719,2737,2828,3037,3164,3204,3280,3397,3491,3678,3685,3696,3764,3791,4015,4016,4017,4162,4208,4240,4323,4327,4627,4638,4643,4804,4851,4856,5054,5155,5159,5175,5228,5311,5587,5743,5787,6347,6376,642…	ACTA2,ACVR1,ACVRL1,JAG1,ANGPT1,ANGPT2,ANXA2,APOD,AQP1,RHOB,PRDM1,BMP4,KLF5,CALD1,CAV1,CD34,CDH5,COL1A1,COL1A2,COL3A1,COL4A1,COL4A2,COL5A1,COL8A1,COL15A1,COMP,CSPG4,CCN2,ECM1,EDN1,EDNRA,EFNA1,EGR1,EGR2,EPHA2,ELK3,ENG,ENPEP,FAP,FOXC1,FLT1,FN1,GATA6,GJA4,GPC3,GLI3,GPR4,HAS2,NR4A1,HOXA7,HES1,ID1,CCN1,ITGA5,ITGAV,ITGB8,KCNJ8,KDR,LOX,LOXL1,LOXL2,MCAM,MEF2C,MFGE8,MMP14,MMP19,MYH9,MYLK,MYO1E,NGFR,NOTCH1,…	147/-
2_Member	GO Biological Processes	GO:0001568	blood vessel development	-87.0739	-83.1825	59,90,94,182,284,285,302,347,358,388,639,652,688,800,857,947,1003,1277,1278,1281,1282,1284,1289,1295,1306,1311,1464,1490,1893,1906,1909,1942,1958,1959,1969,2004,2022,2028,2191,2296,2321,2335,2627,2701,2719,2737,2828,3037,3164,3204,3280,3397,3491,3678,3685,3696,3764,3791,4015,4016,4017,4162,4208,4240,4323,4327,4627,4638,4643,4804,4851,4856,5054,5155,5159,5175,5228,5311,5587,5743,5787,6347,6376,642…	ACTA2,ACVR1,ACVRL1,JAG1,ANGPT1,ANGPT2,ANXA2,APOD,AQP1,RHOB,PRDM1,BMP4,KLF5,CALD1,CAV1,CD34,CDH5,COL1A1,COL1A2,COL3A1,COL4A1,COL4A2,COL5A1,COL8A1,COL15A1,COMP,CSPG4,CCN2,ECM1,EDN1,EDNRA,EFNA1,EGR1,EGR2,EPHA2,ELK3,ENG,ENPEP,FAP,FOXC1,FLT1,FN1,GATA6,GJA4,GPC3,GLI3,GPR4,HAS2,NR4A1,HOXA7,HES1,ID1,CCN1,ITGA5,ITGAV,ITGB8,KCNJ8,KDR,LOX,LOXL1,LOXL2,MCAM,MEF2C,MFGE8,MMP14,MMP19,MYH9,MYLK,MYO1E,NGFR,NOTCH1,…	128/523
2_Member	GO Biological Processes	GO:0001944	vasculature development	-84.8805	-81.1652	59,90,94,182,284,285,302,347,358,388,639,652,688,800,857,947,1003,1277,1278,1281,1282,1284,1289,1295,1306,1311,1464,1490,1893,1906,1909,1942,1958,1959,1969,2004,2022,2028,2191,2296,2321,2335,2627,2701,2719,2737,2828,3037,3164,3204,3280,3397,3491,3678,3685,3696,3764,3791,4015,4016,4017,4162,4208,4240,4323,4327,4627,4638,4643,4804,4851,4856,5054,5155,5159,5175,5228,5311,5587,5743,5787,6347,6376,642…	ACTA2,ACVR1,ACVRL1,JAG1,ANGPT1,ANGPT2,ANXA2,APOD,AQP1,RHOB,PRDM1,BMP4,KLF5,CALD1,CAV1,CD34,CDH5,COL1A1,COL1A2,COL3A1,COL4A1,COL4A2,COL5A1,COL8A1,COL15A1,COMP,CSPG4,CCN2,ECM1,EDN1,EDNRA,EFNA1,EGR1,EGR2,EPHA2,ELK3,ENG,ENPEP,FAP,FOXC1,FLT1,FN1,GATA6,GJA4,GPC3,GLI3,GPR4,HAS2,NR4A1,HOXA7,HES1,ID1,CCN1,ITGA5,ITGAV,ITGB8,KCNJ8,KDR,LOX,LOXL1,LOXL2,MCAM,MEF2C,MFGE8,MMP14,MMP19,MYH9,MYLK,MYO1E,NGFR,NOTCH1,…	128/543
2_Member	GO Biological Processes	GO:0035239	tube morphogenesis	-73.2485	-69.6581	90,94,182,284,285,302,347,367,374,388,639,652,688,800,857,947,1281,1282,1284,1295,1306,1311,1464,1490,1893,1906,1909,1942,1956,1969,2004,2022,2028,2191,2296,2321,2335,2535,2627,2719,2735,2737,2828,3037,3164,3202,3204,3280,3371,3397,3491,3678,3685,3696,3791,4015,4017,4162,4208,4240,4323,4327,4627,4638,4643,4851,4856,5054,5159,5228,5311,5420,5587,5743,5787,6347,6376,6423,6444,6495,6608,6662,6663,70…	ACVR1,ACVRL1,JAG1,ANGPT1,ANGPT2,ANXA2,APOD,AR,AREG,RHOB,PRDM1,BMP4,KLF5,CALD1,CAV1,CD34,COL3A1,COL4A1,COL4A2,COL8A1,COL15A1,COMP,CSPG4,CCN2,ECM1,EDN1,EDNRA,EFNA1,EGFR,EPHA2,ELK3,ENG,ENPEP,FAP,FOXC1,FLT1,FN1,FZD2,GATA6,GPC3,GLI1,GLI3,GPR4,HAS2,NR4A1,HOXA5,HOXA7,HES1,TNC,ID1,CCN1,ITGA5,ITGAV,ITGB8,KDR,LOX,LOXL2,MCAM,MEF2C,MFGE8,MMP14,MMP19,MYH9,MYLK,MYO1E,NOTCH1,CCN3,SERPINE1,PDGFRB,PGF,PKD2,PODXL,…	129/679
2_Member	GO Biological Processes	GO:0048514	blood vessel morphogenesis	-72.1554	-68.6619	90,94,182,284,285,302,347,388,639,652,688,800,857,947,1281,1282,1284,1295,1306,1311,1464,1490,1893,1906,1909,1942,1969,2004,2022,2028,2191,2296,2321,2335,2828,3037,3164,3204,3280,3397,3491,3678,3685,3696,3791,4015,4017,4162,4240,4323,4327,4627,4638,4643,4851,4856,5054,5159,5228,5311,5587,5743,5787,6347,6376,6423,6444,6495,6608,7010,7026,7042,7045,7049,7057,7070,7075,7424,8322,8862,9037,10203,1041…	ACVR1,ACVRL1,JAG1,ANGPT1,ANGPT2,ANXA2,APOD,RHOB,PRDM1,BMP4,KLF5,CALD1,CAV1,CD34,COL3A1,COL4A1,COL4A2,COL8A1,COL15A1,COMP,CSPG4,CCN2,ECM1,EDN1,EDNRA,EFNA1,EPHA2,ELK3,ENG,ENPEP,FAP,FOXC1,FLT1,FN1,GPR4,HAS2,NR4A1,HOXA7,HES1,ID1,CCN1,ITGA5,ITGAV,ITGB8,KDR,LOX,LOXL2,MCAM,MFGE8,MMP14,MMP19,MYH9,MYLK,MYO1E,NOTCH1,CCN3,SERPINE1,PDGFRB,PGF,PKD2,PRKD1,PTGS2,PTPRB,CCL2,CX3CL1,SFRP2,SGCD,SIX1,SMO,TEK,NR2F2,T…	106/429
2_Member	GO Biological Processes	GO:0001525	angiogenesis	-56.2358	-52.8215	90,94,182,284,285,302,347,388,652,688,800,857,947,1282,1284,1295,1306,1464,1490,1893,1906,1909,1942,1969,2004,2022,2028,2191,2296,2321,2335,2828,3164,3204,3397,3491,3678,3685,3791,4017,4162,4240,4323,4327,4627,4851,4856,5054,5159,5228,5587,5743,5787,6347,6376,6423,7010,7045,7057,7070,7075,7424,8322,8862,9037,10203,10411,23129,23462,23554,25932,25960,27286,51129,51330,54538,57125,57381,64321,80781…	ACVR1,ACVRL1,JAG1,ANGPT1,ANGPT2,ANXA2,APOD,RHOB,BMP4,KLF5,CALD1,CAV1,CD34,COL4A1,COL4A2,COL8A1,COL15A1,CSPG4,CCN2,ECM1,EDN1,EDNRA,EFNA1,EPHA2,ELK3,ENG,ENPEP,FAP,FOXC1,FLT1,FN1,GPR4,NR4A1,HOXA7,ID1,CCN1,ITGA5,ITGAV,KDR,LOXL2,MCAM,MFGE8,MMP14,MMP19,MYH9,NOTCH1,CCN3,SERPINE1,PDGFRB,PGF,PRKD1,PTGS2,PTPRB,CCL2,CX3CL1,SFRP2,TEK,TGFBI,THBS1,THY1,TIE1,VEGFC,FZD4,APLN,SEMA5A,CALCRL,RAPGEF3,PLXND1,HEY1,TSP…	83/336
3_Summary	GO Biological Processes	GO:0030198	extracellular matrix organization	-52.1972	-48.8498	302,857,858,871,1277,1278,1281,1282,1284,1289,1290,1295,1299,1300,1301,1303,1306,1307,1311,1805,1842,2006,2022,2295,2296,2331,2824,3037,3491,3913,3915,4015,4016,4017,4060,4239,4320,4323,4327,4629,4643,4811,5806,6423,6662,7042,7045,7373,9507,9510,10491,10516,10631,11095,11096,11117,22795,23213,25903,30008,50509,55959,56999,57188,59277,60681,64094,80781,81621,83716,133584,169611,255743,388,389,800,…	ANXA2,CAV1,CAV2,SERPINH1,COL1A1,COL1A2,COL3A1,COL4A1,COL4A2,COL5A1,COL5A2,COL8A1,COL9A3,COL10A1,COL11A1,COL12A1,COL15A1,COL16A1,COMP,DPT,ECM2,ELN,ENG,FOXF2,FOXC1,FMOD,GPM6B,HAS2,CCN1,LAMB2,LAMC1,LOX,LOXL1,LOXL2,LUM,MFAP4,MMP11,MMP14,MMP19,MYH11,MYO1E,NID1,PTX3,SFRP2,SOX9,TGFB2,TGFBI,COL14A1,ADAMTS4,ADAMTS1,CRTAP,FBLN5,POSTN,ADAMTS8,ADAMTS5,EMILIN1,NID2,SULF1,OLFML2B,EFEMP2,COL5A3,SULF2,ADAMTS9,AD…	105/-
3_Member	GO Biological Processes	GO:0030198	extracellular matrix organization	-52.1972	-48.8498	302,857,858,871,1277,1278,1281,1282,1284,1289,1290,1295,1299,1300,1301,1303,1306,1307,1311,1805,1842,2006,2022,2295,2296,2331,2824,3037,3491,3913,3915,4015,4016,4017,4060,4239,4320,4323,4327,4629,4643,4811,5806,6423,6662,7042,7045,7373,9507,9510,10491,10516,10631,11095,11096,11117,22795,23213,25903,30008,50509,55959,56999,57188,59277,60681,64094,80781,81621,83716,133584,169611,255743	ANXA2,CAV1,CAV2,SERPINH1,COL1A1,COL1A2,COL3A1,COL4A1,COL4A2,COL5A1,COL5A2,COL8A1,COL9A3,COL10A1,COL11A1,COL12A1,COL15A1,COL16A1,COMP,DPT,ECM2,ELN,ENG,FOXF2,FOXC1,FMOD,GPM6B,HAS2,CCN1,LAMB2,LAMC1,LOX,LOXL1,LOXL2,LUM,MFAP4,MMP11,MMP14,MMP19,MYH11,MYO1E,NID1,PTX3,SFRP2,SOX9,TGFB2,TGFBI,COL14A1,ADAMTS4,ADAMTS1,CRTAP,FBLN5,POSTN,ADAMTS8,ADAMTS5,EMILIN1,NID2,SULF1,OLFML2B,EFEMP2,COL5A3,SULF2,ADAMTS9,AD…	73/272
3_Member	GO Biological Processes	GO:0043062	extracellular structure organization	-52.0722	-48.7829	302,857,858,871,1277,1278,1281,1282,1284,1289,1290,1295,1299,1300,1301,1303,1306,1307,1311,1805,1842,2006,2022,2295,2296,2331,2824,3037,3491,3913,3915,4015,4016,4017,4060,4239,4320,4323,4327,4629,4643,4811,5806,6423,6662,7042,7045,7373,9507,9510,10491,10516,10631,11095,11096,11117,22795,23213,25903,30008,50509,55959,56999,57188,59277,60681,64094,80781,81621,83716,133584,169611,255743	ANXA2,CAV1,CAV2,SERPINH1,COL1A1,COL1A2,COL3A1,COL4A1,COL4A2,COL5A1,COL5A2,COL8A1,COL9A3,COL10A1,COL11A1,COL12A1,COL15A1,COL16A1,COMP,DPT,ECM2,ELN,ENG,FOXF2,FOXC1,FMOD,GPM6B,HAS2,CCN1,LAMB2,LAMC1,LOX,LOXL1,LOXL2,LUM,MFAP4,MMP11,MMP14,MMP19,MYH11,MYO1E,NID1,PTX3,SFRP2,SOX9,TGFB2,TGFBI,COL14A1,ADAMTS4,ADAMTS1,CRTAP,FBLN5,POSTN,ADAMTS8,ADAMTS5,EMILIN1,NID2,SULF1,OLFML2B,EFEMP2,COL5A3,SULF2,ADAMTS9,AD…	73/273
3_Member	GO Biological Processes	GO:0045229	external encapsulating structure organization	-51.9478	-48.7096	302,857,858,871,1277,1278,1281,1282,1284,1289,1290,1295,1299,1300,1301,1303,1306,1307,1311,1805,1842,2006,2022,2295,2296,2331,2824,3037,3491,3913,3915,4015,4016,4017,4060,4239,4320,4323,4327,4629,4643,4811,5806,6423,6662,7042,7045,7373,9507,9510,10491,10516,10631,11095,11096,11117,22795,23213,25903,30008,50509,55959,56999,57188,59277,60681,64094,80781,81621,83716,133584,169611,255743	ANXA2,CAV1,CAV2,SERPINH1,COL1A1,COL1A2,COL3A1,COL4A1,COL4A2,COL5A1,COL5A2,COL8A1,COL9A3,COL10A1,COL11A1,COL12A1,COL15A1,COL16A1,COMP,DPT,ECM2,ELN,ENG,FOXF2,FOXC1,FMOD,GPM6B,HAS2,CCN1,LAMB2,LAMC1,LOX,LOXL1,LOXL2,LUM,MFAP4,MMP11,MMP14,MMP19,MYH11,MYO1E,NID1,PTX3,SFRP2,SOX9,TGFB2,TGFBI,COL14A1,ADAMTS4,ADAMTS1,CRTAP,FBLN5,POSTN,ADAMTS8,ADAMTS5,EMILIN1,NID2,SULF1,OLFML2B,EFEMP2,COL5A3,SULF2,ADAMTS9,AD…	73/274
3_Member	GO Biological Processes	GO:0030199	collagen fibril organization	-23.8178	-21.3329	302,871,1277,1278,1281,1289,1290,1301,1303,1311,1805,2296,2331,4015,4016,4017,4060,4320,6423,7042,7373,10491,50509,60681,80781	ANXA2,SERPINH1,COL1A1,COL1A2,COL3A1,COL5A1,COL5A2,COL11A1,COL12A1,COMP,DPT,FOXC1,FMOD,LOX,LOXL1,LOXL2,LUM,MMP11,SFRP2,TGFB2,COL14A1,CRTAP,COL5A3,FKBP10,COL18A1	25/59
3_Member	GO Biological Processes	GO:0097435	supramolecular fiber organization	-22.0304	-19.6441	302,388,389,800,871,1264,1266,1277,1278,1281,1289,1290,1301,1303,1311,1465,1805,1832,2006,2013,2059,2296,2318,2331,2934,3693,4015,4016,4017,4053,4060,4134,4239,4320,4629,4643,5159,5358,6423,7042,7130,7169,7373,7431,8076,8407,8522,9124,9645,10398,10491,10516,11117,11170,30008,50509,51474,55930,57381,60681,79778,80781,84952,115677	ANXA2,RHOB,RHOC,CALD1,SERPINH1,CNN1,CNN3,COL1A1,COL1A2,COL3A1,COL5A1,COL5A2,COL11A1,COL12A1,COMP,CSRP1,DPT,DSP,ELN,EMP2,EPS8,FOXC1,FLNC,FMOD,GSN,ITGB5,LOX,LOXL1,LOXL2,LTBP2,LUM,MAP4,MFAP4,MMP11,MYH11,MYO1E,PDGFRB,PLS3,SFRP2,TGFB2,TNFAIP6,TPM2,COL14A1,VIM,MFAP5,TAGLN2,GAS7,PDLIM1,MICAL2,MYL9,CRTAP,FBLN5,EMILIN1,FAM107A,EFEMP2,COL5A3,LIMA1,MYO5C,RHOJ,FKBP10,MICALL2,COL18A1,CGNL1,NOSTRIN	64/581
4_Summary	GO Biological Processes	GO:0030335	positive regulation of cell migration	-46.9311	-43.7387	59,90,183,284,306,358,388,389,652,857,977,1003,1277,1793,1839,1906,1956,1969,2149,2150,2152,2159,2252,2321,2335,3037,3082,3315,3479,3488,3491,3553,3554,3569,3673,3678,3685,3791,3912,4162,4323,4638,4851,5054,5155,5159,5175,5228,5354,5420,5587,5649,5743,5919,6237,6376,6387,6401,6591,6608,6615,6662,6678,7010,7042,7057,7060,7070,7130,7205,7424,7869,8013,8322,8613,8840,8877,9037,9076,9510,10253,10631,…	ACTA2,ACVR1,AGT,ANGPT1,ANXA3,AQP1,RHOB,RHOC,BMP4,CAV1,CD151,CDH5,COL1A1,DOCK1,HBEGF,EDN1,EGFR,EPHA2,F2R,F2RL1,F3,F10,FGF7,FLT1,FN1,HAS2,HGF,HSPB1,IGF1,IGFBP5,CCN1,IL1B,IL1R1,IL6,ITGA2,ITGA5,ITGAV,KDR,LAMB1,MCAM,MMP14,MYLK,NOTCH1,SERPINE1,PDGFB,PDGFRB,PECAM1,PGF,PLP1,PODXL,PRKD1,RELN,PTGS2,RARRES2,RRAS,CX3CL1,CXCL12,SELE,SNAI2,SMO,SNAI1,SOX9,SPARC,TEK,TGFB2,THBS1,THBS4,THY1,TNFAIP6,TRIP6,VEGFC,SEM…	96/-
4_Member	GO Biological Processes	GO:0030335	positive regulation of cell migration	-46.9311	-43.7387	59,90,183,284,306,358,388,389,652,857,977,1003,1277,1793,1839,1906,1956,1969,2149,2150,2152,2159,2252,2321,2335,3037,3082,3315,3479,3488,3491,3553,3554,3569,3673,3678,3685,3791,3912,4162,4323,4638,4851,5054,5155,5159,5175,5228,5354,5420,5587,5649,5743,5919,6237,6376,6387,6401,6591,6608,6615,6662,6678,7010,7042,7057,7060,7070,7130,7205,7424,7869,8013,8322,8613,8840,8877,9037,9076,9510,10253,10631,…	ACTA2,ACVR1,AGT,ANGPT1,ANXA3,AQP1,RHOB,RHOC,BMP4,CAV1,CD151,CDH5,COL1A1,DOCK1,HBEGF,EDN1,EGFR,EPHA2,F2R,F2RL1,F3,F10,FGF7,FLT1,FN1,HAS2,HGF,HSPB1,IGF1,IGFBP5,CCN1,IL1B,IL1R1,IL6,ITGA2,ITGA5,ITGAV,KDR,LAMB1,MCAM,MMP14,MYLK,NOTCH1,SERPINE1,PDGFB,PDGFRB,PECAM1,PGF,PLP1,PODXL,PRKD1,RELN,PTGS2,RARRES2,RRAS,CX3CL1,CXCL12,SELE,SNAI2,SMO,SNAI1,SOX9,SPARC,TEK,TGFB2,THBS1,THBS4,THY1,TNFAIP6,TRIP6,VEGFC,SEM…	94/575
4_Member	GO Biological Processes	GO:0040017	positive regulation of locomotion	-46.1939	-43.0784	59,90,183,284,306,358,388,389,652,857,977,1003,1277,1793,1839,1906,1956,1969,2149,2150,2152,2159,2252,2321,2335,3037,3082,3315,3479,3488,3491,3553,3554,3569,3673,3678,3685,3791,3912,4162,4323,4638,4851,5054,5155,5159,5175,5228,5354,5420,5587,5649,5743,5919,6237,6376,6387,6401,6591,6608,6615,6662,6678,7010,7042,7057,7060,7070,7130,7162,7205,7424,7869,8013,8322,8613,8840,8877,9037,9076,9510,10253,1…	ACTA2,ACVR1,AGT,ANGPT1,ANXA3,AQP1,RHOB,RHOC,BMP4,CAV1,CD151,CDH5,COL1A1,DOCK1,HBEGF,EDN1,EGFR,EPHA2,F2R,F2RL1,F3,F10,FGF7,FLT1,FN1,HAS2,HGF,HSPB1,IGF1,IGFBP5,CCN1,IL1B,IL1R1,IL6,ITGA2,ITGA5,ITGAV,KDR,LAMB1,MCAM,MMP14,MYLK,NOTCH1,SERPINE1,PDGFB,PDGFRB,PECAM1,PGF,PLP1,PODXL,PRKD1,RELN,PTGS2,RARRES2,RRAS,CX3CL1,CXCL12,SELE,SNAI2,SMO,SNAI1,SOX9,SPARC,TEK,TGFB2,THBS1,THBS4,THY1,TNFAIP6,TPBG,TRIP6,VEGF…	96/614
4_Member	GO Biological Processes	GO:2000147	positive regulation of cell motility	-46.1916	-43.0784	59,90,183,284,306,358,388,389,652,857,977,1003,1277,1793,1839,1906,1956,1969,2149,2150,2152,2159,2252,2321,2335,3037,3082,3315,3479,3488,3491,3553,3554,3569,3673,3678,3685,3791,3912,4162,4323,4638,4851,5054,5155,5159,5175,5228,5354,5420,5587,5649,5743,5919,6237,6376,6387,6401,6591,6608,6615,6662,6678,7010,7042,7057,7060,7070,7130,7205,7424,7869,8013,8322,8613,8840,8877,9037,9076,9510,10253,10631,…	ACTA2,ACVR1,AGT,ANGPT1,ANXA3,AQP1,RHOB,RHOC,BMP4,CAV1,CD151,CDH5,COL1A1,DOCK1,HBEGF,EDN1,EGFR,EPHA2,F2R,F2RL1,F3,F10,FGF7,FLT1,FN1,HAS2,HGF,HSPB1,IGF1,IGFBP5,CCN1,IL1B,IL1R1,IL6,ITGA2,ITGA5,ITGAV,KDR,LAMB1,MCAM,MMP14,MYLK,NOTCH1,SERPINE1,PDGFB,PDGFRB,PECAM1,PGF,PLP1,PODXL,PRKD1,RELN,PTGS2,RARRES2,RRAS,CX3CL1,CXCL12,SELE,SNAI2,SMO,SNAI1,SOX9,SPARC,TEK,TGFB2,THBS1,THBS4,THY1,TNFAIP6,TRIP6,VEGFC,SEM…	95/600
5_Summary	GO Biological Processes	GO:0007167	enzyme-linked receptor protein signaling pathway	-40.7875	-37.709	90,94,284,285,367,374,558,624,652,858,1003,1277,1278,1281,1282,1284,1311,1464,1490,1839,1942,1947,1956,1958,1969,2022,2042,2065,2202,2252,2296,2321,2331,2353,2662,2690,2888,3082,3280,3315,3397,3479,3488,3572,3624,3625,3693,3696,3791,4015,4052,4053,4643,4804,5155,5157,5159,5166,5228,5327,5468,5587,5919,6423,6662,7010,7042,7043,7049,7075,7122,7424,7431,8013,8412,8425,9068,10253,10468,23213,25805,51…	ACVR1,ACVRL1,ANGPT1,ANGPT2,AR,AREG,AXL,BDKRB2,BMP4,CAV2,CDH5,COL1A1,COL1A2,COL3A1,COL4A1,COL4A2,COMP,CSPG4,CCN2,HBEGF,EFNA1,EFNB1,EGFR,EGR1,EPHA2,ENG,EPHA3,ERBB3,EFEMP1,FGF7,FOXC1,FLT1,FMOD,FOS,GDF10,GHR,GRB14,HGF,HES1,HSPB1,ID1,IGF1,IGFBP5,IL6ST,INHBA,INHBB,ITGB5,ITGB8,KDR,LOX,LTBP1,LTBP2,MYO1E,NGFR,PDGFB,PDGFRL,PDGFRB,PDK4,PGF,PLAT,PPARG,PRKD1,RARRES2,SFRP2,SOX9,TEK,TGFB2,TGFB3,TGFBR3,TIE1,CLDN…	117/-
5_Member	GO Biological Processes	GO:0007167	enzyme-linked receptor protein signaling pathway	-40.7875	-37.709	90,94,284,285,367,374,558,624,652,858,1003,1277,1278,1281,1282,1284,1311,1464,1490,1839,1942,1947,1956,1958,1969,2022,2042,2065,2202,2252,2296,2321,2331,2353,2662,2690,2888,3082,3280,3315,3397,3479,3488,3572,3624,3625,3693,3696,3791,4015,4052,4053,4643,4804,5155,5157,5159,5166,5228,5327,5468,5587,5919,6423,6662,7010,7042,7043,7049,7075,7122,7424,7431,8013,8412,8425,9068,10253,10468,23213,25805,51…	ACVR1,ACVRL1,ANGPT1,ANGPT2,AR,AREG,AXL,BDKRB2,BMP4,CAV2,CDH5,COL1A1,COL1A2,COL3A1,COL4A1,COL4A2,COMP,CSPG4,CCN2,HBEGF,EFNA1,EFNB1,EGFR,EGR1,EPHA2,ENG,EPHA3,ERBB3,EFEMP1,FGF7,FOXC1,FLT1,FMOD,FOS,GDF10,GHR,GRB14,HGF,HES1,HSPB1,ID1,IGF1,IGFBP5,IL6ST,INHBA,INHBB,ITGB5,ITGB8,KDR,LOX,LTBP1,LTBP2,MYO1E,NGFR,PDGFB,PDGFRL,PDGFRB,PDK4,PGF,PLAT,PPARG,PRKD1,RARRES2,SFRP2,SOX9,TEK,TGFB2,TGFB3,TGFBR3,TIE1,CLDN…	90/616
5_Member	GO Biological Processes	GO:0007169	transmembrane receptor protein tyrosine kinase signaling pathway	-25.1745	-22.6155	284,285,367,374,558,624,858,1277,1282,1284,1464,1490,1839,1942,1947,1956,1969,2042,2065,2202,2252,2296,2321,2690,2888,3082,3315,3479,3488,3791,4015,4643,4804,5155,5157,5159,5166,5228,5327,5587,5919,6662,7010,7075,7424,8013,8412,9068,10253,23213,51196,51232,54541,55959,56034,80310,161198,399694	ANGPT1,ANGPT2,AR,AREG,AXL,BDKRB2,CAV2,COL1A1,COL4A1,COL4A2,CSPG4,CCN2,HBEGF,EFNA1,EFNB1,EGFR,EPHA2,EPHA3,ERBB3,EFEMP1,FGF7,FOXC1,FLT1,GHR,GRB14,HGF,HSPB1,IGF1,IGFBP5,KDR,LOX,MYO1E,NGFR,PDGFB,PDGFRL,PDGFRB,PDK4,PGF,PLAT,PRKD1,RARRES2,SOX9,TEK,TIE1,VEGFC,NR4A3,BCAR3,ANGPTL1,SPRY2,SULF1,PLCE1,CRIM1,DDIT4,SULF2,PDGFC,PDGFD,CLEC14A,SHC4	58/416
5_Member	KEGG Pathway	hsa04010	MAPK signaling pathway	-17.5514	-15.3743	284,285,374,1326,1843,1847,1848,1942,1956,1969,2065,2252,2318,2321,2353,3082,3164,3315,3479,3553,3554,3791,4208,4217,4616,4804,5155,5159,5228,6237,7010,7042,7043,7132,7424,9064,25780,51776,55970,56034,80310	ANGPT1,ANGPT2,AREG,MAP3K8,DUSP1,DUSP5,DUSP6,EFNA1,EGFR,EPHA2,ERBB3,FGF7,FLNC,FLT1,FOS,HGF,NR4A1,HSPB1,IGF1,IL1B,IL1R1,KDR,MEF2C,MAP3K5,GADD45B,NGFR,PDGFB,PDGFRB,PGF,RRAS,TEK,TGFB2,TGFB3,TNFRSF1A,VEGFC,MAP3K6,RASGRP3,MAP3K20,GNG12,PDGFC,PDGFD	41/301
5_Member	KEGG Pathway	hsa04015	Rap1 signaling pathway	-11.9497	-10.1246	284,285,1942,1956,1969,2149,2252,2321,3082,3397,3479,3791,4804,5155,5159,5228,5587,6237,7010,7057,7094,7424,10411,25780,51196,56034,80310,196883	ANGPT1,ANGPT2,EFNA1,EGFR,EPHA2,F2R,FGF7,FLT1,HGF,ID1,IGF1,KDR,NGFR,PDGFB,PDGFRB,PGF,PRKD1,RRAS,TEK,THBS1,TLN1,VEGFC,RAPGEF3,RASGRP3,PLCE1,PDGFC,PDGFD,ADCY4	28/210
5_Member	KEGG Pathway	hsa04014	Ras signaling pathway	-10.7092	-8.96082	284,285,1942,1956,1969,2114,2252,2321,2787,2791,3082,3479,3791,4804,5155,5159,5228,5320,5322,6237,7010,7424,25780,51196,55970,56034,80310,399694	ANGPT1,ANGPT2,EFNA1,EGFR,EPHA2,ETS2,FGF7,FLT1,GNG5,GNG11,HGF,IGF1,KDR,NGFR,PDGFB,PDGFRB,PGF,PLA2G2A,PLA2G5,RRAS,TEK,VEGFC,RASGRP3,PLCE1,GNG12,PDGFC,PDGFD,SHC4	28/236
6_Summary	Hallmark Gene Sets	M5890	HALLMARK TNFA SIGNALING VIA NFKB	-38.7614	-35.7151	182,374,388,467,687,1051,1052,1316,1326,1839,1843,1847,1906,1942,1958,1959,2114,2150,2152,2353,2354,2355,2669,2920,3164,3280,3371,3491,3553,3569,3572,3624,4616,5054,5743,5806,6347,7130,7262,7538,7832,8013,8613,8870,8877,9021,9314,9322,9592,10769,11080,22822,23645,23764	JAG1,AREG,RHOB,ATF3,KLF9,CEBPB,CEBPD,KLF6,MAP3K8,HBEGF,DUSP1,DUSP5,EDN1,EFNA1,EGR1,EGR2,ETS2,F2RL1,F3,FOS,FOSB,FOSL2,GEM,CXCL2,NR4A1,HES1,TNC,CCN1,IL1B,IL6,IL6ST,INHBA,GADD45B,SERPINE1,PTGS2,PTX3,CCL2,TNFAIP6,PHLDA2,ZFP36,BTG2,NR4A3,PLPP3,IER3,SPHK1,SOCS3,KLF4,TRIP10,IER2,PLK2,DNAJB4,PHLDA1,PPP1R15A,MAFF	54/-
6_Member	Hallmark Gene Sets	M5890	HALLMARK TNFA SIGNALING VIA NFKB	-38.7614	-35.7151	182,374,388,467,687,1051,1052,1316,1326,1839,1843,1847,1906,1942,1958,1959,2114,2150,2152,2353,2354,2355,2669,2920,3164,3280,3371,3491,3553,3569,3572,3624,4616,5054,5743,5806,6347,7130,7262,7538,7832,8013,8613,8870,8877,9021,9314,9322,9592,10769,11080,22822,23645,23764	JAG1,AREG,RHOB,ATF3,KLF9,CEBPB,CEBPD,KLF6,MAP3K8,HBEGF,DUSP1,DUSP5,EDN1,EFNA1,EGR1,EGR2,ETS2,F2RL1,F3,FOS,FOSB,FOSL2,GEM,CXCL2,NR4A1,HES1,TNC,CCN1,IL1B,IL6,IL6ST,INHBA,GADD45B,SERPINE1,PTGS2,PTX3,CCL2,TNFAIP6,PHLDA2,ZFP36,BTG2,NR4A3,PLPP3,IER3,SPHK1,SOCS3,KLF4,TRIP10,IER2,PLK2,DNAJB4,PHLDA1,PPP1R15A,MAFF	54/200
7_Summary	GO Biological Processes	GO:0048729	tissue morphogenesis	-38.4969	-35.4806	59,72,90,94,182,220,367,374,388,389,652,760,977,1281,1282,1289,1301,1832,1839,1906,1909,1956,1969,2022,2139,2252,2295,2296,2487,2535,2719,2737,3202,3280,3371,3400,3488,3491,3624,3673,3678,3691,3791,4208,4323,4478,4638,4804,4851,5311,5420,6423,6495,6591,6608,6615,6662,6663,6781,7041,7042,7049,7075,7424,8323,9021,9314,9645,10253,10413,10468,11096,23129,23462,23493,25932,26508,30008,30812,57493,6432…	ACTA2,ACTG2,ACVR1,ACVRL1,JAG1,ALDH1A3,AR,AREG,RHOB,RHOC,BMP4,CA2,CD151,COL3A1,COL4A1,COL5A1,COL11A1,DSP,HBEGF,EDN1,EDNRA,EGFR,EPHA2,ENG,EYA2,FGF7,FOXF2,FOXC1,FRZB,FZD2,GPC3,GLI3,HOXA5,HES1,TNC,ID4,IGFBP5,CCN1,INHBA,ITGA2,ITGA5,ITGB4,KDR,MEF2C,MMP14,MSN,MYLK,NGFR,NOTCH1,PKD2,PODXL,SFRP2,SIX1,SNAI2,SMO,SNAI1,SOX9,SOX10,STC1,TGFB1I1,TGFB2,TGFBR3,TIE1,VEGFC,FZD6,SOCS3,KLF4,MICAL2,SPRY2,YAP1,FST,ADAMT…	154/-
7_Member	GO Biological Processes	GO:0048729	tissue morphogenesis	-38.4969	-35.4806	59,72,90,94,182,220,367,374,388,389,652,760,977,1281,1282,1289,1301,1832,1839,1906,1909,1956,1969,2022,2139,2252,2295,2296,2487,2535,2719,2737,3202,3280,3371,3400,3488,3491,3624,3673,3678,3691,3791,4208,4323,4478,4638,4804,4851,5311,5420,6423,6495,6591,6608,6615,6662,6663,6781,7041,7042,7049,7075,7424,8323,9021,9314,9645,10253,10413,10468,11096,23129,23462,23493,25932,26508,30008,30812,57493,6432…	ACTA2,ACTG2,ACVR1,ACVRL1,JAG1,ALDH1A3,AR,AREG,RHOB,RHOC,BMP4,CA2,CD151,COL3A1,COL4A1,COL5A1,COL11A1,DSP,HBEGF,EDN1,EDNRA,EGFR,EPHA2,ENG,EYA2,FGF7,FOXF2,FOXC1,FRZB,FZD2,GPC3,GLI3,HOXA5,HES1,TNC,ID4,IGFBP5,CCN1,INHBA,ITGA2,ITGA5,ITGB4,KDR,MEF2C,MMP14,MSN,MYLK,NGFR,NOTCH1,PKD2,PODXL,SFRP2,SIX1,SNAI2,SMO,SNAI1,SOX9,SOX10,STC1,TGFB1I1,TGFB2,TGFBR3,TIE1,VEGFC,FZD6,SOCS3,KLF4,MICAL2,SPRY2,YAP1,FST,ADAMT…	84/567
7_Member	GO Biological Processes	GO:0048598	embryonic morphogenesis	-34.1572	-31.2304	90,220,652,1284,1291,1295,1301,1303,1843,1847,1906,1909,1942,1969,2022,2114,2139,2202,2295,2296,2321,2335,2487,2535,2627,2719,2735,2737,3201,3202,3204,3215,3218,3219,3280,3357,3491,3624,3673,3678,3679,3685,3691,3693,3912,4208,4323,4851,5311,5950,6423,6495,6608,6615,6662,7041,7042,7043,7424,8013,8076,8323,8613,8862,9021,9314,9645,10253,10413,26524,30812,51339,51776,64321,83595,115908,116039,121227…	ACVR1,ALDH1A3,BMP4,COL4A2,COL6A1,COL8A1,COL11A1,COL12A1,DUSP1,DUSP5,EDN1,EDNRA,EFNA1,EPHA2,ENG,ETS2,EYA2,EFEMP1,FOXF2,FOXC1,FLT1,FN1,FRZB,FZD2,GATA6,GPC3,GLI1,GLI3,HOXA4,HOXA5,HOXA7,HOXB5,HOXB8,HOXB9,HES1,HTR2B,CCN1,INHBA,ITGA2,ITGA5,ITGA7,ITGAV,ITGB4,ITGB5,LAMB1,MEF2C,MMP14,NOTCH1,PKD2,RBP4,SFRP2,SIX1,SMO,SNAI1,SOX9,TGFB1I1,TGFB2,TGFB3,VEGFC,NR4A3,MFAP5,FZD6,PLPP3,APLN,SOCS3,KLF4,MICAL2,SPRY2,YA…	80/584
7_Member	GO Biological Processes	GO:0002009	morphogenesis of an epithelium	-28.1468	-25.4315	90,94,182,220,367,374,388,389,652,760,977,1282,1289,1839,1906,1909,1956,1969,2022,2252,2295,2487,2535,2719,2737,3202,3280,3371,3400,3488,3491,3678,3791,4208,4323,4478,4804,4851,5311,5420,6423,6495,6608,6615,6662,6663,7041,7042,7075,7424,8323,9021,9314,9645,10253,10413,10468,23129,25932,30812,64321,90627,115908,255743	ACVR1,ACVRL1,JAG1,ALDH1A3,AR,AREG,RHOB,RHOC,BMP4,CA2,CD151,COL4A1,COL5A1,HBEGF,EDN1,EDNRA,EGFR,EPHA2,ENG,FGF7,FOXF2,FRZB,FZD2,GPC3,GLI3,HOXA5,HES1,TNC,ID4,IGFBP5,CCN1,ITGA5,KDR,MEF2C,MMP14,MSN,NGFR,NOTCH1,PKD2,PODXL,SFRP2,SIX1,SMO,SNAI1,SOX9,SOX10,TGFB1I1,TGFB2,TIE1,VEGFC,FZD6,SOCS3,KLF4,MICAL2,SPRY2,YAP1,FST,PLXND1,CLIC4,SOX8,SOX17,STARD13,CTHRC1,NPNT	64/452
7_Member	GO Biological Processes	GO:0048568	embryonic organ development	-27.4282	-24.7272	2,90,220,639,652,1051,1301,1906,1909,1942,1956,1969,2022,2202,2295,2296,2487,2535,2735,2737,3201,3202,3204,3215,3218,3219,3280,3399,3491,3791,4208,4323,4851,5125,5155,5311,5919,5950,6495,6608,6615,6662,7004,7026,7042,7043,8076,8323,9021,9645,10253,10413,10848,23462,23493,51294,64321,80781,115908,116039,121227,145258,348093	A2M,ACVR1,ALDH1A3,PRDM1,BMP4,CEBPB,COL11A1,EDN1,EDNRA,EFNA1,EGFR,EPHA2,ENG,EFEMP1,FOXF2,FOXC1,FRZB,FZD2,GLI1,GLI3,HOXA4,HOXA5,HOXA7,HOXB5,HOXB8,HOXB9,HES1,ID3,CCN1,KDR,MEF2C,MMP14,NOTCH1,PCSK5,PDGFB,PKD2,RARRES2,RBP4,SIX1,SMO,SNAI1,SOX9,TEAD4,NR2F2,TGFB2,TGFB3,MFAP5,FZD6,SOCS3,MICAL2,SPRY2,YAP1,PPP1R13L,HEY1,HEY2,PCDH12,SOX17,COL18A1,CTHRC1,OSR2,LRIG3,GSC,RBPMS2	63/450
7_Member	GO Biological Processes	GO:0043009	chordate embryonic development	-23.86	-21.3665	90,94,284,367,639,652,729,1051,1277,1281,1301,1906,1909,1956,1969,2296,2535,2627,2737,3201,3202,3204,3215,3218,3219,3280,3491,4071,4323,4627,4643,4851,5125,5155,5311,5950,5954,6423,6495,6608,6615,6662,6663,7004,7026,7042,7043,7075,7205,8323,9021,10413,23213,23462,23493,23764,26227,26524,30812,51294,51339,55959,57493,60681,64321,81031,115908,116039,145258,221395	ACVR1,ACVRL1,ANGPT1,AR,PRDM1,BMP4,C6,CEBPB,COL1A1,COL3A1,COL11A1,EDN1,EDNRA,EGFR,EPHA2,FOXC1,FZD2,GATA6,GLI3,HOXA4,HOXA5,HOXA7,HOXB5,HOXB8,HOXB9,HES1,CCN1,TM4SF1,MMP14,MYH9,MYO1E,NOTCH1,PCSK5,PDGFB,PKD2,RBP4,RCN1,SFRP2,SIX1,SMO,SNAI1,SOX9,SOX10,TEAD4,NR2F2,TGFB2,TGFB3,TIE1,TRIP6,FZD6,SOCS3,YAP1,SULF1,HEY1,HEY2,MAFF,PHGDH,LATS2,SOX8,PCDH12,DACT1,SULF2,HEG1,FKBP10,SOX17,SLC2A10,CTHRC1,OSR2,GSC,ADGR…	70/641
7_Member	GO Biological Processes	GO:0009792	embryo development ending in birth or egg hatching	-23.6941	-21.242	90,94,284,367,639,652,729,1051,1277,1281,1301,1906,1909,1956,1969,2013,2296,2535,2627,2737,3201,3202,3204,3215,3218,3219,3280,3491,4071,4323,4627,4643,4851,5125,5155,5311,5950,5954,6423,6495,6608,6615,6662,6663,7004,7026,7042,7043,7075,7205,8323,9021,10413,23213,23462,23493,23764,26227,26524,30812,51294,51339,55959,57493,60681,64321,81031,115908,116039,145258,221395	ACVR1,ACVRL1,ANGPT1,AR,PRDM1,BMP4,C6,CEBPB,COL1A1,COL3A1,COL11A1,EDN1,EDNRA,EGFR,EPHA2,EMP2,FOXC1,FZD2,GATA6,GLI3,HOXA4,HOXA5,HOXA7,HOXB5,HOXB8,HOXB9,HES1,CCN1,TM4SF1,MMP14,MYH9,MYO1E,NOTCH1,PCSK5,PDGFB,PKD2,RBP4,RCN1,SFRP2,SIX1,SMO,SNAI1,SOX9,SOX10,TEAD4,NR2F2,TGFB2,TGFB3,TIE1,TRIP6,FZD6,SOCS3,YAP1,SULF1,HEY1,HEY2,MAFF,PHGDH,LATS2,SOX8,PCDH12,DACT1,SULF2,HEG1,FKBP10,SOX17,SLC2A10,CTHRC1,OSR2,GSC…	71/663
7_Member	GO Biological Processes	GO:0048562	embryonic organ morphogenesis	-18.8064	-16.5731	90,220,652,1301,1906,1909,1942,1969,2022,2202,2295,2487,2535,2735,2737,3201,3202,3204,3215,3218,3219,3280,4208,4323,4851,5311,5950,6495,6608,6662,7043,8076,8323,9645,10253,10413,64321,115908,116039,121227,145258,348093	ACVR1,ALDH1A3,BMP4,COL11A1,EDN1,EDNRA,EFNA1,EPHA2,ENG,EFEMP1,FOXF2,FRZB,FZD2,GLI1,GLI3,HOXA4,HOXA5,HOXA7,HOXB5,HOXB8,HOXB9,HES1,MEF2C,MMP14,NOTCH1,PKD2,RBP4,SIX1,SMO,SOX9,TGFB3,MFAP5,FZD6,MICAL2,SPRY2,YAP1,SOX17,CTHRC1,OSR2,LRIG3,GSC,RBPMS2	42/293
7_Member	GO Biological Processes	GO:0001763	morphogenesis of a branching structure	-16.7745	-14.6389	90,367,374,639,652,1282,1906,1909,1969,2022,2252,2719,2737,3202,3371,3791,4323,4851,5311,6423,6495,6662,6663,7075,9021,10253,10413,23129,25932,30812,255743	ACVR1,AR,AREG,PRDM1,BMP4,COL4A1,EDN1,EDNRA,EPHA2,ENG,FGF7,GPC3,GLI3,HOXA5,TNC,KDR,MMP14,NOTCH1,PKD2,SFRP2,SIX1,SOX9,SOX10,TIE1,SOCS3,SPRY2,YAP1,PLXND1,CLIC4,SOX8,NPNT	31/174
7_Member	GO Biological Processes	GO:0061138	morphogenesis of a branching epithelium	-16.5857	-14.4577	90,367,374,652,1282,1906,1909,1969,2022,2252,2719,2737,3202,3371,3791,4323,4851,5311,6423,6495,6662,6663,7075,9021,10253,10413,23129,25932,30812,255743	ACVR1,AR,AREG,BMP4,COL4A1,EDN1,EDNRA,EPHA2,ENG,FGF7,GPC3,GLI3,HOXA5,TNC,KDR,MMP14,NOTCH1,PKD2,SFRP2,SIX1,SOX9,SOX10,TIE1,SOCS3,SPRY2,YAP1,PLXND1,CLIC4,SOX8,NPNT	30/164
7_Member	GO Biological Processes	GO:0060562	epithelial tube morphogenesis	-16.1534	-14.0438	90,94,367,374,388,652,1282,1906,1909,1969,2022,2535,2719,2737,3202,3280,3371,3791,4208,4323,4851,5311,5420,6423,6495,6608,6662,7042,7075,8323,9645,10253,10413,23129,25932,30812,64321,90627,115908,255743	ACVR1,ACVRL1,AR,AREG,RHOB,BMP4,COL4A1,EDN1,EDNRA,EPHA2,ENG,FZD2,GPC3,GLI3,HOXA5,HES1,TNC,KDR,MEF2C,MMP14,NOTCH1,PKD2,PODXL,SFRP2,SIX1,SMO,SOX9,TGFB2,TIE1,FZD6,MICAL2,SPRY2,YAP1,PLXND1,CLIC4,SOX8,SOX17,STARD13,CTHRC1,NPNT	40/313
7_Member	GO Biological Processes	GO:0048754	branching morphogenesis of an epithelial tube	-14.9449	-12.9078	90,367,374,652,1282,1906,1909,1969,2022,2719,2737,3202,3371,3791,4323,4851,5311,6423,6495,6662,7075,10253,10413,23129,25932,255743	ACVR1,AR,AREG,BMP4,COL4A1,EDN1,EDNRA,EPHA2,ENG,GPC3,GLI3,HOXA5,TNC,KDR,MMP14,NOTCH1,PKD2,SFRP2,SIX1,SOX9,TIE1,SPRY2,YAP1,PLXND1,CLIC4,NPNT	26/136
7_Member	GO Biological Processes	GO:0001701	in utero embryonic development	-13.7303	-11.7632	90,94,284,367,639,729,1051,1281,1906,1909,1956,2296,2627,2737,3280,3491,4071,4627,4643,4851,5155,5311,5954,6608,6615,6663,7004,7026,7043,7075,9021,10413,23462,23493,23764,26524,30812,51294,57493,60681,64321	ACVR1,ACVRL1,ANGPT1,AR,PRDM1,C6,CEBPB,COL3A1,EDN1,EDNRA,EGFR,FOXC1,GATA6,GLI3,HES1,CCN1,TM4SF1,MYH9,MYO1E,NOTCH1,PDGFB,PKD2,RCN1,SMO,SNAI1,SOX10,TEAD4,NR2F2,TGFB3,TIE1,SOCS3,YAP1,HEY1,HEY2,MAFF,LATS2,SOX8,PCDH12,HEG1,FKBP10,SOX17	41/386
7_Member	GO Biological Processes	GO:0007389	pattern specification process	-10.1695	-8.44393	90,94,652,1906,1947,1959,2022,2114,2296,2719,2735,2737,3201,3202,3204,3215,3218,3219,3280,4208,4851,5125,5311,5649,6423,6495,6608,6615,6781,7026,7832,9645,10468,23462,23493,26508,57801,64321,145258	ACVR1,ACVRL1,BMP4,EDN1,EFNB1,EGR2,ENG,ETS2,FOXC1,GPC3,GLI1,GLI3,HOXA4,HOXA5,HOXA7,HOXB5,HOXB8,HOXB9,HES1,MEF2C,NOTCH1,PCSK5,PKD2,RELN,SFRP2,SIX1,SMO,SNAI1,STC1,NR2F2,BTG2,MICAL2,FST,HEY1,HEY2,HEYL,HES4,SOX17,GSC	39/456
7_Member	GO Biological Processes	GO:0003002	regionalization	-9.19601	-7.52603	90,94,652,1906,1959,2022,2114,2296,2719,2735,2737,3201,3202,3204,3215,3218,3219,3280,4208,4851,5125,5311,5649,6423,6608,6615,7026,7832,9645,23462,23493,26508,57801,64321,145258	ACVR1,ACVRL1,BMP4,EDN1,EGR2,ENG,ETS2,FOXC1,GPC3,GLI1,GLI3,HOXA4,HOXA5,HOXA7,HOXB5,HOXB8,HOXB9,HES1,MEF2C,NOTCH1,PCSK5,PKD2,RELN,SFRP2,SMO,SNAI1,NR2F2,BTG2,MICAL2,HEY1,HEY2,HEYL,HES4,SOX17,GSC	35/409
7_Member	GO Biological Processes	GO:0009952	anterior/posterior pattern specification	-8.07959	-6.50206	652,2114,2296,2719,2737,3201,3202,3204,3215,3218,3219,3280,4851,5125,6423,6608,7026,7832,23462,23493,26508,57801,64321	BMP4,ETS2,FOXC1,GPC3,GLI3,HOXA4,HOXA5,HOXA7,HOXB5,HOXB8,HOXB9,HES1,NOTCH1,PCSK5,SFRP2,SMO,NR2F2,BTG2,HEY1,HEY2,HEYL,HES4,SOX17	23/214
8_Summary	GO Biological Processes	GO:0001501	skeletal system development	-34.7112	-31.7229	302,633,652,871,1009,1277,1278,1281,1290,1300,1301,1311,1462,1490,1893,1906,1909,1969,2022,2114,2134,2296,2355,2487,2662,2690,2697,2737,3037,3201,3202,3204,3215,3218,3219,3479,3491,3696,4208,4256,4323,4856,4969,5027,5125,5358,5549,5950,6423,6424,6495,6591,6615,6662,6781,7004,7010,7042,7043,7045,7076,8840,9507,10234,10468,23213,54360,55959,56034,80781,81031,116039,145258,338773,389125,59,947,1289,…	ANXA2,BGN,BMP4,SERPINH1,CDH11,COL1A1,COL1A2,COL3A1,COL5A2,COL10A1,COL11A1,COMP,VCAN,CCN2,ECM1,EDN1,EDNRA,EPHA2,ENG,ETS2,EXTL1,FOXC1,FOSL2,FRZB,GDF10,GHR,GJA1,GLI3,HAS2,HOXA4,HOXA5,HOXA7,HOXB5,HOXB8,HOXB9,IGF1,CCN1,ITGB8,MEF2C,MGP,MMP14,CCN3,OGN,P2RX7,PCSK5,PLS3,PRELP,RBP4,SFRP2,SFRP4,SIX1,SNAI2,SNAI1,SOX9,STC1,TEAD4,TEK,TGFB2,TGFB3,TGFBI,TIMP1,CCN4,ADAMTS4,LRRC17,FST,SULF1,CYTL1,SULF2,PDGFC,COL18…	87/-
8_Member	GO Biological Processes	GO:0001501	skeletal system development	-34.7112	-31.7229	302,633,652,871,1009,1277,1278,1281,1290,1300,1301,1311,1462,1490,1893,1906,1909,1969,2022,2114,2134,2296,2355,2487,2662,2690,2697,2737,3037,3201,3202,3204,3215,3218,3219,3479,3491,3696,4208,4256,4323,4856,4969,5027,5125,5358,5549,5950,6423,6424,6495,6591,6615,6662,6781,7004,7010,7042,7043,7045,7076,8840,9507,10234,10468,23213,54360,55959,56034,80781,81031,116039,145258,338773,389125	ANXA2,BGN,BMP4,SERPINH1,CDH11,COL1A1,COL1A2,COL3A1,COL5A2,COL10A1,COL11A1,COMP,VCAN,CCN2,ECM1,EDN1,EDNRA,EPHA2,ENG,ETS2,EXTL1,FOXC1,FOSL2,FRZB,GDF10,GHR,GJA1,GLI3,HAS2,HOXA4,HOXA5,HOXA7,HOXB5,HOXB8,HOXB9,IGF1,CCN1,ITGB8,MEF2C,MGP,MMP14,CCN3,OGN,P2RX7,PCSK5,PLS3,PRELP,RBP4,SFRP2,SFRP4,SIX1,SNAI2,SNAI1,SOX9,STC1,TEAD4,TEK,TGFB2,TGFB3,TGFBI,TIMP1,CCN4,ADAMTS4,LRRC17,FST,SULF1,CYTL1,SULF2,PDGFC,COL18…	75/500
8_Member	GO Biological Processes	GO:0061448	connective tissue development	-25.0561	-22.5169	59,633,652,871,947,1277,1281,1289,1301,1311,1490,1893,1906,1958,2355,2690,2737,2828,3202,3400,3491,3696,4015,4208,4256,4851,4856,4969,5155,5159,6423,6591,6615,6662,6781,7045,7076,23213,30812,54360,55959,116039,140606,389125	ACTA2,BGN,BMP4,SERPINH1,CD34,COL1A1,COL3A1,COL5A1,COL11A1,COMP,CCN2,ECM1,EDN1,EGR1,FOSL2,GHR,GLI3,GPR4,HOXA5,ID4,CCN1,ITGB8,LOX,MEF2C,MGP,NOTCH1,CCN3,OGN,PDGFB,PDGFRB,SFRP2,SNAI2,SNAI1,SOX9,STC1,TGFBI,TIMP1,SULF1,SOX8,CYTL1,SULF2,OSR2,SELENOM,MUSTN1	44/228
8_Member	GO Biological Processes	GO:0051216	cartilage development	-17.8779	-15.6854	633,652,871,1277,1281,1301,1311,1490,1893,1906,2355,2690,2737,3202,3491,3696,4208,4256,4856,4969,6423,6591,6615,6662,6781,7045,7076,23213,54360,55959,116039,389125	BGN,BMP4,SERPINH1,COL1A1,COL3A1,COL11A1,COMP,CCN2,ECM1,EDN1,FOSL2,GHR,GLI3,HOXA5,CCN1,ITGB8,MEF2C,MGP,CCN3,OGN,SFRP2,SNAI2,SNAI1,SOX9,STC1,TGFBI,TIMP1,SULF1,CYTL1,SULF2,OSR2,MUSTN1	32/172
8_Member	GO Biological Processes	GO:0002062	chondrocyte differentiation	-12.484	-10.618	652,871,1281,1301,1311,1490,1893,2355,2737,4208,4856,6423,6662,7045,23213,54360,55959,116039,389125	BMP4,SERPINH1,COL3A1,COL11A1,COMP,CCN2,ECM1,FOSL2,GLI3,MEF2C,CCN3,SFRP2,SOX9,TGFBI,SULF1,CYTL1,SULF2,OSR2,MUSTN1	19/84
8_Member	GO Biological Processes	GO:0002063	chondrocyte development	-6.58542	-5.12939	871,1301,1311,1893,6423,6662,23213,55959	SERPINH1,COL11A1,COMP,ECM1,SFRP2,SOX9,SULF1,SULF2	8/27
9_Summary	GO Biological Processes	GO:0070848	response to growth factor	-34.5614	-31.5994	59,90,94,285,306,652,857,858,1003,1277,1278,1281,1284,1311,1490,1848,1906,1956,1958,1969,2022,2252,2296,2321,2331,2353,2619,2627,2662,3037,3082,3164,3280,3315,3371,3397,3693,3696,3791,4053,4208,4495,4804,4851,5155,5159,5228,5468,5587,6347,6423,6591,6662,7042,7043,7049,7057,7122,7123,7424,7538,8425,8877,9076,9314,9592,10253,10468,10631,25805,25878,26508,30844,54541,80310,255743,3624,3625,4052,7431	ACTA2,ACVR1,ACVRL1,ANGPT2,ANXA3,BMP4,CAV1,CAV2,CDH5,COL1A1,COL1A2,COL3A1,COL4A2,COMP,CCN2,DUSP6,EDN1,EGFR,EGR1,EPHA2,ENG,FGF7,FOXC1,FLT1,FMOD,FOS,GAS1,GATA6,GDF10,HAS2,HGF,NR4A1,HES1,HSPB1,TNC,ID1,ITGB5,ITGB8,KDR,LTBP2,MEF2C,MT1G,NGFR,NOTCH1,PDGFB,PDGFRB,PGF,PPARG,PRKD1,CCL2,SFRP2,SNAI2,SOX9,TGFB2,TGFB3,TGFBR3,THBS1,CLDN5,CLEC3B,VEGFC,ZFP36,LTBP4,SPHK1,CLDN1,KLF4,IER2,SPRY2,FST,POSTN,BAMBI,MXRA5,…	80/-
9_Member	GO Biological Processes	GO:0070848	response to growth factor	-34.5614	-31.5994	59,90,94,285,306,652,857,858,1003,1277,1278,1281,1284,1311,1490,1848,1906,1956,1958,1969,2022,2252,2296,2321,2331,2353,2619,2627,2662,3037,3082,3164,3280,3315,3371,3397,3693,3696,3791,4053,4208,4495,4804,4851,5155,5159,5228,5468,5587,6347,6423,6591,6662,7042,7043,7049,7057,7122,7123,7424,7538,8425,8877,9076,9314,9592,10253,10468,10631,25805,25878,26508,30844,54541,80310,255743	ACTA2,ACVR1,ACVRL1,ANGPT2,ANXA3,BMP4,CAV1,CAV2,CDH5,COL1A1,COL1A2,COL3A1,COL4A2,COMP,CCN2,DUSP6,EDN1,EGFR,EGR1,EPHA2,ENG,FGF7,FOXC1,FLT1,FMOD,FOS,GAS1,GATA6,GDF10,HAS2,HGF,NR4A1,HES1,HSPB1,TNC,ID1,ITGB5,ITGB8,KDR,LTBP2,MEF2C,MT1G,NGFR,NOTCH1,PDGFB,PDGFRB,PGF,PPARG,PRKD1,CCL2,SFRP2,SNAI2,SOX9,TGFB2,TGFB3,TGFBR3,THBS1,CLDN5,CLEC3B,VEGFC,ZFP36,LTBP4,SPHK1,CLDN1,KLF4,IER2,SPRY2,FST,POSTN,BAMBI,MXRA5,…	76/517
9_Member	GO Biological Processes	GO:0071363	cellular response to growth factor stimulus	-31.2542	-28.4767	59,90,94,285,652,857,858,1003,1277,1278,1281,1284,1311,1490,1906,1956,1958,2022,2252,2296,2321,2331,2353,2619,2627,2662,3037,3082,3164,3280,3315,3397,3693,3696,3791,4053,4208,4495,4804,4851,5155,5159,5228,5468,5587,6347,6423,6591,6662,7042,7043,7049,7057,7122,7123,7424,7538,8425,8877,9076,9314,10253,10468,10631,25805,26508,30844,54541,80310,255743	ACTA2,ACVR1,ACVRL1,ANGPT2,BMP4,CAV1,CAV2,CDH5,COL1A1,COL1A2,COL3A1,COL4A2,COMP,CCN2,EDN1,EGFR,EGR1,ENG,FGF7,FOXC1,FLT1,FMOD,FOS,GAS1,GATA6,GDF10,HAS2,HGF,NR4A1,HES1,HSPB1,ID1,ITGB5,ITGB8,KDR,LTBP2,MEF2C,MT1G,NGFR,NOTCH1,PDGFB,PDGFRB,PGF,PPARG,PRKD1,CCL2,SFRP2,SNAI2,SOX9,TGFB2,TGFB3,TGFBR3,THBS1,CLDN5,CLEC3B,VEGFC,ZFP36,LTBP4,SPHK1,CLDN1,KLF4,SPRY2,FST,POSTN,BAMBI,HEYL,EHD4,DDIT4,PDGFD,NPNT	70/486
9_Member	GO Biological Processes	GO:0071559	response to transforming growth factor beta	-19.0961	-16.8431	59,90,94,857,858,1003,1277,1278,1281,1284,1906,2022,2331,2353,2662,3397,3693,3696,4053,4208,6662,7042,7043,7049,7122,7123,8425,9076,10631,25805,25878,80310,255743	ACTA2,ACVR1,ACVRL1,CAV1,CAV2,CDH5,COL1A1,COL1A2,COL3A1,COL4A2,EDN1,ENG,FMOD,FOS,GDF10,ID1,ITGB5,ITGB8,LTBP2,MEF2C,SOX9,TGFB2,TGFB3,TGFBR3,CLDN5,CLEC3B,LTBP4,CLDN1,POSTN,BAMBI,MXRA5,PDGFD,NPNT	33/169
9_Member	GO Biological Processes	GO:0071560	cellular response to transforming growth factor beta stimulus	-18.6095	-16.3856	59,90,94,857,858,1003,1277,1278,1281,1284,1906,2022,2331,2353,2662,3397,3693,3696,4053,4208,6662,7042,7043,7049,7122,7123,8425,9076,10631,25805,80310,255743	ACTA2,ACVR1,ACVRL1,CAV1,CAV2,CDH5,COL1A1,COL1A2,COL3A1,COL4A2,EDN1,ENG,FMOD,FOS,GDF10,ID1,ITGB5,ITGB8,LTBP2,MEF2C,SOX9,TGFB2,TGFB3,TGFBR3,CLDN5,CLEC3B,LTBP4,CLDN1,POSTN,BAMBI,PDGFD,NPNT	32/163
9_Member	GO Biological Processes	GO:0007178	transmembrane receptor protein serine/threonine kinase signaling pathway	-16.141	-14.035	90,94,652,858,1003,1278,1281,1311,1958,2022,2331,2353,2662,3280,3397,3624,3625,3693,3696,4052,4053,5468,6423,7042,7043,7049,7122,7431,8425,10468,25805,255743	ACVR1,ACVRL1,BMP4,CAV2,CDH5,COL1A2,COL3A1,COMP,EGR1,ENG,FMOD,FOS,GDF10,HES1,ID1,INHBA,INHBB,ITGB5,ITGB8,LTBP1,LTBP2,PPARG,SFRP2,TGFB2,TGFB3,TGFBR3,CLDN5,VIM,LTBP4,FST,BAMBI,NPNT	32/196
9_Member	GO Biological Processes	GO:0007179	transforming growth factor beta receptor signaling pathway	-12.8644	-10.9667	90,94,858,1003,1278,1281,2022,2331,2353,2662,3397,3693,3696,4053,7042,7043,7049,7122,8425,25805,255743	ACVR1,ACVRL1,CAV2,CDH5,COL1A2,COL3A1,ENG,FMOD,FOS,GDF10,ID1,ITGB5,ITGB8,LTBP2,TGFB2,TGFB3,TGFBR3,CLDN5,LTBP4,BAMBI,NPNT	21/102
10_Summary	GO Biological Processes	GO:0007507	heart development	-34.1441	-31.2304	90,94,182,639,652,1009,1281,1289,1301,1832,1906,1909,1942,2006,2013,2022,2065,2274,2296,2335,2535,2627,2697,2719,2737,3037,3280,3357,3399,3491,3624,3764,3791,4000,4015,4208,4629,4851,5125,5155,5159,5311,5350,5950,6423,6444,6495,6591,6608,6615,6662,7010,7042,7049,7075,7122,7132,8572,8862,9124,9510,9645,10203,10413,10848,11096,11117,23129,23462,23493,26508,27129,27295,50507,51196,56999,57211,57493,…	ACVR1,ACVRL1,JAG1,PRDM1,BMP4,CDH11,COL3A1,COL5A1,COL11A1,DSP,EDN1,EDNRA,EFNA1,ELN,EMP2,ENG,ERBB3,FHL2,FOXC1,FN1,FZD2,GATA6,GJA1,GPC3,GLI3,HAS2,HES1,HTR2B,ID3,CCN1,INHBA,KCNJ8,KDR,LMNA,LOX,MEF2C,MYH11,NOTCH1,PCSK5,PDGFB,PDGFRB,PKD2,PLN,RBP4,SFRP2,SGCD,SIX1,SNAI2,SMO,SNAI1,SOX9,TEK,TGFB2,TGFBR3,TIE1,CLDN5,TNFRSF1A,PDLIM4,APLN,PDLIM1,ADAMTS1,MICAL2,CALCRL,YAP1,PPP1R13L,ADAMTS5,EMILIN1,PLXND1,HEY1,HE…	108/-
10_Member	GO Biological Processes	GO:0007507	heart development	-34.1441	-31.2304	90,94,182,639,652,1009,1281,1289,1301,1832,1906,1909,1942,2006,2013,2022,2065,2274,2296,2335,2535,2627,2697,2719,2737,3037,3280,3357,3399,3491,3624,3764,3791,4000,4015,4208,4629,4851,5125,5155,5159,5311,5350,5950,6423,6444,6495,6591,6608,6615,6662,7010,7042,7049,7075,7122,7132,8572,8862,9124,9510,9645,10203,10413,10848,11096,11117,23129,23462,23493,26508,27129,27295,50507,51196,56999,57211,57493,…	ACVR1,ACVRL1,JAG1,PRDM1,BMP4,CDH11,COL3A1,COL5A1,COL11A1,DSP,EDN1,EDNRA,EFNA1,ELN,EMP2,ENG,ERBB3,FHL2,FOXC1,FN1,FZD2,GATA6,GJA1,GPC3,GLI3,HAS2,HES1,HTR2B,ID3,CCN1,INHBA,KCNJ8,KDR,LMNA,LOX,MEF2C,MYH11,NOTCH1,PCSK5,PDGFB,PDGFRB,PKD2,PLN,RBP4,SFRP2,SGCD,SIX1,SNAI2,SMO,SNAI1,SOX9,TEK,TGFB2,TGFBR3,TIE1,CLDN5,TNFRSF1A,PDLIM4,APLN,PDLIM1,ADAMTS1,MICAL2,CALCRL,YAP1,PPP1R13L,ADAMTS5,EMILIN1,PLXND1,HEY1,HE…	79/569
10_Member	GO Biological Processes	GO:0003007	heart morphogenesis	-26.3895	-23.7411	90,94,182,652,1289,1301,1832,1906,1909,1942,2006,2013,2022,2274,2296,2535,2627,3037,3280,3357,3491,3764,4208,4851,5311,5950,6423,6495,6591,6608,6615,6662,7010,7042,7049,7122,9510,9645,10413,10848,11096,23129,23462,23493,26508,57211,57493,64321	ACVR1,ACVRL1,JAG1,BMP4,COL5A1,COL11A1,DSP,EDN1,EDNRA,EFNA1,ELN,EMP2,ENG,FHL2,FOXC1,FZD2,GATA6,HAS2,HES1,HTR2B,CCN1,KCNJ8,MEF2C,NOTCH1,PKD2,RBP4,SFRP2,SIX1,SNAI2,SMO,SNAI1,SOX9,TEK,TGFB2,TGFBR3,CLDN5,ADAMTS1,MICAL2,YAP1,PPP1R13L,ADAMTS5,PLXND1,HEY1,HEY2,HEYL,ADGRG6,HEG1,SOX17	48/260
10_Member	GO Biological Processes	GO:0060537	muscle tissue development	-24.4559	-21.9537	90,467,652,688,857,858,1281,1301,1465,1832,1909,1958,1959,2006,2022,2139,2274,2296,2353,2355,2627,2697,3164,3764,4000,4208,4629,4638,4851,5159,5311,5350,5950,6444,6495,6608,6662,7026,7042,7049,7832,10362,10848,23462,23493,23764,26508,30008,30812,50507,56999,57493	ACVR1,ATF3,BMP4,KLF5,CAV1,CAV2,COL3A1,COL11A1,CSRP1,DSP,EDNRA,EGR1,EGR2,ELN,ENG,EYA2,FHL2,FOXC1,FOS,FOSL2,GATA6,GJA1,NR4A1,KCNJ8,LMNA,MEF2C,MYH11,MYLK,NOTCH1,PDGFRB,PKD2,PLN,RBP4,SGCD,SIX1,SMO,SOX9,NR2F2,TGFB2,TGFBR3,BTG2,HMG20B,PPP1R13L,HEY1,HEY2,MAFF,HEYL,EFEMP2,SOX8,NOX4,ADAMTS9,HEG1	52/341
10_Member	GO Biological Processes	GO:0042692	muscle cell differentiation	-15.359	-13.2969	90,652,688,858,1311,1465,1793,1909,1910,2022,2274,2318,2627,3280,3479,3488,3764,4000,4015,4208,4627,4629,4851,5159,6444,6495,6608,6662,8038,10398,11096,23462,23493,30008,50507,58494,255743	ACVR1,BMP4,KLF5,CAV2,COMP,CSRP1,DOCK1,EDNRA,EDNRB,ENG,FHL2,FLNC,GATA6,HES1,IGF1,IGFBP5,KCNJ8,LMNA,LOX,MEF2C,MYH9,MYH11,NOTCH1,PDGFRB,SGCD,SIX1,SMO,SOX9,ADAM12,MYL9,ADAMTS5,HEY1,HEY2,EFEMP2,NOX4,JAM2,NPNT	37/282
10_Member	GO Biological Processes	GO:0014706	striated muscle tissue development	-12.5914	-10.7107	90,652,1301,1832,1909,2022,2139,2274,2296,2627,2697,3764,4000,4208,4629,4851,5159,5350,5950,6444,7042,7049,10848,23462,23493,50507,56999,57493	ACVR1,BMP4,COL11A1,DSP,EDNRA,ENG,EYA2,FHL2,FOXC1,GATA6,GJA1,KCNJ8,LMNA,MEF2C,MYH11,NOTCH1,PDGFRB,PLN,RBP4,SGCD,TGFB2,TGFBR3,PPP1R13L,HEY1,HEY2,NOX4,ADAMTS9,HEG1	28/198
10_Member	GO Biological Processes	GO:0048738	cardiac muscle tissue development	-12.1057	-10.2635	90,652,1301,1832,1909,2022,2274,2296,2627,2697,3764,4000,4208,4629,4851,5159,5350,5950,6444,7042,7049,10848,23462,23493,50507,56999,57493	ACVR1,BMP4,COL11A1,DSP,EDNRA,ENG,FHL2,FOXC1,GATA6,GJA1,KCNJ8,LMNA,MEF2C,MYH11,NOTCH1,PDGFRB,PLN,RBP4,SGCD,TGFB2,TGFBR3,PPP1R13L,HEY1,HEY2,NOX4,ADAMTS9,HEG1	27/192
10_Member	GO Biological Processes	GO:0035051	cardiocyte differentiation	-11.0625	-9.27659	90,182,652,1906,1909,2274,2627,3280,3624,3764,4000,4208,4629,4851,5159,6444,7042,7049,23493,50507,64321	ACVR1,JAG1,BMP4,EDN1,EDNRA,FHL2,GATA6,HES1,INHBA,KCNJ8,LMNA,MEF2C,MYH11,NOTCH1,PDGFRB,SGCD,TGFB2,TGFBR3,HEY2,NOX4,SOX17	21/125
10_Member	GO Biological Processes	GO:0051146	striated muscle cell differentiation	-10.0864	-8.3711	90,652,688,858,1465,1793,2274,2318,2627,3479,3488,3764,4000,4208,4627,4629,5159,6444,6495,6608,8038,10398,11096,23493,50507,58494	ACVR1,BMP4,KLF5,CAV2,CSRP1,DOCK1,FHL2,FLNC,GATA6,IGF1,IGFBP5,KCNJ8,LMNA,MEF2C,MYH9,MYH11,PDGFRB,SGCD,SIX1,SMO,ADAM12,MYL9,ADAMTS5,HEY2,NOX4,JAM2	26/217
10_Member	GO Biological Processes	GO:0055001	muscle cell development	-7.90705	-6.34199	858,1311,1465,1909,2022,2274,2318,3280,3479,4000,4015,4629,4851,5159,6444,6495,6608,10398,23493,30008	CAV2,COMP,CSRP1,EDNRA,ENG,FHL2,FLNC,HES1,IGF1,LMNA,LOX,MYH11,NOTCH1,PDGFRB,SGCD,SIX1,SMO,MYL9,HEY2,EFEMP2	20/167
10_Member	GO Biological Processes	GO:0055007	cardiac muscle cell differentiation	-5.23728	-3.90339	90,652,2274,2627,3764,4000,4208,4629,5159,6444,23493,50507	ACVR1,BMP4,FHL2,GATA6,KCNJ8,LMNA,MEF2C,MYH11,PDGFRB,SGCD,HEY2,NOX4	12/95
11_Summary	KEGG Pathway	hsa04510	Focal adhesion	-33.7956	-30.9042	857,858,1277,1278,1282,1284,1291,1293,1299,1311,1793,1956,2012,2013,2318,2321,2335,3082,3371,3479,3673,3678,3679,3685,3691,3693,3696,3791,3908,3910,3912,3913,3915,4638,5155,5159,5228,5649,7057,7058,7060,7094,7424,7450,10319,10398,22801,56034,80310,399694,284,285,374,1942,1969,2065,2149,2252,2690,2787,2791,3164,3569,4804,7010,9180,54541,55970,255743,182,2535,3280,4851,5743,7132,8322,8323,8324,1121…	CAV1,CAV2,COL1A1,COL1A2,COL4A1,COL4A2,COL6A1,COL6A3,COL9A3,COMP,DOCK1,EGFR,EMP1,EMP2,FLNC,FLT1,FN1,HGF,TNC,IGF1,ITGA2,ITGA5,ITGA7,ITGAV,ITGB4,ITGB5,ITGB8,KDR,LAMA2,LAMA4,LAMB1,LAMB2,LAMC1,MYLK,PDGFB,PDGFRB,PGF,RELN,THBS1,THBS2,THBS4,TLN1,VEGFC,VWF,LAMC3,MYL9,ITGA11,PDGFC,PDGFD,SHC4,ANGPT1,ANGPT2,AREG,EFNA1,EPHA2,ERBB3,F2R,FGF7,GHR,GNG5,GNG11,NR4A1,IL6,NGFR,TEK,OSMR,DDIT4,GNG12,NPNT,JAG1,FZD2,HES1…	105/-
11_Member	KEGG Pathway	hsa04510	Focal adhesion	-33.7956	-30.9042	857,858,1277,1278,1282,1284,1291,1293,1299,1311,1793,1956,2012,2013,2318,2321,2335,3082,3371,3479,3673,3678,3679,3685,3691,3693,3696,3791,3908,3910,3912,3913,3915,4638,5155,5159,5228,5649,7057,7058,7060,7094,7424,7450,10319,10398,22801,56034,80310,399694	CAV1,CAV2,COL1A1,COL1A2,COL4A1,COL4A2,COL6A1,COL6A3,COL9A3,COMP,DOCK1,EGFR,EMP1,EMP2,FLNC,FLT1,FN1,HGF,TNC,IGF1,ITGA2,ITGA5,ITGA7,ITGAV,ITGB4,ITGB5,ITGB8,KDR,LAMA2,LAMA4,LAMB1,LAMB2,LAMC1,MYLK,PDGFB,PDGFRB,PGF,RELN,THBS1,THBS2,THBS4,TLN1,VEGFC,VWF,LAMC3,MYL9,ITGA11,PDGFC,PDGFD,SHC4	50/203
11_Member	KEGG Pathway	hsa04151	PI3K-Akt signaling pathway	-28.601	-25.8709	284,285,374,1277,1278,1282,1284,1291,1293,1299,1311,1942,1956,1969,2065,2149,2252,2321,2335,2690,2787,2791,3082,3164,3371,3479,3569,3673,3678,3679,3685,3691,3693,3696,3791,3908,3910,3912,3913,3915,4804,5155,5159,5228,5649,7010,7057,7058,7060,7424,7450,9180,10319,22801,54541,55970,56034,80310	ANGPT1,ANGPT2,AREG,COL1A1,COL1A2,COL4A1,COL4A2,COL6A1,COL6A3,COL9A3,COMP,EFNA1,EGFR,EPHA2,ERBB3,F2R,FGF7,FLT1,FN1,GHR,GNG5,GNG11,HGF,NR4A1,TNC,IGF1,IL6,ITGA2,ITGA5,ITGA7,ITGAV,ITGB4,ITGB5,ITGB8,KDR,LAMA2,LAMA4,LAMB1,LAMB2,LAMC1,NGFR,PDGFB,PDGFRB,PGF,RELN,TEK,THBS1,THBS2,THBS4,VEGFC,VWF,OSMR,LAMC3,ITGA11,DDIT4,GNG12,PDGFC,PDGFD	58/359
11_Member	KEGG Pathway	hsa04512	ECM-receptor interaction	-24.9398	-22.4101	1277,1278,1282,1284,1291,1293,1299,1311,2335,3371,3673,3678,3679,3685,3691,3693,3696,3908,3910,3912,3913,3915,5649,7057,7058,7060,7450,10319,22801,255743	COL1A1,COL1A2,COL4A1,COL4A2,COL6A1,COL6A3,COL9A3,COMP,FN1,TNC,ITGA2,ITGA5,ITGA7,ITGAV,ITGB4,ITGB5,ITGB8,LAMA2,LAMA4,LAMB1,LAMB2,LAMC1,RELN,THBS1,THBS2,THBS4,VWF,LAMC3,ITGA11,NPNT	30/89
11_Member	KEGG Pathway	hsa05165	Human papillomavirus infection	-19.9887	-17.6827	182,1277,1278,1282,1284,1291,1293,1299,1311,1956,2335,2535,3280,3371,3673,3678,3679,3685,3691,3693,3696,3908,3910,3912,3913,3915,4851,5159,5649,5743,7057,7058,7060,7132,7450,8322,8323,8324,10319,11211,22801,23462,23493,26508,57801,83439	JAG1,COL1A1,COL1A2,COL4A1,COL4A2,COL6A1,COL6A3,COL9A3,COMP,EGFR,FN1,FZD2,HES1,TNC,ITGA2,ITGA5,ITGA7,ITGAV,ITGB4,ITGB5,ITGB8,LAMA2,LAMA4,LAMB1,LAMB2,LAMC1,NOTCH1,PDGFRB,RELN,PTGS2,THBS1,THBS2,THBS4,TNFRSF1A,VWF,FZD4,FZD6,FZD7,LAMC3,FZD10,ITGA11,HEY1,HEY2,HEYL,HES4,TCF7L1	46/331
11_Member	KEGG Pathway	hsa05200	Pathways in cancer	-19.8119	-17.5171	182,183,367,624,652,1282,1284,1906,1909,1910,1956,2149,2252,2335,2353,2535,2735,2737,2787,2791,2949,3082,3280,3479,3569,3572,3673,3685,3908,3910,3912,3913,3915,4257,4616,4851,5155,5159,5228,5468,5743,6387,6608,7042,7043,7424,8322,8323,8324,10319,11211,23462,23493,25780,26508,55970,83439,196883	JAG1,AGT,AR,BDKRB2,BMP4,COL4A1,COL4A2,EDN1,EDNRA,EDNRB,EGFR,F2R,FGF7,FN1,FOS,FZD2,GLI1,GLI3,GNG5,GNG11,GSTM5,HGF,HES1,IGF1,IL6,IL6ST,ITGA2,ITGAV,LAMA2,LAMA4,LAMB1,LAMB2,LAMC1,MGST1,GADD45B,NOTCH1,PDGFB,PDGFRB,PGF,PPARG,PTGS2,CXCL12,SMO,TGFB2,TGFB3,VEGFC,FZD4,FZD6,FZD7,LAMC3,FZD10,HEY1,HEY2,RASGRP3,HEYL,GNG12,TCF7L1,ADCY4	58/531
12_Summary	GO Biological Processes	GO:1901342	regulation of vasculature development	-33.5765	-30.7063	94,285,306,358,388,947,1003,1284,1634,1893,1942,1969,2013,2022,2152,2296,2321,2627,2828,3202,3315,3553,3569,3678,3696,3791,5054,5228,5468,5587,5740,6237,6423,6678,7010,7042,7057,7058,7060,7075,7122,7424,8038,8877,9037,9314,9510,10218,10253,10411,10769,11117,23129,23166,23213,23328,23554,25960,51129,56999,57381,64094,126393	ACVRL1,ANGPT2,ANXA3,AQP1,RHOB,CD34,CDH5,COL4A2,DCN,ECM1,EFNA1,EPHA2,EMP2,ENG,F3,FOXC1,FLT1,GATA6,GPR4,HOXA5,HSPB1,IL1B,IL6,ITGA5,ITGB8,KDR,SERPINE1,PGF,PPARG,PRKD1,PTGIS,RRAS,SFRP2,SPARC,TEK,TGFB2,THBS1,THBS2,THBS4,TIE1,CLDN5,VEGFC,ADAM12,SPHK1,SEMA5A,KLF4,ADAMTS1,ANGPTL7,SPRY2,RAPGEF3,PLK2,EMILIN1,PLXND1,STAB1,SULF1,SASH1,TSPAN12,ADGRA2,ANGPTL4,ADAMTS9,RHOJ,SMOC2,HSPB6	63/-
12_Member	GO Biological Processes	GO:1901342	regulation of vasculature development	-33.5765	-30.7063	94,285,306,358,388,947,1003,1284,1634,1893,1942,1969,2013,2022,2152,2296,2321,2627,2828,3202,3315,3553,3569,3678,3696,3791,5054,5228,5468,5587,5740,6237,6423,6678,7010,7042,7057,7058,7060,7075,7122,7424,8038,8877,9037,9314,9510,10218,10253,10411,10769,11117,23129,23166,23213,23328,23554,25960,51129,56999,57381,64094,126393	ACVRL1,ANGPT2,ANXA3,AQP1,RHOB,CD34,CDH5,COL4A2,DCN,ECM1,EFNA1,EPHA2,EMP2,ENG,F3,FOXC1,FLT1,GATA6,GPR4,HOXA5,HSPB1,IL1B,IL6,ITGA5,ITGB8,KDR,SERPINE1,PGF,PPARG,PRKD1,PTGIS,RRAS,SFRP2,SPARC,TEK,TGFB2,THBS1,THBS2,THBS4,TIE1,CLDN5,VEGFC,ADAM12,SPHK1,SEMA5A,KLF4,ADAMTS1,ANGPTL7,SPRY2,RAPGEF3,PLK2,EMILIN1,PLXND1,STAB1,SULF1,SASH1,TSPAN12,ADGRA2,ANGPTL4,ADAMTS9,RHOJ,SMOC2,HSPB6	63/354
12_Member	GO Biological Processes	GO:0045765	regulation of angiogenesis	-32.999	-30.1683	94,285,306,358,388,947,1003,1284,1634,1893,1942,1969,2013,2022,2152,2296,2321,2627,2828,3202,3315,3553,3569,3678,3696,3791,5054,5228,5468,5587,5740,6237,6423,6678,7010,7042,7057,7058,7060,7075,7122,7424,8038,8877,9037,9314,9510,10253,10411,10769,11117,23129,23166,23213,23328,23554,25960,51129,56999,57381,64094,126393	ACVRL1,ANGPT2,ANXA3,AQP1,RHOB,CD34,CDH5,COL4A2,DCN,ECM1,EFNA1,EPHA2,EMP2,ENG,F3,FOXC1,FLT1,GATA6,GPR4,HOXA5,HSPB1,IL1B,IL6,ITGA5,ITGB8,KDR,SERPINE1,PGF,PPARG,PRKD1,PTGIS,RRAS,SFRP2,SPARC,TEK,TGFB2,THBS1,THBS2,THBS4,TIE1,CLDN5,VEGFC,ADAM12,SPHK1,SEMA5A,KLF4,ADAMTS1,SPRY2,RAPGEF3,PLK2,EMILIN1,PLXND1,STAB1,SULF1,SASH1,TSPAN12,ADGRA2,ANGPTL4,ADAMTS9,RHOJ,SMOC2,HSPB6	62/349
12_Member	GO Biological Processes	GO:0045766	positive regulation of angiogenesis	-22.73	-20.3157	94,285,306,358,388,947,1003,1893,2013,2022,2152,2321,2627,3315,3553,3678,3696,3791,5054,5228,5587,5740,6237,6423,7010,7057,7075,7424,8038,8877,9037,9314,10411,11117,23328,51129,64094,126393	ACVRL1,ANGPT2,ANXA3,AQP1,RHOB,CD34,CDH5,ECM1,EMP2,ENG,F3,FLT1,GATA6,HSPB1,IL1B,ITGA5,ITGB8,KDR,SERPINE1,PGF,PRKD1,PTGIS,RRAS,SFRP2,TEK,THBS1,TIE1,VEGFC,ADAM12,SPHK1,SEMA5A,KLF4,RAPGEF3,EMILIN1,SASH1,ANGPTL4,SMOC2,HSPB6	38/185
12_Member	GO Biological Processes	GO:1904018	positive regulation of vasculature development	-22.73	-20.3157	94,285,306,358,388,947,1003,1893,2013,2022,2152,2321,2627,3315,3553,3678,3696,3791,5054,5228,5587,5740,6237,6423,7010,7057,7075,7424,8038,8877,9037,9314,10411,11117,23328,51129,64094,126393	ACVRL1,ANGPT2,ANXA3,AQP1,RHOB,CD34,CDH5,ECM1,EMP2,ENG,F3,FLT1,GATA6,HSPB1,IL1B,ITGA5,ITGB8,KDR,SERPINE1,PGF,PRKD1,PTGIS,RRAS,SFRP2,TEK,THBS1,TIE1,VEGFC,ADAM12,SPHK1,SEMA5A,KLF4,RAPGEF3,EMILIN1,SASH1,ANGPTL4,SMOC2,HSPB6	38/185
12_Member	GO Biological Processes	GO:1901343	negative regulation of vasculature development	-13.6622	-11.7	285,1284,1634,1969,2296,2828,3202,5054,5468,6678,7010,7042,7057,7058,7060,7075,7122,9314,9510,10218,10253,10769,11117,23166,23213,56999	ANGPT2,COL4A2,DCN,EPHA2,FOXC1,GPR4,HOXA5,SERPINE1,PPARG,SPARC,TEK,TGFB2,THBS1,THBS2,THBS4,TIE1,CLDN5,KLF4,ADAMTS1,ANGPTL7,SPRY2,PLK2,EMILIN1,STAB1,SULF1,ADAMTS9	26/153
12_Member	GO Biological Processes	GO:0016525	negative regulation of angiogenesis	-12.9622	-11.0553	285,1284,1634,1969,2296,2828,3202,5054,5468,6678,7010,7042,7057,7058,7060,7075,7122,9314,9510,10253,10769,11117,23166,23213,56999	ANGPT2,COL4A2,DCN,EPHA2,FOXC1,GPR4,HOXA5,SERPINE1,PPARG,SPARC,TEK,TGFB2,THBS1,THBS2,THBS4,TIE1,CLDN5,KLF4,ADAMTS1,SPRY2,PLK2,EMILIN1,STAB1,SULF1,ADAMTS9	25/150
12_Member	GO Biological Processes	GO:2000181	negative regulation of blood vessel morphogenesis	-12.8265	-10.9329	285,1284,1634,1969,2296,2828,3202,5054,5468,6678,7010,7042,7057,7058,7060,7075,7122,9314,9510,10253,10769,11117,23166,23213,56999	ANGPT2,COL4A2,DCN,EPHA2,FOXC1,GPR4,HOXA5,SERPINE1,PPARG,SPARC,TEK,TGFB2,THBS1,THBS2,THBS4,TIE1,CLDN5,KLF4,ADAMTS1,SPRY2,PLK2,EMILIN1,STAB1,SULF1,ADAMTS9	25/152
13_Summary	GO Biological Processes	GO:0061061	muscle structure development	-33.032	-30.1819	90,182,467,652,688,857,858,1281,1293,1301,1311,1465,1793,1832,1839,1909,1910,1958,1959,2006,2022,2274,2296,2318,2353,2535,2627,3164,3280,3316,3399,3479,3488,3679,3764,3908,3956,4000,4015,4208,4627,4629,4638,4851,5159,6444,6495,6608,6662,6876,7004,7026,7042,7049,7832,8038,8572,9124,10362,10398,11096,22801,23462,23493,23764,26508,27295,30008,30812,50507,57493,58494,145258,255743	ACVR1,JAG1,ATF3,BMP4,KLF5,CAV1,CAV2,COL3A1,COL6A3,COL11A1,COMP,CSRP1,DOCK1,DSP,HBEGF,EDNRA,EDNRB,EGR1,EGR2,ELN,ENG,FHL2,FOXC1,FLNC,FOS,FZD2,GATA6,NR4A1,HES1,HSPB2,ID3,IGF1,IGFBP5,ITGA7,KCNJ8,LAMA2,LGALS1,LMNA,LOX,MEF2C,MYH9,MYH11,MYLK,NOTCH1,PDGFRB,SGCD,SIX1,SMO,SOX9,TAGLN,TEAD4,NR2F2,TGFB2,TGFBR3,BTG2,ADAM12,PDLIM4,PDLIM1,HMG20B,MYL9,ADAMTS5,ITGA11,HEY1,HEY2,MAFF,HEYL,PDLIM3,EFEMP2,SOX8,NOX4,HEG…	74/-
13_Member	GO Biological Processes	GO:0061061	muscle structure development	-33.032	-30.1819	90,182,467,652,688,857,858,1281,1293,1301,1311,1465,1793,1832,1839,1909,1910,1958,1959,2006,2022,2274,2296,2318,2353,2535,2627,3164,3280,3316,3399,3479,3488,3679,3764,3908,3956,4000,4015,4208,4627,4629,4638,4851,5159,6444,6495,6608,6662,6876,7004,7026,7042,7049,7832,8038,8572,9124,10362,10398,11096,22801,23462,23493,23764,26508,27295,30008,30812,50507,57493,58494,145258,255743	ACVR1,JAG1,ATF3,BMP4,KLF5,CAV1,CAV2,COL3A1,COL6A3,COL11A1,COMP,CSRP1,DOCK1,DSP,HBEGF,EDNRA,EDNRB,EGR1,EGR2,ELN,ENG,FHL2,FOXC1,FLNC,FOS,FZD2,GATA6,NR4A1,HES1,HSPB2,ID3,IGF1,IGFBP5,ITGA7,KCNJ8,LAMA2,LGALS1,LMNA,LOX,MEF2C,MYH9,MYH11,MYLK,NOTCH1,PDGFRB,SGCD,SIX1,SMO,SOX9,TAGLN,TEAD4,NR2F2,TGFB2,TGFBR3,BTG2,ADAM12,PDLIM4,PDLIM1,HMG20B,MYL9,ADAMTS5,ITGA11,HEY1,HEY2,MAFF,HEYL,PDLIM3,EFEMP2,SOX8,NOX4,HEG…	74/514
13_Member	GO Biological Processes	GO:0007517	muscle organ development	-18.6861	-16.4575	467,688,857,858,1281,1293,1301,1832,1839,1909,1958,1959,2006,2022,2296,2353,2535,3164,3399,3479,3679,3908,4208,4638,4851,6444,6495,6608,6876,7004,7026,7042,7049,7832,10362,22801,23493,23764,26508,30008,30812,57493,145258	ATF3,KLF5,CAV1,CAV2,COL3A1,COL6A3,COL11A1,DSP,HBEGF,EDNRA,EGR1,EGR2,ELN,ENG,FOXC1,FOS,FZD2,NR4A1,ID3,IGF1,ITGA7,LAMA2,MEF2C,MYLK,NOTCH1,SGCD,SIX1,SMO,TAGLN,TEAD4,NR2F2,TGFB2,TGFBR3,BTG2,HMG20B,ITGA11,HEY2,MAFF,HEYL,EFEMP2,SOX8,HEG1,GSC	43/310
13_Member	GO Biological Processes	GO:0007519	skeletal muscle tissue development	-8.66515	-7.03263	467,688,857,858,1958,1959,2006,2353,3164,4208,4851,6495,6608,7026,7832,10362,23764,26508,30812	ATF3,KLF5,CAV1,CAV2,EGR1,EGR2,ELN,FOS,NR4A1,MEF2C,NOTCH1,SIX1,SMO,NR2F2,BTG2,HMG20B,MAFF,HEYL,SOX8	19/136
13_Member	GO Biological Processes	GO:0060538	skeletal muscle organ development	-8.04368	-6.47138	467,688,857,858,1958,1959,2006,2353,3164,4208,4851,6495,6608,7026,7832,10362,23764,26508,30812	ATF3,KLF5,CAV1,CAV2,EGR1,EGR2,ELN,FOS,NR4A1,MEF2C,NOTCH1,SIX1,SMO,NR2F2,BTG2,HMG20B,MAFF,HEYL,SOX8	19/148
13_Member	GO Biological Processes	GO:0035914	skeletal muscle cell differentiation	-7.83172	-6.27377	467,688,1958,1959,2353,3164,4851,7832,10362,23764,26508,30812	ATF3,KLF5,EGR1,EGR2,FOS,NR4A1,NOTCH1,BTG2,HMG20B,MAFF,HEYL,SOX8	12/56
14_Summary	Hallmark Gene Sets	M5909	HALLMARK MYOGENESIS	-31.8935	-29.099	165,347,624,688,845,1160,1266,1277,1281,1284,1293,1306,1346,1839,2065,2878,2934,3316,3479,3486,3490,3679,3691,3693,3908,4208,4616,4627,4629,4638,4851,5348,5507,5621,5740,6444,6649,6678,6876,7004,7164,7169,8038,8082,8614,8877,10174,10468	AEBP1,APOD,BDKRB2,KLF5,CASQ2,CKMT2,CNN3,COL1A1,COL3A1,COL4A2,COL6A3,COL15A1,COX7A1,HBEGF,ERBB3,GPX3,GSN,HSPB2,IGF1,IGFBP3,IGFBP7,ITGA7,ITGB4,ITGB5,LAMA2,MEF2C,GADD45B,MYH9,MYH11,MYLK,NOTCH1,FXYD1,PPP1R3C,PRNP,PTGIS,SGCD,SOD3,SPARC,TAGLN,TEAD4,TPD52L1,TPM2,ADAM12,SSPN,STC2,SPHK1,SORBS3,FST	48/-
14_Member	Hallmark Gene Sets	M5909	HALLMARK MYOGENESIS	-31.8935	-29.099	165,347,624,688,845,1160,1266,1277,1281,1284,1293,1306,1346,1839,2065,2878,2934,3316,3479,3486,3490,3679,3691,3693,3908,4208,4616,4627,4629,4638,4851,5348,5507,5621,5740,6444,6649,6678,6876,7004,7164,7169,8038,8082,8614,8877,10174,10468	AEBP1,APOD,BDKRB2,KLF5,CASQ2,CKMT2,CNN3,COL1A1,COL3A1,COL4A2,COL6A3,COL15A1,COX7A1,HBEGF,ERBB3,GPX3,GSN,HSPB2,IGF1,IGFBP3,IGFBP7,ITGA7,ITGB4,ITGB5,LAMA2,MEF2C,GADD45B,MYH9,MYH11,MYLK,NOTCH1,FXYD1,PPP1R3C,PRNP,PTGIS,SGCD,SOD3,SPARC,TAGLN,TEAD4,TPD52L1,TPM2,ADAM12,SSPN,STC2,SPHK1,SORBS3,FST	48/200
15_Summary	Hallmark Gene Sets	M5891	HALLMARK HYPOXIA	-31.8935	-29.099	302,467,633,857,1289,1316,1490,1634,1843,1942,1956,2152,2353,2355,2719,3219,3486,3491,3569,4015,4493,4627,5054,5066,5155,5228,5507,6383,6781,7043,7045,7162,7538,8406,8614,8839,8870,8991,9469,10397,11015,23645,23764,51129,54541,56925,112464,284119,1462,4166,5352,6662,9514,79586	ANXA2,ATF3,BGN,CAV1,COL5A1,KLF6,CCN2,DCN,DUSP1,EFNA1,EGFR,F3,FOS,FOSL2,GPC3,HOXB9,IGFBP3,CCN1,IL6,LOX,MT1E,MYH9,SERPINE1,PAM,PDGFB,PGF,PPP1R3C,SDC2,STC1,TGFB3,TGFBI,TPBG,ZFP36,SRPX,STC2,CCN5,IER3,SELENBP1,CHST3,NDRG1,KDELR3,PPP1R15A,MAFF,ANGPTL4,DDIT4,LXN,CAVIN3,CAVIN1,VCAN,CHST6,PLOD2,SOX9,GAL3ST1,CHPF	54/-
15_Member	Hallmark Gene Sets	M5891	HALLMARK HYPOXIA	-31.8935	-29.099	302,467,633,857,1289,1316,1490,1634,1843,1942,1956,2152,2353,2355,2719,3219,3486,3491,3569,4015,4493,4627,5054,5066,5155,5228,5507,6383,6781,7043,7045,7162,7538,8406,8614,8839,8870,8991,9469,10397,11015,23645,23764,51129,54541,56925,112464,284119	ANXA2,ATF3,BGN,CAV1,COL5A1,KLF6,CCN2,DCN,DUSP1,EFNA1,EGFR,F3,FOS,FOSL2,GPC3,HOXB9,IGFBP3,CCN1,IL6,LOX,MT1E,MYH9,SERPINE1,PAM,PDGFB,PGF,PPP1R3C,SDC2,STC1,TGFB3,TGFBI,TPBG,ZFP36,SRPX,STC2,CCN5,IER3,SELENBP1,CHST3,NDRG1,KDELR3,PPP1R15A,MAFF,ANGPTL4,DDIT4,LXN,CAVIN3,CAVIN1	48/200
15_Member	Hallmark Gene Sets	M5937	HALLMARK GLYCOLYSIS	-7.25775	-5.74201	1289,1462,1634,1956,2719,3486,4166,5066,5352,6383,6662,6781,7045,7162,8614,8870,9514,11015,51129,54541,79586	COL5A1,VCAN,DCN,EGFR,GPC3,IGFBP3,CHST6,PAM,PLOD2,SDC2,SOX9,STC1,TGFBI,TPBG,STC2,IER3,GAL3ST1,KDELR3,ANGPTL4,DDIT4,CHPF	21/200
16_Summary	GO Biological Processes	GO:0032835	glomerulus development	-29.169	-26.408	59,182,284,285,358,652,947,1909,1910,1958,2028,2296,2828,3280,3913,4208,4643,4811,4851,5155,5159,5175,5420,7010,23213,26508,51196,55959,183,639,1282,2719,2737,3037,3399,3764,5125,5311,5950,6495,6608,6662,7042,9244,9510,23129,23371,30812,64321,116039,255743	ACTA2,JAG1,ANGPT1,ANGPT2,AQP1,BMP4,CD34,EDNRA,EDNRB,EGR1,ENPEP,FOXC1,GPR4,HES1,LAMB2,MEF2C,MYO1E,NID1,NOTCH1,PDGFB,PDGFRB,PECAM1,PODXL,TEK,SULF1,HEYL,PLCE1,SULF2,AGT,PRDM1,COL4A1,GPC3,GLI3,HAS2,ID3,KCNJ8,PCSK5,PKD2,RBP4,SIX1,SMO,SOX9,TGFB2,CRLF1,ADAMTS1,PLXND1,TNS2,SOX8,SOX17,OSR2,NPNT	51/-
16_Member	GO Biological Processes	GO:0032835	glomerulus development	-29.169	-26.408	59,182,284,285,358,652,947,1909,1910,1958,2028,2296,2828,3280,3913,4208,4643,4811,4851,5155,5159,5175,5420,7010,23213,26508,51196,55959	ACTA2,JAG1,ANGPT1,ANGPT2,AQP1,BMP4,CD34,EDNRA,EDNRB,EGR1,ENPEP,FOXC1,GPR4,HES1,LAMB2,MEF2C,MYO1E,NID1,NOTCH1,PDGFB,PDGFRB,PECAM1,PODXL,TEK,SULF1,HEYL,PLCE1,SULF2	28/56
16_Member	GO Biological Processes	GO:0072001	renal system development	-25.7011	-23.1108	59,182,183,284,285,358,639,652,947,1282,1909,1910,1958,2028,2296,2719,2737,2828,3037,3280,3399,3764,3913,4208,4643,4811,4851,5125,5155,5159,5175,5311,5420,5950,6495,6608,6662,7010,7042,9244,9510,23129,23213,23371,26508,30812,51196,55959,64321,116039,255743	ACTA2,JAG1,AGT,ANGPT1,ANGPT2,AQP1,PRDM1,BMP4,CD34,COL4A1,EDNRA,EDNRB,EGR1,ENPEP,FOXC1,GPC3,GLI3,GPR4,HAS2,HES1,ID3,KCNJ8,LAMB2,MEF2C,MYO1E,NID1,NOTCH1,PCSK5,PDGFB,PDGFRB,PECAM1,PKD2,PODXL,RBP4,SIX1,SMO,SOX9,TEK,TGFB2,CRLF1,ADAMTS1,PLXND1,SULF1,TNS2,HEYL,SOX8,PLCE1,SULF2,SOX17,OSR2,NPNT	51/308
16_Member	GO Biological Processes	GO:0072006	nephron development	-25.5304	-22.9507	59,182,284,285,358,652,947,1909,1910,1958,2028,2296,2719,2737,2828,3280,3913,4208,4643,4811,4851,5155,5159,5175,5311,5420,6495,6608,6662,7010,23213,26508,30812,51196,55959,255743	ACTA2,JAG1,ANGPT1,ANGPT2,AQP1,BMP4,CD34,EDNRA,EDNRB,EGR1,ENPEP,FOXC1,GPC3,GLI3,GPR4,HES1,LAMB2,MEF2C,MYO1E,NID1,NOTCH1,PDGFB,PDGFRB,PECAM1,PKD2,PODXL,SIX1,SMO,SOX9,TEK,SULF1,HEYL,SOX8,PLCE1,SULF2,NPNT	36/137
16_Member	GO Biological Processes	GO:0001822	kidney development	-24.5679	-22.0567	59,182,183,284,285,358,639,652,947,1909,1910,1958,2028,2296,2719,2737,2828,3037,3280,3399,3764,3913,4208,4643,4811,4851,5125,5155,5159,5175,5311,5420,6495,6608,6662,7010,7042,9244,9510,23129,23213,23371,26508,30812,51196,55959,64321,116039,255743	ACTA2,JAG1,AGT,ANGPT1,ANGPT2,AQP1,PRDM1,BMP4,CD34,EDNRA,EDNRB,EGR1,ENPEP,FOXC1,GPC3,GLI3,GPR4,HAS2,HES1,ID3,KCNJ8,LAMB2,MEF2C,MYO1E,NID1,NOTCH1,PCSK5,PDGFB,PDGFRB,PECAM1,PKD2,PODXL,SIX1,SMO,SOX9,TEK,TGFB2,CRLF1,ADAMTS1,PLXND1,SULF1,TNS2,HEYL,SOX8,PLCE1,SULF2,SOX17,OSR2,NPNT	49/298
16_Member	GO Biological Processes	GO:0061437	renal system vasculature development	-20.2064	-17.889	59,284,285,358,652,947,1909,1958,2828,3280,4851,5155,5159,5175,5311,7010	ACTA2,ANGPT1,ANGPT2,AQP1,BMP4,CD34,EDNRA,EGR1,GPR4,HES1,NOTCH1,PDGFB,PDGFRB,PECAM1,PKD2,TEK	16/23
16_Member	GO Biological Processes	GO:0061440	kidney vasculature development	-20.2064	-17.889	59,284,285,358,652,947,1909,1958,2828,3280,4851,5155,5159,5175,5311,7010	ACTA2,ANGPT1,ANGPT2,AQP1,BMP4,CD34,EDNRA,EGR1,GPR4,HES1,NOTCH1,PDGFB,PDGFRB,PECAM1,PKD2,TEK	16/23
16_Member	GO Biological Processes	GO:0072012	glomerulus vasculature development	-19.2514	-16.9781	59,284,285,358,652,947,1909,1958,2828,3280,4851,5155,5159,5175,7010	ACTA2,ANGPT1,ANGPT2,AQP1,BMP4,CD34,EDNRA,EGR1,GPR4,HES1,NOTCH1,PDGFB,PDGFRB,PECAM1,TEK	15/21
17_Summary	GO Biological Processes	GO:0009611	response to wounding	-28.9759	-26.2307	94,308,347,358,389,558,710,947,977,1192,1281,1289,1311,1465,1490,1832,1839,1909,2004,2065,2149,2150,2151,2152,2159,2162,2252,2335,2735,2828,3315,3371,3479,3491,3569,3625,3673,3678,3691,3791,3913,4162,4627,5155,5327,5627,6376,7042,7056,7076,7094,7450,7538,7980,8323,8324,8613,9076,10398,10413,10544,55959,60681,302,857,1906,1910,2013,2191,2355,3037,5054,7057,7103,8862,11117,57493	ACVRL1,ANXA5,APOD,AQP1,RHOC,AXL,SERPING1,CD34,CD151,CLIC1,COL3A1,COL5A1,COMP,CSRP1,CCN2,DSP,HBEGF,EDNRA,ELK3,ERBB3,F2R,F2RL1,F2RL2,F3,F10,F13A1,FGF7,FN1,GLI1,GPR4,HSPB1,TNC,IGF1,CCN1,IL6,INHBB,ITGA2,ITGA5,ITGB4,KDR,LAMB2,MCAM,MYH9,PDGFB,PLAT,PROS1,CX3CL1,TGFB2,THBD,TIMP1,TLN1,VWF,ZFP36,TFPI2,FZD6,FZD7,PLPP3,CLDN1,MYL9,YAP1,PROCR,SULF2,FKBP10,ANXA2,CAV1,EDN1,EDNRB,EMP2,FAP,FOSL2,HAS2,SERPINE1,THBS…	77/-
17_Member	GO Biological Processes	GO:0009611	response to wounding	-28.9759	-26.2307	94,308,347,358,389,558,710,947,977,1192,1281,1289,1311,1465,1490,1832,1839,1909,2004,2065,2149,2150,2151,2152,2159,2162,2252,2335,2735,2828,3315,3371,3479,3491,3569,3625,3673,3678,3691,3791,3913,4162,4627,5155,5327,5627,6376,7042,7056,7076,7094,7450,7538,7980,8323,8324,8613,9076,10398,10413,10544,55959,60681	ACVRL1,ANXA5,APOD,AQP1,RHOC,AXL,SERPING1,CD34,CD151,CLIC1,COL3A1,COL5A1,COMP,CSRP1,CCN2,DSP,HBEGF,EDNRA,ELK3,ERBB3,F2R,F2RL1,F2RL2,F3,F10,F13A1,FGF7,FN1,GLI1,GPR4,HSPB1,TNC,IGF1,CCN1,IL6,INHBB,ITGA2,ITGA5,ITGB4,KDR,LAMB2,MCAM,MYH9,PDGFB,PLAT,PROS1,CX3CL1,TGFB2,THBD,TIMP1,TLN1,VWF,ZFP36,TFPI2,FZD6,FZD7,PLPP3,CLDN1,MYL9,YAP1,PROCR,SULF2,FKBP10	63/423
17_Member	GO Biological Processes	GO:0042060	wound healing	-25.0995	-22.5506	94,308,358,389,558,710,947,977,1192,1281,1289,1311,1465,1832,1839,2004,2065,2149,2150,2151,2152,2159,2162,2335,2828,3315,3479,3491,3569,3673,3678,3791,4162,4627,5327,5627,6376,7042,7056,7076,7094,7450,7980,8323,8324,8613,9076,10398,10413,10544,60681	ACVRL1,ANXA5,AQP1,RHOC,AXL,SERPING1,CD34,CD151,CLIC1,COL3A1,COL5A1,COMP,CSRP1,DSP,HBEGF,ELK3,ERBB3,F2R,F2RL1,F2RL2,F3,F10,F13A1,FN1,GPR4,HSPB1,IGF1,CCN1,IL6,ITGA2,ITGA5,KDR,MCAM,MYH9,PLAT,PROS1,CX3CL1,TGFB2,THBD,TIMP1,TLN1,VWF,TFPI2,FZD6,FZD7,PLPP3,CLDN1,MYL9,YAP1,PROCR,FKBP10	51/317
17_Member	GO Biological Processes	GO:0050878	regulation of body fluid levels	-15.9784	-13.8794	302,308,358,558,710,857,1192,1281,1311,1465,1906,1910,2013,2149,2150,2151,2152,2159,2162,2191,2355,3037,3315,3569,3673,4627,5054,5155,5327,5627,7056,7057,7094,7103,7450,7980,8323,8862,10398,10544,11117,57493	ANXA2,ANXA5,AQP1,AXL,SERPING1,CAV1,CLIC1,COL3A1,COMP,CSRP1,EDN1,EDNRB,EMP2,F2R,F2RL1,F2RL2,F3,F10,F13A1,FAP,FOSL2,HAS2,HSPB1,IL6,ITGA2,MYH9,SERPINE1,PDGFB,PLAT,PROS1,THBD,THBS1,TLN1,TSPAN8,VWF,TFPI2,FZD6,APLN,MYL9,PROCR,EMILIN1,HEG1	42/349
17_Member	GO Biological Processes	GO:0007596	blood coagulation	-12.3057	-10.4477	308,558,710,1192,1281,1311,1465,2149,2150,2151,2152,2159,2162,3315,3569,3673,4627,5327,5627,7056,7094,7450,7980,8323,10398,10544	ANXA5,AXL,SERPING1,CLIC1,COL3A1,COMP,CSRP1,F2R,F2RL1,F2RL2,F3,F10,F13A1,HSPB1,IL6,ITGA2,MYH9,PLAT,PROS1,THBD,TLN1,VWF,TFPI2,FZD6,MYL9,PROCR	26/174
17_Member	GO Biological Processes	GO:0050817	coagulation	-12.1874	-10.3413	308,558,710,1192,1281,1311,1465,2149,2150,2151,2152,2159,2162,3315,3569,3673,4627,5327,5627,7056,7094,7450,7980,8323,10398,10544	ANXA5,AXL,SERPING1,CLIC1,COL3A1,COMP,CSRP1,F2R,F2RL1,F2RL2,F3,F10,F13A1,HSPB1,IL6,ITGA2,MYH9,PLAT,PROS1,THBD,TLN1,VWF,TFPI2,FZD6,MYL9,PROCR	26/176
17_Member	GO Biological Processes	GO:0007599	hemostasis	-11.9558	-10.1289	308,558,710,1192,1281,1311,1465,2149,2150,2151,2152,2159,2162,3315,3569,3673,4627,5327,5627,7056,7094,7450,7980,8323,10398,10544	ANXA5,AXL,SERPING1,CLIC1,COL3A1,COMP,CSRP1,F2R,F2RL1,F2RL2,F3,F10,F13A1,HSPB1,IL6,ITGA2,MYH9,PLAT,PROS1,THBD,TLN1,VWF,TFPI2,FZD6,MYL9,PROCR	26/180
17_Member	GO Biological Processes	GO:0030168	platelet activation	-6.62023	-5.1602	558,1192,1281,1311,1465,2149,2151,3315,3569,4627,7094,7450,8323,10398	AXL,CLIC1,COL3A1,COMP,CSRP1,F2R,F2RL2,HSPB1,IL6,MYH9,TLN1,VWF,FZD6,MYL9	14/99
17_Member	GO Biological Processes	GO:0034109	homotypic cell-cell adhesion	-4.50329	-3.25138	1192,1311,1465,1832,3315,4627,7094,8613,10398	CLIC1,COMP,CSRP1,DSP,HSPB1,MYH9,TLN1,PLPP3,MYL9	9/63
17_Member	GO Biological Processes	GO:0070527	platelet aggregation	-3.79881	-2.63169	1192,1311,1465,3315,4627,7094,10398	CLIC1,COMP,CSRP1,HSPB1,MYH9,TLN1,MYL9	7/46
18_Summary	GO Biological Processes	GO:0050678	regulation of epithelial cell proliferation	-27.3592	-24.6719	94,182,367,374,652,687,857,858,1893,1910,1956,2152,2252,2321,2719,2735,3037,3164,3202,3280,3357,3479,3791,3912,3915,4208,4804,4851,5155,5228,5468,5587,6347,6387,6423,6495,6591,6608,6662,6678,7010,7026,7042,7049,7057,7060,7075,7424,7538,8013,8324,8862,9037,9076,10413,23213,55679,55959,79152,116039	ACVRL1,JAG1,AR,AREG,BMP4,KLF9,CAV1,CAV2,ECM1,EDNRB,EGFR,F3,FGF7,FLT1,GPC3,GLI1,HAS2,NR4A1,HOXA5,HES1,HTR2B,IGF1,KDR,LAMB1,LAMC1,MEF2C,NGFR,NOTCH1,PDGFB,PGF,PPARG,PRKD1,CCL2,CXCL12,SFRP2,SIX1,SNAI2,SMO,SOX9,SPARC,TEK,NR2F2,TGFB2,TGFBR3,THBS1,THBS4,TIE1,VEGFC,ZFP36,NR4A3,FZD7,APLN,SEMA5A,CLDN1,YAP1,SULF1,LIMS2,SULF2,FA2H,OSR2	60/-
18_Member	GO Biological Processes	GO:0050678	regulation of epithelial cell proliferation	-27.3592	-24.6719	94,182,367,374,652,687,857,858,1893,1910,1956,2152,2252,2321,2719,2735,3037,3164,3202,3280,3357,3479,3791,3912,3915,4208,4804,4851,5155,5228,5468,5587,6347,6387,6423,6495,6591,6608,6662,6678,7010,7026,7042,7049,7057,7060,7075,7424,7538,8013,8324,8862,9037,9076,10413,23213,55679,55959,79152,116039	ACVRL1,JAG1,AR,AREG,BMP4,KLF9,CAV1,CAV2,ECM1,EDNRB,EGFR,F3,FGF7,FLT1,GPC3,GLI1,HAS2,NR4A1,HOXA5,HES1,HTR2B,IGF1,KDR,LAMB1,LAMC1,MEF2C,NGFR,NOTCH1,PDGFB,PGF,PPARG,PRKD1,CCL2,CXCL12,SFRP2,SIX1,SNAI2,SMO,SOX9,SPARC,TEK,NR2F2,TGFB2,TGFBR3,THBS1,THBS4,TIE1,VEGFC,ZFP36,NR4A3,FZD7,APLN,SEMA5A,CLDN1,YAP1,SULF1,LIMS2,SULF2,FA2H,OSR2	60/407
18_Member	GO Biological Processes	GO:0050679	positive regulation of epithelial cell proliferation	-15.6169	-13.5417	94,367,374,652,858,1893,1956,2152,2252,3037,3164,3357,3479,3791,3912,3915,4851,5155,5228,5587,6387,6608,6662,7010,7060,7424,8013,8324,8862,9037,9076,10413,116039	ACVRL1,AR,AREG,BMP4,CAV2,ECM1,EGFR,F3,FGF7,HAS2,NR4A1,HTR2B,IGF1,KDR,LAMB1,LAMC1,NOTCH1,PDGFB,PGF,PRKD1,CXCL12,SMO,SOX9,TEK,THBS4,VEGFC,NR4A3,FZD7,APLN,SEMA5A,CLDN1,YAP1,OSR2	33/218
18_Member	GO Biological Processes	GO:0001936	regulation of endothelial cell proliferation	-14.4648	-12.4514	94,652,857,858,1893,2152,2252,2321,3164,3357,3791,4208,4804,5155,5228,5468,5587,6347,6387,6678,7010,7026,7057,7060,7075,7424,8862,9037,23213	ACVRL1,BMP4,CAV1,CAV2,ECM1,F3,FGF7,FLT1,NR4A1,HTR2B,KDR,MEF2C,NGFR,PDGFB,PGF,PPARG,PRKD1,CCL2,CXCL12,SPARC,TEK,NR2F2,THBS1,THBS4,TIE1,VEGFC,APLN,SEMA5A,SULF1	29/181
18_Member	GO Biological Processes	GO:0001938	positive regulation of endothelial cell proliferation	-9.31537	-7.63482	94,652,858,1893,2152,2252,3164,3357,3791,5155,5228,5587,6387,7010,7060,7424,8862,9037	ACVRL1,BMP4,CAV2,ECM1,F3,FGF7,NR4A1,HTR2B,KDR,PDGFB,PGF,PRKD1,CXCL12,TEK,THBS4,VEGFC,APLN,SEMA5A	18/111
19_Summary	Hallmark Gene Sets	M5946	HALLMARK COAGULATION	-26.5693	-23.8954	2,710,715,716,1311,1465,1519,1848,2151,2152,2159,2335,2934,3075,3426,3673,4320,4323,5054,5155,5175,5327,5627,5654,6284,6678,7056,7057,7076,7078,7450,7980,8309,10411,11098,23764,55970,308,760,1051,1284,1847,3569,23348,30818	A2M,SERPING1,C1R,C1S,COMP,CSRP1,CTSO,DUSP6,F2RL2,F3,F10,FN1,GSN,CFH,CFI,ITGA2,MMP11,MMP14,SERPINE1,PDGFB,PECAM1,PLAT,PROS1,HTRA1,S100A13,SPARC,THBD,THBS1,TIMP1,TIMP3,VWF,TFPI2,ACOX2,RAPGEF3,PRSS23,MAFF,GNG12,ANXA5,CA2,CEBPB,COL4A2,DUSP5,IL6,DOCK9,KCNIP3	45/-
19_Member	Hallmark Gene Sets	M5946	HALLMARK COAGULATION	-26.5693	-23.8954	2,710,715,716,1311,1465,1519,1848,2151,2152,2159,2335,2934,3075,3426,3673,4320,4323,5054,5155,5175,5327,5627,5654,6284,6678,7056,7057,7076,7078,7450,7980,8309,10411,11098,23764,55970	A2M,SERPING1,C1R,C1S,COMP,CSRP1,CTSO,DUSP6,F2RL2,F3,F10,FN1,GSN,CFH,CFI,ITGA2,MMP11,MMP14,SERPINE1,PDGFB,PECAM1,PLAT,PROS1,HTRA1,S100A13,SPARC,THBD,THBS1,TIMP1,TIMP3,VWF,TFPI2,ACOX2,RAPGEF3,PRSS23,MAFF,GNG12	37/138
19_Member	Hallmark Gene Sets	M5921	HALLMARK COMPLEMENT	-10.8896	-9.12784	308,710,715,716,760,1051,1284,1465,1519,1847,1848,2152,2159,2335,3075,3569,4323,5054,5155,5327,6284,7076,7980,23348,23764,30818	ANXA5,SERPING1,C1R,C1S,CA2,CEBPB,COL4A2,CSRP1,CTSO,DUSP5,DUSP6,F3,F10,FN1,CFH,IL6,MMP14,SERPINE1,PDGFB,PLAT,S100A13,TIMP1,TFPI2,DOCK9,MAFF,KCNIP3	26/200
20_Summary	GO Biological Processes	GO:0060485	mesenchyme development	-26.5327	-23.8717	59,72,90,94,182,652,1906,1909,1910,1942,1947,2022,2065,2295,2296,2335,2487,3037,3082,3202,3280,3357,3479,4017,4208,4851,5311,6423,6495,6591,6608,6615,6662,6663,7042,7049,7869,9037,10413,11096,23462,23493,26508,30812,54437,56920,145258,374,857,1289,1290,1956,2202,2737,3204,3218,3399,3400,3488,3553,3569,3624,3685,4320,4856,5155,5167,5468,7041,7070,7130,7424,7538,7832,8324,8840,10234,10253,10272,104…	ACTA2,ACTG2,ACVR1,ACVRL1,JAG1,BMP4,EDN1,EDNRA,EDNRB,EFNA1,EFNB1,ENG,ERBB3,FOXF2,FOXC1,FN1,FRZB,HAS2,HGF,HOXA5,HES1,HTR2B,IGF1,LOXL2,MEF2C,NOTCH1,PKD2,SFRP2,SIX1,SNAI2,SMO,SNAI1,SOX9,SOX10,TGFB2,TGFBR3,SEMA3B,SEMA5A,YAP1,ADAMTS5,HEY1,HEY2,HEYL,SOX8,SEMA5B,SEMA3G,GSC,AREG,CAV1,COL5A1,COL5A2,EGFR,EFEMP1,GLI3,HOXA7,HOXB8,ID3,ID4,IGFBP5,IL1B,IL6,INHBA,ITGAV,MMP11,CCN3,PDGFB,ENPP1,PPARG,TGFB1I1,THY1,TN…	95/-
20_Member	GO Biological Processes	GO:0060485	mesenchyme development	-26.5327	-23.8717	59,72,90,94,182,652,1906,1909,1910,1942,1947,2022,2065,2295,2296,2335,2487,3037,3082,3202,3280,3357,3479,4017,4208,4851,5311,6423,6495,6591,6608,6615,6662,6663,7042,7049,7869,9037,10413,11096,23462,23493,26508,30812,54437,56920,145258	ACTA2,ACTG2,ACVR1,ACVRL1,JAG1,BMP4,EDN1,EDNRA,EDNRB,EFNA1,EFNB1,ENG,ERBB3,FOXF2,FOXC1,FN1,FRZB,HAS2,HGF,HOXA5,HES1,HTR2B,IGF1,LOXL2,MEF2C,NOTCH1,PKD2,SFRP2,SIX1,SNAI2,SMO,SNAI1,SOX9,SOX10,TGFB2,TGFBR3,SEMA3B,SEMA5A,YAP1,ADAMTS5,HEY1,HEY2,HEYL,SOX8,SEMA5B,SEMA3G,GSC	47/246
20_Member	GO Biological Processes	GO:0048762	mesenchymal cell differentiation	-22.6118	-20.2047	90,182,1906,1909,1910,1942,1947,2022,2295,2296,2335,2487,3037,3082,3280,3357,3479,4017,4208,4851,6495,6591,6608,6615,6662,6663,7042,7049,7869,9037,23462,23493,26508,30812,54437,56920,145258	ACVR1,JAG1,EDN1,EDNRA,EDNRB,EFNA1,EFNB1,ENG,FOXF2,FOXC1,FN1,FRZB,HAS2,HGF,HES1,HTR2B,IGF1,LOXL2,MEF2C,NOTCH1,SIX1,SNAI2,SMO,SNAI1,SOX9,SOX10,TGFB2,TGFBR3,SEMA3B,SEMA5A,HEY1,HEY2,HEYL,SOX8,SEMA5B,SEMA3G,GSC	37/175
20_Member	GO Biological Processes	GO:0045596	negative regulation of cell differentiation	-18.9098	-16.6716	94,182,374,652,857,1289,1290,1910,1942,1956,2202,2487,2737,3202,3204,3218,3280,3399,3400,3479,3488,3553,3569,3624,3685,4320,4851,4856,5155,5167,5468,6423,6591,6608,6615,6662,6663,7041,7042,7070,7130,7424,7538,7832,7869,8324,8840,9037,10234,10253,10272,10413,10468,23462,23493,25805,30812,51232,54437,54795,56920,114990,116173,122953,221476,338773,348093	ACVRL1,JAG1,AREG,BMP4,CAV1,COL5A1,COL5A2,EDNRB,EFNA1,EGFR,EFEMP1,FRZB,GLI3,HOXA5,HOXA7,HOXB8,HES1,ID3,ID4,IGF1,IGFBP5,IL1B,IL6,INHBA,ITGAV,MMP11,NOTCH1,CCN3,PDGFB,ENPP1,PPARG,SFRP2,SNAI2,SMO,SNAI1,SOX9,SOX10,TGFB1I1,TGFB2,THY1,TNFAIP6,VEGFC,ZFP36,BTG2,SEMA3B,FZD7,CCN4,SEMA5A,LRRC17,SPRY2,FSTL3,YAP1,FST,HEY1,HEY2,BAMBI,SOX8,CRIM1,SEMA5B,TRPM4,SEMA3G,VASN,CMTM5,JDP2,PI16,TMEM119,RBPMS2	67/724
20_Member	GO Biological Processes	GO:0048863	stem cell differentiation	-16.9738	-14.8306	2,90,182,1906,1909,1910,1947,2296,2335,2487,2627,3204,3280,3357,4208,4851,6423,6495,6591,6608,6662,6663,7042,7538,7869,9037,30812,54437,56920,64321,145258,399694	A2M,ACVR1,JAG1,EDN1,EDNRA,EDNRB,EFNB1,FOXC1,FN1,FRZB,GATA6,HOXA7,HES1,HTR2B,MEF2C,NOTCH1,SFRP2,SIX1,SNAI2,SMO,SOX9,SOX10,TGFB2,ZFP36,SEMA3B,SEMA5A,SOX8,SEMA5B,SEMA3G,SOX17,GSC,SHC4	32/184
20_Member	GO Biological Processes	GO:0014033	neural crest cell differentiation	-15.8955	-13.8069	90,182,1906,1909,1910,1947,2296,2335,2487,3280,3357,4208,6495,6591,6608,6662,6663,7869,9037,30812,54437,56920,145258	ACVR1,JAG1,EDN1,EDNRA,EDNRB,EFNB1,FOXC1,FN1,FRZB,HES1,HTR2B,MEF2C,SIX1,SNAI2,SMO,SOX9,SOX10,SEMA3B,SEMA5A,SOX8,SEMA5B,SEMA3G,GSC	23/93
20_Member	GO Biological Processes	GO:0014032	neural crest cell development	-12.8972	-10.9948	90,182,1906,1909,1910,1947,2296,2335,3280,3357,6591,6608,6662,6663,7869,9037,30812,54437,56920	ACVR1,JAG1,EDN1,EDNRA,EDNRB,EFNB1,FOXC1,FN1,HES1,HTR2B,SNAI2,SMO,SOX9,SOX10,SEMA3B,SEMA5A,SOX8,SEMA5B,SEMA3G	19/80
20_Member	GO Biological Processes	GO:0048864	stem cell development	-12.2866	-10.4326	90,182,1906,1909,1910,1947,2296,2335,3280,3357,6591,6608,6662,6663,7869,9037,30812,54437,56920	ACVR1,JAG1,EDN1,EDNRA,EDNRB,EFNB1,FOXC1,FN1,HES1,HTR2B,SNAI2,SMO,SOX9,SOX10,SEMA3B,SEMA5A,SOX8,SEMA5B,SEMA3G	19/86
20_Member	GO Biological Processes	GO:0090497	mesenchymal cell migration	-10.7782	-9.02514	90,1906,1909,1910,1947,2335,3357,6608,6663,7162,7869,9037,30812,54437,56920	ACVR1,EDN1,EDNRA,EDNRB,EFNB1,FN1,HTR2B,SMO,SOX10,TPBG,SEMA3B,SEMA5A,SOX8,SEMA5B,SEMA3G	15/59
20_Member	GO Biological Processes	GO:0001755	neural crest cell migration	-9.8823	-8.18124	90,1906,1909,1910,1947,2335,3357,6608,6663,7869,9037,30812,54437,56920	ACVR1,EDN1,EDNRA,EDNRB,EFNB1,FN1,HTR2B,SMO,SOX10,SEMA3B,SEMA5A,SOX8,SEMA5B,SEMA3G	14/57
20_Member	GO Biological Processes	GO:0010721	negative regulation of cell development	-5.77038	-4.38141	652,1910,2487,2737,3204,3280,3400,3479,3553,3569,3624,4851,6591,6663,7070,7130,7832,7869,9037,10234,10272,54437,56920	BMP4,EDNRB,FRZB,GLI3,HOXA7,HES1,ID4,IGF1,IL1B,IL6,INHBA,NOTCH1,SNAI2,SOX10,THY1,TNFAIP6,BTG2,SEMA3B,SEMA5A,LRRC17,FSTL3,SEMA5B,SEMA3G	23/287
20_Member	GO Biological Processes	GO:0051961	negative regulation of nervous system development	-3.72129	-2.56907	3280,3400,3553,3569,4851,5783,6663,7070,7832,7869,9037,54437,56920	HES1,ID4,IL1B,IL6,NOTCH1,PTPN13,SOX10,THY1,BTG2,SEMA3B,SEMA5A,SEMA5B,SEMA3G	13/155
20_Member	GO Biological Processes	GO:0050768	negative regulation of neurogenesis	-3.31919	-2.22019	3280,3400,3553,3569,4851,6663,7070,7832,7869,9037,54437,56920	HES1,ID4,IL1B,IL6,NOTCH1,SOX10,THY1,BTG2,SEMA3B,SEMA5A,SEMA5B,SEMA3G	12/149

## Sheet: Brown_Pathway
Table S6. Pathway Analysis of WGCNA Brown Module.
GroupID	Category	Term	Description	LogP	Log(q-value)	Genes	Symbols	InTerm_InList
1_Summary	GO Biological Processes	GO:0045321	leukocyte activation	-100	-96.2847	100,199,399,567,602,604,677,684,695,712,728,841,911,912,916,917,919,920,923,924,925,930,931,940,942,944,952,958,972,973,974,1191,1235,1236,1511,1524,1776,1794,2205,2207,2214,2322,2841,2896,3087,3133,3383,3394,3430,3559,3566,3570,3575,3589,3600,3606,3659,3676,3683,3684,3689,3702,3707,3821,3902,3932,3936,3937,3955,3988,4063,4066,4067,4088,4242,4277,4818,5294,5336,5580,5730,5734,5777,5788,5971,6352,…	ADA,AIF1,RHOH,B2M,BCL3,BCL6,ZFP36L1,BST2,BTK,C1QA,C5AR1,CASP8,CD1C,CD1D,CD3E,CD3G,CD247,CD4,CD6,CD7,CD8A,CD19,MS4A1,CD28,CD86,TNFSF8,CD38,CD40,CD74,CD79A,CD79B,CLU,CCR6,CCR7,CTSG,CX3CR1,DNASE1L3,DOCK2,FCER1A,FCER1G,FCGR3A,FLT3,GPR18,GRN,HHEX,HLA-E,ICAM1,IRF8,IFI35,IL2RA,IL4R,IL6R,IL7R,IL11,IL15,IL18,IRF1,ITGA4,ITGAL,ITGAM,ITGB2,ITK,ITPKB,KLRC1,LAG3,LCK,LCP1,LCP2,LFNG,LIPA,LY9,LYL1,LYN,SMAD3,MFNG,…	226/-
1_Member	GO Biological Processes	GO:0045321	leukocyte activation	-100	-96.2847	100,199,399,567,602,604,677,684,695,712,728,841,911,912,916,917,919,920,923,924,925,930,931,940,942,944,952,958,972,973,974,1191,1235,1236,1511,1524,1776,1794,2205,2207,2214,2322,2841,2896,3087,3133,3383,3394,3430,3559,3566,3570,3575,3589,3600,3606,3659,3676,3683,3684,3689,3702,3707,3821,3902,3932,3936,3937,3955,3988,4063,4066,4067,4088,4242,4277,4818,5294,5336,5580,5730,5734,5777,5788,5971,6352,…	ADA,AIF1,RHOH,B2M,BCL3,BCL6,ZFP36L1,BST2,BTK,C1QA,C5AR1,CASP8,CD1C,CD1D,CD3E,CD3G,CD247,CD4,CD6,CD7,CD8A,CD19,MS4A1,CD28,CD86,TNFSF8,CD38,CD40,CD74,CD79A,CD79B,CLU,CCR6,CCR7,CTSG,CX3CR1,DNASE1L3,DOCK2,FCER1A,FCER1G,FCGR3A,FLT3,GPR18,GRN,HHEX,HLA-E,ICAM1,IRF8,IFI35,IL2RA,IL4R,IL6R,IL7R,IL11,IL15,IL18,IRF1,ITGA4,ITGAL,ITGAM,ITGB2,ITK,ITPKB,KLRC1,LAG3,LCK,LCP1,LCP2,LFNG,LIPA,LY9,LYL1,LYN,SMAD3,MFNG,…	161/599
1_Member	GO Biological Processes	GO:0001775	cell activation	-100	-96.2847	100,150,199,399,567,602,604,677,684,695,712,728,841,911,912,916,917,919,920,923,924,925,930,931,940,942,944,952,958,972,973,974,1191,1235,1236,1511,1524,1606,1776,1794,2205,2207,2214,2322,2811,2841,2896,3087,3133,3383,3394,3430,3559,3566,3570,3575,3589,3600,3606,3627,3659,3676,3683,3684,3689,3702,3707,3821,3902,3932,3936,3937,3955,3988,4063,4066,4067,4088,4242,4277,4818,5294,5336,5341,5359,5580,5…	ADA,ADRA2A,AIF1,RHOH,B2M,BCL3,BCL6,ZFP36L1,BST2,BTK,C1QA,C5AR1,CASP8,CD1C,CD1D,CD3E,CD3G,CD247,CD4,CD6,CD7,CD8A,CD19,MS4A1,CD28,CD86,TNFSF8,CD38,CD40,CD74,CD79A,CD79B,CLU,CCR6,CCR7,CTSG,CX3CR1,DGKA,DNASE1L3,DOCK2,FCER1A,FCER1G,FCGR3A,FLT3,GP1BA,GPR18,GRN,HHEX,HLA-E,ICAM1,IRF8,IFI35,IL2RA,IL4R,IL6R,IL7R,IL11,IL15,IL18,CXCL10,IRF1,ITGA4,ITGAL,ITGAM,ITGB2,ITK,ITPKB,KLRC1,LAG3,LCK,LCP1,LCP2,LFNG,LIPA…	168/722
1_Member	GO Biological Processes	GO:0046649	lymphocyte activation	-91.1555	-87.6621	100,399,567,602,604,677,684,695,841,911,912,916,917,919,920,923,924,925,930,931,940,942,944,952,958,972,973,974,1235,1236,1794,2207,2214,2322,2841,3087,3133,3383,3394,3559,3566,3570,3575,3589,3600,3606,3659,3676,3683,3702,3707,3821,3902,3932,3936,3955,3988,4063,4066,4088,4242,4277,4818,5294,5336,5580,5734,5777,5788,5971,6363,6366,6482,6504,6693,6774,6775,6778,6850,6932,7040,7099,7293,7409,7412,74…	ADA,RHOH,B2M,BCL3,BCL6,ZFP36L1,BST2,BTK,CASP8,CD1C,CD1D,CD3E,CD3G,CD247,CD4,CD6,CD7,CD8A,CD19,MS4A1,CD28,CD86,TNFSF8,CD38,CD40,CD74,CD79A,CD79B,CCR6,CCR7,DOCK2,FCER1G,FCGR3A,FLT3,GPR18,HHEX,HLA-E,ICAM1,IRF8,IL2RA,IL4R,IL6R,IL7R,IL11,IL15,IL18,IRF1,ITGA4,ITGAL,ITK,ITPKB,KLRC1,LAG3,LCK,LCP1,LFNG,LIPA,LY9,LYL1,SMAD3,MFNG,MICB,NKG7,PIK3CG,PLCG2,PRKCD,PTGER4,PTPN6,PTPRC,RELB,CCL19,CCL21,ST3GAL1,SLAMF1…	131/476
1_Member	GO Biological Processes	GO:0042110	T cell activation	-70.7965	-67.7502	100,399,567,602,604,677,841,911,912,916,917,919,920,924,925,940,942,944,972,1235,1236,1794,2207,2841,3133,3383,3559,3566,3570,3575,3600,3659,3683,3702,3707,3821,3902,3932,3936,3955,3988,4063,4088,4277,4818,5294,5734,5777,5788,5971,6363,6366,6693,6774,6775,6778,6850,6932,7040,7293,7409,7454,7535,8320,8740,8809,8832,9047,9935,10125,10148,10312,10538,10673,10859,10875,11035,11119,22806,26191,26279,3…	ADA,RHOH,B2M,BCL3,BCL6,ZFP36L1,CASP8,CD1C,CD1D,CD3E,CD3G,CD247,CD4,CD7,CD8A,CD28,CD86,TNFSF8,CD74,CCR6,CCR7,DOCK2,FCER1G,GPR18,HLA-E,ICAM1,IL2RA,IL4R,IL6R,IL7R,IL15,IRF1,ITGAL,ITK,ITPKB,KLRC1,LAG3,LCK,LCP1,LFNG,LIPA,LY9,SMAD3,MICB,NKG7,PIK3CG,PTGER4,PTPN6,PTPRC,RELB,CCL19,CCL21,SPN,STAT3,STAT4,STAT6,SYK,TCF7,TGFB1,TNFRSF4,VAV1,WAS,ZAP70,EOMES,TNFSF14,IL18R1,CD84,SH2D2A,MAFB,RASGRP1,EBI3,TCIRG1,BA…	96/316
1_Member	GO Biological Processes	GO:0002521	leukocyte differentiation	-65.6461	-62.7324	100,399,567,602,604,650,677,695,841,843,912,916,917,920,925,930,931,940,944,972,973,974,1050,1053,1235,1236,1436,1513,1794,2207,2322,2841,2908,3087,3394,3428,3566,3570,3575,3589,3600,3659,3676,3702,3707,3821,3932,3955,3988,4063,4066,4067,4242,4318,5336,5734,5788,5971,6363,6482,6504,6693,6774,6775,6776,6778,6850,6932,7040,7048,7097,7099,7124,7305,7351,7409,7412,7535,8320,8809,9452,9935,10312,10461…	ADA,RHOH,B2M,BCL3,BCL6,BMP2,ZFP36L1,BTK,CASP8,CASP10,CD1D,CD3E,CD3G,CD4,CD8A,CD19,MS4A1,CD28,TNFSF8,CD74,CD79A,CD79B,CEBPA,CEBPE,CCR6,CCR7,CSF1R,CTSK,DOCK2,FCER1G,FLT3,GPR18,NR3C1,HHEX,IRF8,IFI16,IL4R,IL6R,IL7R,IL11,IL15,IRF1,ITGA4,ITK,ITPKB,KLRC1,LCK,LFNG,LIPA,LY9,LYL1,LYN,MFNG,MMP9,PLCG2,PTGER4,PTPRC,RELB,CCL19,ST3GAL1,SLAMF1,SPN,STAT3,STAT4,STAT5A,STAT6,SYK,TCF7,TGFB1,TGFBR2,TLR2,TLR4,TNF,TYRO…	103/421
1_Member	GO Biological Processes	GO:0002252	immune effector process	-63.1217	-60.2515	100,567,602,604,629,695,712,713,714,717,718,911,925,930,939,958,972,1075,1191,1235,1439,1511,1512,1524,1604,1675,1776,1794,2205,2207,2214,2219,2220,2268,2896,3002,3004,3055,3383,3394,3430,3543,3560,3566,3570,3575,3606,3635,3665,3683,3824,3902,3936,3955,3988,4063,4067,4242,4818,5199,5272,5294,5336,5580,5730,5734,5777,5971,6482,6504,6693,6774,6775,6778,6850,7099,7124,7305,7409,8320,8773,8809,9111,9…	ADA,B2M,BCL3,BCL6,CFB,BTK,C1QA,C1QB,C1QC,C2,C3,CD1C,CD8A,CD19,CD27,CD40,CD74,CTSC,CLU,CCR6,CSF2RB,CTSG,CTSH,CX3CR1,CD55,CFD,DNASE1L3,DOCK2,FCER1A,FCER1G,FCGR3A,FCN1,FCN2,FGR,GRN,GZMB,GZMM,HCK,ICAM1,IRF8,IFI35,IGLL1,IL2RB,IL4R,IL6R,IL7R,IL18,INPP5D,IRF7,ITGAL,KLRD1,LAG3,LCP1,LFNG,LIPA,LY9,LYN,MFNG,NKG7,CFP,SERPINB9,PIK3CG,PLCG2,PRKCD,PTGDS,PTGER4,PTPN6,RELB,ST3GAL1,SLAMF1,SPN,STAT3,STAT4,STAT6,SYK…	104/455
1_Member	GO Biological Processes	GO:0030097	hemopoiesis	-61.8104	-58.9933	100,399,567,602,604,650,677,695,841,843,864,912,916,917,920,925,930,931,940,944,972,973,974,1050,1053,1235,1236,1265,1436,1513,1777,1794,2124,2207,2313,2322,2811,2815,2841,2908,3059,3071,3087,3394,3398,3428,3566,3570,3575,3589,3600,3659,3676,3702,3707,3821,3932,3955,3988,4063,4066,4067,4242,4318,5336,5341,5734,5777,5788,5971,6363,6482,6504,6510,6693,6774,6775,6776,6778,6850,6932,7040,7048,7097,70…	ADA,RHOH,B2M,BCL3,BCL6,BMP2,ZFP36L1,BTK,CASP8,CASP10,RUNX3,CD1D,CD3E,CD3G,CD4,CD8A,CD19,MS4A1,CD28,TNFSF8,CD74,CD79A,CD79B,CEBPA,CEBPE,CCR6,CCR7,CNN2,CSF1R,CTSK,DNASE2,DOCK2,EVI2B,FCER1G,FLI1,FLT3,GP1BA,GP9,GPR18,NR3C1,HCLS1,NCKAP1L,HHEX,IRF8,ID2,IFI16,IL4R,IL6R,IL7R,IL11,IL15,IRF1,ITGA4,ITK,ITPKB,KLRC1,LCK,LFNG,LIPA,LY9,LYL1,LYN,MFNG,MMP9,PLCG2,PLEK,PTGER4,PTPN6,PTPRC,RELB,CCL19,ST3GAL1,SLAMF1,S…	122/677
1_Member	GO Biological Processes	GO:1903131	mononuclear cell differentiation	-59.2877	-56.5425	100,399,567,602,604,677,695,912,916,917,920,925,930,931,940,944,972,973,974,1235,1236,1436,1513,1794,2207,2322,2841,3087,3394,3428,3566,3570,3575,3589,3600,3659,3676,3702,3707,3821,3932,3955,3988,4063,4066,4067,4242,5336,5734,5788,5971,6363,6482,6504,6693,6774,6775,6778,6850,6932,7040,7048,7409,7412,7535,8320,8809,9452,9935,10312,10461,10538,10673,10859,11035,22806,26191,26279,30009,51176,54209,5…	ADA,RHOH,B2M,BCL3,BCL6,ZFP36L1,BTK,CD1D,CD3E,CD3G,CD4,CD8A,CD19,MS4A1,CD28,TNFSF8,CD74,CD79A,CD79B,CCR6,CCR7,CSF1R,CTSK,DOCK2,FCER1G,FLT3,GPR18,HHEX,IRF8,IFI16,IL4R,IL6R,IL7R,IL11,IL15,IRF1,ITGA4,ITK,ITPKB,KLRC1,LCK,LFNG,LIPA,LY9,LYL1,LYN,MFNG,PLCG2,PTGER4,PTPRC,RELB,CCL19,ST3GAL1,SLAMF1,SPN,STAT3,STAT4,STAT6,SYK,TCF7,TGFB1,TGFBR2,VAV1,VCAM1,ZAP70,EOMES,IL18R1,ITM2A,MAFB,TCIRG1,MERTK,BATF,TNFSF13…	88/331
1_Member	GO Biological Processes	GO:0030098	lymphocyte differentiation	-54.3148	-51.7244	100,399,567,602,604,677,695,912,916,917,920,925,930,931,940,944,972,973,974,1235,1236,1794,2207,2322,2841,3087,3394,3566,3570,3575,3589,3600,3659,3676,3702,3707,3821,3932,3955,3988,4063,4066,4242,5336,5734,5788,5971,6482,6504,6693,6774,6775,6778,6850,6932,7040,7409,7412,7535,8320,8809,9452,9935,10312,10461,10538,10673,11035,22806,26191,26279,30009,51176,56833,57580,64218,64919,84433,112616	ADA,RHOH,B2M,BCL3,BCL6,ZFP36L1,BTK,CD1D,CD3E,CD3G,CD4,CD8A,CD19,MS4A1,CD28,TNFSF8,CD74,CD79A,CD79B,CCR6,CCR7,DOCK2,FCER1G,FLT3,GPR18,HHEX,IRF8,IL4R,IL6R,IL7R,IL11,IL15,IRF1,ITGA4,ITK,ITPKB,KLRC1,LCK,LFNG,LIPA,LY9,LYL1,MFNG,PLCG2,PTGER4,PTPRC,RELB,ST3GAL1,SLAMF1,SPN,STAT3,STAT4,STAT6,SYK,TCF7,TGFB1,VAV1,VCAM1,ZAP70,EOMES,IL18R1,ITM2A,MAFB,TCIRG1,MERTK,BATF,TNFSF13B,RIPK3,IKZF3,PTPN22,PLA2G2D,TBX21…	79/288
1_Member	GO Biological Processes	GO:0030217	T cell differentiation	-44.3079	-41.8478	100,399,567,602,604,677,912,916,917,920,925,940,944,972,1235,1236,1794,2207,2841,3566,3570,3575,3600,3659,3702,3707,3821,3932,3955,3988,4063,5734,5788,5971,6693,6774,6775,6778,6850,6932,7040,7409,7535,8320,8809,9935,10312,10538,11035,22806,26191,26279,30009,51176,57580,64218,64919,84433	ADA,RHOH,B2M,BCL3,BCL6,ZFP36L1,CD1D,CD3E,CD3G,CD4,CD8A,CD28,TNFSF8,CD74,CCR6,CCR7,DOCK2,FCER1G,GPR18,IL4R,IL6R,IL7R,IL15,IRF1,ITK,ITPKB,KLRC1,LCK,LFNG,LIPA,LY9,PTGER4,PTPRC,RELB,SPN,STAT3,STAT4,STAT6,SYK,TCF7,TGFB1,VAV1,ZAP70,EOMES,IL18R1,MAFB,TCIRG1,BATF,RIPK3,IKZF3,PTPN22,PLA2G2D,TBX21,LEF1,PREX1,SEMA4A,BCL11B,CARD11	58/180
1_Member	GO Biological Processes	GO:0002366	leukocyte activation involved in immune response	-42.4254	-39.9811	100,602,604,695,911,930,972,1235,1524,1776,1794,2205,2207,2214,2896,3383,3394,3430,3566,3570,3683,3936,3955,4063,4067,4242,4818,5294,5336,5730,5734,5971,6482,6504,6693,6774,6775,6778,6850,7099,7124,7305,8320,8773,8809,9111,9452,10125,10538,10859,10875,29108,30009,51176,54209,54518,64218,84868,148022	ADA,BCL3,BCL6,BTK,CD1C,CD19,CD74,CCR6,CX3CR1,DNASE1L3,DOCK2,FCER1A,FCER1G,FCGR3A,GRN,ICAM1,IRF8,IFI35,IL4R,IL6R,ITGAL,LCP1,LFNG,LY9,LYN,MFNG,NKG7,PIK3CG,PLCG2,PTGDS,PTGER4,RELB,ST3GAL1,SLAMF1,SPN,STAT3,STAT4,STAT6,SYK,TLR4,TNF,TYROBP,EOMES,SNAP23,IL18R1,NMI,ITM2A,RASGRP1,BATF,LILRB1,FGL2,PYCARD,TBX21,LEF1,TREM2,APBB1IP,SEMA4A,HAVCR2,TICAM1	59/201
1_Member	GO Biological Processes	GO:0002263	cell activation involved in immune response	-41.876	-39.4394	100,602,604,695,911,930,972,1235,1524,1776,1794,2205,2207,2214,2896,3383,3394,3430,3566,3570,3683,3936,3955,4063,4067,4242,4818,5294,5336,5730,5734,5971,6482,6504,6693,6774,6775,6778,6850,7099,7124,7305,8320,8773,8809,9111,9452,10125,10538,10859,10875,29108,30009,51176,54209,54518,64218,84868,148022	ADA,BCL3,BCL6,BTK,CD1C,CD19,CD74,CCR6,CX3CR1,DNASE1L3,DOCK2,FCER1A,FCER1G,FCGR3A,GRN,ICAM1,IRF8,IFI35,IL4R,IL6R,ITGAL,LCP1,LFNG,LY9,LYN,MFNG,NKG7,PIK3CG,PLCG2,PTGDS,PTGER4,RELB,ST3GAL1,SLAMF1,SPN,STAT3,STAT4,STAT6,SYK,TLR4,TNF,TYROBP,EOMES,SNAP23,IL18R1,NMI,ITM2A,RASGRP1,BATF,LILRB1,FGL2,PYCARD,TBX21,LEF1,TREM2,APBB1IP,SEMA4A,HAVCR2,TICAM1	59/205
1_Member	GO Biological Processes	GO:0046631	alpha-beta T cell activation	-31.3512	-29.1032	100,602,604,916,917,919,940,944,1794,2841,3133,3566,3570,3600,3659,3702,4063,4818,5734,5788,5971,6693,6774,6775,6778,6850,7535,8320,8809,10312,10538,26279,30009,50856,51176,64218,64919,84433	ADA,BCL3,BCL6,CD3E,CD3G,CD247,CD28,TNFSF8,DOCK2,GPR18,HLA-E,IL4R,IL6R,IL15,IRF1,ITK,LY9,NKG7,PTGER4,PTPRC,RELB,SPN,STAT3,STAT4,STAT6,SYK,ZAP70,EOMES,IL18R1,TCIRG1,BATF,PLA2G2D,TBX21,CLEC4A,LEF1,SEMA4A,BCL11B,CARD11	38/105
1_Member	GO Biological Processes	GO:0002285	lymphocyte activation involved in immune response	-26.4617	-24.3337	100,602,604,911,930,972,1235,2207,2214,3383,3394,3566,3570,3683,3936,3955,4063,4242,4818,5336,5734,5971,6482,6693,6774,6775,6778,7099,8320,8809,9452,10538,10859,10875,30009,51176,54518,64218	ADA,BCL3,BCL6,CD1C,CD19,CD74,CCR6,FCER1G,FCGR3A,ICAM1,IRF8,IL4R,IL6R,ITGAL,LCP1,LFNG,LY9,MFNG,NKG7,PLCG2,PTGER4,RELB,ST3GAL1,SPN,STAT3,STAT4,STAT6,TLR4,EOMES,IL18R1,ITM2A,BATF,LILRB1,FGL2,TBX21,LEF1,APBB1IP,SEMA4A	38/137
1_Member	GO Biological Processes	GO:0046632	alpha-beta T cell differentiation	-20.907	-18.9214	100,602,604,944,2841,3566,3570,3659,3702,4063,5734,5971,6693,6774,6775,6778,6850,7535,8320,8809,10538,26279,30009,51176,64218,64919	ADA,BCL3,BCL6,TNFSF8,GPR18,IL4R,IL6R,IRF1,ITK,LY9,PTGER4,RELB,SPN,STAT3,STAT4,STAT6,SYK,ZAP70,EOMES,IL18R1,BATF,PLA2G2D,TBX21,LEF1,SEMA4A,BCL11B	26/76
1_Member	GO Biological Processes	GO:0002286	T cell activation involved in immune response	-19.9434	-17.9788	602,604,911,972,2207,3383,3566,3570,3683,3936,4063,5734,5971,6693,6774,6775,6778,8320,8809,10538,10859,10875,30009,51176,54518,64218	BCL3,BCL6,CD1C,CD74,FCER1G,ICAM1,IL4R,IL6R,ITGAL,LCP1,LY9,PTGER4,RELB,SPN,STAT3,STAT4,STAT6,EOMES,IL18R1,BATF,LILRB1,FGL2,TBX21,LEF1,APBB1IP,SEMA4A	26/82
1_Member	GO Biological Processes	GO:0035710	CD4-positive, alpha-beta T cell activation	-17.1876	-15.3235	602,604,916,940,3566,3570,4063,4818,5734,5971,6693,6774,6775,6778,8809,10312,10538,26279,30009,51176,64218,84433	BCL3,BCL6,CD3E,CD28,IL4R,IL6R,LY9,NKG7,PTGER4,RELB,SPN,STAT3,STAT4,STAT6,IL18R1,TCIRG1,BATF,PLA2G2D,TBX21,LEF1,SEMA4A,CARD11	22/68
1_Member	GO Biological Processes	GO:0002292	T cell differentiation involved in immune response	-15.4934	-13.7126	602,604,2207,3566,3570,4063,5734,5971,6693,6774,6775,6778,8320,8809,10538,30009,51176,64218	BCL3,BCL6,FCER1G,IL4R,IL6R,LY9,PTGER4,RELB,SPN,STAT3,STAT4,STAT6,EOMES,IL18R1,BATF,TBX21,LEF1,SEMA4A	18/48
1_Member	GO Biological Processes	GO:0002287	alpha-beta T cell activation involved in immune response	-14.9252	-13.1705	602,604,3566,3570,4063,5734,5971,6693,6774,6775,6778,8320,8809,10538,30009,51176,64218	BCL3,BCL6,IL4R,IL6R,LY9,PTGER4,RELB,SPN,STAT3,STAT4,STAT6,EOMES,IL18R1,BATF,TBX21,LEF1,SEMA4A	17/44
1_Member	GO Biological Processes	GO:0002293	alpha-beta T cell differentiation involved in immune response	-14.9252	-13.1705	602,604,3566,3570,4063,5734,5971,6693,6774,6775,6778,8320,8809,10538,30009,51176,64218	BCL3,BCL6,IL4R,IL6R,LY9,PTGER4,RELB,SPN,STAT3,STAT4,STAT6,EOMES,IL18R1,BATF,TBX21,LEF1,SEMA4A	17/44
1_Member	GO Biological Processes	GO:0042088	T-helper 1 type immune response	-14.2704	-12.5328	602,3566,3606,5971,6693,6775,6778,7099,8809,10148,30009,51176,64218	BCL3,IL4R,IL18,RELB,SPN,STAT4,STAT6,TLR4,IL18R1,EBI3,TBX21,LEF1,SEMA4A	13/23
1_Member	GO Biological Processes	GO:0002294	CD4-positive, alpha-beta T cell differentiation involved in immune response	-13.7774	-12.0635	602,604,3566,3570,4063,5734,5971,6693,6774,6775,6778,8809,10538,30009,51176,64218	BCL3,BCL6,IL4R,IL6R,LY9,PTGER4,RELB,SPN,STAT3,STAT4,STAT6,IL18R1,BATF,TBX21,LEF1,SEMA4A	16/43
1_Member	GO Biological Processes	GO:0042093	T-helper cell differentiation	-13.7774	-12.0635	602,604,3566,3570,4063,5734,5971,6693,6774,6775,6778,8809,10538,30009,51176,64218	BCL3,BCL6,IL4R,IL6R,LY9,PTGER4,RELB,SPN,STAT3,STAT4,STAT6,IL18R1,BATF,TBX21,LEF1,SEMA4A	16/43
1_Member	GO Biological Processes	GO:0043367	CD4-positive, alpha-beta T cell differentiation	-13.0532	-11.3632	602,604,3566,3570,4063,5734,5971,6693,6774,6775,6778,8809,10538,26279,30009,51176,64218	BCL3,BCL6,IL4R,IL6R,LY9,PTGER4,RELB,SPN,STAT3,STAT4,STAT6,IL18R1,BATF,PLA2G2D,TBX21,LEF1,SEMA4A	17/55
1_Member	GO Biological Processes	GO:0045063	T-helper 1 cell differentiation	-10.7401	-9.13876	3566,5971,6693,6775,6778,8809,30009,51176,64218	IL4R,RELB,SPN,STAT4,STAT6,IL18R1,TBX21,LEF1,SEMA4A	9/14
2_Summary	GO Biological Processes	GO:0050778	positive regulation of immune response	-100	-96.2847	100,101,567,629,640,695,712,713,714,717,718,719,728,839,909,910,911,912,913,916,917,919,920,925,929,930,931,940,942,948,952,958,972,973,974,1191,1236,1240,1511,1520,1535,1604,1675,2207,2219,2220,2268,2357,2533,3055,3071,3108,3109,3112,3113,3115,3120,3122,3133,3134,3428,3430,3566,3600,3606,3635,3654,3665,3684,3689,3702,3783,3821,3824,3902,3932,3937,3988,4057,4067,4277,4321,4332,4792,4814,4938,4940…	ADA,ADAM8,B2M,CFB,BLK,BTK,C1QA,C1QB,C1QC,C2,C3,C3AR1,C5AR1,CASP6,CD1A,CD1B,CD1C,CD1D,CD1E,CD3E,CD3G,CD247,CD4,CD8A,CD14,CD19,MS4A1,CD28,CD86,CD36,CD38,CD40,CD74,CD79A,CD79B,CLU,CCR7,CMKLR1,CTSG,CTSS,CYBA,CD55,CFD,FCER1G,FCN1,FCN2,FGR,FPR1,FYB1,HCK,NCKAP1L,HLA-DMA,HLA-DMB,HLA-DOB,HLA-DPA1,HLA-DPB1,HLA-DQB2,HLA-DRA,HLA-E,HLA-F,IFI16,IFI35,IL4R,IL15,IL18,INPP5D,IRAK1,IRF7,ITGAM,ITGB2,ITK,KCNN4,KLRC1…	174/-
2_Member	GO Biological Processes	GO:0050778	positive regulation of immune response	-100	-96.2847	100,101,567,629,640,695,712,713,714,717,718,719,728,839,909,910,911,912,913,916,917,919,920,925,929,930,931,940,942,948,952,958,972,973,974,1191,1236,1240,1511,1520,1535,1604,1675,2207,2219,2220,2268,2357,2533,3055,3071,3108,3109,3112,3113,3115,3120,3122,3133,3134,3428,3430,3566,3600,3606,3635,3654,3665,3684,3689,3702,3783,3821,3824,3902,3932,3937,3988,4057,4067,4277,4321,4332,4792,4814,4938,4940…	ADA,ADAM8,B2M,CFB,BLK,BTK,C1QA,C1QB,C1QC,C2,C3,C3AR1,C5AR1,CASP6,CD1A,CD1B,CD1C,CD1D,CD1E,CD3E,CD3G,CD247,CD4,CD8A,CD14,CD19,MS4A1,CD28,CD86,CD36,CD38,CD40,CD74,CD79A,CD79B,CLU,CCR7,CMKLR1,CTSG,CTSS,CYBA,CD55,CFD,FCER1G,FCN1,FCN2,FGR,FPR1,FYB1,HCK,NCKAP1L,HLA-DMA,HLA-DMB,HLA-DOB,HLA-DPA1,HLA-DPB1,HLA-DQB2,HLA-DRA,HLA-E,HLA-F,IFI16,IFI35,IL4R,IL15,IL18,INPP5D,IRAK1,IRF7,ITGAM,ITGB2,ITK,KCNN4,KLRC1…	168/658
2_Member	GO Biological Processes	GO:0002253	activation of immune response	-68.1783	-65.19	100,629,640,695,712,713,714,717,718,719,728,839,916,917,919,925,929,930,931,940,952,958,973,974,1191,1240,1520,1604,1675,2207,2219,2220,2268,2357,2533,3055,3071,3115,3428,3635,3654,3665,3702,3821,3824,3932,3937,4067,4277,4332,4792,4938,4940,5142,5199,5336,5580,5777,5788,6850,7096,7097,7099,7100,7124,7128,7294,7305,7409,7535,8631,9111,9447,10384,10385,11118,11119,11213,23149,23586,23643,26191,2910…	ADA,CFB,BLK,BTK,C1QA,C1QB,C1QC,C2,C3,C3AR1,C5AR1,CASP6,CD3E,CD3G,CD247,CD8A,CD14,CD19,MS4A1,CD28,CD38,CD40,CD79A,CD79B,CLU,CMKLR1,CTSS,CD55,CFD,FCER1G,FCN1,FCN2,FGR,FPR1,FYB1,HCK,NCKAP1L,HLA-DPB1,IFI16,INPP5D,IRAK1,IRF7,ITK,KLRC1,KLRD1,LCK,LCP2,LYN,MICB,MNDA,NFKBIA,OAS1,OAS3,PDE4B,CFP,PLCG2,PRKCD,PTPN6,PTPRC,SYK,TLR1,TLR2,TLR4,TLR5,TNF,TNFAIP3,TXK,TYROBP,VAV1,ZAP70,SKAP1,NMI,AIM2,BTN3A3,BTN2A2,BT…	101/380
2_Member	GO Biological Processes	GO:0002764	immune response-regulating signaling pathway	-63.5508	-60.6594	100,640,695,719,728,916,917,919,925,929,930,931,940,945,952,958,973,974,1240,1512,1520,2205,2207,2214,2219,2220,2268,2357,2533,3055,3071,3115,3635,3654,3665,3702,3821,3824,3932,3937,4067,4277,4332,4792,4938,4940,5142,5336,5580,5777,5788,6850,7096,7097,7099,7100,7124,7128,7294,7305,7409,7535,8631,9111,9447,10288,10384,10385,10859,11118,11119,11213,23149,23586,23643,26191,29108,51311,54900,55024,64…	ADA,BLK,BTK,C3AR1,C5AR1,CD3E,CD3G,CD247,CD8A,CD14,CD19,MS4A1,CD28,CD33,CD38,CD40,CD79A,CD79B,CMKLR1,CTSH,CTSS,FCER1A,FCER1G,FCGR3A,FCN1,FCN2,FGR,FPR1,FYB1,HCK,NCKAP1L,HLA-DPB1,INPP5D,IRAK1,IRF7,ITK,KLRC1,KLRD1,LCK,LCP2,LYN,MICB,MNDA,NFKBIA,OAS1,OAS3,PDE4B,PLCG2,PRKCD,PTPN6,PTPRC,SYK,TLR1,TLR2,TLR4,TLR5,TNF,TNFAIP3,TXK,TYROBP,VAV1,ZAP70,SKAP1,NMI,AIM2,LILRB2,BTN3A3,BTN2A2,LILRB1,BTN3A2,BTN3A1,IRAK…	93/343
2_Member	GO Biological Processes	GO:0002757	immune response-activating signaling pathway	-59.2399	-56.5099	100,640,695,719,728,916,917,919,925,929,930,931,940,952,958,973,974,1240,1520,2207,2219,2220,2268,2357,2533,3055,3071,3115,3635,3654,3665,3702,3821,3824,3932,3937,4067,4277,4332,4792,4938,4940,5142,5336,5580,5777,5788,6850,7096,7097,7099,7100,7124,7128,7294,7305,7409,7535,8631,9111,9447,10384,10385,11118,11119,11213,23149,23586,23643,26191,29108,51311,54900,55024,64127,64135,79132,81622,84868,898…	ADA,BLK,BTK,C3AR1,C5AR1,CD3E,CD3G,CD247,CD8A,CD14,CD19,MS4A1,CD28,CD38,CD40,CD79A,CD79B,CMKLR1,CTSS,FCER1G,FCN1,FCN2,FGR,FPR1,FYB1,HCK,NCKAP1L,HLA-DPB1,INPP5D,IRAK1,IRF7,ITK,KLRC1,KLRD1,LCK,LCP2,LYN,MICB,MNDA,NFKBIA,OAS1,OAS3,PDE4B,PLCG2,PRKCD,PTPN6,PTPRC,SYK,TLR1,TLR2,TLR4,TLR5,TNF,TNFAIP3,TXK,TYROBP,VAV1,ZAP70,SKAP1,NMI,AIM2,BTN3A3,BTN2A2,BTN3A2,BTN3A1,IRAK3,FCHO1,RIGI,LY96,PTPN22,PYCARD,TLR8,L…	86/313
2_Member	GO Biological Processes	GO:0002768	immune response-regulating cell surface receptor signaling pathway	-48.4117	-45.882	100,640,695,719,728,916,917,919,925,929,930,931,940,952,958,973,974,1240,2205,2207,2214,2219,2220,2268,2357,2533,3055,3071,3115,3635,3654,3702,3821,3824,3932,3937,4067,4277,4332,4792,4938,5142,5336,5580,5777,5788,6850,7097,7099,7100,7294,7305,7409,7535,8631,9111,10288,10384,10385,10859,11118,11119,23149,23643,26191,54900,55024,64127,89857,118788,151888,259197	ADA,BLK,BTK,C3AR1,C5AR1,CD3E,CD3G,CD247,CD8A,CD14,CD19,MS4A1,CD28,CD38,CD40,CD79A,CD79B,CMKLR1,FCER1A,FCER1G,FCGR3A,FCN1,FCN2,FGR,FPR1,FYB1,HCK,NCKAP1L,HLA-DPB1,INPP5D,IRAK1,ITK,KLRC1,KLRD1,LCK,LCP2,LYN,MICB,MNDA,NFKBIA,OAS1,PDE4B,PLCG2,PRKCD,PTPN6,PTPRC,SYK,TLR2,TLR4,TLR5,TXK,TYROBP,VAV1,ZAP70,SKAP1,NMI,LILRB2,BTN3A3,BTN2A2,LILRB1,BTN3A2,BTN3A1,FCHO1,LY96,PTPN22,LAX1,BANK1,NOD2,KLHL6,PIK3AP1,BTL…	72/271
2_Member	GO Biological Processes	GO:0002429	immune response-activating cell surface receptor signaling pathway	-45.1712	-42.703	100,640,695,719,728,916,917,919,925,929,930,931,940,952,973,974,1240,2207,2219,2220,2268,2357,2533,3055,3071,3115,3635,3654,3702,3821,3824,3932,3937,4067,4277,4332,4792,4938,5142,5336,5580,5777,5788,6850,7097,7099,7100,7294,7305,7409,7535,8631,9111,10384,10385,11118,11119,23149,23643,26191,54900,55024,64127,89857,118788,259197	ADA,BLK,BTK,C3AR1,C5AR1,CD3E,CD3G,CD247,CD8A,CD14,CD19,MS4A1,CD28,CD38,CD79A,CD79B,CMKLR1,FCER1G,FCN1,FCN2,FGR,FPR1,FYB1,HCK,NCKAP1L,HLA-DPB1,INPP5D,IRAK1,ITK,KLRC1,KLRD1,LCK,LCP2,LYN,MICB,MNDA,NFKBIA,OAS1,PDE4B,PLCG2,PRKCD,PTPN6,PTPRC,SYK,TLR2,TLR4,TLR5,TXK,TYROBP,VAV1,ZAP70,SKAP1,NMI,BTN3A3,BTN2A2,BTN3A2,BTN3A1,FCHO1,LY96,PTPN22,LAX1,BANK1,NOD2,KLHL6,PIK3AP1,NCR3	66/242
2_Member	GO Biological Processes	GO:0050851	antigen receptor-mediated signaling pathway	-26.1484	-24.0352	100,640,695,916,917,919,925,930,931,940,952,973,974,2533,3071,3115,3635,3702,3932,3937,4067,4332,4792,5142,5336,5777,5788,6850,7294,7535,8631,10384,10385,11118,11119,23149,26191,54900,55024,89857	ADA,BLK,BTK,CD3E,CD3G,CD247,CD8A,CD19,MS4A1,CD28,CD38,CD79A,CD79B,FYB1,NCKAP1L,HLA-DPB1,INPP5D,ITK,LCK,LCP2,LYN,MNDA,NFKBIA,PDE4B,PLCG2,PTPN6,PTPRC,SYK,TXK,ZAP70,SKAP1,BTN3A3,BTN2A2,BTN3A2,BTN3A1,FCHO1,PTPN22,LAX1,BANK1,KLHL6	40/158
2_Member	GO Biological Processes	GO:0050852	T cell receptor signaling pathway	-16.2032	-14.391	100,695,916,917,919,925,940,2533,3115,3635,3702,3932,3937,5142,5336,5777,5788,7294,7535,8631,10384,10385,11118,11119,23149,26191	ADA,BTK,CD3E,CD3G,CD247,CD8A,CD28,FYB1,HLA-DPB1,INPP5D,ITK,LCK,LCP2,PDE4B,PLCG2,PTPN6,PTPRC,TXK,ZAP70,SKAP1,BTN3A3,BTN2A2,BTN3A2,BTN3A1,FCHO1,PTPN22	26/112
3_Summary	GO Biological Processes	GO:0050865	regulation of cell activation	-93.5565	-89.9661	100,101,196,199,348,399,567,604,677,695,864,912,916,920,921,923,930,939,940,942,944,945,952,958,972,1050,1075,1178,1236,1511,1604,2207,2214,2242,2268,2811,2815,2896,3071,3108,3109,3112,3113,3115,3120,3122,3133,3134,3398,3559,3566,3575,3600,3604,3606,3635,3659,3684,3689,3707,3821,3824,3902,3932,3958,4067,4332,5321,5341,5359,5580,5724,5777,5788,5880,6352,6363,6366,6385,6403,6504,6595,6693,6778,6850…	ADA,ADAM8,AHR,AIF1,APOE,RHOH,B2M,BCL6,ZFP36L1,BTK,RUNX3,CD1D,CD3E,CD4,CD5,CD6,CD19,CD27,CD28,CD86,TNFSF8,CD33,CD38,CD40,CD74,CEBPA,CTSC,CLC,CCR7,CTSG,CD55,FCER1G,FCGR3A,FES,FGR,GP1BA,GP9,GRN,NCKAP1L,HLA-DMA,HLA-DMB,HLA-DOB,HLA-DPA1,HLA-DPB1,HLA-DQB2,HLA-DRA,HLA-E,HLA-F,ID2,IL2RA,IL4R,IL7R,IL15,TNFRSF9,IL18,INPP5D,IRF1,ITGAM,ITGB2,ITPKB,KLRC1,KLRD1,LAG3,LCK,LGALS3,LYN,MNDA,PLA2G4A,PLEK,PLSCR1,PRKC…	201/-
3_Member	GO Biological Processes	GO:0050865	regulation of cell activation	-93.5565	-89.9661	100,101,196,199,348,399,567,604,677,695,864,912,916,920,921,923,930,939,940,942,944,945,952,958,972,1050,1075,1178,1236,1511,1604,2207,2214,2242,2268,2811,2815,2896,3071,3108,3109,3112,3113,3115,3120,3122,3133,3134,3398,3559,3566,3575,3600,3604,3606,3635,3659,3684,3689,3707,3821,3824,3902,3932,3958,4067,4332,5321,5341,5359,5580,5724,5777,5788,5880,6352,6363,6366,6385,6403,6504,6595,6693,6778,6850…	ADA,ADAM8,AHR,AIF1,APOE,RHOH,B2M,BCL6,ZFP36L1,BTK,RUNX3,CD1D,CD3E,CD4,CD5,CD6,CD19,CD27,CD28,CD86,TNFSF8,CD33,CD38,CD40,CD74,CEBPA,CTSC,CLC,CCR7,CTSG,CD55,FCER1G,FCGR3A,FES,FGR,GP1BA,GP9,GRN,NCKAP1L,HLA-DMA,HLA-DMB,HLA-DOB,HLA-DPA1,HLA-DPB1,HLA-DQB2,HLA-DRA,HLA-E,HLA-F,ID2,IL2RA,IL4R,IL7R,IL15,TNFRSF9,IL18,INPP5D,IRF1,ITGAM,ITGB2,ITPKB,KLRC1,KLRD1,LAG3,LCK,LGALS3,LYN,MNDA,PLA2G4A,PLEK,PLSCR1,PRKC…	151/653
3_Member	GO Biological Processes	GO:0002694	regulation of leukocyte activation	-87.0298	-83.6824	100,101,196,199,399,567,604,677,695,864,912,916,920,921,923,930,939,940,942,944,945,952,958,972,1050,1075,1178,1236,1511,1604,2214,2242,2268,2896,3071,3108,3109,3112,3113,3115,3120,3122,3133,3134,3398,3559,3566,3575,3600,3604,3606,3635,3659,3684,3689,3707,3821,3824,3902,3932,3958,4067,4332,5321,5359,5724,5777,5788,5880,6352,6363,6366,6385,6504,6595,6693,6778,6850,6932,7040,7048,7099,7107,7124,712…	ADA,ADAM8,AHR,AIF1,RHOH,B2M,BCL6,ZFP36L1,BTK,RUNX3,CD1D,CD3E,CD4,CD5,CD6,CD19,CD27,CD28,CD86,TNFSF8,CD33,CD38,CD40,CD74,CEBPA,CTSC,CLC,CCR7,CTSG,CD55,FCGR3A,FES,FGR,GRN,NCKAP1L,HLA-DMA,HLA-DMB,HLA-DOB,HLA-DPA1,HLA-DPB1,HLA-DQB2,HLA-DRA,HLA-E,HLA-F,ID2,IL2RA,IL4R,IL7R,IL15,TNFRSF9,IL18,INPP5D,IRF1,ITGAM,ITGB2,ITPKB,KLRC1,KLRD1,LAG3,LCK,LGALS3,LYN,MNDA,PLA2G4A,PLSCR1,PTAFR,PTPN6,PTPRC,RAC2,CCL5,CCL…	140/600
3_Member	GO Biological Processes	GO:0051249	regulation of lymphocyte activation	-74.972	-71.8209	100,101,196,199,399,567,604,677,695,864,912,916,920,921,923,930,939,940,942,944,952,958,972,1178,1236,1511,1604,2214,2268,3071,3108,3109,3112,3113,3115,3120,3122,3133,3134,3398,3559,3566,3575,3600,3604,3606,3635,3659,3707,3821,3824,3902,3932,3958,4067,4332,5777,5788,5880,6352,6363,6366,6385,6504,6595,6693,6778,6850,6932,7040,7048,7099,7128,7133,7293,7305,7409,7412,7535,7805,7940,8740,9466,10125,1…	ADA,ADAM8,AHR,AIF1,RHOH,B2M,BCL6,ZFP36L1,BTK,RUNX3,CD1D,CD3E,CD4,CD5,CD6,CD19,CD27,CD28,CD86,TNFSF8,CD38,CD40,CD74,CLC,CCR7,CTSG,CD55,FCGR3A,FGR,NCKAP1L,HLA-DMA,HLA-DMB,HLA-DOB,HLA-DPA1,HLA-DPB1,HLA-DQB2,HLA-DRA,HLA-E,HLA-F,ID2,IL2RA,IL4R,IL7R,IL15,TNFRSF9,IL18,INPP5D,IRF1,ITPKB,KLRC1,KLRD1,LAG3,LCK,LGALS3,LYN,MNDA,PTPN6,PTPRC,RAC2,CCL5,CCL19,CCL21,SDC4,SLAMF1,SMARCA2,SPN,STAT6,SYK,TCF7,TGFB1,TGF…	120/507
3_Member	GO Biological Processes	GO:0050867	positive regulation of cell activation	-61.8055	-58.9933	100,101,199,399,567,604,695,864,912,916,920,921,923,939,940,942,952,958,972,1050,1075,1236,1604,2214,2268,2811,2815,3071,3108,3109,3112,3113,3115,3120,3122,3133,3134,3559,3566,3575,3600,3606,3635,3684,3689,3707,3932,4067,5321,5341,5724,5777,5788,6352,6363,6366,6403,6504,6595,6693,6778,6850,7040,7048,7099,7124,7293,7305,7409,7412,7474,7535,8673,8740,10125,10148,10288,10385,10673,10859,23149,26191,…	ADA,ADAM8,AIF1,RHOH,B2M,BCL6,BTK,RUNX3,CD1D,CD3E,CD4,CD5,CD6,CD27,CD28,CD86,CD38,CD40,CD74,CEBPA,CTSC,CCR7,CD55,FCGR3A,FGR,GP1BA,GP9,NCKAP1L,HLA-DMA,HLA-DMB,HLA-DOB,HLA-DPA1,HLA-DPB1,HLA-DQB2,HLA-DRA,HLA-E,HLA-F,IL2RA,IL4R,IL7R,IL15,IL18,INPP5D,ITGAM,ITGB2,ITPKB,LCK,LYN,PLA2G4A,PLEK,PTAFR,PTPN6,PTPRC,CCL5,CCL19,CCL21,SELP,SLAMF1,SMARCA2,SPN,STAT6,SYK,TGFB1,TGFBR2,TLR4,TNF,TNFRSF4,TYROBP,VAV1,VCAM…	97/396
3_Member	GO Biological Processes	GO:0022407	regulation of cell-cell adhesion	-59.4494	-56.6719	100,101,199,240,399,567,604,650,864,912,916,920,921,923,939,940,942,972,999,1236,1511,1604,2113,2811,3071,3108,3109,3112,3113,3115,3120,3122,3133,3559,3566,3575,3600,3606,3654,3659,3676,3689,3707,3902,3932,3958,4067,5329,5580,5724,5777,5788,6352,6363,6366,6385,6403,6504,6595,6693,6850,7040,7048,7124,7409,7412,7474,7535,7805,8631,8740,9435,10125,10148,10288,10385,10457,10563,10630,10673,10859,1087…	ADA,ADAM8,AIF1,ALOX5,RHOH,B2M,BCL6,BMP2,RUNX3,CD1D,CD3E,CD4,CD5,CD6,CD27,CD28,CD86,CD74,CDH1,CCR7,CTSG,CD55,ETS1,GP1BA,NCKAP1L,HLA-DMA,HLA-DMB,HLA-DOB,HLA-DPA1,HLA-DPB1,HLA-DQB2,HLA-DRA,HLA-E,IL2RA,IL4R,IL7R,IL15,IL18,IRAK1,IRF1,ITGA4,ITGB2,ITPKB,LAG3,LCK,LGALS3,LYN,PLAUR,PRKCD,PTAFR,PTPN6,PTPRC,CCL5,CCL19,CCL21,SDC4,SELP,SLAMF1,SMARCA2,SPN,SYK,TGFB1,TGFBR2,TNF,VAV1,VCAM1,WNT5A,ZAP70,LAPTM5,SKAP1…	104/493
3_Member	GO Biological Processes	GO:0002696	positive regulation of leukocyte activation	-59.1803	-56.465	100,101,199,399,567,604,695,864,912,916,920,921,923,939,940,942,952,958,972,1050,1075,1236,1604,2214,2268,3071,3108,3109,3112,3113,3115,3120,3122,3133,3134,3559,3566,3575,3600,3606,3635,3684,3689,3707,3932,4067,5321,5724,5777,5788,6352,6363,6366,6504,6595,6693,6778,6850,7040,7048,7099,7124,7293,7305,7409,7412,7474,7535,8673,8740,10125,10148,10288,10385,10673,10859,23149,26191,29108,29851,30009,30…	ADA,ADAM8,AIF1,RHOH,B2M,BCL6,BTK,RUNX3,CD1D,CD3E,CD4,CD5,CD6,CD27,CD28,CD86,CD38,CD40,CD74,CEBPA,CTSC,CCR7,CD55,FCGR3A,FGR,NCKAP1L,HLA-DMA,HLA-DMB,HLA-DOB,HLA-DPA1,HLA-DPB1,HLA-DQB2,HLA-DRA,HLA-E,HLA-F,IL2RA,IL4R,IL7R,IL15,IL18,INPP5D,ITGAM,ITGB2,ITPKB,LCK,LYN,PLA2G4A,PTAFR,PTPN6,PTPRC,CCL5,CCL19,CCL21,SLAMF1,SMARCA2,SPN,STAT6,SYK,TGFB1,TGFBR2,TLR4,TNF,TNFRSF4,TYROBP,VAV1,VCAM1,WNT5A,ZAP70,VAMP8,…	93/380
3_Member	GO Biological Processes	GO:1903037	regulation of leukocyte cell-cell adhesion	-58.9596	-56.2586	100,101,199,240,399,567,604,864,912,916,920,921,923,939,940,942,972,1236,1511,1604,2113,2811,3071,3108,3109,3112,3113,3115,3120,3122,3133,3559,3566,3575,3600,3606,3654,3659,3676,3689,3707,3902,3932,3958,4067,5724,5777,5788,6352,6363,6366,6385,6403,6504,6595,6693,6850,7048,7124,7409,7412,7535,7805,8631,8740,9435,10125,10148,10288,10385,10457,10673,10859,10875,11314,23149,26191,26279,29108,29851,30…	ADA,ADAM8,AIF1,ALOX5,RHOH,B2M,BCL6,RUNX3,CD1D,CD3E,CD4,CD5,CD6,CD27,CD28,CD86,CD74,CCR7,CTSG,CD55,ETS1,GP1BA,NCKAP1L,HLA-DMA,HLA-DMB,HLA-DOB,HLA-DPA1,HLA-DPB1,HLA-DQB2,HLA-DRA,HLA-E,IL2RA,IL4R,IL7R,IL15,IL18,IRAK1,IRF1,ITGA4,ITGB2,ITPKB,LAG3,LCK,LGALS3,LYN,PTAFR,PTPN6,PTPRC,CCL5,CCL19,CCL21,SDC4,SELP,SLAMF1,SMARCA2,SPN,SYK,TGFBR2,TNF,VAV1,VCAM1,ZAP70,LAPTM5,SKAP1,TNFSF14,CHST2,RASGRP1,EBI3,LILRB2…	93/382
3_Member	GO Biological Processes	GO:0022409	positive regulation of cell-cell adhesion	-58.107	-55.4197	100,101,199,240,399,567,604,864,912,916,920,921,923,939,940,942,972,1236,1511,1604,2113,2811,3071,3108,3109,3112,3113,3115,3120,3122,3133,3559,3566,3575,3600,3606,3654,3676,3689,3707,3932,4067,5329,5724,5777,5788,6352,6363,6366,6403,6504,6595,6693,6850,7048,7124,7409,7412,7474,7535,8631,8740,9435,10125,10148,10288,10385,10563,10630,10673,10859,22915,23149,26191,29108,29851,30835,51176,64127,81704…	ADA,ADAM8,AIF1,ALOX5,RHOH,B2M,BCL6,RUNX3,CD1D,CD3E,CD4,CD5,CD6,CD27,CD28,CD86,CD74,CCR7,CTSG,CD55,ETS1,GP1BA,NCKAP1L,HLA-DMA,HLA-DMB,HLA-DOB,HLA-DPA1,HLA-DPB1,HLA-DQB2,HLA-DRA,HLA-E,IL2RA,IL4R,IL7R,IL15,IL18,IRAK1,ITGA4,ITGB2,ITPKB,LCK,LYN,PLAUR,PTAFR,PTPN6,PTPRC,CCL5,CCL19,CCL21,SELP,SLAMF1,SMARCA2,SPN,SYK,TGFBR2,TNF,VAV1,VCAM1,WNT5A,ZAP70,SKAP1,TNFSF14,CHST2,RASGRP1,EBI3,LILRB2,BTN2A2,CXCL13,PD…	86/322
3_Member	GO Biological Processes	GO:0050863	regulation of T cell activation	-57.9764	-55.3025	100,101,199,399,567,604,864,912,916,920,921,923,939,940,942,944,972,1178,1236,1511,1604,3071,3108,3109,3112,3113,3115,3120,3122,3133,3559,3566,3575,3600,3604,3606,3659,3707,3902,3932,3958,4067,5777,5788,5880,6352,6363,6366,6385,6504,6595,6693,6850,6932,7048,7133,7409,7412,7535,7805,8740,10125,10148,10288,10385,10457,10538,10673,10859,10875,11035,11314,23149,26191,26279,27240,29108,29851,30009,308…	ADA,ADAM8,AIF1,RHOH,B2M,BCL6,RUNX3,CD1D,CD3E,CD4,CD5,CD6,CD27,CD28,CD86,TNFSF8,CD74,CLC,CCR7,CTSG,CD55,NCKAP1L,HLA-DMA,HLA-DMB,HLA-DOB,HLA-DPA1,HLA-DPB1,HLA-DQB2,HLA-DRA,HLA-E,IL2RA,IL4R,IL7R,IL15,TNFRSF9,IL18,IRF1,ITPKB,LAG3,LCK,LGALS3,LYN,PTPN6,PTPRC,RAC2,CCL5,CCL19,CCL21,SDC4,SLAMF1,SMARCA2,SPN,SYK,TCF7,TGFBR2,TNFRSF1B,VAV1,VCAM1,ZAP70,LAPTM5,TNFSF14,RASGRP1,EBI3,LILRB2,BTN2A2,GPNMB,BATF,TNFSF…	92/381
3_Member	GO Biological Processes	GO:1903039	positive regulation of leukocyte cell-cell adhesion	-56.0261	-53.4019	100,101,199,240,399,567,604,864,912,916,920,921,923,939,940,942,972,1236,1604,2113,2811,3071,3108,3109,3112,3113,3115,3120,3122,3133,3559,3566,3575,3600,3606,3654,3676,3689,3707,3932,4067,5724,5777,5788,6352,6363,6366,6403,6504,6595,6693,6850,7048,7124,7409,7412,7535,8631,8740,9435,10125,10148,10288,10385,10673,10859,23149,26191,29108,29851,30835,51176,64127,81704,84433,84868,114548,140885,729230	ADA,ADAM8,AIF1,ALOX5,RHOH,B2M,BCL6,RUNX3,CD1D,CD3E,CD4,CD5,CD6,CD27,CD28,CD86,CD74,CCR7,CD55,ETS1,GP1BA,NCKAP1L,HLA-DMA,HLA-DMB,HLA-DOB,HLA-DPA1,HLA-DPB1,HLA-DQB2,HLA-DRA,HLA-E,IL2RA,IL4R,IL7R,IL15,IL18,IRAK1,ITGA4,ITGB2,ITPKB,LCK,LYN,PTAFR,PTPN6,PTPRC,CCL5,CCL19,CCL21,SELP,SLAMF1,SMARCA2,SPN,SYK,TGFBR2,TNF,VAV1,VCAM1,ZAP70,SKAP1,TNFSF14,CHST2,RASGRP1,EBI3,LILRB2,BTN2A2,TNFSF13B,LILRB1,FCHO1,PTPN…	79/275
3_Member	GO Biological Processes	GO:0045785	positive regulation of cell adhesion	-54.389	-51.7876	100,101,199,240,399,567,604,864,912,916,920,921,923,939,940,942,948,972,1236,1511,1601,1604,2113,2811,3071,3108,3109,3112,3113,3115,3120,3122,3133,3559,3566,3575,3600,3606,3654,3676,3689,3707,3932,4067,4088,5329,5724,5777,5788,6352,6363,6366,6385,6403,6504,6595,6693,6850,7048,7124,7402,7409,7412,7474,7535,8631,8740,9435,9806,10125,10148,10288,10385,10519,10563,10630,10673,10859,22915,23149,25890,…	ADA,ADAM8,AIF1,ALOX5,RHOH,B2M,BCL6,RUNX3,CD1D,CD3E,CD4,CD5,CD6,CD27,CD28,CD86,CD36,CD74,CCR7,CTSG,DAB2,CD55,ETS1,GP1BA,NCKAP1L,HLA-DMA,HLA-DMB,HLA-DOB,HLA-DPA1,HLA-DPB1,HLA-DQB2,HLA-DRA,HLA-E,IL2RA,IL4R,IL7R,IL15,IL18,IRAK1,ITGA4,ITGB2,ITPKB,LCK,LYN,SMAD3,PLAUR,PTAFR,PTPN6,PTPRC,CCL5,CCL19,CCL21,SDC4,SELP,SLAMF1,SMARCA2,SPN,SYK,TGFBR2,TNF,UTRN,VAV1,VCAM1,WNT5A,ZAP70,SKAP1,TNFSF14,CHST2,SPOCK2,RAS…	98/482
3_Member	GO Biological Processes	GO:0051251	positive regulation of lymphocyte activation	-51.569	-48.9998	100,101,199,399,567,604,695,864,912,916,920,921,923,939,940,942,952,958,972,1236,1604,2214,3071,3108,3109,3112,3113,3115,3120,3122,3133,3134,3559,3566,3575,3600,3606,3635,3707,3932,4067,5777,5788,6352,6363,6366,6504,6595,6693,6778,6850,7040,7048,7099,7293,7305,7409,7412,7535,8740,10125,10148,10288,10385,10673,10859,23149,26191,29108,29851,30009,30835,51176,64127,81704,84433,84868,114548,140885,14…	ADA,ADAM8,AIF1,RHOH,B2M,BCL6,BTK,RUNX3,CD1D,CD3E,CD4,CD5,CD6,CD27,CD28,CD86,CD38,CD40,CD74,CCR7,CD55,FCGR3A,NCKAP1L,HLA-DMA,HLA-DMB,HLA-DOB,HLA-DPA1,HLA-DPB1,HLA-DQB2,HLA-DRA,HLA-E,HLA-F,IL2RA,IL4R,IL7R,IL15,IL18,INPP5D,ITPKB,LCK,LYN,PTPN6,PTPRC,CCL5,CCL19,CCL21,SLAMF1,SMARCA2,SPN,STAT6,SYK,TGFB1,TGFBR2,TLR4,TNFRSF4,TYROBP,VAV1,VCAM1,ZAP70,TNFSF14,RASGRP1,EBI3,LILRB2,BTN2A2,TNFSF13B,LILRB1,FCHO1,…	81/330
3_Member	GO Biological Processes	GO:0070663	regulation of leukocyte proliferation	-50.056	-47.5168	100,196,199,604,684,695,912,916,923,940,942,944,952,958,972,1178,1265,1436,1439,1604,2214,3071,3087,3109,3113,3115,3133,3559,3600,3604,3606,3635,3659,3958,4067,4332,5777,5788,5880,6352,6363,6385,6504,6693,6778,6850,7048,7099,7128,7133,7293,7305,7412,7535,7940,10148,10288,10385,10457,10673,10859,11035,11314,22806,26191,26279,29108,30835,56253,84433,84868,148022,729230	ADA,AHR,AIF1,BCL6,BST2,BTK,CD1D,CD3E,CD6,CD28,CD86,TNFSF8,CD38,CD40,CD74,CLC,CNN2,CSF1R,CSF2RB,CD55,FCGR3A,NCKAP1L,HHEX,HLA-DMB,HLA-DPA1,HLA-DPB1,HLA-E,IL2RA,IL15,TNFRSF9,IL18,INPP5D,IRF1,LGALS3,LYN,MNDA,PTPN6,PTPRC,RAC2,CCL5,CCL19,SDC4,SLAMF1,SPN,STAT6,SYK,TGFBR2,TLR4,TNFAIP3,TNFRSF1B,TNFRSF4,TYROBP,VCAM1,ZAP70,LST1,EBI3,LILRB2,BTN2A2,GPNMB,TNFSF13B,LILRB1,RIPK3,CD300A,IKZF3,PTPN22,PLA2G2D,PYCAR…	73/267
3_Member	GO Biological Processes	GO:0050870	positive regulation of T cell activation	-46.3303	-43.8191	100,101,199,399,567,604,864,912,916,920,921,923,939,940,942,972,1236,1604,3071,3108,3109,3112,3113,3115,3120,3122,3133,3559,3566,3575,3600,3606,3707,3932,4067,5777,5788,6352,6363,6366,6504,6595,6693,6850,7048,7409,7412,7535,8740,10125,10148,10288,10385,10673,10859,23149,26191,29108,29851,30835,51176,64127,81704,84433,84868,114548,140885,729230	ADA,ADAM8,AIF1,RHOH,B2M,BCL6,RUNX3,CD1D,CD3E,CD4,CD5,CD6,CD27,CD28,CD86,CD74,CCR7,CD55,NCKAP1L,HLA-DMA,HLA-DMB,HLA-DOB,HLA-DPA1,HLA-DPB1,HLA-DQB2,HLA-DRA,HLA-E,IL2RA,IL4R,IL7R,IL15,IL18,ITPKB,LCK,LYN,PTPN6,PTPRC,CCL5,CCL19,CCL21,SLAMF1,SMARCA2,SPN,SYK,TGFBR2,VAV1,VCAM1,ZAP70,TNFSF14,RASGRP1,EBI3,LILRB2,BTN2A2,TNFSF13B,LILRB1,FCHO1,PTPN22,PYCARD,ICOS,CD209,LEF1,NOD2,DOCK8,CARD11,HAVCR2,NLRP3,SIRPA…	68/251
3_Member	GO Biological Processes	GO:0050670	regulation of lymphocyte proliferation	-45.6833	-43.1899	100,196,199,604,695,912,916,923,940,942,944,952,958,972,1178,1604,2214,3071,3109,3113,3115,3133,3559,3600,3604,3606,3635,3659,3958,4067,4332,5777,5788,5880,6352,6363,6385,6504,6693,6850,7048,7099,7133,7293,7305,7412,7535,7940,10148,10288,10385,10457,10673,10859,11035,11314,22806,26191,26279,29108,30835,56253,84433,84868,148022,729230	ADA,AHR,AIF1,BCL6,BTK,CD1D,CD3E,CD6,CD28,CD86,TNFSF8,CD38,CD40,CD74,CLC,CD55,FCGR3A,NCKAP1L,HLA-DMB,HLA-DPA1,HLA-DPB1,HLA-E,IL2RA,IL15,TNFRSF9,IL18,INPP5D,IRF1,LGALS3,LYN,MNDA,PTPN6,PTPRC,RAC2,CCL5,CCL19,SDC4,SLAMF1,SPN,SYK,TGFBR2,TLR4,TNFRSF1B,TNFRSF4,TYROBP,VCAM1,ZAP70,LST1,EBI3,LILRB2,BTN2A2,GPNMB,TNFSF13B,LILRB1,RIPK3,CD300A,IKZF3,PTPN22,PLA2G2D,PYCARD,CD209,CRTAM,CARD11,HAVCR2,TICAM1,CCR2	66/238
3_Member	GO Biological Processes	GO:0032944	regulation of mononuclear cell proliferation	-45.1712	-42.703	100,196,199,604,695,912,916,923,940,942,944,952,958,972,1178,1604,2214,3071,3109,3113,3115,3133,3559,3600,3604,3606,3635,3659,3958,4067,4332,5777,5788,5880,6352,6363,6385,6504,6693,6850,7048,7099,7133,7293,7305,7412,7535,7940,10148,10288,10385,10457,10673,10859,11035,11314,22806,26191,26279,29108,30835,56253,84433,84868,148022,729230	ADA,AHR,AIF1,BCL6,BTK,CD1D,CD3E,CD6,CD28,CD86,TNFSF8,CD38,CD40,CD74,CLC,CD55,FCGR3A,NCKAP1L,HLA-DMB,HLA-DPA1,HLA-DPB1,HLA-E,IL2RA,IL15,TNFRSF9,IL18,INPP5D,IRF1,LGALS3,LYN,MNDA,PTPN6,PTPRC,RAC2,CCL5,CCL19,SDC4,SLAMF1,SPN,SYK,TGFBR2,TLR4,TNFRSF1B,TNFRSF4,TYROBP,VCAM1,ZAP70,LST1,EBI3,LILRB2,BTN2A2,GPNMB,TNFSF13B,LILRB1,RIPK3,CD300A,IKZF3,PTPN22,PLA2G2D,PYCARD,CD209,CRTAM,CARD11,HAVCR2,TICAM1,CCR2	66/242
3_Member	GO Biological Processes	GO:1902105	regulation of leukocyte differentiation	-37.8274	-35.461	100,101,399,604,677,695,714,841,864,920,939,940,942,972,1230,2124,2242,3059,3071,3122,3398,3559,3566,3575,3600,3606,3635,3659,3665,3707,3902,4057,4067,4609,4982,5777,5788,6363,6595,6850,6932,7040,7048,7099,7107,7124,7305,7535,9770,9935,10125,10288,10385,10538,10859,10875,22806,30009,51176,54209,55365,56253,56833,84433,114548,257101,729230	ADA,ADAM8,RHOH,BCL6,ZFP36L1,BTK,C1QC,CASP8,RUNX3,CD4,CD27,CD28,CD86,CD74,CCR1,EVI2B,FES,HCLS1,NCKAP1L,HLA-DRA,ID2,IL2RA,IL4R,IL7R,IL15,IL18,INPP5D,IRF1,IRF7,ITPKB,LAG3,LTF,LYN,MYC,TNFRSF11B,PTPN6,PTPRC,CCL19,SMARCA2,SYK,TCF7,TGFB1,TGFBR2,TLR4,GPR137B,TNF,TYROBP,ZAP70,RASSF2,MAFB,RASGRP1,LILRB2,BTN2A2,BATF,LILRB1,FGL2,IKZF3,TBX21,LEF1,TREM2,TMEM176A,CRTAM,SLAMF8,CARD11,NLRP3,ZNF683,CCR2	67/321
3_Member	GO Biological Processes	GO:1903706	regulation of hemopoiesis	-37.6158	-35.2559	100,101,399,567,604,677,695,714,841,864,920,939,940,942,972,1050,1230,2113,2124,2242,3059,3071,3122,3398,3559,3566,3575,3600,3606,3635,3659,3665,3707,3902,4057,4067,4609,4792,4982,5777,5788,6363,6595,6774,6850,6932,7040,7048,7099,7107,7124,7305,7535,9636,9770,9935,10125,10288,10385,10519,10538,10859,10875,22806,29909,30009,51176,54209,55365,56253,56833,84433,114548,257101,729230	ADA,ADAM8,RHOH,B2M,BCL6,ZFP36L1,BTK,C1QC,CASP8,RUNX3,CD4,CD27,CD28,CD86,CD74,CEBPA,CCR1,ETS1,EVI2B,FES,HCLS1,NCKAP1L,HLA-DRA,ID2,IL2RA,IL4R,IL7R,IL15,IL18,INPP5D,IRF1,IRF7,ITPKB,LAG3,LTF,LYN,MYC,NFKBIA,TNFRSF11B,PTPN6,PTPRC,CCL19,SMARCA2,STAT3,SYK,TCF7,TGFB1,TGFBR2,TLR4,GPR137B,TNF,TYROBP,ZAP70,ISG15,RASSF2,MAFB,RASGRP1,LILRB2,BTN2A2,CIB1,BATF,LILRB1,FGL2,IKZF3,GPR171,TBX21,LEF1,TREM2,TMEM176A,CR…	75/417
3_Member	GO Biological Processes	GO:0070665	positive regulation of leukocyte proliferation	-34.2312	-31.9252	100,199,604,684,695,912,916,923,940,942,952,958,972,1436,1439,1604,2214,3071,3109,3113,3115,3133,3559,3600,3606,4067,5788,5880,6352,6363,6504,6693,6850,7048,7099,7293,7412,7535,10148,10288,10673,26191,29108,30835,84433,84868,148022,729230	ADA,AIF1,BCL6,BST2,BTK,CD1D,CD3E,CD6,CD28,CD86,CD38,CD40,CD74,CSF1R,CSF2RB,CD55,FCGR3A,NCKAP1L,HLA-DMB,HLA-DPA1,HLA-DPB1,HLA-E,IL2RA,IL15,IL18,LYN,PTPRC,RAC2,CCL5,CCL19,SLAMF1,SPN,SYK,TGFBR2,TLR4,TNFRSF4,VCAM1,ZAP70,EBI3,LILRB2,TNFSF13B,PTPN22,PYCARD,CD209,CARD11,HAVCR2,TICAM1,CCR2	48/166
3_Member	GO Biological Processes	GO:0042129	regulation of T cell proliferation	-33.3041	-31.0201	199,604,912,916,923,940,942,944,1178,1604,3071,3109,3113,3115,3133,3559,3600,3604,3606,3659,3958,5777,5788,5880,6352,6363,6385,6504,6693,6850,7048,7133,7412,7535,10148,10288,10385,10457,10673,10859,11035,26191,26279,29108,30835,56253,84433,84868,729230	AIF1,BCL6,CD1D,CD3E,CD6,CD28,CD86,TNFSF8,CLC,CD55,NCKAP1L,HLA-DMB,HLA-DPA1,HLA-DPB1,HLA-E,IL2RA,IL15,TNFRSF9,IL18,IRF1,LGALS3,PTPN6,PTPRC,RAC2,CCL5,CCL19,SDC4,SLAMF1,SPN,SYK,TGFBR2,TNFRSF1B,VCAM1,ZAP70,EBI3,LILRB2,BTN2A2,GPNMB,TNFSF13B,LILRB1,RIPK3,PTPN22,PLA2G2D,PYCARD,CD209,CRTAM,CARD11,HAVCR2,CCR2	49/182
3_Member	GO Biological Processes	GO:0050671	positive regulation of lymphocyte proliferation	-31.2251	-28.9869	100,199,604,695,912,916,923,940,942,952,958,972,1604,2214,3071,3109,3113,3115,3133,3559,3600,3606,5788,6352,6363,6504,6693,6850,7048,7099,7293,7412,7535,10148,10288,10673,26191,29108,30835,84433,84868,148022,729230	ADA,AIF1,BCL6,BTK,CD1D,CD3E,CD6,CD28,CD86,CD38,CD40,CD74,CD55,FCGR3A,NCKAP1L,HLA-DMB,HLA-DPA1,HLA-DPB1,HLA-E,IL2RA,IL15,IL18,PTPRC,CCL5,CCL19,SLAMF1,SPN,SYK,TGFBR2,TLR4,TNFRSF4,VCAM1,ZAP70,EBI3,LILRB2,TNFSF13B,PTPN22,PYCARD,CD209,CARD11,HAVCR2,TICAM1,CCR2	43/145
3_Member	GO Biological Processes	GO:0032946	positive regulation of mononuclear cell proliferation	-30.8087	-28.5894	100,199,604,695,912,916,923,940,942,952,958,972,1604,2214,3071,3109,3113,3115,3133,3559,3600,3606,5788,6352,6363,6504,6693,6850,7048,7099,7293,7412,7535,10148,10288,10673,26191,29108,30835,84433,84868,148022,729230	ADA,AIF1,BCL6,BTK,CD1D,CD3E,CD6,CD28,CD86,CD38,CD40,CD74,CD55,FCGR3A,NCKAP1L,HLA-DMB,HLA-DPA1,HLA-DPB1,HLA-E,IL2RA,IL15,IL18,PTPRC,CCL5,CCL19,SLAMF1,SPN,SYK,TGFBR2,TLR4,TNFRSF4,VCAM1,ZAP70,EBI3,LILRB2,TNFSF13B,PTPN22,PYCARD,CD209,CARD11,HAVCR2,TICAM1,CCR2	43/148
3_Member	GO Biological Processes	GO:0045619	regulation of lymphocyte differentiation	-25.8397	-23.7336	100,101,399,604,677,695,864,939,940,942,972,3071,3122,3398,3559,3566,3575,3600,3606,3635,3659,3707,3902,5777,5788,6363,6595,6850,6932,7048,7535,10125,10288,10385,10538,10875,22806,30009,51176,56253,56833,84433,114548,257101,729230	ADA,ADAM8,RHOH,BCL6,ZFP36L1,BTK,RUNX3,CD27,CD28,CD86,CD74,NCKAP1L,HLA-DRA,ID2,IL2RA,IL4R,IL7R,IL15,IL18,INPP5D,IRF1,ITPKB,LAG3,PTPN6,PTPRC,CCL19,SMARCA2,SYK,TCF7,TGFBR2,ZAP70,RASGRP1,LILRB2,BTN2A2,BATF,FGL2,IKZF3,TBX21,LEF1,CRTAM,SLAMF8,CARD11,NLRP3,ZNF683,CCR2	45/212
3_Member	GO Biological Processes	GO:0042102	positive regulation of T cell proliferation	-25.0064	-22.9143	199,912,916,923,940,942,1604,3071,3109,3113,3115,3133,3559,3600,3606,5788,6352,6363,6504,6693,6850,7048,7412,7535,10148,10288,10673,26191,29108,30835,84433,84868,729230	AIF1,CD1D,CD3E,CD6,CD28,CD86,CD55,NCKAP1L,HLA-DMB,HLA-DPA1,HLA-DPB1,HLA-E,IL2RA,IL15,IL18,PTPRC,CCL5,CCL19,SLAMF1,SPN,SYK,TGFBR2,VCAM1,ZAP70,EBI3,LILRB2,TNFSF13B,PTPN22,PYCARD,CD209,CARD11,HAVCR2,CCR2	33/105
3_Member	GO Biological Processes	GO:1902107	positive regulation of leukocyte differentiation	-24.3585	-22.2932	100,101,399,604,677,695,841,864,920,939,942,972,1230,2124,2242,3059,3071,3122,3398,3559,3566,3575,3600,3606,3635,3707,5788,6363,6595,6850,7040,7048,7124,7305,7535,10125,10288,10385,51176,54209,114548	ADA,ADAM8,RHOH,BCL6,ZFP36L1,BTK,CASP8,RUNX3,CD4,CD27,CD86,CD74,CCR1,EVI2B,FES,HCLS1,NCKAP1L,HLA-DRA,ID2,IL2RA,IL4R,IL7R,IL15,IL18,INPP5D,ITPKB,PTPRC,CCL19,SMARCA2,SYK,TGFB1,TGFBR2,TNF,TYROBP,ZAP70,RASGRP1,LILRB2,BTN2A2,LEF1,TREM2,NLRP3	41/185
3_Member	GO Biological Processes	GO:1903708	positive regulation of hemopoiesis	-24.3585	-22.2932	100,101,399,604,677,695,841,864,920,939,942,972,1230,2124,2242,3059,3071,3122,3398,3559,3566,3575,3600,3606,3635,3707,5788,6363,6595,6850,7040,7048,7124,7305,7535,10125,10288,10385,51176,54209,114548	ADA,ADAM8,RHOH,BCL6,ZFP36L1,BTK,CASP8,RUNX3,CD4,CD27,CD86,CD74,CCR1,EVI2B,FES,HCLS1,NCKAP1L,HLA-DRA,ID2,IL2RA,IL4R,IL7R,IL15,IL18,INPP5D,ITPKB,PTPRC,CCL19,SMARCA2,SYK,TGFB1,TGFBR2,TNF,TYROBP,ZAP70,RASGRP1,LILRB2,BTN2A2,LEF1,TREM2,NLRP3	41/185
3_Member	GO Biological Processes	GO:0045580	regulation of T cell differentiation	-21.724	-19.7191	100,101,399,604,864,939,940,942,972,3071,3122,3559,3566,3575,3600,3606,3659,3707,3902,5788,6363,6595,6850,6932,7048,7535,10125,10288,10385,10538,10875,30009,51176,56253,84433,114548,257101,729230	ADA,ADAM8,RHOH,BCL6,RUNX3,CD27,CD28,CD86,CD74,NCKAP1L,HLA-DRA,IL2RA,IL4R,IL7R,IL15,IL18,IRF1,ITPKB,LAG3,PTPRC,CCL19,SMARCA2,SYK,TCF7,TGFBR2,ZAP70,RASGRP1,LILRB2,BTN2A2,BATF,FGL2,TBX21,LEF1,CRTAM,CARD11,NLRP3,ZNF683,CCR2	38/181
3_Member	GO Biological Processes	GO:0045621	positive regulation of lymphocyte differentiation	-17.4897	-15.6111	100,101,399,604,695,864,939,942,972,3071,3122,3559,3566,3575,3600,3606,3635,3707,5788,6363,6595,6850,7048,7535,10125,10288,10385,51176,114548	ADA,ADAM8,RHOH,BCL6,BTK,RUNX3,CD27,CD86,CD74,NCKAP1L,HLA-DRA,IL2RA,IL4R,IL7R,IL15,IL18,INPP5D,ITPKB,PTPRC,CCL19,SMARCA2,SYK,TGFBR2,ZAP70,RASGRP1,LILRB2,BTN2A2,LEF1,NLRP3	29/130
3_Member	GO Biological Processes	GO:0010720	positive regulation of cell development	-17.457	-15.5805	100,101,399,604,650,677,695,706,841,864,920,939,942,972,1230,1524,2124,2242,3059,3071,3122,3398,3559,3566,3575,3600,3606,3635,3707,4067,4124,5176,5324,5583,5788,6363,6595,6850,7040,7048,7097,7124,7133,7305,7535,7852,10125,10288,10385,51176,54209,114548	ADA,ADAM8,RHOH,BCL6,BMP2,ZFP36L1,BTK,TSPO,CASP8,RUNX3,CD4,CD27,CD86,CD74,CCR1,CX3CR1,EVI2B,FES,HCLS1,NCKAP1L,HLA-DRA,ID2,IL2RA,IL4R,IL7R,IL15,IL18,INPP5D,ITPKB,LYN,MAN2A1,SERPINF1,PLAG1,PRKCH,PTPRC,CCL19,SMARCA2,SYK,TGFB1,TGFBR2,TLR2,TNF,TNFRSF1B,TYROBP,ZAP70,CXCR4,RASGRP1,LILRB2,BTN2A2,LEF1,TREM2,NLRP3	52/444
3_Member	GO Biological Processes	GO:0045582	positive regulation of T cell differentiation	-15.8018	-14.0038	100,101,399,604,864,939,942,972,3071,3122,3559,3566,3575,3606,3707,5788,6363,6595,6850,7048,7535,10125,10288,10385,51176,114548	ADA,ADAM8,RHOH,BCL6,RUNX3,CD27,CD86,CD74,NCKAP1L,HLA-DRA,IL2RA,IL4R,IL7R,IL18,ITPKB,PTPRC,CCL19,SMARCA2,SYK,TGFBR2,ZAP70,RASGRP1,LILRB2,BTN2A2,LEF1,NLRP3	26/116
4_Summary	Hallmark Gene Sets	M5913	HALLMARK INTERFERON GAMMA RESPONSE	-87.452	-84.0378	567,629,684,840,841,942,952,958,969,972,1240,1439,2357,2841,3001,3108,3383,3394,3429,3430,3431,3433,3434,3437,3560,3566,3587,3600,3627,3659,3663,3665,3695,3937,4261,4283,4599,4792,4939,4940,5142,5321,5359,5696,5698,5777,6352,6354,6373,6398,6403,6737,6774,6775,6890,7127,7128,7378,7412,8638,8673,8743,9111,9636,9934,9961,10410,10437,10561,10581,10628,10791,10875,10964,23586,25939,51056,54739,55008,5…	B2M,CFB,BST2,CASP7,CASP8,CD86,CD38,CD40,CD69,CD74,CMKLR1,CSF2RB,FPR1,GPR18,GZMA,HLA-DMA,ICAM1,IRF8,IFI27,IFI35,SP110,IFIT2,IFIT1,IFIT3,IL2RB,IL4R,IL10RA,IL15,CXCL10,IRF1,IRF5,IRF7,ITGB7,LCP2,CIITA,CXCL9,MX1,NFKBIA,OAS2,OAS3,PDE4B,PLA2G4A,PLSCR1,PSMB8,PSMB9,PTPN6,CCL5,CCL7,CXCL11,SECTM1,SELP,TRIM21,STAT3,STAT4,TAP1,TNFAIP2,TNFAIP3,UPP1,VCAM1,OASL,VAMP8,TNFSF10,NMI,ISG15,P2RY14,MVP,IFITM3,IFI30,IFI…	99/-
4_Member	Hallmark Gene Sets	M5913	HALLMARK INTERFERON GAMMA RESPONSE	-87.452	-84.0378	567,629,684,840,841,942,952,958,969,972,1240,1439,2357,2841,3001,3108,3383,3394,3429,3430,3431,3433,3434,3437,3560,3566,3587,3600,3627,3659,3663,3665,3695,3937,4261,4283,4599,4792,4939,4940,5142,5321,5359,5696,5698,5777,6352,6354,6373,6398,6403,6737,6774,6775,6890,7127,7128,7378,7412,8638,8673,8743,9111,9636,9934,9961,10410,10437,10561,10581,10628,10791,10875,10964,23586,25939,51056,54739,55008,5…	B2M,CFB,BST2,CASP7,CASP8,CD86,CD38,CD40,CD69,CD74,CMKLR1,CSF2RB,FPR1,GPR18,GZMA,HLA-DMA,ICAM1,IRF8,IFI27,IFI35,SP110,IFIT2,IFIT1,IFIT3,IL2RB,IL4R,IL10RA,IL15,CXCL10,IRF1,IRF5,IRF7,ITGB7,LCP2,CIITA,CXCL9,MX1,NFKBIA,OAS2,OAS3,PDE4B,PLA2G4A,PLSCR1,PSMB8,PSMB9,PTPN6,CCL5,CCL7,CXCL11,SECTM1,SELP,TRIM21,STAT3,STAT4,TAP1,TNFAIP2,TNFAIP3,UPP1,VCAM1,OASL,VAMP8,TNFSF10,NMI,ISG15,P2RY14,MVP,IFITM3,IFI30,IFI…	92/200
4_Member	Hallmark Gene Sets	M5911	HALLMARK INTERFERON ALPHA RESPONSE	-45.9796	-43.4774	567,684,841,972,3429,3430,3431,3433,3437,3566,3600,3627,3659,3665,4599,4938,5359,5696,5698,6373,6402,6737,6890,8519,8638,9111,9636,10410,10437,10561,10581,10628,10964,27074,51056,54809,55008,55281,64108,64135,64761,79132,83666,94240,115361,116071,219285	B2M,BST2,CASP8,CD74,IFI27,IFI35,SP110,IFIT2,IFIT3,IL4R,IL15,CXCL10,IRF1,IRF7,MX1,OAS1,PLSCR1,PSMB8,PSMB9,CXCL11,SELL,TRIM21,TAP1,IFITM1,OASL,NMI,ISG15,IFITM3,IFI30,IFI44,IFITM2,TXNIP,IFI44L,LAMP3,LAP3,SAMD9,HERC6,TMEM140,RTP4,IFIH1,PARP12,DHX58,PARP9,EPSTI1,GBP4,BATF2,SAMD9L	47/97
5_Summary	GO Biological Processes	GO:0032103	positive regulation of response to external stimulus	-80.6072	-77.3179	101,199,241,695,718,719,728,839,912,929,940,948,958,972,1050,1075,1230,1235,1236,1240,1436,1520,1524,1535,2113,2167,2219,2220,2896,3055,3071,3133,3134,3428,3430,3570,3600,3603,3606,3627,3654,3665,3821,3824,3902,3957,4057,4067,4088,4258,4321,4332,4792,4814,4818,4938,4940,5008,5294,5328,5336,5359,5641,5734,5880,6279,6280,6352,6354,6363,6366,6504,6850,7040,7096,7097,7099,7100,7124,7128,7294,7305,740…	ADAM8,AIF1,ALOX5AP,BTK,C3,C3AR1,C5AR1,CASP6,CD1D,CD14,CD28,CD36,CD40,CD74,CEBPA,CTSC,CCR1,CCR6,CCR7,CMKLR1,CSF1R,CTSS,CX3CR1,CYBA,ETS1,FABP4,FCN1,FCN2,GRN,HCK,NCKAP1L,HLA-E,HLA-F,IFI16,IFI35,IL6R,IL15,IL16,IL18,CXCL10,IRAK1,IRF7,KLRC1,KLRD1,LAG3,LGALS2,LTF,LYN,SMAD3,MGST2,MMP12,MNDA,NFKBIA,NINJ1,NKG7,OAS1,OAS3,OSM,PIK3CG,PLAU,PLCG2,PLSCR1,LGMN,PTGER4,RAC2,S100A8,S100A9,CCL5,CCL7,CCL19,CCL21,SLAMF…	214/-
5_Member	GO Biological Processes	GO:0032103	positive regulation of response to external stimulus	-80.6072	-77.3179	101,199,241,695,718,719,728,839,912,929,940,948,958,972,1050,1075,1230,1235,1236,1240,1436,1520,1524,1535,2113,2167,2219,2220,2896,3055,3071,3133,3134,3428,3430,3570,3600,3603,3606,3627,3654,3665,3821,3824,3902,3957,4057,4067,4088,4258,4321,4332,4792,4814,4818,4938,4940,5008,5294,5328,5336,5359,5641,5734,5880,6279,6280,6352,6354,6363,6366,6504,6850,7040,7096,7097,7099,7100,7124,7128,7294,7305,740…	ADAM8,AIF1,ALOX5AP,BTK,C3,C3AR1,C5AR1,CASP6,CD1D,CD14,CD28,CD36,CD40,CD74,CEBPA,CTSC,CCR1,CCR6,CCR7,CMKLR1,CSF1R,CTSS,CX3CR1,CYBA,ETS1,FABP4,FCN1,FCN2,GRN,HCK,NCKAP1L,HLA-E,HLA-F,IFI16,IFI35,IL6R,IL15,IL16,IL18,CXCL10,IRAK1,IRF7,KLRC1,KLRD1,LAG3,LGALS2,LTF,LYN,SMAD3,MGST2,MMP12,MNDA,NFKBIA,NINJ1,NKG7,OAS1,OAS3,OSM,PIK3CG,PLAU,PLCG2,PLSCR1,LGMN,PTGER4,RAC2,S100A8,S100A9,CCL5,CCL7,CCL19,CCL21,SLAMF…	130/557
5_Member	GO Biological Processes	GO:0001819	positive regulation of cytokine production	-72.5503	-69.4718	101,150,199,247,567,602,695,718,719,728,841,916,920,923,929,940,942,948,958,965,972,1116,1191,1236,1436,1535,1536,1545,1604,2207,2214,2219,2268,3113,3115,3133,3134,3162,3394,3428,3566,3570,3600,3603,3606,3654,3659,3663,3665,3702,4050,4063,4088,4321,4938,4939,4940,5008,5142,5294,5336,5724,5734,5788,6363,6504,6653,6693,6774,6850,7040,7096,7097,7099,7100,7124,7294,7305,7474,7805,8809,8832,9447,9466,…	ADAM8,ADRA2A,AIF1,ALOX15B,B2M,BCL3,BTK,C3,C3AR1,C5AR1,CASP8,CD3E,CD4,CD6,CD14,CD28,CD86,CD36,CD40,CD58,CD74,CHI3L1,CLU,CCR7,CSF1R,CYBA,CYBB,CYP1B1,CD55,FCER1G,FCGR3A,FCN1,FGR,HLA-DPA1,HLA-DPB1,HLA-E,HLA-F,HMOX1,IRF8,IFI16,IL4R,IL6R,IL15,IL16,IL18,IRAK1,IRF1,IRF5,IRF7,ITK,LTB,LY9,SMAD3,MMP12,OAS1,OAS2,OAS3,OSM,PDE4B,PIK3CG,PLCG2,PTAFR,PTGER4,PTPRC,CCL19,SLAMF1,SORL1,SPN,STAT3,SYK,TGFB1,TLR1,TLR2,T…	117/499
5_Member	GO Biological Processes	GO:0031349	positive regulation of defense response	-67.3175	-64.3556	101,241,695,718,839,912,929,940,948,958,1050,1075,1236,1520,1535,2113,2167,2219,2220,2896,3055,3133,3134,3428,3430,3600,3603,3606,3654,3665,3821,3824,3902,3957,4057,4067,4258,4321,4332,4792,4814,4818,4938,4940,5008,5294,5336,5359,5734,6279,6280,6352,6850,7040,7096,7097,7099,7100,7124,7128,7294,7305,7409,7474,7941,8638,8673,8717,8807,9111,9447,9641,10062,10125,11213,23586,23643,26191,26471,29108,5…	ADAM8,ALOX5AP,BTK,C3,CASP6,CD1D,CD14,CD28,CD36,CD40,CEBPA,CTSC,CCR7,CTSS,CYBA,ETS1,FABP4,FCN1,FCN2,GRN,HCK,HLA-E,HLA-F,IFI16,IFI35,IL15,IL16,IL18,IRAK1,IRF7,KLRC1,KLRD1,LAG3,LGALS2,LTF,LYN,MGST2,MMP12,MNDA,NFKBIA,NINJ1,NKG7,OAS1,OAS3,OSM,PIK3CG,PLCG2,PLSCR1,PTGER4,S100A8,S100A9,CCL5,SYK,TGFB1,TLR1,TLR2,TLR4,TLR5,TNF,TNFAIP3,TXK,TYROBP,VAV1,WNT5A,PLA2G7,OASL,VAMP8,TRADD,IL18RAP,NMI,AIM2,IKBKE,NR1H…	104/416
5_Member	GO Biological Processes	GO:0002831	regulation of response to biotic stimulus	-62.8096	-59.9596	101,196,330,348,695,839,841,912,929,948,958,1520,1535,1604,2219,2220,2268,2672,2896,3055,3133,3134,3428,3430,3600,3654,3659,3665,3820,3821,3824,3902,4057,4067,4277,4321,4332,4792,4814,4938,4940,5272,5336,5359,5777,6352,6693,6737,6850,7040,7096,7097,7099,7100,7124,7128,7294,7305,7409,7474,8638,8807,9111,9437,9447,9450,9636,9641,10062,10125,10225,10346,10475,10859,10875,11213,11314,23586,23643,2593…	ADAM8,AHR,BIRC3,APOE,BTK,CASP6,CASP8,CD1D,CD14,CD36,CD40,CTSS,CYBA,CD55,FCN1,FCN2,FGR,GFI1,GRN,HCK,HLA-E,HLA-F,IFI16,IFI35,IL15,IRAK1,IRF1,IRF7,KLRB1,KLRC1,KLRD1,LAG3,LTF,LYN,MICB,MMP12,MNDA,NFKBIA,NINJ1,OAS1,OAS3,SERPINB9,PLCG2,PLSCR1,PTPN6,CCL5,SPN,TRIM21,SYK,TGFB1,TLR1,TLR2,TLR4,TLR5,TNF,TNFAIP3,TXK,TYROBP,VAV1,WNT5A,OASL,IL18RAP,NMI,NCR1,AIM2,LY86,ISG15,IKBKE,NR1H3,RASGRP1,CD96,TRIM22,TRIM38,…	109/512
5_Member	GO Biological Processes	GO:0045088	regulation of innate immune response	-56.6231	-53.9747	101,330,348,695,839,841,912,929,948,958,1520,1535,2219,2220,2268,2672,2896,3055,3133,3134,3428,3430,3654,3659,3665,3820,3821,3824,3902,4057,4067,4321,4332,4792,4814,4938,4940,5272,5336,5359,5777,6352,6737,6850,7040,7096,7097,7099,7100,7124,7128,7294,7305,7409,7474,8638,8807,9111,9437,9447,9636,9641,10062,10125,10225,10859,11213,11314,23586,23643,25939,26191,29108,51296,51311,54209,56253,56833,641…	ADAM8,BIRC3,APOE,BTK,CASP6,CASP8,CD1D,CD14,CD36,CD40,CTSS,CYBA,FCN1,FCN2,FGR,GFI1,GRN,HCK,HLA-E,HLA-F,IFI16,IFI35,IRAK1,IRF1,IRF7,KLRB1,KLRC1,KLRD1,LAG3,LTF,LYN,MMP12,MNDA,NFKBIA,NINJ1,OAS1,OAS3,SERPINB9,PLCG2,PLSCR1,PTPN6,CCL5,TRIM21,SYK,TGFB1,TLR1,TLR2,TLR4,TLR5,TNF,TNFAIP3,TXK,TYROBP,VAV1,WNT5A,OASL,IL18RAP,NMI,NCR1,AIM2,ISG15,IKBKE,NR1H3,RASGRP1,CD96,LILRB1,IRAK3,CD300A,RIGI,LY96,SAMHD1,PTPN2…	95/425
5_Member	GO Biological Processes	GO:0002833	positive regulation of response to biotic stimulus	-51.217	-48.6581	101,695,839,912,929,948,958,1520,1535,2219,2220,2896,3055,3133,3134,3428,3430,3654,3665,3821,3824,3902,4057,4067,4321,4332,4792,4814,4938,4940,5336,5359,6352,6850,7096,7097,7099,7100,7124,7128,7294,7305,7409,7474,8638,8807,9111,9447,9450,9641,10062,10125,11213,23586,23643,26191,29108,51296,51311,56253,64127,64135,79132,80231,81622,81844,83666,84034,84166,84868,92610,114548,115362,118788,146722,14…	ADAM8,BTK,CASP6,CD1D,CD14,CD36,CD40,CTSS,CYBA,FCN1,FCN2,GRN,HCK,HLA-E,HLA-F,IFI16,IFI35,IRAK1,IRF7,KLRC1,KLRD1,LAG3,LTF,LYN,MMP12,MNDA,NFKBIA,NINJ1,OAS1,OAS3,PLCG2,PLSCR1,CCL5,SYK,TLR1,TLR2,TLR4,TLR5,TNF,TNFAIP3,TXK,TYROBP,VAV1,WNT5A,OASL,IL18RAP,NMI,AIM2,LY86,IKBKE,NR1H3,RASGRP1,IRAK3,RIGI,LY96,PTPN22,PYCARD,SLC15A3,TLR8,CRTAM,NOD2,IFIH1,DHX58,TASL,UNC93B1,TRIM56,PARP9,EMILIN2,NLRC5,HAVCR2,TIFA,…	78/304
5_Member	GO Biological Processes	GO:0045089	positive regulation of innate immune response	-51.0942	-48.5453	101,695,839,912,929,948,958,1520,1535,2219,2220,3055,3133,3134,3428,3430,3654,3665,3821,3824,3902,4057,4067,4321,4332,4792,4814,4938,4940,5336,5359,6352,6850,7096,7097,7099,7100,7124,7128,7294,7305,7409,7474,8638,8807,9111,9447,9641,10062,10125,11213,23586,23643,26191,29108,51296,51311,56253,64127,64135,79132,80231,81622,81844,83666,84166,84868,92610,114548,115362,118788,146722,148022,149628,2591…	ADAM8,BTK,CASP6,CD1D,CD14,CD36,CD40,CTSS,CYBA,FCN1,FCN2,HCK,HLA-E,HLA-F,IFI16,IFI35,IRAK1,IRF7,KLRC1,KLRD1,LAG3,LTF,LYN,MMP12,MNDA,NFKBIA,NINJ1,OAS1,OAS3,PLCG2,PLSCR1,CCL5,SYK,TLR1,TLR2,TLR4,TLR5,TNF,TNFAIP3,TXK,TYROBP,VAV1,WNT5A,OASL,IL18RAP,NMI,AIM2,IKBKE,NR1H3,RASGRP1,IRAK3,RIGI,LY96,PTPN22,PYCARD,SLC15A3,TLR8,CRTAM,NOD2,IFIH1,DHX58,TASL,UNC93B1,TRIM56,PARP9,NLRC5,HAVCR2,TIFA,NLRP3,GBP5,PIK3AP…	75/277
5_Member	GO Biological Processes	GO:1903555	regulation of tumor necrosis factor superfamily cytokine production	-40.2481	-37.8265	54,101,602,695,706,929,942,945,948,1191,1524,1535,1536,2214,2841,3133,4057,4938,4939,4940,5336,5724,5777,5788,6363,6504,6693,6774,6850,7040,7096,7097,7099,7128,7305,7474,8832,9466,10125,10457,10859,10865,11213,23586,23643,26191,29108,50856,51738,54209,64127,64135,84868,140885,148022,729230	ACP5,ADAM8,BCL3,BTK,TSPO,CD14,CD86,CD33,CD36,CLU,CX3CR1,CYBA,CYBB,FCGR3A,GPR18,HLA-E,LTF,OAS1,OAS2,OAS3,PLCG2,PTAFR,PTPN6,PTPRC,CCL19,SLAMF1,SPN,STAT3,SYK,TGFB1,TLR1,TLR2,TLR4,TNFAIP3,TYROBP,WNT5A,CD84,IL27RA,RASGRP1,GPNMB,LILRB1,ARID5A,IRAK3,RIGI,LY96,PTPN22,PYCARD,CLEC4A,GHRL,TREM2,NOD2,IFIH1,HAVCR2,SIRPA,TICAM1,CCR2	56/191
5_Member	GO Biological Processes	GO:0032680	regulation of tumor necrosis factor production	-38.5689	-36.1894	54,602,695,706,929,945,948,1191,1524,1535,1536,2214,2841,3133,4057,4938,4939,4940,5336,5724,5777,5788,6363,6504,6693,6774,6850,7040,7096,7097,7099,7128,7305,7474,8832,9466,10125,10457,10859,10865,11213,23586,23643,26191,29108,50856,51738,54209,64127,64135,84868,140885,148022,729230	ACP5,BCL3,BTK,TSPO,CD14,CD33,CD36,CLU,CX3CR1,CYBA,CYBB,FCGR3A,GPR18,HLA-E,LTF,OAS1,OAS2,OAS3,PLCG2,PTAFR,PTPN6,PTPRC,CCL19,SLAMF1,SPN,STAT3,SYK,TGFB1,TLR1,TLR2,TLR4,TNFAIP3,TYROBP,WNT5A,CD84,IL27RA,RASGRP1,GPNMB,LILRB1,ARID5A,IRAK3,RIGI,LY96,PTPN22,PYCARD,CLEC4A,GHRL,TREM2,NOD2,IFIH1,HAVCR2,SIRPA,TICAM1,CCR2	54/186
5_Member	GO Biological Processes	GO:0002218	activation of innate immune response	-32.2972	-30.0291	695,839,929,958,1520,2219,2220,3055,3428,3654,3665,3821,3824,4067,4332,4792,4938,4940,5336,6850,7096,7097,7099,7100,7124,7128,7305,9111,9447,11213,23586,23643,29108,51311,64127,64135,79132,81622,84868,92610,114548,115362,118788,146722,148022,149628	BTK,CASP6,CD14,CD40,CTSS,FCN1,FCN2,HCK,IFI16,IRAK1,IRF7,KLRC1,KLRD1,LYN,MNDA,NFKBIA,OAS1,OAS3,PLCG2,SYK,TLR1,TLR2,TLR4,TLR5,TNF,TNFAIP3,TYROBP,NMI,AIM2,IRAK3,RIGI,LY96,PYCARD,TLR8,NOD2,IFIH1,DHX58,UNC93B1,HAVCR2,TIFA,NLRP3,GBP5,PIK3AP1,CD300LF,TICAM1,PYHIN1	46/163
5_Member	GO Biological Processes	GO:0002758	innate immune response-activating signaling pathway	-29.8318	-27.635	695,929,958,1520,2219,2220,3055,3654,3665,3821,3824,4067,4792,4938,4940,5336,6850,7096,7097,7099,7100,7124,7128,7305,9111,9447,11213,23586,23643,29108,51311,64127,64135,79132,81622,84868,92610,114548,118788,146722,148022	BTK,CD14,CD40,CTSS,FCN1,FCN2,HCK,IRAK1,IRF7,KLRC1,KLRD1,LYN,NFKBIA,OAS1,OAS3,PLCG2,SYK,TLR1,TLR2,TLR4,TLR5,TNF,TNFAIP3,TYROBP,NMI,AIM2,IRAK3,RIGI,LY96,PYCARD,TLR8,NOD2,IFIH1,DHX58,UNC93B1,HAVCR2,TIFA,NLRP3,PIK3AP1,CD300LF,TICAM1	41/138
5_Member	GO Biological Processes	GO:1903557	positive regulation of tumor necrosis factor superfamily cytokine production	-29.1915	-27.0033	101,695,929,942,948,1191,1535,1536,2214,3133,4938,4939,4940,5336,5724,5788,6363,6693,6774,6850,7040,7096,7097,7099,7305,7474,8832,10125,10865,23586,23643,29108,64127,64135,84868,148022,729230	ADAM8,BTK,CD14,CD86,CD36,CLU,CYBA,CYBB,FCGR3A,HLA-E,OAS1,OAS2,OAS3,PLCG2,PTAFR,PTPRC,CCL19,SPN,STAT3,SYK,TGFB1,TLR1,TLR2,TLR4,TYROBP,WNT5A,CD84,RASGRP1,ARID5A,RIGI,LY96,PYCARD,NOD2,IFIH1,HAVCR2,TICAM1,CCR2	37/110
5_Member	GO Biological Processes	GO:0032760	positive regulation of tumor necrosis factor production	-27.3254	-25.1782	695,929,948,1191,1535,1536,2214,3133,4938,4939,4940,5336,5724,5788,6363,6693,6774,6850,7040,7096,7097,7099,7305,7474,8832,10125,10865,23586,23643,29108,64127,64135,84868,148022,729230	BTK,CD14,CD36,CLU,CYBA,CYBB,FCGR3A,HLA-E,OAS1,OAS2,OAS3,PLCG2,PTAFR,PTPRC,CCL19,SPN,STAT3,SYK,TGFB1,TLR1,TLR2,TLR4,TYROBP,WNT5A,CD84,RASGRP1,ARID5A,RIGI,LY96,PYCARD,NOD2,IFIH1,HAVCR2,TICAM1,CCR2	35/106
5_Member	GO Biological Processes	GO:0002221	pattern recognition receptor signaling pathway	-26.8605	-24.725	695,929,958,1520,2219,2220,3654,3665,4067,4792,4938,4940,5336,7096,7097,7099,7100,7124,7128,9111,9447,11213,23586,23643,29108,51311,64127,64135,79132,81622,84868,92610,114548,118788,146722,148022	BTK,CD14,CD40,CTSS,FCN1,FCN2,IRAK1,IRF7,LYN,NFKBIA,OAS1,OAS3,PLCG2,TLR1,TLR2,TLR4,TLR5,TNF,TNFAIP3,NMI,AIM2,IRAK3,RIGI,LY96,PYCARD,TLR8,NOD2,IFIH1,DHX58,UNC93B1,HAVCR2,TIFA,NLRP3,PIK3AP1,CD300LF,TICAM1	36/117
5_Member	GO Biological Processes	GO:0032675	regulation of interleukin-6 production	-26.2065	-24.0859	199,695,948,972,1535,3071,3570,3603,3635,5336,5724,5777,6504,6774,6850,7040,7096,7097,7099,7124,7128,7305,7474,8832,9466,10288,10365,10865,11213,23586,26191,29108,51311,51738,54209,55024,64127,64135,81622,84868,140885,148022	AIF1,BTK,CD36,CD74,CYBA,NCKAP1L,IL6R,IL16,INPP5D,PLCG2,PTAFR,PTPN6,SLAMF1,STAT3,SYK,TGFB1,TLR1,TLR2,TLR4,TNF,TNFAIP3,TYROBP,WNT5A,CD84,IL27RA,LILRB2,KLF2,ARID5A,IRAK3,RIGI,PTPN22,PYCARD,TLR8,GHRL,TREM2,BANK1,NOD2,IFIH1,UNC93B1,HAVCR2,SIRPA,TICAM1	42/177
5_Member	GO Biological Processes	GO:0032755	positive regulation of interleukin-6 production	-18.5181	-16.6044	199,695,948,972,1535,3570,3603,5336,5724,6774,6850,7040,7096,7097,7099,7124,7305,7474,10288,10865,23586,29108,51311,64127,64135,81622,148022	AIF1,BTK,CD36,CD74,CYBA,IL6R,IL16,PLCG2,PTAFR,STAT3,SYK,TGFB1,TLR1,TLR2,TLR4,TNF,TYROBP,WNT5A,LILRB2,ARID5A,RIGI,PYCARD,TLR8,NOD2,IFIH1,UNC93B1,TICAM1	27/101
5_Member	GO Biological Processes	GO:0002753	cytosolic pattern recognition receptor signaling pathway	-15.3491	-13.5716	3654,3665,4792,4938,4940,7099,7124,7128,23586,29108,51311,64127,64135,79132,81622,84868,92610,114548,118788,148022	IRAK1,IRF7,NFKBIA,OAS1,OAS3,TLR4,TNF,TNFAIP3,RIGI,PYCARD,TLR8,NOD2,IFIH1,DHX58,UNC93B1,HAVCR2,TIFA,NLRP3,PIK3AP1,TICAM1	20/64
5_Member	GO Biological Processes	GO:0030522	intracellular receptor signaling pathway	-10.0958	-8.52769	196,2908,3654,3665,4792,4938,4940,6774,7099,7124,7128,7421,10062,23586,29108,51311,64127,64135,79132,81622,84868,92610,114548,118788,148022	AHR,NR3C1,IRAK1,IRF7,NFKBIA,OAS1,OAS3,STAT3,TLR4,TNF,TNFAIP3,VDR,NR1H3,RIGI,PYCARD,TLR8,NOD2,IFIH1,DHX58,UNC93B1,HAVCR2,TIFA,NLRP3,PIK3AP1,TICAM1	25/184
6_Summary	GO Biological Processes	GO:0045087	innate immune response	-79.3763	-76.1382	199,629,640,684,695,712,713,714,717,718,912,923,929,958,965,972,1191,1436,1524,1535,1536,1604,1675,2207,2214,2219,2220,2268,2537,2633,2635,3002,3004,3055,3113,3133,3394,3428,3429,3430,3433,3434,3437,3512,3606,3627,3654,3659,3663,3665,3684,3821,3824,3902,3932,3958,4057,4063,4067,4261,4599,4688,4818,4938,4939,4940,5199,5294,5336,5777,5971,6036,6039,6279,6280,6352,6354,6356,6357,6362,6363,6366,6504,…	AIF1,CFB,BLK,BST2,BTK,C1QA,C1QB,C1QC,C2,C3,CD1D,CD6,CD14,CD40,CD58,CD74,CLU,CSF1R,CX3CR1,CYBA,CYBB,CD55,CFD,FCER1G,FCGR3A,FCN1,FCN2,FGR,IFI6,GBP1,GBP3,GZMB,GZMM,HCK,HLA-DPA1,HLA-E,IRF8,IFI16,IFI27,IFI35,IFIT2,IFIT1,IFIT3,JCHAIN,IL18,CXCL10,IRAK1,IRF1,IRF5,IRF7,ITGAM,KLRC1,KLRD1,LAG3,LCK,LGALS3,LTF,LY9,LYN,CIITA,MX1,NCF2,NKG7,OAS1,OAS2,OAS3,CFP,PIK3CG,PLCG2,PTPN6,RELB,RNASE2,RNASE6,S100A8,S100A9,C…	171/-
6_Member	GO Biological Processes	GO:0045087	innate immune response	-79.3763	-76.1382	199,629,640,684,695,712,713,714,717,718,912,923,929,958,965,972,1191,1436,1524,1535,1536,1604,1675,2207,2214,2219,2220,2268,2537,2633,2635,3002,3004,3055,3113,3133,3394,3428,3429,3430,3433,3434,3437,3512,3606,3627,3654,3659,3663,3665,3684,3821,3824,3902,3932,3958,4057,4063,4067,4261,4599,4688,4818,4938,4939,4940,5199,5294,5336,5777,5971,6036,6039,6279,6280,6352,6354,6356,6357,6362,6363,6366,6504,…	AIF1,CFB,BLK,BST2,BTK,C1QA,C1QB,C1QC,C2,C3,CD1D,CD6,CD14,CD40,CD58,CD74,CLU,CSF1R,CX3CR1,CYBA,CYBB,CD55,CFD,FCER1G,FCGR3A,FCN1,FCN2,FGR,IFI6,GBP1,GBP3,GZMB,GZMM,HCK,HLA-DPA1,HLA-E,IRF8,IFI16,IFI27,IFI35,IFIT2,IFIT1,IFIT3,JCHAIN,IL18,CXCL10,IRAK1,IRF1,IRF5,IRF7,ITGAM,KLRC1,KLRD1,LAG3,LCK,LGALS3,LTF,LY9,LYN,CIITA,MX1,NCF2,NKG7,OAS1,OAS2,OAS3,CFP,PIK3CG,PLCG2,PTPN6,RELB,RNASE2,RNASE6,S100A8,S100A9,C…	148/773
6_Member	GO Biological Processes	GO:0009615	response to virus	-38.7082	-36.322	602,684,958,1191,2268,2537,2633,2635,3428,3429,3433,3434,3437,3627,3659,3663,3665,3687,4088,4283,4321,4599,4938,4939,4940,5359,5788,6036,6039,6352,6356,6363,6737,7097,7124,7852,8519,8638,8673,9111,9447,9636,9641,10346,10410,10561,10581,10859,10964,11035,11040,11043,11213,23586,25939,27350,29108,30009,51191,51311,64108,64135,79132,81622,81844,83666,84166,91607,114548,115362,148022,151636,197259	BCL3,BST2,CD40,CLU,FGR,IFI6,GBP1,GBP3,IFI16,IFI27,IFIT2,IFIT1,IFIT3,CXCL10,IRF1,IRF5,IRF7,ITGAX,SMAD3,CXCL9,MMP12,MX1,OAS1,OAS2,OAS3,PLSCR1,PTPRC,RNASE2,RNASE6,CCL5,CCL11,CCL19,TRIM21,TLR2,TNF,CXCR4,IFITM1,OASL,VAMP8,NMI,AIM2,ISG15,IKBKE,TRIM22,IFITM3,IFI44,IFITM2,LILRB1,IFI44L,RIPK3,PIM2,MID2,IRAK3,RIGI,SAMHD1,APOBEC3C,PYCARD,TBX21,HERC5,TLR8,RTP4,IFIH1,DHX58,UNC93B1,TRIM56,PARP9,NLRC5,SLFN11,NL…	73/379
6_Member	GO Biological Processes	GO:0051607	defense response to virus	-33.3982	-31.0978	684,958,2537,2633,2635,3428,3429,3433,3434,3437,3627,3659,3663,3665,3687,4283,4599,4938,4939,4940,5359,5788,6036,6039,6737,7097,7124,8519,8638,8673,9447,9636,9641,10346,10410,10581,10859,10964,11035,11043,23586,25939,27350,29108,51191,51311,64108,64135,79132,81622,81844,83666,84166,91607,115362,148022,151636,197259	BST2,CD40,IFI6,GBP1,GBP3,IFI16,IFI27,IFIT2,IFIT1,IFIT3,CXCL10,IRF1,IRF5,IRF7,ITGAX,CXCL9,MX1,OAS1,OAS2,OAS3,PLSCR1,PTPRC,RNASE2,RNASE6,TRIM21,TLR2,TNF,IFITM1,OASL,VAMP8,AIM2,ISG15,IKBKE,TRIM22,IFITM3,IFITM2,LILRB1,IFI44L,RIPK3,MID2,RIGI,SAMHD1,APOBEC3C,PYCARD,HERC5,TLR8,RTP4,IFIH1,DHX58,UNC93B1,TRIM56,PARP9,NLRC5,SLFN11,GBP5,TICAM1,DTX3L,MLKL	58/271
6_Member	GO Biological Processes	GO:0140546	defense response to symbiont	-33.3054	-31.0201	684,958,2537,2633,2635,3428,3429,3433,3434,3437,3627,3659,3663,3665,3687,4283,4599,4938,4939,4940,5359,5788,6036,6039,6737,7097,7124,8519,8638,8673,9447,9636,9641,10346,10410,10581,10859,10964,11035,11043,23586,25939,27350,29108,51191,51311,64108,64135,79132,81622,81844,83666,84166,91607,115362,148022,151636,197259	BST2,CD40,IFI6,GBP1,GBP3,IFI16,IFI27,IFIT2,IFIT1,IFIT3,CXCL10,IRF1,IRF5,IRF7,ITGAX,CXCL9,MX1,OAS1,OAS2,OAS3,PLSCR1,PTPRC,RNASE2,RNASE6,TRIM21,TLR2,TNF,IFITM1,OASL,VAMP8,AIM2,ISG15,IKBKE,TRIM22,IFITM3,IFITM2,LILRB1,IFI44L,RIPK3,MID2,RIGI,SAMHD1,APOBEC3C,PYCARD,HERC5,TLR8,RTP4,IFIH1,DHX58,UNC93B1,TRIM56,PARP9,NLRC5,SLFN11,GBP5,TICAM1,DTX3L,MLKL	58/272
6_Member	GO Biological Processes	GO:1903900	regulation of viral life cycle	-17.271	-15.4028	684,920,940,972,2219,3428,3434,4057,4261,4599,4938,4939,4940,5359,6352,6737,7124,8519,8638,9636,10346,10410,10475,10581,11043,27074,27350,30835,63901,64135	BST2,CD4,CD28,CD74,FCN1,IFI16,IFIT1,LTF,CIITA,MX1,OAS1,OAS2,OAS3,PLSCR1,CCL5,TRIM21,TNF,IFITM1,OASL,ISG15,TRIM22,IFITM3,TRIM38,IFITM2,MID2,LAMP3,APOBEC3C,CD209,FAM111A,IFIH1	30/143
6_Member	GO Biological Processes	GO:0050792	regulation of viral process	-16.1415	-14.3365	684,920,940,972,2219,3428,3434,4057,4261,4599,4938,4939,4940,5359,6352,6737,7124,7852,8519,8638,9636,10346,10410,10475,10581,11043,27074,27350,30835,63901,64135	BST2,CD4,CD28,CD74,FCN1,IFI16,IFIT1,LTF,CIITA,MX1,OAS1,OAS2,OAS3,PLSCR1,CCL5,TRIM21,TNF,CXCR4,IFITM1,OASL,ISG15,TRIM22,IFITM3,TRIM38,IFITM2,MID2,LAMP3,APOBEC3C,CD209,FAM111A,IFIH1	31/168
6_Member	GO Biological Processes	GO:0045071	negative regulation of viral genome replication	-15.5397	-13.7555	684,3428,3434,4057,4599,4938,4939,4940,5359,6352,7124,8519,8638,9636,10410,10581,27350,63901,64135	BST2,IFI16,IFIT1,LTF,MX1,OAS1,OAS2,OAS3,PLSCR1,CCL5,TNF,IFITM1,OASL,ISG15,IFITM3,IFITM2,APOBEC3C,FAM111A,IFIH1	19/55
6_Member	GO Biological Processes	GO:0048525	negative regulation of viral process	-15.0581	-13.2922	684,2219,3428,3434,4057,4261,4599,4938,4939,4940,5359,6352,6737,7124,8519,8638,9636,10410,10581,11043,27350,63901,64135	BST2,FCN1,IFI16,IFIT1,LTF,CIITA,MX1,OAS1,OAS2,OAS3,PLSCR1,CCL5,TRIM21,TNF,IFITM1,OASL,ISG15,IFITM3,IFITM2,MID2,APOBEC3C,FAM111A,IFIH1	23/93
6_Member	GO Biological Processes	GO:0045069	regulation of viral genome replication	-13.7961	-12.0765	684,940,3428,3434,4057,4599,4938,4939,4940,5359,6352,7124,8519,8638,9636,10410,10475,10581,27350,63901,64135	BST2,CD28,IFI16,IFIT1,LTF,MX1,OAS1,OAS2,OAS3,PLSCR1,CCL5,TNF,IFITM1,OASL,ISG15,IFITM3,TRIM38,IFITM2,APOBEC3C,FAM111A,IFIH1	21/85
7_Summary	GO Biological Processes	GO:0006954	inflammatory response	-77.5626	-74.3702	101,140,199,240,241,604,650,695,712,718,719,728,922,923,929,948,958,968,976,1116,1191,1230,1235,1236,1240,1393,1436,1524,1535,1536,2205,2214,2357,2829,2833,2896,2908,2919,3055,3162,3428,3559,3566,3570,3606,3627,3663,3683,3684,3689,3988,4067,4069,4283,4814,4818,4973,5294,5359,5547,5724,5732,5734,5971,6279,6280,6352,6354,6356,6357,6362,6363,6366,6373,6403,6504,6614,6774,6850,7040,7096,7097,7099,710…	ADAM8,ADORA3,AIF1,ALOX5,ALOX5AP,BCL6,BMP2,BTK,C1QA,C3,C3AR1,C5AR1,CD5L,CD6,CD14,CD36,CD40,CD68,ADGRE5,CHI3L1,CLU,CCR1,CCR6,CCR7,CMKLR1,CRHBP,CSF1R,CX3CR1,CYBA,CYBB,FCER1A,FCGR3A,FPR1,XCR1,CXCR3,GRN,NR3C1,CXCL1,HCK,HMOX1,IFI16,IL2RA,IL4R,IL6R,IL18,CXCL10,IRF5,ITGAL,ITGAM,ITGB2,LIPA,LYN,LYZ,CXCL9,NINJ1,NKG7,OLR1,PIK3CG,PLSCR1,PRCP,PTAFR,PTGER2,PTGER4,RELB,S100A8,S100A9,CCL5,CCL7,CCL11,CCL13,CCL18,C…	127/-
7_Member	GO Biological Processes	GO:0006954	inflammatory response	-77.5626	-74.3702	101,140,199,240,241,604,650,695,712,718,719,728,922,923,929,948,958,968,976,1116,1191,1230,1235,1236,1240,1393,1436,1524,1535,1536,2205,2214,2357,2829,2833,2896,2908,2919,3055,3162,3428,3559,3566,3570,3606,3627,3663,3683,3684,3689,3988,4067,4069,4283,4814,4818,4973,5294,5359,5547,5724,5732,5734,5971,6279,6280,6352,6354,6356,6357,6362,6363,6366,6373,6403,6504,6614,6774,6850,7040,7096,7097,7099,710…	ADAM8,ADORA3,AIF1,ALOX5,ALOX5AP,BCL6,BMP2,BTK,C1QA,C3,C3AR1,C5AR1,CD5L,CD6,CD14,CD36,CD40,CD68,ADGRE5,CHI3L1,CLU,CCR1,CCR6,CCR7,CMKLR1,CRHBP,CSF1R,CX3CR1,CYBA,CYBB,FCER1A,FCGR3A,FPR1,XCR1,CXCR3,GRN,NR3C1,CXCL1,HCK,HMOX1,IFI16,IL2RA,IL4R,IL6R,IL18,CXCL10,IRF5,ITGAL,ITGAM,ITGB2,LIPA,LYN,LYZ,CXCL9,NINJ1,NKG7,OLR1,PIK3CG,PLSCR1,PRCP,PTAFR,PTGER2,PTGER4,RELB,S100A8,S100A9,CCL5,CCL7,CCL11,CCL13,CCL18,C…	127/555
8_Summary	Hallmark Gene Sets	M5950	HALLMARK ALLOGRAFT REJECTION	-74.1625	-71.0492	567,602,717,822,894,912,916,917,919,920,924,925,940,942,958,972,973,1230,1520,2113,2268,2533,2833,3001,3002,3059,3108,3109,3112,3122,3133,3383,3394,3559,3560,3566,3589,3600,3603,3606,3665,3683,3689,3702,3824,3932,3937,4050,4067,4283,4318,4689,5199,5552,5777,5788,6352,6354,6356,6357,6363,6775,6890,7040,7096,7097,7124,7454,7535,8477,8807,9437,9450,9466,10225,10261,10563,11184,27240,50852,56253,1145…	B2M,BCL3,C2,CAPG,CCND2,CD1D,CD3E,CD3G,CD247,CD4,CD7,CD8A,CD28,CD86,CD40,CD74,CD79A,CCR1,CTSS,ETS1,FGR,FYB1,CXCR3,GZMA,GZMB,HCLS1,HLA-DMA,HLA-DMB,HLA-DOB,HLA-DRA,HLA-E,ICAM1,IRF8,IL2RA,IL2RB,IL4R,IL11,IL15,IL16,IL18,IRF7,ITGAL,ITGB2,ITK,KLRD1,LCK,LCP2,LTB,LYN,CXCL9,MMP9,NCF4,CFP,SRGN,PTPN6,PTPRC,CCL5,CCL7,CCL11,CCL13,CCL19,STAT4,TAP1,TGFB1,TLR1,TLR2,TNF,WAS,ZAP70,GPR65,IL18RAP,NCR1,LY86,IL27RA,CD9…	83/-
8_Member	Hallmark Gene Sets	M5950	HALLMARK ALLOGRAFT REJECTION	-74.1625	-71.0492	567,602,717,822,894,912,916,917,919,920,924,925,940,942,958,972,973,1230,1520,2113,2268,2533,2833,3001,3002,3059,3108,3109,3112,3122,3133,3383,3394,3559,3560,3566,3589,3600,3603,3606,3665,3683,3689,3702,3824,3932,3937,4050,4067,4283,4318,4689,5199,5552,5777,5788,6352,6354,6356,6357,6363,6775,6890,7040,7096,7097,7124,7454,7535,8477,8807,9437,9450,9466,10225,10261,10563,11184,27240,50852,56253,1145…	B2M,BCL3,C2,CAPG,CCND2,CD1D,CD3E,CD3G,CD247,CD4,CD7,CD8A,CD28,CD86,CD40,CD74,CD79A,CCR1,CTSS,ETS1,FGR,FYB1,CXCR3,GZMA,GZMB,HCLS1,HLA-DMA,HLA-DMB,HLA-DOB,HLA-DRA,HLA-E,ICAM1,IRF8,IL2RA,IL2RB,IL4R,IL11,IL15,IL16,IL18,IRF7,ITGAL,ITGB2,ITK,KLRD1,LCK,LCP2,LTB,LYN,CXCL9,MMP9,NCF4,CFP,SRGN,PTPN6,PTPRC,CCL5,CCL7,CCL11,CCL13,CCL19,STAT4,TAP1,TGFB1,TLR1,TLR2,TNF,WAS,ZAP70,GPR65,IL18RAP,NCR1,LY86,IL27RA,CD9…	83/200
9_Summary	GO Biological Processes	GO:0071345	cellular response to cytokine stimulus	-69.0098	-65.9934	199,330,608,677,695,920,958,965,972,1050,1116,1230,1235,1236,1240,1393,1436,1439,1511,1513,1524,1545,2167,2207,2322,2633,2635,2829,2833,2919,3055,3059,3113,3383,3394,3428,3429,3434,3559,3560,3566,3570,3575,3587,3589,3597,3600,3606,3627,3654,3659,3663,3665,3676,4046,4067,4283,4332,4599,4792,4938,4939,5008,5355,5777,6352,6354,6356,6357,6362,6363,6366,6373,6404,6774,6775,6776,6778,6850,6932,7097,709…	AIF1,BIRC3,TNFRSF17,ZFP36L1,BTK,CD4,CD40,CD58,CD74,CEBPA,CHI3L1,CCR1,CCR6,CCR7,CMKLR1,CRHBP,CSF1R,CSF2RB,CTSG,CTSK,CX3CR1,CYP1B1,FABP4,FCER1G,FLT3,GBP1,GBP3,XCR1,CXCR3,CXCL1,HCK,HCLS1,HLA-DPA1,ICAM1,IRF8,IFI16,IFI27,IFIT1,IL2RA,IL2RB,IL4R,IL6R,IL7R,IL10RA,IL11,IL13RA1,IL15,IL18,CXCL10,IRAK1,IRF1,IRF5,IRF7,ITGA4,LSP1,LYN,CXCL9,MNDA,MX1,NFKBIA,OAS1,OAS2,OSM,PLP2,PTPN6,CCL5,CCL7,CCL11,CCL13,CCL18,CC…	134/-
9_Member	GO Biological Processes	GO:0071345	cellular response to cytokine stimulus	-69.0098	-65.9934	199,330,608,677,695,920,958,965,972,1050,1116,1230,1235,1236,1240,1393,1436,1439,1511,1513,1524,1545,2167,2207,2322,2633,2635,2829,2833,2919,3055,3059,3113,3383,3394,3428,3429,3434,3559,3560,3566,3570,3575,3587,3589,3597,3600,3606,3627,3654,3659,3663,3665,3676,4046,4067,4283,4332,4599,4792,4938,4939,5008,5355,5777,6352,6354,6356,6357,6362,6363,6366,6373,6404,6774,6775,6776,6778,6850,6932,7097,709…	AIF1,BIRC3,TNFRSF17,ZFP36L1,BTK,CD4,CD40,CD58,CD74,CEBPA,CHI3L1,CCR1,CCR6,CCR7,CMKLR1,CRHBP,CSF1R,CSF2RB,CTSG,CTSK,CX3CR1,CYP1B1,FABP4,FCER1G,FLT3,GBP1,GBP3,XCR1,CXCR3,CXCL1,HCK,HCLS1,HLA-DPA1,ICAM1,IRF8,IFI16,IFI27,IFIT1,IL2RA,IL2RB,IL4R,IL6R,IL7R,IL10RA,IL11,IL13RA1,IL15,IL18,CXCL10,IRAK1,IRF1,IRF5,IRF7,ITGA4,LSP1,LYN,CXCL9,MNDA,MX1,NFKBIA,OAS1,OAS2,OSM,PLP2,PTPN6,CCL5,CCL7,CCL11,CCL13,CCL18,CC…	134/732
9_Member	GO Biological Processes	GO:0019221	cytokine-mediated signaling pathway	-53.9811	-51.4014	330,608,920,972,1050,1230,1235,1236,1240,1436,1439,1511,1524,2207,2322,2829,2833,2919,3055,3429,3559,3560,3566,3570,3575,3587,3589,3597,3600,3606,3627,3654,3659,3663,3665,4067,4283,4599,4792,4938,4939,5008,5355,5777,6352,6354,6356,6357,6362,6363,6366,6373,6774,6775,6776,6778,6850,7124,7133,7188,7293,7850,7852,8519,8638,8717,8807,8809,8986,9447,9466,9641,10148,10288,10410,10519,10563,10581,10663,1…	BIRC3,TNFRSF17,CD4,CD74,CEBPA,CCR1,CCR6,CCR7,CMKLR1,CSF1R,CSF2RB,CTSG,CX3CR1,FCER1G,FLT3,XCR1,CXCR3,CXCL1,HCK,IFI27,IL2RA,IL2RB,IL4R,IL6R,IL7R,IL10RA,IL11,IL13RA1,IL15,IL18,CXCL10,IRAK1,IRF1,IRF5,IRF7,LYN,CXCL9,MX1,NFKBIA,OAS1,OAS2,OSM,PLP2,PTPN6,CCL5,CCL7,CCL11,CCL13,CCL18,CCL19,CCL21,CXCL11,STAT3,STAT4,STAT5A,STAT6,SYK,TNF,TNFRSF1B,TRAF5,TNFRSF4,IL1R2,CXCR4,IFITM1,OASL,TRADD,IL18RAP,IL18R1,RPS6…	88/378
10_Summary	GO Biological Processes	GO:0002697	regulation of immune effector process	-65.9533	-63.0161	54,196,567,604,684,695,718,909,910,911,912,913,922,940,942,948,958,972,1178,1524,1604,1776,2219,2220,2242,2268,2896,3071,3109,3122,3133,3134,3383,3566,3575,3606,3663,3684,3689,3820,3821,3824,3902,3958,4067,4277,5199,5272,5336,5724,5777,5788,5880,6363,6504,6693,6778,6850,7040,7099,7124,7133,7293,7305,7409,7454,7474,7805,8417,8673,8807,8809,8832,9437,9466,9516,10125,10225,10538,10859,10865,10875,11…	ACP5,AHR,B2M,BCL6,BST2,BTK,C3,CD1A,CD1B,CD1C,CD1D,CD1E,CD5L,CD28,CD86,CD36,CD40,CD74,CLC,CX3CR1,CD55,DNASE1L3,FCN1,FCN2,FES,FGR,GRN,NCKAP1L,HLA-DMB,HLA-DRA,HLA-E,HLA-F,ICAM1,IL4R,IL7R,IL18,IRF5,ITGAM,ITGB2,KLRB1,KLRC1,KLRD1,LAG3,LGALS3,LYN,MICB,CFP,SERPINB9,PLCG2,PTAFR,PTPN6,PTPRC,RAC2,CCL19,SLAMF1,SPN,STAT6,SYK,TGFB1,TLR4,TNF,TNFRSF1B,TNFRSF4,TYROBP,VAV1,WAS,WNT5A,LAPTM5,STX7,VAMP8,IL18RAP,IL18R…	109/-
10_Member	GO Biological Processes	GO:0002697	regulation of immune effector process	-65.9533	-63.0161	54,196,567,604,684,695,718,909,910,911,912,913,922,940,942,948,958,972,1178,1524,1604,1776,2219,2220,2242,2268,2896,3071,3109,3122,3133,3134,3383,3566,3575,3606,3663,3684,3689,3820,3821,3824,3902,3958,4067,4277,5199,5272,5336,5724,5777,5788,5880,6363,6504,6693,6778,6850,7040,7099,7124,7133,7293,7305,7409,7454,7474,7805,8417,8673,8807,8809,8832,9437,9466,9516,10125,10225,10538,10859,10865,10875,11…	ACP5,AHR,B2M,BCL6,BST2,BTK,C3,CD1A,CD1B,CD1C,CD1D,CD1E,CD5L,CD28,CD86,CD36,CD40,CD74,CLC,CX3CR1,CD55,DNASE1L3,FCN1,FCN2,FES,FGR,GRN,NCKAP1L,HLA-DMB,HLA-DRA,HLA-E,HLA-F,ICAM1,IL4R,IL7R,IL18,IRF5,ITGAM,ITGB2,KLRB1,KLRC1,KLRD1,LAG3,LGALS3,LYN,MICB,CFP,SERPINB9,PLCG2,PTAFR,PTPN6,PTPRC,RAC2,CCL19,SLAMF1,SPN,STAT6,SYK,TGFB1,TLR4,TNF,TNFRSF1B,TNFRSF4,TYROBP,VAV1,WAS,WNT5A,LAPTM5,STX7,VAMP8,IL18RAP,IL18R…	100/389
10_Member	GO Biological Processes	GO:0002703	regulation of leukocyte mediated immunity	-54.8596	-52.2469	196,567,604,684,695,718,909,910,911,912,913,940,958,1178,1524,1604,1776,2242,2268,3071,3122,3133,3134,3383,3566,3575,3606,3684,3689,3820,3821,3824,3902,4067,4277,5272,5336,5724,5777,5788,5880,6504,6693,6778,6850,7040,7099,7124,7133,7305,7409,7454,8417,8673,8807,8809,8832,9437,9466,10125,10225,10859,10865,11035,11314,23586,30009,54209,56253,64127,84868,114548,148022,259197,729230	AHR,B2M,BCL6,BST2,BTK,C3,CD1A,CD1B,CD1C,CD1D,CD1E,CD28,CD40,CLC,CX3CR1,CD55,DNASE1L3,FES,FGR,NCKAP1L,HLA-DRA,HLA-E,HLA-F,ICAM1,IL4R,IL7R,IL18,ITGAM,ITGB2,KLRB1,KLRC1,KLRD1,LAG3,LYN,MICB,SERPINB9,PLCG2,PTAFR,PTPN6,PTPRC,RAC2,SLAMF1,SPN,STAT6,SYK,TGFB1,TLR4,TNF,TNFRSF1B,TYROBP,VAV1,WAS,STX7,VAMP8,IL18RAP,IL18R1,CD84,NCR1,IL27RA,RASGRP1,CD96,LILRB1,ARID5A,RIPK3,CD300A,RIGI,TBX21,TREM2,CRTAM,NOD2,HAV…	75/249
10_Member	GO Biological Processes	GO:0002699	positive regulation of immune effector process	-47.4008	-44.8804	567,695,718,909,910,911,912,913,940,942,948,958,972,1604,2219,2220,2242,2268,3109,3122,3133,3134,3566,3606,3663,3684,3689,3821,3824,3902,4067,4277,5199,5336,5724,5777,5788,5880,6363,6504,6778,6850,7040,7099,7124,7293,7305,7409,7474,7805,8417,8673,8807,8809,8832,10125,10859,10865,11314,23586,26191,29108,30009,54209,56253,64127,79132,114548,148022,259197,729230	B2M,BTK,C3,CD1A,CD1B,CD1C,CD1D,CD1E,CD28,CD86,CD36,CD40,CD74,CD55,FCN1,FCN2,FES,FGR,HLA-DMB,HLA-DRA,HLA-E,HLA-F,IL4R,IL18,IRF5,ITGAM,ITGB2,KLRC1,KLRD1,LAG3,LYN,MICB,CFP,PLCG2,PTAFR,PTPN6,PTPRC,RAC2,CCL19,SLAMF1,STAT6,SYK,TGFB1,TLR4,TNF,TNFRSF4,TYROBP,VAV1,WNT5A,LAPTM5,STX7,VAMP8,IL18RAP,IL18R1,CD84,RASGRP1,LILRB1,ARID5A,CD300A,RIGI,PTPN22,PYCARD,TBX21,TREM2,CRTAM,NOD2,DHX58,NLRP3,TICAM1,NCR3,CCR2	71/270
10_Member	GO Biological Processes	GO:0002819	regulation of adaptive immune response	-39.1562	-36.7491	100,196,567,604,695,718,909,910,911,912,913,920,940,958,1178,1604,3071,3122,3133,3134,3566,3575,3606,3659,3665,3821,3824,4277,5321,5777,5788,6363,6504,6693,6778,7040,7124,7128,7133,7454,8417,8631,8809,9466,10538,10673,10859,10865,11035,29108,30009,54209,64092,64127,84868,114548,729230	ADA,AHR,B2M,BCL6,BTK,C3,CD1A,CD1B,CD1C,CD1D,CD1E,CD4,CD28,CD40,CLC,CD55,NCKAP1L,HLA-DRA,HLA-E,HLA-F,IL4R,IL7R,IL18,IRF1,IRF7,KLRC1,KLRD1,MICB,PLA2G4A,PTPN6,PTPRC,CCL19,SLAMF1,SPN,STAT6,TGFB1,TNF,TNFAIP3,TNFRSF1B,WAS,STX7,SKAP1,IL18R1,IL27RA,BATF,TNFSF13B,LILRB1,ARID5A,RIPK3,PYCARD,TBX21,TREM2,SAMSN1,NOD2,HAVCR2,NLRP3,CCR2	57/208
10_Member	GO Biological Processes	GO:0002706	regulation of lymphocyte mediated immunity	-38.2967	-35.9238	196,567,604,695,718,909,910,911,912,913,940,958,1178,1604,3071,3122,3133,3134,3575,3606,3820,3821,3824,3902,4277,5272,5777,5788,6504,6693,6778,7040,7124,7133,7409,7454,8417,8807,8809,9437,9466,10125,10225,10859,10865,11035,30009,54209,56253,64127,84868,114548,259197,729230	AHR,B2M,BCL6,BTK,C3,CD1A,CD1B,CD1C,CD1D,CD1E,CD28,CD40,CLC,CD55,NCKAP1L,HLA-DRA,HLA-E,HLA-F,IL7R,IL18,KLRB1,KLRC1,KLRD1,LAG3,MICB,SERPINB9,PTPN6,PTPRC,SLAMF1,SPN,STAT6,TGFB1,TNF,TNFRSF1B,VAV1,WAS,STX7,IL18RAP,IL18R1,NCR1,IL27RA,RASGRP1,CD96,LILRB1,ARID5A,RIPK3,TBX21,TREM2,CRTAM,NOD2,HAVCR2,NLRP3,NCR3,CCR2	54/188
10_Member	GO Biological Processes	GO:0002822	regulation of adaptive immune response based on somatic recombination of immune receptors built from immunoglobulin superfamily domains	-35.3383	-33.0092	100,196,567,604,695,718,909,910,911,912,913,920,940,958,1178,1604,3071,3122,3133,3134,3566,3575,3606,3821,3824,4277,5321,5777,5788,6363,6504,6693,6778,7040,7124,7128,7133,7454,8417,8809,9466,10538,10673,10859,10865,11035,30009,54209,64127,84868,114548,729230	ADA,AHR,B2M,BCL6,BTK,C3,CD1A,CD1B,CD1C,CD1D,CD1E,CD4,CD28,CD40,CLC,CD55,NCKAP1L,HLA-DRA,HLA-E,HLA-F,IL4R,IL7R,IL18,KLRC1,KLRD1,MICB,PLA2G4A,PTPN6,PTPRC,CCL19,SLAMF1,SPN,STAT6,TGFB1,TNF,TNFAIP3,TNFRSF1B,WAS,STX7,IL18R1,IL27RA,BATF,TNFSF13B,LILRB1,ARID5A,RIPK3,TBX21,TREM2,NOD2,HAVCR2,NLRP3,CCR2	52/193
10_Member	GO Biological Processes	GO:0002705	positive regulation of leukocyte mediated immunity	-30.403	-28.1928	567,695,718,909,910,911,912,913,940,958,1604,3122,3133,3134,3606,3684,3689,3821,3824,3902,4277,5336,5724,5788,6504,6778,7040,7124,7305,7409,8417,8807,8809,10125,10865,23586,30009,54209,56253,64127,114548,148022,259197	B2M,BTK,C3,CD1A,CD1B,CD1C,CD1D,CD1E,CD28,CD40,CD55,HLA-DRA,HLA-E,HLA-F,IL18,ITGAM,ITGB2,KLRC1,KLRD1,LAG3,MICB,PLCG2,PTAFR,PTPRC,SLAMF1,STAT6,TGFB1,TNF,TYROBP,VAV1,STX7,IL18RAP,IL18R1,RASGRP1,ARID5A,RIGI,TBX21,TREM2,CRTAM,NOD2,NLRP3,TICAM1,NCR3	43/151
10_Member	GO Biological Processes	GO:0031341	regulation of cell killing	-29.0269	-26.8515	567,909,910,911,912,913,922,1524,1604,1776,3071,3122,3133,3134,3383,3575,3684,3820,3821,3824,3902,4277,5272,5788,6850,7040,7305,7409,8417,8807,9437,10125,10859,11035,56253,84868,259197	B2M,CD1A,CD1B,CD1C,CD1D,CD1E,CD5L,CX3CR1,CD55,DNASE1L3,NCKAP1L,HLA-DRA,HLA-E,HLA-F,ICAM1,IL7R,ITGAM,KLRB1,KLRC1,KLRD1,LAG3,MICB,SERPINB9,PTPRC,SYK,TGFB1,TYROBP,VAV1,STX7,IL18RAP,NCR1,RASGRP1,LILRB1,RIPK3,CRTAM,HAVCR2,NCR3	37/111
10_Member	GO Biological Processes	GO:0001910	regulation of leukocyte mediated cytotoxicity	-27.7396	-25.5846	567,909,910,911,912,913,1524,1776,3071,3122,3133,3134,3383,3575,3684,3820,3821,3824,3902,4277,5272,5788,7040,7305,7409,8417,8807,9437,10125,10859,11035,56253,84868,259197	B2M,CD1A,CD1B,CD1C,CD1D,CD1E,CX3CR1,DNASE1L3,NCKAP1L,HLA-DRA,HLA-E,HLA-F,ICAM1,IL7R,ITGAM,KLRB1,KLRC1,KLRD1,LAG3,MICB,SERPINB9,PTPRC,TGFB1,TYROBP,VAV1,STX7,IL18RAP,NCR1,RASGRP1,LILRB1,RIPK3,CRTAM,HAVCR2,NCR3	34/96
10_Member	GO Biological Processes	GO:0002708	positive regulation of lymphocyte mediated immunity	-25.2009	-23.1019	567,695,718,909,910,911,912,913,940,958,1604,3122,3133,3134,3606,3821,3824,3902,4277,5788,6504,6778,7040,7124,7409,8417,8807,8809,10125,10865,30009,54209,56253,64127,114548,259197	B2M,BTK,C3,CD1A,CD1B,CD1C,CD1D,CD1E,CD28,CD40,CD55,HLA-DRA,HLA-E,HLA-F,IL18,KLRC1,KLRD1,LAG3,MICB,PTPRC,SLAMF1,STAT6,TGFB1,TNF,VAV1,STX7,IL18RAP,IL18R1,RASGRP1,ARID5A,TBX21,TREM2,CRTAM,NOD2,NLRP3,NCR3	36/129
10_Member	GO Biological Processes	GO:0002821	positive regulation of adaptive immune response	-25.0716	-22.9761	100,567,695,718,909,910,911,912,913,920,940,958,1604,3122,3133,3134,3606,4277,5321,5788,6504,6778,7040,7124,8417,8631,8809,9466,10673,10865,29108,30009,54209,64127,114548,729230	ADA,B2M,BTK,C3,CD1A,CD1B,CD1C,CD1D,CD1E,CD4,CD28,CD40,CD55,HLA-DRA,HLA-E,HLA-F,IL18,MICB,PLA2G4A,PTPRC,SLAMF1,STAT6,TGFB1,TNF,STX7,SKAP1,IL18R1,IL27RA,TNFSF13B,ARID5A,PYCARD,TBX21,TREM2,NOD2,NLRP3,CCR2	36/130
10_Member	GO Biological Processes	GO:0002709	regulation of T cell mediated immunity	-24.701	-22.6291	196,567,909,910,911,912,913,1178,1604,3071,3122,3133,3134,3575,3606,3821,3824,4277,5788,6504,6693,7133,7454,8417,8809,10859,10865,11035,30009,64127,114548,729230	AHR,B2M,CD1A,CD1B,CD1C,CD1D,CD1E,CLC,CD55,NCKAP1L,HLA-DRA,HLA-E,HLA-F,IL7R,IL18,KLRC1,KLRD1,MICB,PTPRC,SLAMF1,SPN,TNFRSF1B,WAS,STX7,IL18R1,LILRB1,ARID5A,RIPK3,TBX21,NOD2,NLRP3,CCR2	32/99
10_Member	GO Biological Processes	GO:0002824	positive regulation of adaptive immune response based on somatic recombination of immune receptors built from immunoglobulin superfamily domains	-23.5551	-21.5149	100,567,695,718,909,910,911,912,913,920,940,958,1604,3122,3133,3134,3606,4277,5321,5788,6504,6778,7040,7124,8417,8809,9466,10673,10865,30009,54209,64127,114548,729230	ADA,B2M,BTK,C3,CD1A,CD1B,CD1C,CD1D,CD1E,CD4,CD28,CD40,CD55,HLA-DRA,HLA-E,HLA-F,IL18,MICB,PLA2G4A,PTPRC,SLAMF1,STAT6,TGFB1,TNF,STX7,IL18R1,IL27RA,TNFSF13B,ARID5A,TBX21,TREM2,NOD2,NLRP3,CCR2	34/124
10_Member	GO Biological Processes	GO:0031343	positive regulation of cell killing	-18.4113	-16.5045	567,909,910,911,912,913,922,3122,3133,3134,3684,3821,3824,3902,4277,5788,6850,7305,7409,8417,8807,10125,56253,259197	B2M,CD1A,CD1B,CD1C,CD1D,CD1E,CD5L,HLA-DRA,HLA-E,HLA-F,ITGAM,KLRC1,KLRD1,LAG3,MICB,PTPRC,SYK,TYROBP,VAV1,STX7,IL18RAP,RASGRP1,CRTAM,NCR3	24/76
10_Member	GO Biological Processes	GO:0001912	positive regulation of leukocyte mediated cytotoxicity	-17.0323	-15.1764	567,909,910,911,912,913,3122,3133,3134,3684,3821,3824,3902,4277,5788,7305,7409,8417,8807,10125,56253,259197	B2M,CD1A,CD1B,CD1C,CD1D,CD1E,HLA-DRA,HLA-E,HLA-F,ITGAM,KLRC1,KLRD1,LAG3,MICB,PTPRC,TYROBP,VAV1,STX7,IL18RAP,RASGRP1,CRTAM,NCR3	22/69
10_Member	GO Biological Processes	GO:0002711	positive regulation of T cell mediated immunity	-13.483	-11.7819	567,909,910,911,912,913,1604,3122,3133,3134,3606,4277,5788,6504,8417,8809,10865,30009,114548	B2M,CD1A,CD1B,CD1C,CD1D,CD1E,CD55,HLA-DRA,HLA-E,HLA-F,IL18,MICB,PTPRC,SLAMF1,STX7,IL18R1,ARID5A,TBX21,NLRP3	19/69
10_Member	GO Biological Processes	GO:0002715	regulation of natural killer cell mediated immunity	-13.3551	-11.6596	3133,3134,3820,3821,3824,3902,5272,7040,7409,8807,9437,10125,10225,10859,56253,84868,259197	HLA-E,HLA-F,KLRB1,KLRC1,KLRD1,LAG3,SERPINB9,TGFB1,VAV1,IL18RAP,NCR1,RASGRP1,CD96,LILRB1,CRTAM,HAVCR2,NCR3	17/53
10_Member	GO Biological Processes	GO:0042269	regulation of natural killer cell mediated cytotoxicity	-12.7444	-11.0638	3133,3134,3820,3821,3824,3902,5272,7040,7409,8807,9437,10125,10859,56253,84868,259197	HLA-E,HLA-F,KLRB1,KLRC1,KLRD1,LAG3,SERPINB9,TGFB1,VAV1,IL18RAP,NCR1,RASGRP1,LILRB1,CRTAM,HAVCR2,NCR3	16/49
10_Member	GO Biological Processes	GO:0045954	positive regulation of natural killer cell mediated cytotoxicity	-8.45187	-6.96871	3133,3134,3821,3824,3902,7409,8807,10125,56253,259197	HLA-E,HLA-F,KLRC1,KLRD1,LAG3,VAV1,IL18RAP,RASGRP1,CRTAM,NCR3	10/29
10_Member	GO Biological Processes	GO:0002717	positive regulation of natural killer cell mediated immunity	-7.69106	-6.2476	3133,3134,3821,3824,3902,7409,8807,10125,56253,259197	HLA-E,HLA-F,KLRC1,KLRD1,LAG3,VAV1,IL18RAP,RASGRP1,CRTAM,NCR3	10/34
11_Summary	GO Biological Processes	GO:0009617	response to bacterium	-60.3118	-57.5174	54,196,567,602,629,650,695,706,717,718,728,840,841,912,920,923,929,931,942,944,948,958,968,999,1053,1236,1439,1511,1524,1675,2167,2207,2220,2268,2326,2633,2635,2672,2919,3001,3055,3133,3394,3512,3570,3575,3587,3606,3627,3654,3663,4057,4067,4069,4258,4283,4318,4792,4938,4939,4940,5142,5199,5336,5580,5724,5732,5734,5836,5996,6039,6279,6280,6373,6403,6693,6850,7096,7097,7099,7124,7128,7133,7412,7474…	ACP5,AHR,B2M,BCL3,CFB,BMP2,BTK,TSPO,C2,C3,C5AR1,CASP7,CASP8,CD1D,CD4,CD6,CD14,MS4A1,CD86,TNFSF8,CD36,CD40,CD68,CDH1,CEBPE,CCR7,CSF2RB,CTSG,CX3CR1,CFD,FABP4,FCER1G,FCN2,FGR,FMO1,GBP1,GBP3,GFI1,CXCL1,GZMA,HCK,HLA-E,IRF8,JCHAIN,IL6R,IL7R,IL10RA,IL18,CXCL10,IRAK1,IRF5,LTF,LYN,LYZ,MGST2,CXCL9,MMP9,NFKBIA,OAS1,OAS2,OAS3,PDE4B,CFP,PLCG2,PRKCD,PTAFR,PTGER2,PTGER4,PYGL,RGS1,RNASE6,S100A8,S100A9,CXCL11,SEL…	138/-
11_Member	GO Biological Processes	GO:0009617	response to bacterium	-60.3118	-57.5174	54,196,567,602,629,650,695,706,717,718,728,840,841,912,920,923,929,931,942,944,948,958,968,999,1053,1236,1439,1511,1524,1675,2167,2207,2220,2268,2326,2633,2635,2672,2919,3001,3055,3133,3394,3512,3570,3575,3587,3606,3627,3654,3663,4057,4067,4069,4258,4283,4318,4792,4938,4939,4940,5142,5199,5336,5580,5724,5732,5734,5836,5996,6039,6279,6280,6373,6403,6693,6850,7096,7097,7099,7124,7128,7133,7412,7474…	ACP5,AHR,B2M,BCL3,CFB,BMP2,BTK,TSPO,C2,C3,C5AR1,CASP7,CASP8,CD1D,CD4,CD6,CD14,MS4A1,CD86,TNFSF8,CD36,CD40,CD68,CDH1,CEBPE,CCR7,CSF2RB,CTSG,CX3CR1,CFD,FABP4,FCER1G,FCN2,FGR,FMO1,GBP1,GBP3,GFI1,CXCL1,GZMA,HCK,HLA-E,IRF8,JCHAIN,IL6R,IL7R,IL10RA,IL18,CXCL10,IRAK1,IRF5,LTF,LYN,LYZ,MGST2,CXCL9,MMP9,NFKBIA,OAS1,OAS2,OAS3,PDE4B,CFP,PLCG2,PRKCD,PTAFR,PTGER2,PTGER4,PYGL,RGS1,RNASE6,S100A8,S100A9,CXCL11,SEL…	123/710
11_Member	GO Biological Processes	GO:0002237	response to molecule of bacterial origin	-39.8483	-37.434	54,196,567,695,706,717,728,840,841,923,929,942,948,958,968,1053,1236,1439,1511,1524,2326,2635,2672,2919,3055,3394,3587,3627,3654,3663,4067,4258,4283,4318,4792,5142,5336,5724,5732,5734,6279,6280,6373,6403,7096,7097,7099,7124,7128,7133,7412,7474,8564,9450,9516,10062,10225,10288,10563,10859,10865,11213,23643,26191,29108,54209,64127,84868,114548,115362,140885,148022	ACP5,AHR,B2M,BTK,TSPO,C2,C5AR1,CASP7,CASP8,CD6,CD14,CD86,CD36,CD40,CD68,CEBPE,CCR7,CSF2RB,CTSG,CX3CR1,FMO1,GBP3,GFI1,CXCL1,HCK,IRF8,IL10RA,CXCL10,IRAK1,IRF5,LYN,MGST2,CXCL9,MMP9,NFKBIA,PDE4B,PLCG2,PTAFR,PTGER2,PTGER4,S100A8,S100A9,CXCL11,SELP,TLR1,TLR2,TLR4,TNF,TNFAIP3,TNFRSF1B,VCAM1,WNT5A,KMO,LY86,LITAF,NR1H3,CD96,LILRB2,CXCL13,LILRB1,ARID5A,IRAK3,LY96,PTPN22,PYCARD,TREM2,NOD2,HAVCR2,NLRP3,GBP5,…	72/354
11_Member	GO Biological Processes	GO:0032496	response to lipopolysaccharide	-36.77	-34.4227	54,695,706,717,840,841,923,929,942,948,958,968,1053,1236,1439,1511,1524,2326,2635,2672,2919,3055,3394,3587,3627,3654,4067,4258,4283,4318,4792,5142,5336,5724,5732,5734,6279,6280,6373,6403,7097,7099,7124,7128,7133,7412,7474,8564,9450,9516,10062,10225,10288,10563,10859,10865,11213,23643,26191,29108,54209,64127,84868,114548,115362,140885,148022	ACP5,BTK,TSPO,C2,CASP7,CASP8,CD6,CD14,CD86,CD36,CD40,CD68,CEBPE,CCR7,CSF2RB,CTSG,CX3CR1,FMO1,GBP3,GFI1,CXCL1,HCK,IRF8,IL10RA,CXCL10,IRAK1,LYN,MGST2,CXCL9,MMP9,NFKBIA,PDE4B,PLCG2,PTAFR,PTGER2,PTGER4,S100A8,S100A9,CXCL11,SELP,TLR2,TLR4,TNF,TNFAIP3,TNFRSF1B,VCAM1,WNT5A,KMO,LY86,LITAF,NR1H3,CD96,LILRB2,CXCL13,LILRB1,ARID5A,IRAK3,LY96,PTPN22,PYCARD,TREM2,NOD2,HAVCR2,NLRP3,GBP5,SIRPA,TICAM1	67/333
11_Member	GO Biological Processes	GO:0071216	cellular response to biotic stimulus	-34.6094	-32.2978	196,695,706,840,923,929,942,948,958,968,978,1053,1511,1524,2635,2672,2919,3055,3394,3627,3654,4067,4283,4318,4792,5142,5336,5724,6373,6850,7096,7097,7099,7124,7128,7133,7474,8564,9450,9516,10062,10288,10563,10628,10859,10865,11213,23643,26191,29108,54209,64127,84868,114548,115362,140885,148022	AHR,BTK,TSPO,CASP7,CD6,CD14,CD86,CD36,CD40,CD68,CDA,CEBPE,CTSG,CX3CR1,GBP3,GFI1,CXCL1,HCK,IRF8,CXCL10,IRAK1,LYN,CXCL9,MMP9,NFKBIA,PDE4B,PLCG2,PTAFR,CXCL11,SYK,TLR1,TLR2,TLR4,TNF,TNFAIP3,TNFRSF1B,WNT5A,KMO,LY86,LITAF,NR1H3,LILRB2,CXCL13,TXNIP,LILRB1,ARID5A,IRAK3,LY96,PTPN22,PYCARD,TREM2,NOD2,HAVCR2,NLRP3,GBP5,SIRPA,TICAM1	57/248
11_Member	GO Biological Processes	GO:0071219	cellular response to molecule of bacterial origin	-33.098	-30.8194	196,706,840,923,929,942,948,958,968,1053,1511,1524,2635,2672,2919,3055,3394,3627,3654,4067,4283,4318,4792,5142,5336,5724,6373,7096,7097,7099,7124,7128,7133,7474,8564,9450,9516,10062,10288,10563,10859,10865,11213,23643,26191,29108,54209,64127,84868,114548,115362,140885,148022	AHR,TSPO,CASP7,CD6,CD14,CD86,CD36,CD40,CD68,CEBPE,CTSG,CX3CR1,GBP3,GFI1,CXCL1,HCK,IRF8,CXCL10,IRAK1,LYN,CXCL9,MMP9,NFKBIA,PDE4B,PLCG2,PTAFR,CXCL11,TLR1,TLR2,TLR4,TNF,TNFAIP3,TNFRSF1B,WNT5A,KMO,LY86,LITAF,NR1H3,LILRB2,CXCL13,LILRB1,ARID5A,IRAK3,LY96,PTPN22,PYCARD,TREM2,NOD2,HAVCR2,NLRP3,GBP5,SIRPA,TICAM1	53/222
11_Member	GO Biological Processes	GO:0071222	cellular response to lipopolysaccharide	-31.2918	-29.0488	706,840,923,929,942,948,958,968,1053,1511,1524,2635,2672,2919,3055,3394,3627,3654,4067,4283,4318,4792,5142,5336,5724,6373,7097,7099,7124,7128,7133,7474,8564,9450,9516,10062,10288,10563,10859,10865,11213,23643,26191,29108,64127,84868,114548,115362,140885,148022	TSPO,CASP7,CD6,CD14,CD86,CD36,CD40,CD68,CEBPE,CTSG,CX3CR1,GBP3,GFI1,CXCL1,HCK,IRF8,CXCL10,IRAK1,LYN,CXCL9,MMP9,NFKBIA,PDE4B,PLCG2,PTAFR,CXCL11,TLR2,TLR4,TNF,TNFAIP3,TNFRSF1B,WNT5A,KMO,LY86,LITAF,NR1H3,LILRB2,CXCL13,LILRB1,ARID5A,IRAK3,LY96,PTPN22,PYCARD,NOD2,HAVCR2,NLRP3,GBP5,SIRPA,TICAM1	50/209
11_Member	GO Biological Processes	GO:0071396	cellular response to lipid	-24.9642	-22.879	196,677,706,840,923,929,942,948,958,968,1053,1393,1511,1524,1545,2242,2322,2635,2672,2908,2919,3055,3394,3627,3654,4067,4283,4318,4792,5031,5142,5176,5336,5724,5732,5734,6373,6696,6850,7035,7097,7099,7124,7128,7133,7421,7474,8564,9450,9516,10062,10288,10563,10859,10865,11184,11213,23209,23643,26191,29108,54209,64127,84868,114548,115362,140885,148022	AHR,ZFP36L1,TSPO,CASP7,CD6,CD14,CD86,CD36,CD40,CD68,CEBPE,CRHBP,CTSG,CX3CR1,CYP1B1,FES,FLT3,GBP3,GFI1,NR3C1,CXCL1,HCK,IRF8,CXCL10,IRAK1,LYN,CXCL9,MMP9,NFKBIA,P2RY6,PDE4B,SERPINF1,PLCG2,PTAFR,PTGER2,PTGER4,CXCL11,SPP1,SYK,TFPI,TLR2,TLR4,TNF,TNFAIP3,TNFRSF1B,VDR,WNT5A,KMO,LY86,LITAF,NR1H3,LILRB2,CXCL13,LILRB1,ARID5A,MAP4K1,IRAK3,MLC1,LY96,PTPN22,PYCARD,TREM2,NOD2,HAVCR2,NLRP3,GBP5,SIRPA,TICAM1	68/531
12_Summary	GO Biological Processes	GO:0002250	adaptive immune response	-59.3691	-56.6081	100,567,602,604,608,695,712,713,714,717,718,909,910,911,913,916,917,919,920,923,924,925,930,939,942,958,972,973,974,1075,1191,1235,1439,1512,1520,1524,1604,2205,2207,2214,3004,3108,3109,3112,3113,3115,3120,3122,3133,3383,3512,3543,3560,3566,3570,3575,3606,3635,3665,3702,3821,3824,3902,3903,4063,4067,4277,5294,5580,5971,6494,6504,6693,6774,6775,6778,6850,6890,7099,7294,7535,8320,8631,8809,8832,101…	ADA,B2M,BCL3,BCL6,TNFRSF17,BTK,C1QA,C1QB,C1QC,C2,C3,CD1A,CD1B,CD1C,CD1E,CD3E,CD3G,CD247,CD4,CD6,CD7,CD8A,CD19,CD27,CD86,CD40,CD74,CD79A,CD79B,CTSC,CLU,CCR6,CSF2RB,CTSH,CTSS,CX3CR1,CD55,FCER1A,FCER1G,FCGR3A,GZMM,HLA-DMA,HLA-DMB,HLA-DOB,HLA-DPA1,HLA-DPB1,HLA-DQB2,HLA-DRA,HLA-E,ICAM1,JCHAIN,IGLL1,IL2RB,IL4R,IL6R,IL7R,IL18,INPP5D,IRF7,ITK,KLRC1,KLRD1,LAG3,LAIR1,LY9,LYN,MICB,PIK3CG,PRKCD,RELB,SIPA1,SL…	125/-
12_Member	GO Biological Processes	GO:0002250	adaptive immune response	-59.3691	-56.6081	100,567,602,604,608,695,712,713,714,717,718,909,910,911,913,916,917,919,920,923,924,925,930,939,942,958,972,973,974,1075,1191,1235,1439,1512,1520,1524,1604,2205,2207,2214,3004,3108,3109,3112,3113,3115,3120,3122,3133,3383,3512,3543,3560,3566,3570,3575,3606,3635,3665,3702,3821,3824,3902,3903,4063,4067,4277,5294,5580,5971,6494,6504,6693,6774,6775,6778,6850,6890,7099,7294,7535,8320,8631,8809,8832,101…	ADA,B2M,BCL3,BCL6,TNFRSF17,BTK,C1QA,C1QB,C1QC,C2,C3,CD1A,CD1B,CD1C,CD1E,CD3E,CD3G,CD247,CD4,CD6,CD7,CD8A,CD19,CD27,CD86,CD40,CD74,CD79A,CD79B,CTSC,CLU,CCR6,CSF2RB,CTSH,CTSS,CX3CR1,CD55,FCER1A,FCER1G,FCGR3A,GZMM,HLA-DMA,HLA-DMB,HLA-DOB,HLA-DPA1,HLA-DPB1,HLA-DQB2,HLA-DRA,HLA-E,ICAM1,JCHAIN,IGLL1,IL2RB,IL4R,IL6R,IL7R,IL18,INPP5D,IRF7,ITK,KLRC1,KLRD1,LAG3,LAIR1,LY9,LYN,MICB,PIK3CG,PRKCD,RELB,SIPA1,SL…	117/647
12_Member	GO Biological Processes	GO:0002460	adaptive immune response based on somatic recombination of immune receptors built from immunoglobulin superfamily domains	-36.2939	-33.9528	100,567,602,604,695,712,713,714,717,718,925,930,939,958,972,1075,1191,1235,1439,1512,1604,2205,2207,2214,3004,3383,3543,3560,3566,3570,3575,3606,3635,3665,4063,5580,5971,6693,6774,6775,6778,7099,8809,10148,10312,10384,10538,10563,10673,11118,30009,50615,51176,51279,51311,64218,81622,89857	ADA,B2M,BCL3,BCL6,BTK,C1QA,C1QB,C1QC,C2,C3,CD8A,CD19,CD27,CD40,CD74,CTSC,CLU,CCR6,CSF2RB,CTSH,CD55,FCER1A,FCER1G,FCGR3A,GZMM,ICAM1,IGLL1,IL2RB,IL4R,IL6R,IL7R,IL18,INPP5D,IRF7,LY9,PRKCD,RELB,SPN,STAT3,STAT4,STAT6,TLR4,IL18R1,EBI3,TCIRG1,BTN3A3,BATF,CXCL13,TNFSF13B,BTN3A2,TBX21,IL21R,LEF1,C1RL,TLR8,SEMA4A,UNC93B1,KLHL6	58/242
12_Member	GO Biological Processes	GO:0002443	leukocyte mediated immunity	-30.1178	-27.9166	567,602,604,695,712,713,714,717,718,925,930,939,958,972,1075,1191,1235,1439,1511,1512,1604,2205,2207,2214,3002,3004,3383,3543,3560,3566,3575,3606,3635,3665,3824,3902,4067,4818,5272,5294,5580,5730,5777,6778,6850,8773,10125,10312,10384,10538,11118,50615,51279,51311,57823,81622	B2M,BCL3,BCL6,BTK,C1QA,C1QB,C1QC,C2,C3,CD8A,CD19,CD27,CD40,CD74,CTSC,CLU,CCR6,CSF2RB,CTSG,CTSH,CD55,FCER1A,FCER1G,FCGR3A,GZMB,GZMM,ICAM1,IGLL1,IL2RB,IL4R,IL7R,IL18,INPP5D,IRF7,KLRD1,LAG3,LYN,NKG7,SERPINB9,PIK3CG,PRKCD,PTGDS,PTPN6,STAT6,SYK,SNAP23,RASGRP1,TCIRG1,BTN3A3,BATF,BTN3A2,IL21R,C1RL,TLR8,SLAMF7,UNC93B1	56/286
12_Member	GO Biological Processes	GO:0002449	lymphocyte mediated immunity	-27.0005	-24.8611	567,602,604,695,712,713,714,717,718,925,930,939,958,972,1075,1191,1235,1439,1512,1604,2205,2207,2214,3002,3004,3383,3543,3560,3566,3575,3606,3635,3665,3824,3902,4818,5580,5777,6778,10312,10384,10538,11118,50615,51279,51311,57823,81622	B2M,BCL3,BCL6,BTK,C1QA,C1QB,C1QC,C2,C3,CD8A,CD19,CD27,CD40,CD74,CTSC,CLU,CCR6,CSF2RB,CTSH,CD55,FCER1A,FCER1G,FCGR3A,GZMB,GZMM,ICAM1,IGLL1,IL2RB,IL4R,IL7R,IL18,INPP5D,IRF7,KLRD1,LAG3,NKG7,PRKCD,PTPN6,STAT6,TCIRG1,BTN3A3,BATF,BTN3A2,IL21R,C1RL,TLR8,SLAMF7,UNC93B1	48/232
12_Member	GO Biological Processes	GO:0019724	B cell mediated immunity	-16.1415	-14.3365	602,604,695,712,713,714,717,718,930,939,958,972,1191,1235,1439,1604,2205,2207,2214,3543,3560,3566,3635,3665,5580,6778,10312,10538,50615,51279,51311	BCL3,BCL6,BTK,C1QA,C1QB,C1QC,C2,C3,CD19,CD27,CD40,CD74,CLU,CCR6,CSF2RB,CD55,FCER1A,FCER1G,FCGR3A,IGLL1,IL2RB,IL4R,INPP5D,IRF7,PRKCD,STAT6,TCIRG1,BATF,IL21R,C1RL,TLR8	31/168
12_Member	GO Biological Processes	GO:0016064	immunoglobulin mediated immune response	-15.6096	-13.822	602,604,695,712,713,714,717,718,930,939,972,1191,1235,1439,1604,2205,2207,2214,3543,3560,3566,3635,3665,5580,6778,10312,10538,50615,51279,51311	BCL3,BCL6,BTK,C1QA,C1QB,C1QC,C2,C3,CD19,CD27,CD74,CLU,CCR6,CSF2RB,CD55,FCER1A,FCER1G,FCGR3A,IGLL1,IL2RB,IL4R,INPP5D,IRF7,PRKCD,STAT6,TCIRG1,BATF,IL21R,C1RL,TLR8	30/163
13_Summary	GO Biological Processes	GO:0002683	negative regulation of immune system process	-57.1367	-54.4757	54,100,196,604,684,695,714,864,942,945,968,972,1050,1265,1511,1524,1604,1831,2268,2633,2841,2896,3055,3071,3112,3133,3134,3162,3398,3428,3559,3566,3575,3635,3659,3821,3824,3902,3958,4057,4067,4321,4332,4609,4938,4940,4982,5272,5734,5777,5788,6366,6385,6504,6693,6737,6778,6850,7040,7099,7107,7124,7128,7305,7805,7940,8530,8832,9111,9404,9466,9636,9935,10062,10225,10288,10385,10457,10461,10859,10875…	ACP5,ADA,AHR,BCL6,BST2,BTK,C1QC,RUNX3,CD86,CD33,CD68,CD74,CEBPA,CNN2,CTSG,CX3CR1,CD55,TSC22D3,FGR,GBP1,GPR18,GRN,HCK,NCKAP1L,HLA-DOB,HLA-E,HLA-F,HMOX1,ID2,IFI16,IL2RA,IL4R,IL7R,INPP5D,IRF1,KLRC1,KLRD1,LAG3,LGALS3,LTF,LYN,MMP12,MNDA,MYC,OAS1,OAS3,TNFRSF11B,SERPINB9,PTGER4,PTPN6,PTPRC,CCL21,SDC4,SLAMF1,SPN,TRIM21,STAT6,SYK,TGFB1,TLR4,GPR137B,TNF,TNFAIP3,TYROBP,LAPTM5,LST1,CST7,CD84,NMI,LPXN,IL27RA,…	131/-
13_Member	GO Biological Processes	GO:0002683	negative regulation of immune system process	-57.1367	-54.4757	54,100,196,604,684,695,714,864,942,945,968,972,1050,1265,1511,1524,1604,1831,2268,2633,2841,2896,3055,3071,3112,3133,3134,3162,3398,3428,3559,3566,3575,3635,3659,3821,3824,3902,3958,4057,4067,4321,4332,4609,4938,4940,4982,5272,5734,5777,5788,6366,6385,6504,6693,6737,6778,6850,7040,7099,7107,7124,7128,7305,7805,7940,8530,8832,9111,9404,9466,9636,9935,10062,10225,10288,10385,10457,10461,10859,10875…	ACP5,ADA,AHR,BCL6,BST2,BTK,C1QC,RUNX3,CD86,CD33,CD68,CD74,CEBPA,CNN2,CTSG,CX3CR1,CD55,TSC22D3,FGR,GBP1,GPR18,GRN,HCK,NCKAP1L,HLA-DOB,HLA-E,HLA-F,HMOX1,ID2,IFI16,IL2RA,IL4R,IL7R,INPP5D,IRF1,KLRC1,KLRD1,LAG3,LGALS3,LTF,LYN,MMP12,MNDA,MYC,OAS1,OAS3,TNFRSF11B,SERPINB9,PTGER4,PTPN6,PTPRC,CCL21,SDC4,SLAMF1,SPN,TRIM21,STAT6,SYK,TGFB1,TLR4,GPR137B,TNF,TNFAIP3,TYROBP,LAPTM5,LST1,CST7,CD84,NMI,LPXN,IL27RA,…	104/519
13_Member	GO Biological Processes	GO:0050777	negative regulation of immune response	-32.8071	-30.5337	196,604,1604,2268,2896,3055,3071,3133,3134,3428,3566,3575,3635,3821,3824,3958,4067,4321,4938,4940,5272,5777,5788,6504,6693,6737,6778,6850,7040,7128,8832,9111,9466,9636,10062,10225,10859,10875,11213,11314,25939,30009,54209,56833,64092,64127,79132,79651,84166,84868,729230	AHR,BCL6,CD55,FGR,GRN,HCK,NCKAP1L,HLA-E,HLA-F,IFI16,IL4R,IL7R,INPP5D,KLRC1,KLRD1,LGALS3,LYN,MMP12,OAS1,OAS3,SERPINB9,PTPN6,PTPRC,SLAMF1,SPN,TRIM21,STAT6,SYK,TGFB1,TNFAIP3,CD84,NMI,IL27RA,ISG15,NR1H3,CD96,LILRB1,FGL2,IRAK3,CD300A,SAMHD1,TBX21,TREM2,SLAMF8,SAMSN1,NOD2,DHX58,RHBDF2,NLRC5,HAVCR2,CCR2	51/205
13_Member	GO Biological Processes	GO:0032102	negative regulation of response to external stimulus	-31.76	-29.5071	54,100,196,199,240,313,348,2268,2811,2841,2896,3055,3133,3134,3428,3559,3587,3821,3824,4057,4067,4088,4277,4321,4907,4938,4940,5272,5328,5580,5734,5777,5788,6693,6696,6737,6774,6850,7035,7040,7124,7128,7133,7474,8530,9111,9636,10062,10225,10475,10563,10859,10875,11213,22915,25939,26191,51738,54209,56833,57817,59307,64116,64127,64218,79132,79626,79651,84166,84868,89790,114548,140885	ACP5,ADA,AHR,AIF1,ALOX5,AOAH,APOE,FGR,GP1BA,GPR18,GRN,HCK,HLA-E,HLA-F,IFI16,IL2RA,IL10RA,KLRC1,KLRD1,LTF,LYN,SMAD3,MICB,MMP12,NT5E,OAS1,OAS3,SERPINB9,PLAU,PRKCD,PTGER4,PTPN6,PTPRC,SPN,SPP1,TRIM21,STAT3,SYK,TFPI,TGFB1,TNF,TNFAIP3,TNFRSF1B,WNT5A,CST7,NMI,ISG15,NR1H3,CD96,TRIM38,CXCL13,LILRB1,FGL2,IRAK3,MMRN1,SAMHD1,PTPN22,GHRL,TREM2,SLAMF8,HAMP,SIGIRR,SLC39A8,NOD2,SEMA4A,DHX58,TNFAIP8L2,RHBDF2,NLRC…	73/478
13_Member	GO Biological Processes	GO:0031348	negative regulation of defense response	-31.0737	-28.8451	54,100,196,240,313,348,2268,2896,3055,3133,3134,3428,3559,3587,3821,3824,4067,4088,4277,4321,4907,4938,4940,5272,5580,5734,5777,5788,6693,6737,6774,6850,7040,7128,7133,8530,9111,9636,10062,10225,10475,10859,10875,11213,25939,26191,51738,54209,56833,57817,64116,64127,79132,79626,79651,84166,84868,89790,114548,140885	ACP5,ADA,AHR,ALOX5,AOAH,APOE,FGR,GRN,HCK,HLA-E,HLA-F,IFI16,IL2RA,IL10RA,KLRC1,KLRD1,LYN,SMAD3,MICB,MMP12,NT5E,OAS1,OAS3,SERPINB9,PRKCD,PTGER4,PTPN6,PTPRC,SPN,TRIM21,STAT3,SYK,TGFB1,TNFAIP3,TNFRSF1B,CST7,NMI,ISG15,NR1H3,CD96,TRIM38,LILRB1,FGL2,IRAK3,SAMHD1,PTPN22,GHRL,TREM2,SLAMF8,HAMP,SLC39A8,NOD2,DHX58,TNFAIP8L2,RHBDF2,NLRC5,HAVCR2,SIGLEC10,NLRP3,SIRPA	60/321
13_Member	GO Biological Processes	GO:0002832	negative regulation of response to biotic stimulus	-18.6112	-16.6883	196,2896,3133,3134,3428,3821,3824,4057,4277,4321,4938,4940,5272,6737,7040,7128,9111,9636,10062,10225,10475,10859,10875,11213,25939,26191,54209,56833,59307,79132,84166,84868	AHR,GRN,HLA-E,HLA-F,IFI16,KLRC1,KLRD1,LTF,MICB,MMP12,OAS1,OAS3,SERPINB9,TRIM21,TGFB1,TNFAIP3,NMI,ISG15,NR1H3,CD96,TRIM38,LILRB1,FGL2,IRAK3,SAMHD1,PTPN22,TREM2,SLAMF8,SIGIRR,DHX58,NLRC5,HAVCR2	32/150
13_Member	GO Biological Processes	GO:0050728	negative regulation of inflammatory response	-18.1251	-16.2294	54,100,196,240,313,348,2268,2896,3055,3559,3587,4067,4088,4907,5580,5734,5777,5788,6693,6774,6850,7128,7133,8530,10062,51738,54209,56833,57817,64116,64127,79626,79651,89790,114548,140885	ACP5,ADA,AHR,ALOX5,AOAH,APOE,FGR,GRN,HCK,IL2RA,IL10RA,LYN,SMAD3,NT5E,PRKCD,PTGER4,PTPN6,PTPRC,SPN,STAT3,SYK,TNFAIP3,TNFRSF1B,CST7,NR1H3,GHRL,TREM2,SLAMF8,HAMP,SLC39A8,NOD2,TNFAIP8L2,RHBDF2,SIGLEC10,NLRP3,SIRPA	36/202
13_Member	GO Biological Processes	GO:0045824	negative regulation of innate immune response	-16.3838	-14.5587	2896,3133,3134,3428,3821,3824,4321,4938,4940,5272,6737,7040,7128,9111,9636,10062,10225,10859,11213,25939,56833,79132,84166,84868	GRN,HLA-E,HLA-F,IFI16,KLRC1,KLRD1,MMP12,OAS1,OAS3,SERPINB9,TRIM21,TGFB1,TNFAIP3,NMI,ISG15,NR1H3,CD96,LILRB1,IRAK3,SAMHD1,SLAMF8,DHX58,NLRC5,HAVCR2	24/91
14_Summary	Hallmark Gene Sets	M5932	HALLMARK INFLAMMATORY RESPONSE	-56.3294	-53.6933	196,366,391,684,719,728,929,958,962,969,1236,1240,1318,1536,1604,2014,2357,2769,2811,3383,3560,3566,3575,3587,3600,3604,3606,3627,3659,3665,3732,3932,3937,4067,4283,4481,4609,4792,4973,5008,5142,5329,5724,5732,5734,5791,5996,6352,6354,6373,6402,6504,7096,7097,7133,8519,8685,8743,8807,8809,9111,9435,10125,10148,10630,10663,27074,64108,64127,114548	AHR,AQP9,RHOG,BST2,C3AR1,C5AR1,CD14,CD40,CD48,CD69,CCR7,CMKLR1,SLC31A2,CYBB,CD55,EMP3,FPR1,GNA15,GP1BA,ICAM1,IL2RB,IL4R,IL7R,IL10RA,IL15,TNFRSF9,IL18,CXCL10,IRF1,IRF7,CD82,LCK,LCP2,LYN,CXCL9,MSR1,MYC,NFKBIA,OLR1,OSM,PDE4B,PLAUR,PTAFR,PTGER2,PTGER4,PTPRE,RGS1,CCL5,CCL7,CXCL11,SELL,SLAMF1,TLR1,TLR2,TNFRSF1B,IFITM1,MARCO,TNFSF10,IL18RAP,IL18R1,NMI,CHST2,RASGRP1,EBI3,PDPN,CXCR6,LAMP3,RTP4,NOD2,NLRP3	70/-
14_Member	Hallmark Gene Sets	M5932	HALLMARK INFLAMMATORY RESPONSE	-56.3294	-53.6933	196,366,391,684,719,728,929,958,962,969,1236,1240,1318,1536,1604,2014,2357,2769,2811,3383,3560,3566,3575,3587,3600,3604,3606,3627,3659,3665,3732,3932,3937,4067,4283,4481,4609,4792,4973,5008,5142,5329,5724,5732,5734,5791,5996,6352,6354,6373,6402,6504,7096,7097,7133,8519,8685,8743,8807,8809,9111,9435,10125,10148,10630,10663,27074,64108,64127,114548	AHR,AQP9,RHOG,BST2,C3AR1,C5AR1,CD14,CD40,CD48,CD69,CCR7,CMKLR1,SLC31A2,CYBB,CD55,EMP3,FPR1,GNA15,GP1BA,ICAM1,IL2RB,IL4R,IL7R,IL10RA,IL15,TNFRSF9,IL18,CXCL10,IRF1,IRF7,CD82,LCK,LCP2,LYN,CXCL9,MSR1,MYC,NFKBIA,OLR1,OSM,PDE4B,PLAUR,PTAFR,PTGER2,PTGER4,PTPRE,RGS1,CCL5,CCL7,CXCL11,SELL,SLAMF1,TLR1,TLR2,TNFRSF1B,IFITM1,MARCO,TNFSF10,IL18RAP,IL18R1,NMI,CHST2,RASGRP1,EBI3,PDPN,CXCR6,LAMP3,RTP4,NOD2,NLRP3	70/200
15_Summary	GO Biological Processes	GO:0050727	regulation of inflammatory response	-45.5003	-43.0154	54,100,101,196,240,241,313,330,348,604,695,718,940,1050,1075,1236,1776,2113,2167,2268,2896,3055,3133,3430,3559,3587,3600,3603,3606,3957,4067,4088,4258,4318,4792,4814,4818,4907,5008,5294,5336,5580,5734,5777,5788,6279,6280,6352,6693,6774,6850,7040,7097,7099,7124,7128,7133,7474,7941,8530,8673,8717,9111,9447,9536,10062,11343,26279,26471,29108,51738,54209,56833,57817,63940,64116,64127,79626,79651,8979…	ACP5,ADA,ADAM8,AHR,ALOX5,ALOX5AP,AOAH,BIRC3,APOE,BCL6,BTK,C3,CD28,CEBPA,CTSC,CCR7,DNASE1L3,ETS1,FABP4,FGR,GRN,HCK,HLA-E,IFI35,IL2RA,IL10RA,IL15,IL16,IL18,LGALS2,LYN,SMAD3,MGST2,MMP9,NFKBIA,NINJ1,NKG7,NT5E,OSM,PIK3CG,PLCG2,PRKCD,PTGER4,PTPN6,PTPRC,S100A8,S100A9,CCL5,SPN,STAT3,SYK,TGFB1,TLR2,TLR4,TNF,TNFAIP3,TNFRSF1B,WNT5A,PLA2G7,CST7,VAMP8,TRADD,NMI,AIM2,PTGES,NR1H3,MGLL,PLA2G2D,NUPR1,PYCARD,GHRL,…	84/-
15_Member	GO Biological Processes	GO:0050727	regulation of inflammatory response	-45.5003	-43.0154	54,100,101,196,240,241,313,330,348,604,695,718,940,1050,1075,1236,1776,2113,2167,2268,2896,3055,3133,3430,3559,3587,3600,3603,3606,3957,4067,4088,4258,4318,4792,4814,4818,4907,5008,5294,5336,5580,5734,5777,5788,6279,6280,6352,6693,6774,6850,7040,7097,7099,7124,7128,7133,7474,7941,8530,8673,8717,9111,9447,9536,10062,11343,26279,26471,29108,51738,54209,56833,57817,63940,64116,64127,79626,79651,8979…	ACP5,ADA,ADAM8,AHR,ALOX5,ALOX5AP,AOAH,BIRC3,APOE,BCL6,BTK,C3,CD28,CEBPA,CTSC,CCR7,DNASE1L3,ETS1,FABP4,FGR,GRN,HCK,HLA-E,IFI35,IL2RA,IL10RA,IL15,IL16,IL18,LGALS2,LYN,SMAD3,MGST2,MMP9,NFKBIA,NINJ1,NKG7,NT5E,OSM,PIK3CG,PLCG2,PRKCD,PTGER4,PTPN6,PTPRC,S100A8,S100A9,CCL5,SPN,STAT3,SYK,TGFB1,TLR2,TLR4,TNF,TNFAIP3,TNFRSF1B,WNT5A,PLA2G7,CST7,VAMP8,TRADD,NMI,AIM2,PTGES,NR1H3,MGLL,PLA2G2D,NUPR1,PYCARD,GHRL,…	84/425
15_Member	GO Biological Processes	GO:0050729	positive regulation of inflammatory response	-30.2701	-28.0644	101,241,695,718,940,1050,1075,1236,2113,2167,2896,3133,3430,3600,3603,3606,3957,4258,4792,4814,4818,5008,5294,5336,5734,6279,6280,7040,7097,7099,7124,7474,7941,8673,8717,9111,9447,26471,29108,54209,63940,114548,729230	ADAM8,ALOX5AP,BTK,C3,CD28,CEBPA,CTSC,CCR7,ETS1,FABP4,GRN,HLA-E,IFI35,IL15,IL16,IL18,LGALS2,MGST2,NFKBIA,NINJ1,NKG7,OSM,PIK3CG,PLCG2,PTGER4,S100A8,S100A9,TGFB1,TLR2,TLR4,TNF,WNT5A,PLA2G7,VAMP8,TRADD,NMI,AIM2,NUPR1,PYCARD,TREM2,GPSM3,NLRP3,CCR2	43/152
16_Summary	Hallmark Gene Sets	M5921	HALLMARK COMPLEMENT	-43.7635	-41.3114	391,629,712,714,717,718,838,840,843,948,978,1075,1191,1368,1508,1512,1520,1604,2207,2219,2771,2811,2815,2919,3001,3002,3003,3659,3665,3684,3920,3932,3937,3958,3988,4057,4067,4321,4973,5294,5321,5329,5341,5359,5547,5580,5641,5698,6280,6352,7077,7128,7454,7941,8942,9806,10125,25801,51056,59345,344,1513,1675,4318,5328	RHOG,CFB,C1QA,C1QC,C2,C3,CASP5,CASP7,CASP10,CD36,CDA,CTSC,CLU,CPM,CTSB,CTSH,CTSS,CD55,FCER1G,FCN1,GNAI2,GP1BA,GP9,CXCL1,GZMA,GZMB,GZMK,IRF1,IRF7,ITGAM,LAMP2,LCK,LCP2,LGALS3,LIPA,LTF,LYN,MMP12,OLR1,PIK3CG,PLA2G4A,PLAUR,PLEK,PLSCR1,PRCP,PRKCD,LGMN,PSMB9,S100A9,CCL5,TIMP2,TNFAIP3,WAS,PLA2G7,KYNU,SPOCK2,RASGRP1,GCA,LAP3,GNB4,APOC2,CTSK,CFD,MMP9,PLAU	65/-
16_Member	Hallmark Gene Sets	M5921	HALLMARK COMPLEMENT	-43.7635	-41.3114	391,629,712,714,717,718,838,840,843,948,978,1075,1191,1368,1508,1512,1520,1604,2207,2219,2771,2811,2815,2919,3001,3002,3003,3659,3665,3684,3920,3932,3937,3958,3988,4057,4067,4321,4973,5294,5321,5329,5341,5359,5547,5580,5641,5698,6280,6352,7077,7128,7454,7941,8942,9806,10125,25801,51056,59345	RHOG,CFB,C1QA,C1QC,C2,C3,CASP5,CASP7,CASP10,CD36,CDA,CTSC,CLU,CPM,CTSB,CTSH,CTSS,CD55,FCER1G,FCN1,GNAI2,GP1BA,GP9,CXCL1,GZMA,GZMB,GZMK,IRF1,IRF7,ITGAM,LAMP2,LCK,LCP2,LGALS3,LIPA,LTF,LYN,MMP12,OLR1,PIK3CG,PLA2G4A,PLAUR,PLEK,PLSCR1,PRCP,PRKCD,LGMN,PSMB9,S100A9,CCL5,TIMP2,TNFAIP3,WAS,PLA2G7,KYNU,SPOCK2,RASGRP1,GCA,LAP3,GNB4	60/200
16_Member	Hallmark Gene Sets	M5946	HALLMARK COAGULATION	-7.1758	-5.76369	344,629,712,717,718,1191,1508,1512,1513,1675,2811,2815,3920,4318,4973,5328,5341,5641	APOC2,CFB,C1QA,C2,C3,CLU,CTSB,CTSH,CTSK,CFD,GP1BA,GP9,LAMP2,MMP9,OLR1,PLAU,PLEK,LGMN	18/138
17_Summary	GO Biological Processes	GO:0050900	leukocyte migration	-41.5308	-39.1018	100,101,240,728,1230,1235,1236,1265,1511,1524,2207,2919,3055,3071,3383,3570,3603,3627,3676,3683,3689,3695,3932,3958,4067,4283,4814,5142,5294,6279,6280,6352,6354,6356,6357,6362,6363,6366,6373,6402,6403,6404,6504,6693,6850,7124,7409,7412,7535,7852,8740,10563,30009,51676,56253,56833,57580,58191,81704,120425,140885,255231,729230,391,719,1240,1794,2242,2357,2829,2833,4046,5168,5328,5329,5355,5580,5724…	ADA,ADAM8,ALOX5,C5AR1,CCR1,CCR6,CCR7,CNN2,CTSG,CX3CR1,FCER1G,CXCL1,HCK,NCKAP1L,ICAM1,IL6R,IL16,CXCL10,ITGA4,ITGAL,ITGB2,ITGB7,LCK,LGALS3,LYN,CXCL9,NINJ1,PDE4B,PIK3CG,S100A8,S100A9,CCL5,CCL7,CCL11,CCL13,CCL18,CCL19,CCL21,CXCL11,SELL,SELP,SELPLG,SLAMF1,SPN,SYK,TNF,VAV1,VCAM1,ZAP70,CXCR4,TNFSF14,CXCL13,TBX21,ASB2,CRTAM,SLAMF8,PREX1,CXCL16,DOCK8,JAML,SIRPA,MCOLN2,CCR2,RHOG,C3AR1,CMKLR1,DOCK2,FES,FPR1…	138/-
17_Member	GO Biological Processes	GO:0050900	leukocyte migration	-41.5308	-39.1018	100,101,240,728,1230,1235,1236,1265,1511,1524,2207,2919,3055,3071,3383,3570,3603,3627,3676,3683,3689,3695,3932,3958,4067,4283,4814,5142,5294,6279,6280,6352,6354,6356,6357,6362,6363,6366,6373,6402,6403,6404,6504,6693,6850,7124,7409,7412,7535,7852,8740,10563,30009,51676,56253,56833,57580,58191,81704,120425,140885,255231,729230	ADA,ADAM8,ALOX5,C5AR1,CCR1,CCR6,CCR7,CNN2,CTSG,CX3CR1,FCER1G,CXCL1,HCK,NCKAP1L,ICAM1,IL6R,IL16,CXCL10,ITGA4,ITGAL,ITGB2,ITGB7,LCK,LGALS3,LYN,CXCL9,NINJ1,PDE4B,PIK3CG,S100A8,S100A9,CCL5,CCL7,CCL11,CCL13,CCL18,CCL19,CCL21,CXCL11,SELL,SELP,SELPLG,SLAMF1,SPN,SYK,TNF,VAV1,VCAM1,ZAP70,CXCR4,TNFSF14,CXCL13,TBX21,ASB2,CRTAM,SLAMF8,PREX1,CXCL16,DOCK8,JAML,SIRPA,MCOLN2,CCR2	63/244
17_Member	GO Biological Processes	GO:0006935	chemotaxis	-39.0182	-36.6182	101,240,391,719,728,1230,1235,1236,1240,1511,1524,1794,2207,2242,2357,2829,2833,2919,3071,3570,3603,3627,3689,3958,4046,4283,4814,5142,5168,5294,5328,5329,5355,5580,5724,5880,6036,6279,6280,6352,6354,6356,6357,6362,6363,6366,6373,6504,6693,6850,7409,7412,7474,7852,8740,9547,10457,10563,10663,23768,51176,51411,56833,57580,58191,64218,112616,120425,152189,729230	ADAM8,ALOX5,RHOG,C3AR1,C5AR1,CCR1,CCR6,CCR7,CMKLR1,CTSG,CX3CR1,DOCK2,FCER1G,FES,FPR1,XCR1,CXCR3,CXCL1,NCKAP1L,IL6R,IL16,CXCL10,ITGB2,LGALS3,LSP1,CXCL9,NINJ1,PDE4B,ENPP2,PIK3CG,PLAU,PLAUR,PLP2,PRKCD,PTAFR,RAC2,RNASE2,S100A8,S100A9,CCL5,CCL7,CCL11,CCL13,CCL18,CCL19,CCL21,CXCL11,SLAMF1,SPN,SYK,VAV1,VCAM1,WNT5A,CXCR4,TNFSF14,CXCL14,GPNMB,CXCL13,CXCR6,FLRT2,LEF1,BIN2,SLAMF8,PREX1,CXCL16,SEMA4A,CMTM7,J…	70/341
17_Member	GO Biological Processes	GO:0042330	taxis	-38.8421	-36.4491	101,240,391,719,728,1230,1235,1236,1240,1511,1524,1794,2207,2242,2357,2829,2833,2919,3071,3570,3603,3627,3689,3958,4046,4283,4814,5142,5168,5294,5328,5329,5355,5580,5724,5880,6036,6279,6280,6352,6354,6356,6357,6362,6363,6366,6373,6504,6693,6850,7409,7412,7474,7852,8740,9547,10457,10563,10663,23768,51176,51411,56833,57580,58191,64218,112616,120425,152189,729230	ADAM8,ALOX5,RHOG,C3AR1,C5AR1,CCR1,CCR6,CCR7,CMKLR1,CTSG,CX3CR1,DOCK2,FCER1G,FES,FPR1,XCR1,CXCR3,CXCL1,NCKAP1L,IL6R,IL16,CXCL10,ITGB2,LGALS3,LSP1,CXCL9,NINJ1,PDE4B,ENPP2,PIK3CG,PLAU,PLAUR,PLP2,PRKCD,PTAFR,RAC2,RNASE2,S100A8,S100A9,CCL5,CCL7,CCL11,CCL13,CCL18,CCL19,CCL21,CXCL11,SLAMF1,SPN,SYK,VAV1,VCAM1,WNT5A,CXCR4,TNFSF14,CXCL14,GPNMB,CXCL13,CXCR6,FLRT2,LEF1,BIN2,SLAMF8,PREX1,CXCL16,SEMA4A,CMTM7,J…	70/343
17_Member	GO Biological Processes	GO:0040011	locomotion	-37.2321	-34.8785	101,240,391,719,728,1230,1235,1236,1240,1511,1524,1794,2207,2242,2357,2829,2833,2919,3071,3570,3603,3627,3689,3958,4046,4283,4814,5142,5168,5294,5328,5329,5355,5580,5724,5880,6036,6279,6280,6352,6354,6356,6357,6362,6363,6366,6373,6504,6693,6850,7409,7412,7474,7852,8740,9547,10457,10563,10663,23768,51176,51411,56833,57580,58191,64218,112616,120425,152189,729230	ADAM8,ALOX5,RHOG,C3AR1,C5AR1,CCR1,CCR6,CCR7,CMKLR1,CTSG,CX3CR1,DOCK2,FCER1G,FES,FPR1,XCR1,CXCR3,CXCL1,NCKAP1L,IL6R,IL16,CXCL10,ITGB2,LGALS3,LSP1,CXCL9,NINJ1,PDE4B,ENPP2,PIK3CG,PLAU,PLAUR,PLP2,PRKCD,PTAFR,RAC2,RNASE2,S100A8,S100A9,CCL5,CCL7,CCL11,CCL13,CCL18,CCL19,CCL21,CXCL11,SLAMF1,SPN,SYK,VAV1,VCAM1,WNT5A,CXCR4,TNFSF14,CXCL14,GPNMB,CXCL13,CXCR6,FLRT2,LEF1,BIN2,SLAMF8,PREX1,CXCL16,SEMA4A,CMTM7,J…	70/362
17_Member	KEGG Pathway	hsa04060	Cytokine-cytokine receptor interaction	-36.0156	-33.6805	608,650,920,939,944,958,1230,1235,1236,1436,1439,1524,2829,2833,2919,3559,3560,3566,3570,3575,3587,3589,3597,3600,3603,3604,3606,3627,4050,4283,4982,5008,6352,6354,6356,6357,6362,6363,6366,6373,7040,7048,7124,7133,7293,7850,7852,8740,8743,8795,8807,8809,9235,9466,9518,9547,10148,10563,10663,10673,50615,58191,729230	TNFRSF17,BMP2,CD4,CD27,TNFSF8,CD40,CCR1,CCR6,CCR7,CSF1R,CSF2RB,CX3CR1,XCR1,CXCR3,CXCL1,IL2RA,IL2RB,IL4R,IL6R,IL7R,IL10RA,IL11,IL13RA1,IL15,IL16,TNFRSF9,IL18,CXCL10,LTB,CXCL9,TNFRSF11B,OSM,CCL5,CCL7,CCL11,CCL13,CCL18,CCL19,CCL21,CXCL11,TGFB1,TGFBR2,TNF,TNFRSF1B,TNFRSF4,IL1R2,CXCR4,TNFSF14,TNFSF10,TNFRSF10B,IL18RAP,IL18R1,IL32,IL27RA,GDF15,CXCL14,EBI3,CXCL13,CXCR6,TNFSF13B,IL21R,CXCL16,CCR2	63/297
17_Member	GO Biological Processes	GO:0060326	cell chemotaxis	-30.6614	-28.4467	101,240,391,728,1230,1235,1236,1511,1524,2207,2829,2833,2919,3071,3570,3603,3627,3689,3958,4283,4814,5142,5294,5580,6279,6280,6352,6354,6356,6357,6362,6363,6366,6373,6504,6850,7409,7412,7852,8740,9547,10563,10663,51176,51411,56833,57580,58191,120425,729230	ADAM8,ALOX5,RHOG,C5AR1,CCR1,CCR6,CCR7,CTSG,CX3CR1,FCER1G,XCR1,CXCR3,CXCL1,NCKAP1L,IL6R,IL16,CXCL10,ITGB2,LGALS3,CXCL9,NINJ1,PDE4B,PIK3CG,PRKCD,S100A8,S100A9,CCL5,CCL7,CCL11,CCL13,CCL18,CCL19,CCL21,CXCL11,SLAMF1,SYK,VAV1,VCAM1,CXCR4,TNFSF14,CXCL14,CXCL13,CXCR6,LEF1,BIN2,SLAMF8,PREX1,CXCL16,JAML,CCR2	50/215
17_Member	GO Biological Processes	GO:0030595	leukocyte chemotaxis	-28.4847	-26.3216	101,240,728,1230,1235,1236,1511,1524,2207,2919,3071,3570,3603,3627,3689,3958,4283,4814,5142,5294,6279,6280,6352,6354,6356,6357,6362,6363,6366,6373,6504,6850,7409,7852,8740,10563,56833,57580,58191,120425,729230	ADAM8,ALOX5,C5AR1,CCR1,CCR6,CCR7,CTSG,CX3CR1,FCER1G,CXCL1,NCKAP1L,IL6R,IL16,CXCL10,ITGB2,LGALS3,CXCL9,NINJ1,PDE4B,PIK3CG,S100A8,S100A9,CCL5,CCL7,CCL11,CCL13,CCL18,CCL19,CCL21,CXCL11,SLAMF1,SYK,VAV1,CXCR4,TNFSF14,CXCL13,SLAMF8,PREX1,CXCL16,JAML,CCR2	41/148
17_Member	KEGG Pathway	hsa04061	Viral protein interaction with cytokine and cytokine receptor	-27.0501	-24.9069	1230,1235,1236,1436,1524,2829,2833,2919,3559,3560,3570,3587,3606,3627,4283,6352,6354,6356,6357,6362,6363,6366,6373,7124,7133,7852,8740,8743,8795,8807,8809,9547,10563,729230	CCR1,CCR6,CCR7,CSF1R,CX3CR1,XCR1,CXCR3,CXCL1,IL2RA,IL2RB,IL6R,IL10RA,IL18,CXCL10,CXCL9,CCL5,CCL7,CCL11,CCL13,CCL18,CCL19,CCL21,CXCL11,TNF,TNFRSF1B,CXCR4,TNFSF14,TNFSF10,TNFRSF10B,IL18RAP,IL18R1,CXCL14,CXCL13,CCR2	34/100
17_Member	GO Biological Processes	GO:0071674	mononuclear cell migration	-23.8518	-21.7993	101,240,1230,1235,1236,1511,3383,3570,3627,3683,3695,3958,5294,6352,6354,6356,6357,6362,6363,6366,6373,7535,7852,8740,10563,30009,51676,56253,58191,81704,120425,140885,729230	ADAM8,ALOX5,CCR1,CCR6,CCR7,CTSG,ICAM1,IL6R,CXCL10,ITGAL,ITGB7,LGALS3,PIK3CG,CCL5,CCL7,CCL11,CCL13,CCL18,CCL19,CCL21,CXCL11,ZAP70,CXCR4,TNFSF14,CXCL13,TBX21,ASB2,CRTAM,CXCL16,DOCK8,JAML,SIRPA,CCR2	33/113
17_Member	KEGG Pathway	hsa04062	Chemokine signaling pathway	-23.6956	-21.6462	1230,1235,1236,1524,1794,2268,2771,2788,2829,2833,2919,3055,3627,3702,4067,4283,4792,5294,5336,5580,5880,6352,6354,6356,6357,6362,6363,6366,6373,6774,7409,7454,7852,9547,10235,10563,10663,57580,58191,59345,729230	CCR1,CCR6,CCR7,CX3CR1,DOCK2,FGR,GNAI2,GNG7,XCR1,CXCR3,CXCL1,HCK,CXCL10,ITK,LYN,CXCL9,NFKBIA,PIK3CG,PLCG2,PRKCD,RAC2,CCL5,CCL7,CCL11,CCL13,CCL18,CCL19,CCL21,CXCL11,STAT3,VAV1,WAS,CXCR4,CXCL14,RASGRP2,CXCL13,CXCR6,PREX1,CXCL16,GNB4,CCR2	41/192
17_Member	GO Biological Processes	GO:0097529	myeloid leukocyte migration	-19.6762	-17.7193	728,1236,1265,1511,2207,2919,3071,3570,3627,3689,3958,4283,5142,5294,6279,6280,6352,6354,6356,6357,6362,6363,6366,6373,6850,7409,10563,57580,120425,140885,255231,729230	C5AR1,CCR7,CNN2,CTSG,FCER1G,CXCL1,NCKAP1L,IL6R,CXCL10,ITGB2,LGALS3,CXCL9,PDE4B,PIK3CG,S100A8,S100A9,CCL5,CCL7,CCL11,CCL13,CCL18,CCL19,CCL21,CXCL11,SYK,VAV1,CXCL13,PREX1,JAML,SIRPA,MCOLN2,CCR2	32/139
17_Member	GO Biological Processes	GO:0030593	neutrophil chemotaxis	-18.8773	-16.9473	728,2207,2919,3071,3627,3689,3958,4283,5142,5294,6279,6280,6352,6354,6356,6357,6362,6363,6366,6373,6850,7409,10563,57580,120425	C5AR1,FCER1G,CXCL1,NCKAP1L,CXCL10,ITGB2,LGALS3,CXCL9,PDE4B,PIK3CG,S100A8,S100A9,CCL5,CCL7,CCL11,CCL13,CCL18,CCL19,CCL21,CXCL11,SYK,VAV1,CXCL13,PREX1,JAML	25/81
17_Member	GO Biological Processes	GO:1990266	neutrophil migration	-18.5249	-16.609	728,2207,2919,3071,3627,3689,3958,4283,5142,5294,6279,6280,6352,6354,6356,6357,6362,6363,6366,6373,6850,7409,10563,57580,120425,255231	C5AR1,FCER1G,CXCL1,NCKAP1L,CXCL10,ITGB2,LGALS3,CXCL9,PDE4B,PIK3CG,S100A8,S100A9,CCL5,CCL7,CCL11,CCL13,CCL18,CCL19,CCL21,CXCL11,SYK,VAV1,CXCL13,PREX1,JAML,MCOLN2	26/92
17_Member	GO Biological Processes	GO:1990868	response to chemokine	-18.5249	-16.609	1230,1235,1236,1240,1524,2829,2833,2919,3627,4067,4283,6352,6354,6356,6357,6362,6363,6366,6373,7852,10519,10563,10663,54209,81704,729230	CCR1,CCR6,CCR7,CMKLR1,CX3CR1,XCR1,CXCR3,CXCL1,CXCL10,LYN,CXCL9,CCL5,CCL7,CCL11,CCL13,CCL18,CCL19,CCL21,CXCL11,CXCR4,CIB1,CXCL13,CXCR6,TREM2,DOCK8,CCR2	26/92
17_Member	GO Biological Processes	GO:1990869	cellular response to chemokine	-18.5249	-16.609	1230,1235,1236,1240,1524,2829,2833,2919,3627,4067,4283,6352,6354,6356,6357,6362,6363,6366,6373,7852,10519,10563,10663,54209,81704,729230	CCR1,CCR6,CCR7,CMKLR1,CX3CR1,XCR1,CXCR3,CXCL1,CXCL10,LYN,CXCL9,CCL5,CCL7,CCL11,CCL13,CCL18,CCL19,CCL21,CXCL11,CXCR4,CIB1,CXCL13,CXCR6,TREM2,DOCK8,CCR2	26/92
17_Member	GO Biological Processes	GO:0070098	chemokine-mediated signaling pathway	-18.4448	-16.5357	1230,1235,1236,1240,1524,2829,2833,2919,3627,4067,4283,6352,6354,6356,6357,6362,6363,6366,6373,7852,10519,10563,10663,54209,729230	CCR1,CCR6,CCR7,CMKLR1,CX3CR1,XCR1,CXCR3,CXCL1,CXCL10,LYN,CXCL9,CCL5,CCL7,CCL11,CCL13,CCL18,CCL19,CCL21,CXCL11,CXCR4,CIB1,CXCL13,CXCR6,TREM2,CCR2	25/84
17_Member	GO Biological Processes	GO:0071621	granulocyte chemotaxis	-18.1674	-16.2695	728,2207,2919,3071,3627,3689,3958,4283,5142,5294,6279,6280,6352,6354,6356,6357,6362,6363,6366,6373,6850,7409,10563,57580,120425	C5AR1,FCER1G,CXCL1,NCKAP1L,CXCL10,ITGB2,LGALS3,CXCL9,PDE4B,PIK3CG,S100A8,S100A9,CCL5,CCL7,CCL11,CCL13,CCL18,CCL19,CCL21,CXCL11,SYK,VAV1,CXCL13,PREX1,JAML	25/86
17_Member	GO Biological Processes	GO:0097530	granulocyte migration	-17.5256	-15.6449	728,2207,2919,3071,3627,3689,3958,4283,5142,5294,6279,6280,6352,6354,6356,6357,6362,6363,6366,6373,6850,7409,10563,57580,120425,255231	C5AR1,FCER1G,CXCL1,NCKAP1L,CXCL10,ITGB2,LGALS3,CXCL9,PDE4B,PIK3CG,S100A8,S100A9,CCL5,CCL7,CCL11,CCL13,CCL18,CCL19,CCL21,CXCL11,SYK,VAV1,CXCL13,PREX1,JAML,MCOLN2	26/100
17_Member	GO Biological Processes	GO:0072676	lymphocyte migration	-16.7821	-14.9341	101,1235,1236,3383,3627,3683,3695,5294,6352,6354,6356,6357,6362,6363,6366,6373,7535,8740,10563,30009,56253,58191,729230	ADAM8,CCR6,CCR7,ICAM1,CXCL10,ITGAL,ITGB7,PIK3CG,CCL5,CCL7,CCL11,CCL13,CCL18,CCL19,CCL21,CXCL11,ZAP70,TNFSF14,CXCL13,TBX21,CRTAM,CXCL16,CCR2	23/79
17_Member	GO Biological Processes	GO:0036336	dendritic cell migration	-12.3606	-10.6971	240,1230,1235,1236,5294,6352,6363,6366,7852,51676,81704,729230	ALOX5,CCR1,CCR6,CCR7,PIK3CG,CCL5,CCL19,CCL21,CXCR4,ASB2,DOCK8,CCR2	12/24
17_Member	GO Biological Processes	GO:0048247	lymphocyte chemotaxis	-11.3788	-9.75459	101,3627,5294,6352,6354,6356,6357,6362,6363,6366,6373,8740,10563,58191,729230	ADAM8,CXCL10,PIK3CG,CCL5,CCL7,CCL11,CCL13,CCL18,CCL19,CCL21,CXCL11,TNFSF14,CXCL13,CXCL16,CCR2	15/50
17_Member	GO Biological Processes	GO:0002407	dendritic cell chemotaxis	-9.68872	-8.1449	1230,1235,1236,5294,6352,6363,6366,7852,729230	CCR1,CCR6,CCR7,PIK3CG,CCL5,CCL19,CCL21,CXCR4,CCR2	9/17
17_Member	GO Biological Processes	GO:0072678	T cell migration	-9.05885	-7.54767	1235,3383,3627,3683,3695,5294,6373,7535,8740,58191,729230	CCR6,ICAM1,CXCL10,ITGAL,ITGB7,PIK3CG,CXCL11,ZAP70,TNFSF14,CXCL16,CCR2	11/33
17_Member	GO Biological Processes	GO:0010818	T cell chemotaxis	-5.92622	-4.6146	3627,5294,6373,8740,58191,729230	CXCL10,PIK3CG,CXCL11,TNFSF14,CXCL16,CCR2	6/14
18_Summary	KEGG Pathway	hsa04640	Hematopoietic cell lineage	-35.2388	-32.9157	290,909,910,911,912,913,916,917,920,921,924,925,929,930,931,945,948,951,952,1436,1604,1791,2322,2811,2815,3108,3109,3112,3113,3115,3122,3559,3566,3570,3575,3589,3676,3684,7124,7850	ANPEP,CD1A,CD1B,CD1C,CD1D,CD1E,CD3E,CD3G,CD4,CD5,CD7,CD8A,CD14,CD19,MS4A1,CD33,CD36,CD37,CD38,CSF1R,CD55,DNTT,FLT3,GP1BA,GP9,HLA-DMA,HLA-DMB,HLA-DOB,HLA-DPA1,HLA-DPB1,HLA-DRA,IL2RA,IL4R,IL6R,IL7R,IL11,ITGA4,ITGAM,TNF,IL1R2	40/-
18_Member	KEGG Pathway	hsa04640	Hematopoietic cell lineage	-35.2388	-32.9157	290,909,910,911,912,913,916,917,920,921,924,925,929,930,931,945,948,951,952,1436,1604,1791,2322,2811,2815,3108,3109,3112,3113,3115,3122,3559,3566,3570,3575,3589,3676,3684,7124,7850	ANPEP,CD1A,CD1B,CD1C,CD1D,CD1E,CD3E,CD3G,CD4,CD5,CD7,CD8A,CD14,CD19,MS4A1,CD33,CD36,CD37,CD38,CSF1R,CD55,DNTT,FLT3,GP1BA,GP9,HLA-DMA,HLA-DMB,HLA-DOB,HLA-DPA1,HLA-DPB1,HLA-DRA,IL2RA,IL4R,IL6R,IL7R,IL11,ITGA4,ITGAM,TNF,IL1R2	40/99
19_Summary	GO Biological Processes	GO:0002274	myeloid leukocyte activation	-34.878	-32.5606	199,399,695,712,728,1191,1511,1524,1776,1794,2205,2207,2214,2896,3430,3600,3606,3684,3689,3937,4067,5294,5336,5580,5730,5971,6352,6504,6850,7048,7096,7097,7099,7124,7305,8773,8807,9111,10125,10538,29108,54209,57580,57817,84868,116071,148022,2908,650,6279,6280,6774,8320,706,1436,3074,3766,4118,51176	AIF1,RHOH,BTK,C1QA,C5AR1,CLU,CTSG,CX3CR1,DNASE1L3,DOCK2,FCER1A,FCER1G,FCGR3A,GRN,IFI35,IL15,IL18,ITGAM,ITGB2,LCP2,LYN,PIK3CG,PLCG2,PRKCD,PTGDS,RELB,CCL5,SLAMF1,SYK,TGFBR2,TLR1,TLR2,TLR4,TNF,TYROBP,SNAP23,IL18RAP,NMI,RASGRP1,BATF,PYCARD,TREM2,PREX1,HAMP,HAVCR2,BATF2,TICAM1,NR3C1,BMP2,S100A8,S100A9,STAT3,EOMES,TSPO,CSF1R,HEXB,KCNJ10,MAL,LEF1	59/-
19_Member	GO Biological Processes	GO:0002274	myeloid leukocyte activation	-34.878	-32.5606	199,399,695,712,728,1191,1511,1524,1776,1794,2205,2207,2214,2896,3430,3600,3606,3684,3689,3937,4067,5294,5336,5580,5730,5971,6352,6504,6850,7048,7096,7097,7099,7124,7305,8773,8807,9111,10125,10538,29108,54209,57580,57817,84868,116071,148022	AIF1,RHOH,BTK,C1QA,C5AR1,CLU,CTSG,CX3CR1,DNASE1L3,DOCK2,FCER1A,FCER1G,FCGR3A,GRN,IFI35,IL15,IL18,ITGAM,ITGB2,LCP2,LYN,PIK3CG,PLCG2,PRKCD,PTGDS,RELB,CCL5,SLAMF1,SYK,TGFBR2,TLR1,TLR2,TLR4,TNF,TYROBP,SNAP23,IL18RAP,NMI,RASGRP1,BATF,PYCARD,TREM2,PREX1,HAMP,HAVCR2,BATF2,TICAM1	47/153
19_Member	GO Biological Processes	GO:0002275	myeloid cell activation involved in immune response	-18.9521	-17.0149	695,1524,1776,1794,2205,2207,2896,3430,4067,5294,5336,5730,6504,6850,7124,7305,8773,9111,10125,29108,54209,84868,148022	BTK,CX3CR1,DNASE1L3,DOCK2,FCER1A,FCER1G,GRN,IFI35,LYN,PIK3CG,PLCG2,PTGDS,SLAMF1,SYK,TNF,TYROBP,SNAP23,NMI,RASGRP1,PYCARD,TREM2,HAVCR2,TICAM1	23/65
19_Member	GO Biological Processes	GO:0042116	macrophage activation	-18.1862	-16.2861	199,712,728,1191,1524,2214,2896,3430,3684,3689,5336,6850,7096,7097,7099,7124,7305,9111,54209,57817,84868,148022	AIF1,C1QA,C5AR1,CLU,CX3CR1,FCGR3A,GRN,IFI35,ITGAM,ITGB2,PLCG2,SYK,TLR1,TLR2,TLR4,TNF,TYROBP,NMI,TREM2,HAMP,HAVCR2,TICAM1	22/62
19_Member	GO Biological Processes	GO:0002281	macrophage activation involved in immune response	-12.3112	-10.6515	1524,2896,3430,5336,6850,7124,7305,9111,54209,84868,148022	CX3CR1,GRN,IFI35,PLCG2,SYK,TNF,TYROBP,NMI,TREM2,HAVCR2,TICAM1	11/19
19_Member	GO Biological Processes	GO:0001774	microglial cell activation	-10.5286	-8.93714	199,712,728,1191,1524,2896,3684,3689,7097,7124,7305,54209	AIF1,C1QA,C5AR1,CLU,CX3CR1,GRN,ITGAM,ITGB2,TLR2,TNF,TYROBP,TREM2	12/32
19_Member	GO Biological Processes	GO:0002269	leukocyte activation involved in inflammatory response	-9.99452	-8.43454	199,712,728,1191,1524,2896,3684,3689,7097,7124,7305,54209	AIF1,C1QA,C5AR1,CLU,CX3CR1,GRN,ITGAM,ITGB2,TLR2,TNF,TYROBP,TREM2	12/35
19_Member	GO Biological Processes	GO:0061900	glial cell activation	-9.36844	-7.83877	199,712,728,1191,1524,2896,3684,3689,7097,7124,7305,54209	AIF1,C1QA,C5AR1,CLU,CX3CR1,GRN,ITGAM,ITGB2,TLR2,TNF,TYROBP,TREM2	12/39
19_Member	GO Biological Processes	GO:0150076	neuroinflammatory response	-9.2023	-7.68373	199,712,728,1191,1524,2896,2908,3684,3689,7097,7124,7305,54209	AIF1,C1QA,C5AR1,CLU,CX3CR1,GRN,NR3C1,ITGAM,ITGB2,TLR2,TNF,TYROBP,TREM2	13/49
19_Member	GO Biological Processes	GO:0048708	astrocyte differentiation	-6.64613	-5.26795	650,712,728,2896,2908,6279,6280,6774,7099,7124,8320,54209	BMP2,C1QA,C5AR1,GRN,NR3C1,S100A8,S100A9,STAT3,TLR4,TNF,EOMES,TREM2	12/65
19_Member	GO Biological Processes	GO:0014002	astrocyte development	-5.25266	-3.99372	712,728,2896,6279,6280,7099,7124,54209	C1QA,C5AR1,GRN,S100A8,S100A9,TLR4,TNF,TREM2	8/36
19_Member	GO Biological Processes	GO:0042063	gliogenesis	-4.69017	-3.48272	650,706,712,728,1191,1436,2896,2908,3074,3766,4067,4118,6279,6280,6774,7097,7099,7124,8320,51176,54209	BMP2,TSPO,C1QA,C5AR1,CLU,CSF1R,GRN,NR3C1,HEXB,KCNJ10,LYN,MAL,S100A8,S100A9,STAT3,TLR2,TLR4,TNF,EOMES,LEF1,TREM2	21/264
19_Member	GO Biological Processes	GO:0021782	glial cell development	-4.67142	-3.46531	712,728,1191,2896,3766,4067,4118,6279,6280,7097,7099,7124,54209	C1QA,C5AR1,CLU,GRN,KCNJ10,LYN,MAL,S100A8,S100A9,TLR2,TLR4,TNF,TREM2	13/115
19_Member	GO Biological Processes	GO:0010001	glial cell differentiation	-4.58809	-3.38998	650,712,728,1191,2896,2908,3766,4067,4118,6279,6280,6774,7097,7099,7124,8320,51176,54209	BMP2,C1QA,C5AR1,CLU,GRN,NR3C1,KCNJ10,LYN,MAL,S100A8,S100A9,STAT3,TLR2,TLR4,TNF,EOMES,LEF1,TREM2	18/208
19_Member	GO Biological Processes	GO:0048143	astrocyte activation	-3.96473	-2.82806	712,728,2896,7124,54209	C1QA,C5AR1,GRN,TNF,TREM2	5/18
20_Summary	GO Biological Processes	GO:0002685	regulation of leukocyte migration	-33.3137	-31.0201	100,101,199,719,728,972,1230,1235,1236,1240,1265,1436,1524,2811,2833,2841,3071,3162,3383,3570,3627,3676,3958,4067,4354,5641,5724,5734,5880,6352,6354,6363,6366,6403,6504,6693,6793,7124,7474,7941,8740,9435,9466,10563,11035,11314,29108,54209,56833,63940,64127,81704,284114,729230,150,650,958,1512,1545,1601,2113,2268,2771,2896,3687,3918,4088,4318,5031,5168,5294,5328,5336,5788,6282,6356,6774,6776,7040,…	ADA,ADAM8,AIF1,C3AR1,C5AR1,CD74,CCR1,CCR6,CCR7,CMKLR1,CNN2,CSF1R,CX3CR1,GP1BA,CXCR3,GPR18,NCKAP1L,HMOX1,ICAM1,IL6R,CXCL10,ITGA4,LGALS3,LYN,MPP1,LGMN,PTAFR,PTGER4,RAC2,CCL5,CCL7,CCL19,CCL21,SELP,SLAMF1,SPN,STK10,TNF,WNT5A,PLA2G7,TNFSF14,CHST2,IL27RA,CXCL13,RIPK3,CD300A,PYCARD,TREM2,SLAMF8,GPSM3,NOD2,DOCK8,TMEM102,CCR2,ADRA2A,BMP2,CD40,CTSH,CYP1B1,DAB2,ETS1,FGR,GNAI2,GRN,ITGAX,LAMC2,SMAD3,MMP9,P2RY…	93/-
20_Member	GO Biological Processes	GO:0002685	regulation of leukocyte migration	-33.3137	-31.0201	100,101,199,719,728,972,1230,1235,1236,1240,1265,1436,1524,2811,2833,2841,3071,3162,3383,3570,3627,3676,3958,4067,4354,5641,5724,5734,5880,6352,6354,6363,6366,6403,6504,6693,6793,7124,7474,7941,8740,9435,9466,10563,11035,11314,29108,54209,56833,63940,64127,81704,284114,729230	ADA,ADAM8,AIF1,C3AR1,C5AR1,CD74,CCR1,CCR6,CCR7,CMKLR1,CNN2,CSF1R,CX3CR1,GP1BA,CXCR3,GPR18,NCKAP1L,HMOX1,ICAM1,IL6R,CXCL10,ITGA4,LGALS3,LYN,MPP1,LGMN,PTAFR,PTGER4,RAC2,CCL5,CCL7,CCL19,CCL21,SELP,SLAMF1,SPN,STK10,TNF,WNT5A,PLA2G7,TNFSF14,CHST2,IL27RA,CXCL13,RIPK3,CD300A,PYCARD,TREM2,SLAMF8,GPSM3,NOD2,DOCK8,TMEM102,CCR2	54/230
20_Member	GO Biological Processes	GO:0030335	positive regulation of cell migration	-29.562	-27.3696	101,150,199,650,719,728,958,972,1230,1235,1236,1240,1436,1512,1524,1545,1601,2113,2268,2771,2896,3071,3162,3383,3570,3627,3676,3687,3918,3958,4067,4088,4318,5031,5168,5294,5328,5336,5641,5724,5788,5880,6282,6352,6354,6356,6363,6366,6403,6504,6693,6774,6776,7040,7048,7099,7124,7474,7852,7941,8717,8740,10457,10519,10563,10630,29108,51176,54209,57580,58191,63940,64218,81704,91663,284114,729230	ADAM8,ADRA2A,AIF1,BMP2,C3AR1,C5AR1,CD40,CD74,CCR1,CCR6,CCR7,CMKLR1,CSF1R,CTSH,CX3CR1,CYP1B1,DAB2,ETS1,FGR,GNAI2,GRN,NCKAP1L,HMOX1,ICAM1,IL6R,CXCL10,ITGA4,ITGAX,LAMC2,LGALS3,LYN,SMAD3,MMP9,P2RY6,ENPP2,PIK3CG,PLAU,PLCG2,LGMN,PTAFR,PTPRC,RAC2,S100A11,CCL5,CCL7,CCL11,CCL19,CCL21,SELP,SLAMF1,SPN,STAT3,STAT5A,TGFB1,TGFBR2,TLR4,TNF,WNT5A,CXCR4,PLA2G7,TRADD,TNFSF14,GPNMB,CIB1,CXCL13,PDPN,PYCARD,LEF1,TREM…	77/575
20_Member	GO Biological Processes	GO:0040017	positive regulation of locomotion	-29.1333	-26.9495	101,150,199,650,719,728,958,972,1230,1235,1236,1240,1436,1512,1524,1545,1601,2113,2268,2771,2896,3071,3162,3383,3570,3603,3627,3676,3687,3918,3958,4067,4088,4318,5031,5168,5294,5328,5336,5641,5724,5788,5880,6282,6352,6354,6356,6363,6366,6403,6504,6693,6774,6776,7040,7048,7099,7124,7474,7852,7941,8717,8740,9806,10457,10519,10563,10630,29108,51176,54209,57580,58191,63940,64218,81704,91663,284114,72…	ADAM8,ADRA2A,AIF1,BMP2,C3AR1,C5AR1,CD40,CD74,CCR1,CCR6,CCR7,CMKLR1,CSF1R,CTSH,CX3CR1,CYP1B1,DAB2,ETS1,FGR,GNAI2,GRN,NCKAP1L,HMOX1,ICAM1,IL6R,IL16,CXCL10,ITGA4,ITGAX,LAMC2,LGALS3,LYN,SMAD3,MMP9,P2RY6,ENPP2,PIK3CG,PLAU,PLCG2,LGMN,PTAFR,PTPRC,RAC2,S100A11,CCL5,CCL7,CCL11,CCL19,CCL21,SELP,SLAMF1,SPN,STAT3,STAT5A,TGFB1,TGFBR2,TLR4,TNF,WNT5A,CXCR4,PLA2G7,TRADD,TNFSF14,SPOCK2,GPNMB,CIB1,CXCL13,PDPN,PYCA…	79/614
20_Member	GO Biological Processes	GO:2000147	positive regulation of cell motility	-29.0678	-26.8882	101,150,199,650,719,728,958,972,1230,1235,1236,1240,1436,1512,1524,1545,1601,2113,2268,2771,2896,3071,3162,3383,3570,3627,3676,3687,3918,3958,4067,4088,4318,5031,5168,5294,5328,5336,5641,5724,5788,5880,6282,6352,6354,6356,6363,6366,6403,6504,6693,6774,6776,7040,7048,7099,7124,7474,7852,7941,8717,8740,9806,10457,10519,10563,10630,29108,51176,54209,57580,58191,63940,64218,81704,91663,284114,729230	ADAM8,ADRA2A,AIF1,BMP2,C3AR1,C5AR1,CD40,CD74,CCR1,CCR6,CCR7,CMKLR1,CSF1R,CTSH,CX3CR1,CYP1B1,DAB2,ETS1,FGR,GNAI2,GRN,NCKAP1L,HMOX1,ICAM1,IL6R,CXCL10,ITGA4,ITGAX,LAMC2,LGALS3,LYN,SMAD3,MMP9,P2RY6,ENPP2,PIK3CG,PLAU,PLCG2,LGMN,PTAFR,PTPRC,RAC2,S100A11,CCL5,CCL7,CCL11,CCL19,CCL21,SELP,SLAMF1,SPN,STAT3,STAT5A,TGFB1,TGFBR2,TLR4,TNF,WNT5A,CXCR4,PLA2G7,TRADD,TNFSF14,SPOCK2,GPNMB,CIB1,CXCL13,PDPN,PYCARD,LE…	78/600
20_Member	GO Biological Processes	GO:0002687	positive regulation of leukocyte migration	-24.9954	-22.9068	101,199,719,728,972,1230,1235,1236,1240,1436,1524,3071,3383,3570,3627,3676,3958,5641,5724,5880,6352,6354,6363,6366,6403,6504,6693,7124,7474,7941,8740,10563,29108,54209,63940,81704,284114,729230	ADAM8,AIF1,C3AR1,C5AR1,CD74,CCR1,CCR6,CCR7,CMKLR1,CSF1R,CX3CR1,NCKAP1L,ICAM1,IL6R,CXCL10,ITGA4,LGALS3,LGMN,PTAFR,RAC2,CCL5,CCL7,CCL19,CCL21,SELP,SLAMF1,SPN,TNF,WNT5A,PLA2G7,TNFSF14,CXCL13,PYCARD,TREM2,GPSM3,DOCK8,TMEM102,CCR2	38/149
20_Member	GO Biological Processes	GO:0071675	regulation of mononuclear cell migration	-22.304	-20.2848	101,199,719,728,1230,1235,1236,1240,1436,1524,3627,3676,3958,4067,5641,6352,6354,6366,6504,6693,6793,7124,7474,7941,8740,9466,10563,11035,29108,56833,81704,284114,729230	ADAM8,AIF1,C3AR1,C5AR1,CCR1,CCR6,CCR7,CMKLR1,CSF1R,CX3CR1,CXCL10,ITGA4,LGALS3,LYN,LGMN,CCL5,CCL7,CCL21,SLAMF1,SPN,STK10,TNF,WNT5A,PLA2G7,TNFSF14,IL27RA,CXCL13,RIPK3,PYCARD,SLAMF8,DOCK8,TMEM102,CCR2	33/125
20_Member	GO Biological Processes	GO:0002688	regulation of leukocyte chemotaxis	-21.0818	-19.088	199,719,728,972,1230,1235,1236,1240,1436,1524,2841,3071,3570,3627,4067,4354,5641,5880,6352,6354,6363,6366,6504,7474,7941,8740,10563,56833,63940,64127,284114,729230	AIF1,C3AR1,C5AR1,CD74,CCR1,CCR6,CCR7,CMKLR1,CSF1R,CX3CR1,GPR18,NCKAP1L,IL6R,CXCL10,LYN,MPP1,LGMN,RAC2,CCL5,CCL7,CCL19,CCL21,SLAMF1,WNT5A,PLA2G7,TNFSF14,CXCL13,SLAMF8,GPSM3,NOD2,TMEM102,CCR2	32/126
20_Member	GO Biological Processes	GO:0002690	positive regulation of leukocyte chemotaxis	-19.1521	-17.2052	199,719,728,972,1230,1235,1236,1240,1436,1524,3071,3570,3627,5641,5880,6352,6354,6363,6366,6504,7474,7941,8740,10563,63940,284114,729230	AIF1,C3AR1,C5AR1,CD74,CCR1,CCR6,CCR7,CMKLR1,CSF1R,CX3CR1,NCKAP1L,IL6R,CXCL10,LGMN,RAC2,CCL5,CCL7,CCL19,CCL21,SLAMF1,WNT5A,PLA2G7,TNFSF14,CXCL13,GPSM3,TMEM102,CCR2	27/96
20_Member	GO Biological Processes	GO:0050921	positive regulation of chemotaxis	-19.0826	-17.143	199,719,728,972,1230,1235,1236,1240,1436,1524,3071,3570,3603,3627,4088,5641,5880,6352,6354,6363,6366,6504,7040,7474,7852,7941,8740,10563,54209,63940,284114,729230	AIF1,C3AR1,C5AR1,CD74,CCR1,CCR6,CCR7,CMKLR1,CSF1R,CX3CR1,NCKAP1L,IL6R,IL16,CXCL10,SMAD3,LGMN,RAC2,CCL5,CCL7,CCL19,CCL21,SLAMF1,TGFB1,WNT5A,CXCR4,PLA2G7,TNFSF14,CXCL13,TREM2,GPSM3,TMEM102,CCR2	32/145
20_Member	GO Biological Processes	GO:0071677	positive regulation of mononuclear cell migration	-18.8793	-16.9473	101,199,1230,1235,1236,1524,3627,3676,3958,5641,6352,6354,6366,6504,6693,7124,7474,7941,8740,10563,29108,81704,284114,729230	ADAM8,AIF1,CCR1,CCR6,CCR7,CX3CR1,CXCL10,ITGA4,LGALS3,LGMN,CCL5,CCL7,CCL21,SLAMF1,SPN,TNF,WNT5A,PLA2G7,TNFSF14,CXCL13,PYCARD,DOCK8,TMEM102,CCR2	24/73
20_Member	GO Biological Processes	GO:0050920	regulation of chemotaxis	-17.7914	-15.9043	199,719,728,972,1230,1235,1236,1240,1436,1524,2841,3071,3570,3603,3627,4067,4088,4354,5641,5880,6352,6354,6363,6366,6504,7040,7474,7852,7941,8740,10563,54209,56833,63940,64127,64218,284114,729230	AIF1,C3AR1,C5AR1,CD74,CCR1,CCR6,CCR7,CMKLR1,CSF1R,CX3CR1,GPR18,NCKAP1L,IL6R,IL16,CXCL10,LYN,SMAD3,MPP1,LGMN,RAC2,CCL5,CCL7,CCL19,CCL21,SLAMF1,TGFB1,WNT5A,CXCR4,PLA2G7,TNFSF14,CXCL13,TREM2,SLAMF8,GPSM3,NOD2,SEMA4A,TMEM102,CCR2	38/232
20_Member	GO Biological Processes	GO:2000404	regulation of T cell migration	-14.006	-12.2759	101,199,1235,3627,3676,6352,6366,6693,7474,8740,9466,10563,11035,29108,81704,284114,729230	ADAM8,AIF1,CCR6,CXCL10,ITGA4,CCL5,CCL21,SPN,WNT5A,TNFSF14,IL27RA,CXCL13,RIPK3,PYCARD,DOCK8,TMEM102,CCR2	17/49
20_Member	GO Biological Processes	GO:2000401	regulation of lymphocyte migration	-13.483	-11.7819	101,199,1235,3627,3676,6352,6354,6366,6693,6793,7474,8740,9466,10563,11035,29108,81704,284114,729230	ADAM8,AIF1,CCR6,CXCL10,ITGA4,CCL5,CCL7,CCL21,SPN,STK10,WNT5A,TNFSF14,IL27RA,CXCL13,RIPK3,PYCARD,DOCK8,TMEM102,CCR2	19/69
20_Member	GO Biological Processes	GO:2000406	positive regulation of T cell migration	-12.6469	-10.977	101,199,3627,3676,6352,6366,6693,7474,8740,10563,29108,81704,284114,729230	ADAM8,AIF1,CXCL10,ITGA4,CCL5,CCL21,SPN,WNT5A,TNFSF14,CXCL13,PYCARD,DOCK8,TMEM102,CCR2	14/35
20_Member	GO Biological Processes	GO:2000403	positive regulation of lymphocyte migration	-12.6462	-10.977	101,199,3627,3676,6352,6354,6366,6693,7474,8740,10563,29108,81704,284114,729230	ADAM8,AIF1,CXCL10,ITGA4,CCL5,CCL7,CCL21,SPN,WNT5A,TNFSF14,CXCL13,PYCARD,DOCK8,TMEM102,CCR2	15/42
20_Member	GO Biological Processes	GO:0090025	regulation of monocyte chemotaxis	-8.45187	-6.96871	199,1230,1524,3627,4067,5641,6352,7941,56833,729230	AIF1,CCR1,CX3CR1,CXCL10,LYN,LGMN,CCL5,PLA2G7,SLAMF8,CCR2	10/29
20_Member	GO Biological Processes	GO:0010819	regulation of T cell chemotaxis	-8.40784	-6.9289	3627,6352,6366,7474,8740,10563,284114,729230	CXCL10,CCL5,CCL21,WNT5A,TNFSF14,CXCL13,TMEM102,CCR2	8/16
20_Member	GO Biological Processes	GO:1901623	regulation of lymphocyte chemotaxis	-7.67833	-6.23564	3627,6352,6354,6366,7474,8740,10563,284114,729230	CXCL10,CCL5,CCL7,CCL21,WNT5A,TNFSF14,CXCL13,TMEM102,CCR2	9/26
20_Member	GO Biological Processes	GO:0140131	positive regulation of lymphocyte chemotaxis	-7.46048	-6.02998	6352,6354,6366,7474,8740,10563,284114,729230	CCL5,CCL7,CCL21,WNT5A,TNFSF14,CXCL13,TMEM102,CCR2	8/20
20_Member	GO Biological Processes	GO:0090026	positive regulation of monocyte chemotaxis	-7.26303	-5.84439	199,1230,1524,3627,5641,6352,7941,729230	AIF1,CCR1,CX3CR1,CXCL10,LGMN,CCL5,PLA2G7,CCR2	8/21
20_Member	GO Biological Processes	GO:0010820	positive regulation of T cell chemotaxis	-7.152	-5.74419	6352,6366,7474,8740,10563,284114,729230	CCL5,CCL21,WNT5A,TNFSF14,CXCL13,TMEM102,CCR2	7/15
