# Supplementary material for: Identification of MYCN non-amplified neuroblastoma subgroups points towards molecular signatures for precision prognosis and therapy stratification
Source: Br J Cancer. Author manuscript; Available in PMC 2024 May 27. (PMC7616008; doi:10.1038/s41416-024-02666-y)
Supplement: Table S7 [file EMS194837-supplement-Table_S7.xlsx]

## Sheet: Pearson's correlation MYCNscore
Table S7. Pearson's Correlation Coefficient Values Between Genes and MYCN-score.
Gene	P-value	FDR	Correlation coefficient with MYCN-score
A2M	3.03552e-06	3.11773e-05	-0.284873
A2ML1	0.128965	0.222199	-0.0943991
A4GALT	0.0123298	0.0342239	-0.15501
A4GNT	0.18595	0.294163	-0.0822848
AAAS	0.00129253	0.00522378	0.198516
AADAC	0.625768	0.72847	0.0303848
AADAT	0.000901466	0.00387015	0.204675
AAMP	0.500568	0.619916	0.0419584
AANAT	0.742753	0.820456	-0.0204511
AARS	0.82925	0.884783	-0.013439
AARS2	0.00118638	0.00485578	0.199997
AARSD1	0.607151	0.712815	0.032032
AASDH	0.00628035	0.0197142	0.169072
AASDHPPT	0.000269852	0.00142336	0.224107
AASS	0.377388	0.503895	0.0549673
AATF	0.000516735	0.00243802	0.213854
ABAT	0.0259219	0.0616792	-0.138139
ABCA1	0.0562191	0.114888	-0.118565
ABCA12	0.0113474	0.0321756	0.1568
ABCA2	5.07517e-05	0.000347844	-0.248546
ABCA4	0.613843	0.718342	-0.0314374
ABCA5	0.000184982	0.00102962	-0.229859
ABCA6	0.00327162	0.011479	-0.181747
ABCA7	0.151183	0.250488	-0.0892698
ABCA8	0.000333741	0.00169698	-0.220805
ABCA9	0.00135376	0.00542582	-0.197712
ABCB1	0.0530436	0.109931	0.120121
ABCB10	0.0473174	0.100399	0.123133
ABCB4	0.907877	0.938254	-0.00721109
ABCB6	0.370631	0.496934	0.0557491
ABCB7	0.0074805	0.0228318	0.165527
ABCB8	0.960928	0.973621	-0.00305285
ABCB9	0.796371	0.85976	-0.0160798
ABCC1	0.000294085	0.00152411	0.222776
ABCC10	0.144146	0.241977	-0.0908282
ABCC13	0.593962	0.701812	0.0332126
ABCC2	0.516302	0.634486	0.0404311
ABCC3	0.000120103	0.000715243	-0.236267
ABCC4	3.38804e-08	5.76265e-07	0.334066
ABCC5	0.267589	0.388115	0.0690049
ABCC8	0.0377984	0.0836649	-0.128895
ABCC9	0.692677	0.781234	0.0246258
ABCD1	0.0701144	0.137046	-0.112509
ABCD2	0.0113112	0.0321042	0.156868
ABCD3	1.16133e-06	1.33582e-05	0.296171
ABCD4	0.49008	0.610255	0.0429906
ABCE1	1.07107e-13	4.61196e-12	0.439367
ABCF1	0.000548058	0.00255665	0.212901
ABCF2	0.0047681	0.0157617	0.174527
ABCF3	0.0016792	0.00651378	-0.193927
ABCG2	0.00264284	0.00955433	-0.185724
ABCG4	0.0475316	0.10078	-0.123015
ABCG5	0.509924	0.628747	-0.0410473
ABCG8	0.215865	0.330649	-0.0770096
ABHD1	0.0896619	0.165983	-0.105469
ABHD10	0.000456571	0.00220905	0.215844
ABHD11	0.866139	0.91105	0.0105043
ABHD12	0.121669	0.212019	0.0962317
ABHD12B	0.980384	0.98643	-0.00153224
ABHD13	0.821019	0.878753	0.0140977
ABHD14A	0.707963	0.79353	-0.0233406
ABHD14B	0.405002	0.529952	0.0518583
ABHD2	0.0516312	0.107652	0.120838
ABHD3	1.50878e-05	0.000122726	0.264843
ABHD4	4.59044e-08	7.52066e-07	-0.331007
ABHD5	9.06465e-11	2.51186e-09	0.387995
ABHD6	0.278328	0.399885	0.0674805
ABHD8	2.03854e-06	2.20265e-05	-0.289614
ABI1	0.844953	0.895907	-0.0121865
ABI2	4.3849e-05	0.000306705	0.250569
ABI3	1.15374e-05	9.69797e-05	-0.268306
ABI3BP	0.124	0.215304	-0.0956371
ABL1	0.18237	0.289607	0.0829568
ABL2	0.806446	0.867161	0.0152678
ABLIM2	2.29759e-08	4.09431e-07	-0.33793
ABLIM3	4.08869e-21	3.35881e-19	-0.540391
ABO	0.3363	0.462426	0.0598647
ABR	0.100884	0.182727	0.101971
ABT1	0.0001367	0.000796475	0.234365
ABTB1	0.0631866	0.126117	-0.115391
ABTB2	0.992112	0.994861	-0.000616075
ACAA1	0.607588	0.713111	0.0319931
ACAA2	2.25283e-11	6.83102e-10	0.399348
ACACB	0.338733	0.464985	0.0595646
ACAD10	0.022668	0.0552997	-0.141308
ACAD11	0.00925607	0.0272252	0.161118
ACAD8	0.184987	0.292959	0.0824647
ACAD9	5.55599e-05	0.000375686	0.247285
ACADL	0.296431	0.420985	0.0649982
ACADM	0.114021	0.201373	0.0982468
ACADS	0.121594	0.21192	-0.096251
ACADSB	0.178619	0.284871	-0.0836715
ACADVL	0.000324465	0.0016549	-0.221246
ACAT1	1.76171e-06	1.9342e-05	0.291331
ACAT2	1.95735e-12	6.99754e-11	0.418287
ACBD3	0.746665	0.82354	-0.0201291
ACBD4	0.00485925	0.0159854	-0.174157
ACBD6	2.17393e-07	2.94855e-06	0.314793
ACD	0.762332	0.835522	0.0188444
ACE	0.00727983	0.0223429	-0.166083
ACE2	0.755982	0.83087	-0.0193641
ACHE	1.47794e-06	1.66366e-05	-0.293381
ACIN1	0.892142	0.928453	-0.00844978
ACLY	0.000273614	0.00143797	0.223893
ACN9	8.49859e-09	1.66002e-07	0.34759
ACO1	0.149068	0.248011	0.0897324
ACO2	0.00946697	0.0277751	0.160645
ACOT11	0.269767	0.390735	-0.0686925
ACOT12	0.632413	0.732873	-0.029802
ACOT4	0.565963	0.677156	-0.0357593
ACOT7	0.684201	0.774744	-0.0253428
ACOT8	0.468758	0.590379	0.0451263
ACOT9	0.00198603	0.00751523	0.19093
ACOX1	0.844051	0.895215	-0.0122583
ACOX2	0.00619105	0.0194867	-0.16936
ACOX3	0.629265	0.730759	-0.0300778
ACOXL	0.0935818	0.171757	-0.104209
ACP1	3.4875e-07	4.49841e-06	0.309669
ACP2	0.0207139	0.0516867	-0.143405
ACP5	0.00278013	0.00998072	-0.184788
ACP6	0.0955036	0.174592	0.103607
ACPT	0.586252	0.694971	-0.0339082
ACR	4.04567e-06	3.98139e-05	-0.281398
ACRBP	0.594788	0.702485	-0.0331383
ACRC	0.295255	0.419714	0.0651562
ACRV1	0.767283	0.838543	0.0184401
ACSBG1	0.0673434	0.132976	-0.113633
ACSBG2	0.0571985	0.11654	-0.1181
ACSL1	0.0184648	0.0473077	0.146042
ACSL3	0.000218088	0.0011843	0.227369
ACSL4	0.636335	0.736109	0.0294592
ACSL5	0.157296	0.258237	-0.0879601
ACSM1	0.0994157	0.180491	-0.10241
ACSM3	0.0165625	0.0434103	0.148502
ACSS1	0.412973	0.537224	0.0509846
ACSS2	0.564795	0.676038	-0.0358669
ACTA2	0.891551	0.928005	-0.00849636
ACTB	0.168456	0.272477	0.0856648
ACTC1	0.279312	0.401051	0.0673427
ACTG2	0.428519	0.552205	0.0493086
ACTL6A	2.90897e-17	1.75493e-15	0.492102
ACTL6B	0.128104	0.220973	-0.0946109
ACTL8	0.796201	0.859656	-0.0160936
ACTN1	0.142099	0.239165	0.0912924
ACTN2	2.21155e-07	2.99242e-06	-0.314609
ACTN3	0.00222985	0.00825185	-0.188836
ACTN4	0.0795833	0.151539	0.108924
ACTR10	0.291637	0.415553	-0.0656454
ACTR1A	0.468766	0.590379	-0.0451254
ACTR1B	4.50149e-05	0.000313723	0.250207
ACTR2	0.527646	0.644741	0.0393448
ACTR3B	0.728837	0.81034	-0.0216013
ACTR5	3.90078e-07	5.00917e-06	0.308441
ACTR6	0.471759	0.592898	-0.0448225
ACVR1	0.261041	0.381339	0.069955
ACVR1B	0.333783	0.459894	-0.0601768
ACVR2A	0.317556	0.444072	0.0622257
ACVR2B	1.96093e-06	2.13072e-05	0.290072
ACVRL1	0.021984	0.0540754	-0.142023
ACY1	0.0655548	0.129937	0.114378
ACY3	0.789271	0.854884	0.0166537
ACYP1	0.00831607	0.0248709	0.163348
ACYP2	1.02922e-05	8.85698e-05	-0.269766
ADA	0.380041	0.506515	-0.0546628
ADAD2	5.88689e-06	5.49902e-05	-0.276789
ADAL	0.0272124	0.0640133	0.136977
ADAM11	0.8872	0.925305	0.0088395
ADAM12	0.110255	0.195811	0.0992783
ADAM15	0.802465	0.863924	0.0155883
ADAM17	0.0705562	0.137631	0.112333
ADAM18	0.345509	0.47181	-0.0587357
ADAM19	0.213674	0.32816	-0.0773775
ADAM22	4.43461e-06	4.30202e-05	0.280278
ADAM23	0.00153932	0.00604612	0.195463
ADAM28	0.118144	0.207092	-0.0971478
ADAM30	0.534453	0.651091	-0.0386986
ADAM32	0.366112	0.49293	-0.0562768
ADAM33	0.0296478	0.0687372	-0.134906
ADAM7	0.639925	0.739003	-0.0291463
ADAM8	0.00267658	0.00966121	-0.18549
ADAM9	0.0535018	0.110439	0.119892
ADAMDEC1	0.0132174	0.0362017	-0.153498
ADAMTS1	0.0402454	0.0883217	-0.127307
ADAMTS10	0.357554	0.48404	0.0572874
ADAMTS12	0.947465	0.963604	-0.00410614
ADAMTS13	0.193492	0.303442	-0.0808998
ADAMTS14	0.534778	0.651271	-0.0386679
ADAMTS15	0.448651	0.571759	0.0471897
ADAMTS16	0.834223	0.888112	0.0130418
ADAMTS17	0.015425	0.0409789	-0.150092
ADAMTS18	0.103301	0.186209	-0.101258
ADAMTS19	0.0177089	0.0457657	0.146992
ADAMTS2	0.951176	0.966191	0.00381569
ADAMTS3	0.00591739	0.0188093	0.170264
ADAMTS4	0.235571	0.352714	-0.0738159
ADAMTS5	0.75001	0.826177	0.0198541
ADAMTS6	0.724538	0.806722	0.0219581
ADAMTS8	0.855569	0.903611	0.0113426
ADAMTS9	0.376324	0.503054	0.0550899
ADAMTSL1	0.42321	0.547286	-0.049877
ADAMTSL3	0.0137274	0.0373074	-0.152669
ADAMTSL4	0.71709	0.80055	-0.0225779
ADAMTSL5	0.0729325	0.141361	-0.111403
ADAR	0.21183	0.326019	-0.0776891
ADARB1	0.826232	0.882536	0.0136803
ADAT1	0.045277	0.096886	0.12428
ADCK1	0.351939	0.478463	-0.0579587
ADCK2	0.490806	0.610766	-0.0429187
ADCK4	0.887578	0.925616	0.00880961
ADCK5	0.377895	0.504339	-0.0549091
ADCY1	0.0514404	0.107338	-0.120936
ADCY2	1.77325e-07	2.47464e-06	-0.316972
ADCY4	0.0545719	0.112155	-0.119363
ADCY5	0.194048	0.304025	-0.0807993
ADCY6	0.699699	0.787	0.0240341
ADCY7	0.371446	0.497854	0.0556544
ADCY8	0.669938	0.763994	0.0265572
ADCY9	0.000872331	0.00376601	0.205228
ADD1	0.136693	0.232363	-0.0925431
ADD2	2.11948e-06	2.26894e-05	0.289154
ADD3	0.0786262	0.150037	0.10927
ADH1A	0.631899	0.732661	-0.029847
ADH1C	0.45121	0.574263	-0.0469242
ADH5	0.226414	0.342772	0.0752755
ADH6	0.838865	0.891535	-0.0126715
ADHFE1	0.894147	0.929621	0.00829175
ADI1	0.000360641	0.00181071	0.219588
ADIG	0.266881	0.387427	-0.0691069
ADIPOQ	0.741483	0.819679	0.0205558
ADIPOR1	0.5604	0.672724	-0.0362724
ADIPOR2	2.53484e-05	0.000191028	0.258004
ADK	0.000487955	0.00233168	0.214778
ADM	0.596302	0.703572	0.0330023
ADM2	0.0116706	0.0328907	-0.156196
ADNP	0.011831	0.0331894	0.155902
ADNP2	0.00866185	0.0257191	0.162502
ADORA1	0.394877	0.519816	0.052983
ADORA2A	0.15933	0.260961	0.0875331
ADORA2B	0.0269723	0.0635646	0.137189
ADORA3	0.00209514	0.0078385	-0.189965
ADPGK	0.0784384	0.149778	0.109339
ADPRH	0.041566	0.0904998	-0.126483
ADPRHL1	0.144593	0.24235	-0.0907275
ADPRHL2	0.912039	0.940959	-0.00688397
ADRA1A	0.232083	0.349026	-0.0743671
ADRA1B	0.0016195	0.00631101	-0.194568
ADRA1D	0.138481	0.234678	-0.0921253
ADRA2A	5.37039e-07	6.66008e-06	-0.304903
ADRA2B	0.790873	0.855819	0.0165241
ADRA2C	0.000440265	0.0021364	-0.216426
ADRB1	0.267792	0.38836	-0.0689758
ADRB2	1.0353e-05	8.88943e-05	-0.269691
ADRBK1	0.381938	0.508328	-0.0544459
ADRBK2	0.319684	0.446293	0.0619532
ADRM1	0.028622	0.0667329	0.13576
ADSL	3.1657e-13	1.2688e-11	0.431675
ADSS	0.00486642	0.0160045	0.174128
ADSSL1	5.43524e-05	0.000368813	-0.247592
AEBP1	0.731402	0.811945	0.0213888
AEBP2	0.0889079	0.164824	0.105717
AES	0.202364	0.314629	-0.0793201
AFAP1	0.37849	0.505017	0.0548407
AFAP1L1	0.0116994	0.0329318	-0.156143
AFAP1L2	5.76936e-06	5.41544e-05	-0.277039
AFF1	0.935821	0.956043	-0.00501801
AFF2	0.034933	0.0784164	0.13087
AFG3L2	0.422305	0.54636	0.0499742
AFP	0.702768	0.789211	-0.0237762
AFTPH	0.00358821	0.0123734	-0.180001
AGA	0.451964	0.57478	0.0468462
AGBL3	0.0110995	0.0316198	-0.157273
AGBL4	0.0306007	0.0704667	-0.134135
AGER	0.438735	0.562154	0.0482264
AGGF1	0.970541	0.979676	0.00230135
AGK	0.08706	0.162229	0.10633
AGL	0.260662	0.380834	0.0700105
AGMAT	0.355866	0.482557	-0.0574884
AGPAT1	0.831474	0.886488	0.0132613
AGPAT2	0.591761	0.699854	0.0334107
AGPAT3	0.0817317	0.154563	0.108159
AGPAT4	0.000489073	0.00233509	-0.214741
AGPAT5	6.20402e-10	1.46955e-08	0.371558
AGPAT6	2.98563e-05	0.000219154	0.255807
AGPS	1.32152e-06	1.50365e-05	0.29468
AGRP	0.000230425	0.00124198	-0.226531
AGT	0.256105	0.376074	-0.0706821
AGTPBP1	0.00104858	0.00438316	0.202113
AGTR1	0.71187	0.79606	0.0230137
AGTR2	0.011663	0.0328788	-0.15621
AGTRAP	0.572807	0.683227	-0.0351315
AGXT	0.467939	0.589786	0.0452093
AHCTF1	0.0414018	0.0903121	0.126584
AHCY	9.88656e-16	5.20528e-14	0.47056
AHCYL1	0.0272268	0.0640342	0.136964
AHDC1	8.84356e-05	0.000553104	-0.240703
AHI1	0.00137717	0.00550252	-0.197413
AHNAK	0.000240601	0.00128962	-0.22587
AHR	0.00201698	0.00759054	-0.190651
AHSA1	0.000163624	0.000927229	0.231697
AHSA2	0.561198	0.673332	0.0361986
AHSG	0.184637	0.29251	-0.0825302
AICDA	0.510533	0.629297	-0.0409882
AIF1	3.95164e-05	0.000280809	-0.251998
AIFM1	0.000782619	0.00344287	0.207044
AIFM2	0.0018368	0.00703793	-0.19233
AIM1L	0.000546061	0.00255144	-0.212961
AIM2	0.019092	0.0485067	-0.14528
AIP	0.946106	0.962983	-0.00421248
AIPL1	0.871175	0.914598	0.0101055
AIRE	0.30896	0.434887	-0.0633387
AJAP1	0.048221	0.101831	0.122638
AK1	0.0137231	0.0373046	-0.152676
AK2	3.47628e-06	3.48018e-05	0.283239
AK3	0.562504	0.674174	0.0360781
AK5	2.4889e-05	0.000187933	-0.258249
AK7	0.399422	0.524762	-0.052476
AKAP1	0.0124139	0.0344324	0.154863
AKAP10	0.163299	0.265995	0.0867109
AKAP11	0.51829	0.635974	0.0402399
AKAP12	0.00448945	0.0150249	0.175699
AKAP14	0.0879728	0.16364	0.106026
AKAP3	0.034299	0.0773598	-0.131326
AKAP4	0.572728	0.683204	-0.0351387
AKAP6	0.000156662	0.00089346	-0.232345
AKAP7	0.487281	0.607684	-0.0432681
AKAP8	0.000874956	0.00377453	0.205178
AKAP8L	0.395704	0.520786	0.0528905
AKAP9	0.832983	0.887539	0.0131408
AKNA	0.730593	0.81131	-0.0214557
AKR1A1	0.00289971	0.0103348	0.184006
AKR1B1	0.267445	0.388047	0.0690257
AKR1C3	0.0136193	0.0370658	-0.152843
AKR1C4	0.191496	0.301004	-0.0812625
AKR7A2	0.0965613	0.17622	0.10328
AKT1	0.0021404	0.00798718	0.189579
AKT1S1	0.00038379	0.00190139	0.218607
AKT2	0.000305432	0.00157352	0.222188
AKT3	0.103809	0.187002	-0.10111
AKTIP	0.481857	0.602542	-0.0438081
ALAD	0.976461	0.98349	0.00183875
ALAS1	5.88441e-05	0.000393984	0.246481
ALAS2	0.221141	0.336505	0.0761349
ALB	0.901038	0.934521	0.00774906
ALCAM	0.00347887	0.0120827	-0.180587
ALDH16A1	6.3823e-06	5.89993e-05	0.275785
ALDH1A1	0.000145638	0.000840103	-0.233428
ALDH1A2	0.585893	0.694616	0.0339407
ALDH1A3	0.00476803	0.0157617	-0.174527
ALDH1B1	2.01612e-06	2.18045e-05	0.289745
ALDH1L1	0.959692	0.972623	0.00314954
ALDH2	0.130145	0.22374	-0.0941102
ALDH3A1	0.954117	0.968457	-0.0035856
ALDH3A2	0.216314	0.331074	0.0769346
ALDH3B1	0.000173002	0.000971344	-0.230864
ALDH3B2	0.998356	0.999033	-0.000128422
ALDH5A1	0.692506	0.781118	-0.0246402
ALDH6A1	0.128348	0.22126	0.0945509
ALDH7A1	1.81804e-05	0.000144038	0.262407
ALDH8A1	0.794064	0.858309	-0.0162661
ALDH9A1	0.15185	0.251233	-0.089125
ALDOA	0.513616	0.632492	-0.0406901
ALDOB	0.834104	0.888081	-0.0130513
ALDOC	1.93895e-05	0.000152263	-0.26156
ALG1	0.210606	0.324308	0.077897
ALG12	0.327406	0.453956	0.0609741
ALG13	0.709629	0.794935	0.0232011
ALG14	0.00134144	0.00538203	0.197871
ALG2	0.345957	0.47216	0.0586813
ALG3	8.43614e-08	1.28405e-06	0.324775
ALG5	0.00995914	0.0289841	0.159577
ALG6	8.95587e-08	1.3578e-06	0.324155
ALG8	1.42625e-11	4.47704e-10	0.402984
ALG9	1.92245e-11	5.89092e-10	0.400614
ALK	0.018253	0.0468895	0.146305
ALKBH1	0.0129598	0.0356564	0.153927
ALKBH2	1.58226e-10	4.23262e-09	0.383328
ALKBH4	0.968975	0.978863	-0.00242377
ALKBH6	0.469742	0.591287	-0.0450265
ALKBH7	0.863658	0.908856	0.0107008
ALKBH8	0.00133513	0.00536412	0.197953
ALMS1	1.24511e-10	3.39904e-09	0.385345
ALOX12	0.254662	0.374382	0.0708965
ALOX12B	0.473769	0.594822	-0.0446197
ALOX15	0.691081	0.780118	0.0247605
ALOX15B	0.000596549	0.00275182	-0.211522
ALOX5	0.325995	0.452704	-0.0611519
ALOX5AP	0.369092	0.495732	-0.0559284
ALOXE3	0.0144418	0.0388661	-0.151552
ALPI	0.00769551	0.0233343	-0.164946
ALPK2	0.373272	0.49975	0.0554425
ALPK3	0.189229	0.298112	-0.0816779
ALPL	0.257563	0.377597	-0.0704663
ALPP	0.0431874	0.0933458	-0.125501
ALPPL2	0.0487946	0.102799	-0.122328
ALS2	0.00924349	0.0271952	0.161146
ALS2CL	5.36591e-06	5.08204e-05	-0.277936
ALS2CR11	0.115036	0.202656	-0.0979734
ALS2CR12	0.380249	0.506663	-0.054639
ALX3	0.241793	0.359893	-0.0728469
AMACR	0.980814	0.986777	-0.00149867
AMBN	0.155368	0.255665	-0.0883691
AMBP	0.906108	0.937563	-0.00735023
AMDHD1	0.0959519	0.175301	-0.103468
AMDHD2	0.0163672	0.0430012	0.148768
AMELX	0.489714	0.609865	-0.0430268
AMFR	0.187407	0.295888	-0.0820141
AMH	0.0981383	0.17862	0.102797
AMHR2	9.10771e-08	1.37901e-06	-0.323981
AMICA1	0.00751399	0.0229099	-0.165436
AMIGO1	0.0060854	0.0192168	-0.169705
AMIGO2	6.12634e-09	1.22331e-07	-0.350699
AMMECR1L	1.42454e-05	0.000116528	0.265588
AMN	0.130623	0.224415	-0.0939937
AMN1	0.0371797	0.0825164	-0.129311
AMOT	0.97279	0.981005	-0.00212564
AMPD1	0.542686	0.6578	-0.0379226
AMPD3	0.000438604	0.00213013	-0.216486
AMPH	0.0689371	0.135339	-0.112982
AMT	0.329725	0.456078	-0.060683
ANAPC10	0.0196131	0.0494188	0.144663
ANAPC13	0.164484	0.267475	0.0864683
ANAPC4	0.617848	0.721784	0.0310829
ANAPC5	0.0414325	0.090362	0.126565
ANGEL1	0.143262	0.240788	-0.0910281
ANGEL2	0.00382301	0.0130973	0.178793
ANGPT1	0.483761	0.604263	0.0436182
ANGPT2	0.576411	0.686537	-0.0348022
ANGPTL1	0.200506	0.312411	-0.0796467
ANGPTL2	0.700534	0.787565	0.0239639
ANGPTL3	0.794176	0.858351	-0.0162571
ANGPTL4	0.0585976	0.118868	-0.117447
ANGPTL6	0.705787	0.791704	-0.0235229
ANGPTL7	1.68736e-06	1.86317e-05	-0.291836
ANK1	0.0432945	0.0935073	0.125437
ANK2	0.00257231	0.00932261	0.186223
ANK3	0.0539016	0.111073	-0.119693
ANKDD1A	0.259962	0.379954	-0.0701132
ANKFN1	6.13139e-06	5.70899e-05	-0.276284
ANKFY1	0.823121	0.880407	0.0139293
ANKH	0.0864362	0.16127	0.10654
ANKMY1	0.17476	0.279969	0.0844181
ANKMY2	1.7682e-06	1.93949e-05	-0.291288
ANKRA2	8.94918e-05	0.000557603	-0.240532
ANKRD1	0.189805	0.298833	-0.0815719
ANKRD10	0.70049	0.787565	0.0239676
ANKRD11	0.468745	0.590379	0.0451276
ANKRD12	2.59571e-05	0.000194855	-0.257687
ANKRD13A	0.852865	0.901426	-0.0115573
ANKRD13B	0.019423	0.0490732	0.144886
ANKRD13D	0.0238178	0.0575714	-0.140145
ANKRD16	0.175115	0.280392	0.084349
ANKRD17	0.187451	0.29589	0.0820061
ANKRD2	0.80172	0.863202	0.0156483
ANKRD22	0.467675	0.589646	-0.0452361
ANKRD23	0.449581	0.572441	0.0470931
ANKRD26	0.321247	0.447882	0.0617538
ANKRD27	0.972476	0.980995	-0.00215014
ANKRD28	3.45503e-06	3.4649e-05	0.283313
ANKRD29	0.335183	0.461534	-0.0600031
ANKRD30A	0.893277	0.92905	-0.0083603
ANKRD33	0.014922	0.0399356	-0.150829
ANKRD35	0.00287272	0.01027	-0.18418
ANKRD37	0.54615	0.66096	-0.0375979
ANKRD39	0.00723014	0.0222258	0.166222
ANKRD40	0.0126906	0.0350489	0.154384
ANKRD44	0.129475	0.222855	0.094274
ANKRD46	0.39957	0.524861	-0.0524595
ANKRD49	0.00205745	0.00771492	0.190293
ANKRD50	0.584689	0.693759	0.0340497
ANKRD53	0.0299513	0.0693126	-0.134658
ANKRD54	0.881472	0.921654	0.0092916
ANKRD55	0.328765	0.455241	-0.0608033
ANKRD6	0.000139473	0.000808971	-0.234068
ANKRD7	0.0160486	0.0423154	-0.149208
ANKRD9	0.673228	0.766237	0.0262762
ANKS1A	0.430442	0.553909	-0.0491038
ANKS1B	0.115867	0.203655	-0.097751
ANKS3	0.0828744	0.156138	-0.107759
ANKS6	0.695184	0.783451	0.0244143
ANKZF1	0.849229	0.898896	-0.0118463
ANLN	7.90188e-29	1.17343e-26	0.618432
ANP32B	1.87252e-10	4.885e-09	0.381902
ANP32C	0.000255897	0.00135903	0.224925
ANP32E	3.49972e-15	1.73236e-13	0.462452
ANPEP	0.732148	0.812474	-0.021327
ANTXR1	8.39343e-06	7.45561e-05	0.272353
ANTXR2	0.00691448	0.0213917	0.16713
ANXA10	0.517262	0.635158	-0.0403387
ANXA11	0.579031	0.688737	-0.0345635
ANXA13	0.811875	0.871381	-0.0148313
ANXA2	0.532221	0.648917	-0.03891
ANXA2P1	0.0588459	0.119214	-0.117332
ANXA2P3	0.896184	0.93107	-0.00813127
ANXA3	0.931219	0.953046	0.00537869
ANXA4	0.210175	0.323877	-0.0779704
ANXA5	0.2817	0.404029	0.06701
ANXA7	0.0317758	0.0727533	-0.133213
AOAH	0.00091431	0.00390936	-0.204437
AOC2	0.904042	0.936785	0.00751273
AOC3	0.732302	0.812474	-0.0213143
AOX1	0.328097	0.454478	0.0608872
AP1G2	0.00835932	0.0249665	-0.16324
AP1M1	0.0220044	0.0541024	0.142002
AP1M2	0.367584	0.494279	-0.0561045
AP1S1	0.86574	0.910796	0.0105359
AP1S3	0.18892	0.297763	0.0817346
AP2A1	0.334858	0.461141	-0.0600434
AP2A2	0.0193286	0.0489187	-0.144998
AP2B1	0.234565	0.351529	0.0739743
AP2M1	0.51434	0.632912	-0.0406202
AP2S1	0.0821249	0.155028	0.108021
AP3B1	0.00953652	0.0279345	0.160491
AP3B2	0.123242	0.214309	-0.0958294
AP3D1	0.256765	0.376851	0.0705844
AP3M1	0.0852564	0.159639	0.106939
AP3S2	0.861028	0.90691	-0.0109093
AP4B1	1.1738e-06	1.34749e-05	0.296048
AP4M1	0.393905	0.518891	0.0530918
AP4S1	0.0256107	0.0611016	-0.138427
APBA1	8.70002e-05	0.000547031	-0.240938
APBA2	0.830664	0.886015	-0.013326
APBA3	0.0152589	0.04064	0.150333
APBB1	0.111969	0.198461	-0.0988054
APBB1IP	0.0186933	0.0476926	-0.145762
APBB2	0.0178862	0.0461269	0.146766
APBB3	0.0164229	0.0431353	-0.148691
APC	0.738271	0.817611	0.0208208
APC2	0.0752748	0.144953	-0.11051
APCDD1L	0.790371	0.855595	0.0165647
APCS	0.305398	0.430948	-0.0638058
APEH	7.39772e-06	6.69571e-05	0.273941
APEX1	0.000156544	0.000893226	0.232356
APEX2	0.180923	0.2879	0.0832312
APH1A	0.0457729	0.0976765	0.123998
APH1B	0.0122846	0.0341614	-0.15509
API5	0.0341784	0.0771608	0.131413
APIP	0.0239644	0.057793	0.140001
APLN	0.94608	0.962983	-0.00421455
APLP1	0.013047	0.0358197	-0.153781
APLP2	0.0542586	0.11167	0.119517
APOA1	0.553271	0.666584	-0.0369334
APOA1BP	0.206568	0.319748	0.0785891
APOB	0.780164	0.848438	0.0173919
APOBEC2	0.20334	0.315638	-0.0791494
APOBEC3C	0.784932	0.851937	0.0170051
APOBEC3D	0.126476	0.218921	-0.0950151
APOC2	0.0311047	0.0714822	-0.133736
APOD	0.000121752	0.000723207	-0.236067
APOE	1.95847e-07	2.6878e-06	-0.315912
APOF	0.276855	0.398114	-0.0676872
APOL1	0.00027896	0.00146208	-0.223594
APOL2	1.83159e-08	3.33574e-07	-0.340161
APOL3	0.00156165	0.00612343	-0.195209
APOL4	0.0508668	0.106352	-0.121232
APOL5	0.153446	0.253285	-0.0887805
APOL6	0.0140552	0.0380551	-0.152151
APOLD1	0.961141	0.973751	-0.0030362
APOM	0.126834	0.219238	0.0949259
APOO	0.000478458	0.00229481	0.215094
APOOL	0.0786764	0.150109	0.109252
APP	0.21031	0.324025	-0.0779472
APPBP2	0.221318	0.336686	-0.0761058
APPL1	0.00295234	0.0104931	0.18367
APPL2	0.531713	0.648434	0.0389583
APRT	0.00294722	0.01048	0.183703
AQP1	0.00550263	0.0177442	-0.171709
AQP10	0.32795	0.454329	-0.0609057
AQP2	0.0557212	0.114132	-0.118804
AQP3	0.258448	0.37841	0.0703358
AQP4	0.329875	0.456111	-0.0606642
AQP6	0.00994231	0.0289424	-0.159613
AQP8	0.0192823	0.0488725	-0.145053
AQP9	0.322604	0.449017	-0.0615812
AQR	4.8725e-08	7.88242e-07	0.330403
AR	0.487207	0.607684	-0.0432754
ARAF	0.000450701	0.00218156	0.216051
ARCN1	0.000611997	0.002813	0.211104
AREG	0.921167	0.946247	-0.0061671
ARF1	0.0374934	0.083117	0.1291
ARF4	1.62976e-07	2.30495e-06	0.31787
ARF5	0.0573464	0.116759	-0.11803
ARFGAP1	0.960529	0.973301	-0.00308409
ARFGEF1	0.000179083	0.00100063	0.230346
ARFGEF2	0.316881	0.443449	-0.0623124
ARFIP1	0.919999	0.945382	0.0062588
ARFIP2	0.307518	0.433384	-0.0635274
ARFRP1	0.540445	0.656075	0.0381332
ARG2	0.102419	0.18487	0.101517
ARHGAP1	0.0107935	0.0309228	-0.15787
ARHGAP10	0.0102963	0.0297635	0.158873
ARHGAP11A	1.1514e-37	4.9395e-35	0.687128
ARHGAP12	0.0191481	0.0486066	-0.145213
ARHGAP15	0.000992187	0.00419434	-0.203054
ARHGAP18	0.00490566	0.0161152	-0.173971
ARHGAP19	1.35086e-14	6.28394e-13	0.453546
ARHGAP20	0.778292	0.847031	0.0175439
ARHGAP21	0.0132819	0.0363612	-0.153392
ARHGAP22	0.000973197	0.0041231	-0.203381
ARHGAP24	0.229562	0.346361	-0.0747691
ARHGAP25	0.0103861	0.0299857	-0.158688
ARHGAP26	0.711827	0.79606	-0.0230173
ARHGAP27	0.00333488	0.011656	-0.181386
ARHGAP28	0.962876	0.974486	0.00290057
ARHGAP29	0.0238415	0.0575719	0.140122
ARHGAP30	0.111578	0.197828	-0.0989128
ARHGAP4	0.386424	0.51243	-0.0539353
ARHGAP6	0.000343381	0.00173913	-0.220359
ARHGAP9	0.134609	0.229324	-0.0930356
ARHGDIA	0.540521	0.656075	0.0381261
ARHGDIB	0.0121784	0.0339257	-0.155277
ARHGDIG	0.287686	0.411035	-0.0661842
ARHGEF10	5.88908e-10	1.40356e-08	0.372015
ARHGEF10L	1.27271e-08	2.3986e-07	-0.343707
ARHGEF11	0.000192716	0.00106652	-0.229242
ARHGEF12	0.113896	0.201228	0.0982807
ARHGEF15	0.00978598	0.0285663	-0.159947
ARHGEF16	0.122919	0.21378	-0.0959116
ARHGEF17	0.461498	0.584211	-0.0458655
ARHGEF18	0.503152	0.622467	0.0417059
ARHGEF19	0.000195682	0.00108036	-0.229012
ARHGEF2	0.295012	0.419639	0.065189
ARHGEF3	0.00689986	0.0213579	-0.167173
ARHGEF6	0.000510065	0.00241738	-0.214064
ARHGEF7	0.428211	0.551905	-0.0493415
ARID1A	0.524577	0.641488	0.0396375
ARID3A	0.520259	0.637554	-0.0400508
ARID3B	0.00466877	0.0155175	0.174938
ARID4A	0.699278	0.786851	-0.0240695
ARID4B	0.360928	0.48748	-0.0568872
ARID5A	0.0316973	0.0726022	-0.133273
ARIH1	0.321008	0.44771	0.0617842
ARIH2	0.000739205	0.00328054	0.207993
ARL1	0.537248	0.653464	-0.0384345
ARL10	0.267536	0.388086	-0.0690126
ARL13B	1.86205e-07	2.57991e-06	0.316451
ARL14	0.0748966	0.144371	-0.110653
ARL15	0.0518341	0.107946	-0.120734
ARL2BP	0.0367463	0.0818367	-0.129605
ARL3	0.00188665	0.00719214	-0.191851
ARL4A	0.054915	0.11268	0.119195
ARL4C	0.146955	0.245081	-0.0901993
ARL4D	0.0187698	0.0478352	-0.145669
ARL5B	1.464e-07	2.10914e-06	0.319006
ARL6	0.23226	0.349203	0.074339
ARL6IP1	0.00959307	0.0280881	0.160367
ARL6IP4	0.0422046	0.0916833	0.126092
ARL6IP5	0.213079	0.327637	-0.0774778
ARL6IP6	1.53361e-13	6.48312e-12	0.436841
ARL8A	0.220485	0.335901	-0.0762428
ARL8B	0.0838792	0.157723	0.107411
ARMC1	0.0169164	0.0440781	0.148026
ARMC10	0.90072	0.934274	0.00777414
ARMC2	0.00214669	0.00799263	-0.189526
ARMC4	0.917215	0.943363	0.00647741
ARMC5	0.0728919	0.141307	-0.111419
ARMC6	6.48129e-05	0.000428521	0.245124
ARMC7	0.561826	0.673878	-0.0361406
ARMC8	1.67138e-05	0.000133976	0.263508
ARMCX1	0.00440681	0.0147918	-0.176059
ARMCX2	0.000661475	0.00300465	-0.209829
ARMCX3	0.00706732	0.0217599	-0.166686
ARMCX4	0.0629473	0.125688	-0.115496
ARMCX5	0.411825	0.536396	0.0511098
ARMCX6	0.0169886	0.0441803	-0.14793
ARNT	0.238296	0.355923	0.0733893
ARNT2	0.168479	0.272477	-0.0856602
ARNTL	0.00112349	0.00464433	-0.200933
ARNTL2	0.000546029	0.00255144	0.212962
ARPC1A	0.260299	0.380399	0.0700638
ARPC2	0.608637	0.713908	0.0318997
ARPC5	0.0584992	0.118689	-0.117492
ARPC5L	0.174916	0.280112	0.0843877
ARRB1	0.0218751	0.0539334	0.142139
ARRB2	8.70543e-05	0.000547031	0.240929
ARRDC1	0.410167	0.534898	-0.051291
ARRDC2	0.000379972	0.00188727	-0.218765
ARRDC3	0.117924	0.206738	-0.0972056
ARRDC4	8.70336e-05	0.000547031	-0.240932
ARSA	0.00304923	0.0107746	-0.183068
ARSB	0.00401966	0.0136299	0.177833
ARSD	0.00205257	0.00769914	-0.190336
ARSE	0.227129	0.343316	-0.07516
ARSF	3.66865e-06	3.65522e-05	-0.282587
ARSG	0.0627316	0.125387	0.11559
ARSJ	0.792757	0.857137	0.0163717
ARSK	0.00341153	0.0118952	0.180957
ART3	0.00523399	0.0170439	-0.172698
ART4	0.629438	0.730759	-0.0300626
ART5	0.795975	0.859512	-0.0161118
ARTN	0.0443983	0.0954287	-0.124788
ARV1	0.403615	0.528795	0.0520113
ARVCF	0.00522715	0.0170312	-0.172724
ARX	0.320899	0.447613	-0.061798
AS3MT	0.00199557	0.00754396	0.190844
ASAH1	0.669276	0.763418	0.0266137
ASB1	0.132987	0.227363	0.0934228
ASB10	0.229472	0.346315	-0.0747835
ASB11	0.379302	0.505809	-0.0547475
ASB13	0.875584	0.917403	0.00975685
ASB14	0.37732	0.503862	-0.0549752
ASB16	0.000273555	0.00143797	-0.223897
ASB17	0.146115	0.243991	-0.0903864
ASB2	0.00580711	0.0185249	-0.170639
ASB3	0.819029	0.876866	-0.0142571
ASB6	0.632785	0.733098	0.0297694
ASCC1	0.856041	0.903876	-0.0113051
ASCC2	2.81627e-05	0.000208307	0.256593
ASCC3	0.0308158	0.0709057	0.133964
ASCL1	0.00228645	0.00843976	0.18838
ASCL2	0.00711407	0.0218922	-0.166552
ASCL3	0.241417	0.359611	-0.0729049
ASF1A	0.0451541	0.0967123	0.124351
ASF1B	1.0287e-20	8.16122e-19	0.535712
ASGR1	0.0111285	0.031679	-0.157217
ASGR2	0.340311	0.466432	-0.0593706
ASH1L	0.445584	0.568978	-0.0475089
ASH2L	2.40924e-08	4.25399e-07	0.337461
ASIP	0.96282	0.974486	0.00290492
ASL	0.073323	0.142024	0.111253
ASNA1	0.00615246	0.019381	0.169485
ASNSD1	0.115455	0.203116	0.0978611
ASPA	0.000285983	0.00149213	-0.223209
ASPH	0.00391766	0.0133694	0.178326
ASPHD1	0.0523948	0.1088	-0.120448
ASPHD2	0.0958529	0.175148	-0.103499
ASPM	3.61004e-26	4.09952e-24	0.593829
ASPN	0.11531	0.202923	-0.0978998
ASTE1	2.43023e-05	0.00018418	0.258567
ASTN1	0.740361	0.818908	0.0206483
ASTN2	0.386218	0.512259	-0.0539587
ASXL1	0.000189774	0.00105225	0.229474
ASXL2	0.0161654	0.0425748	0.149046
ASZ1	0.0515732	0.107557	-0.120867
ATAD1	0.196381	0.307264	-0.0803798
ATAD2	1.94676e-30	3.36556e-28	0.632324
ATCAY	0.000297508	0.00153909	-0.222597
ATE1	0.956712	0.970368	-0.00338256
ATF1	0.000370793	0.00184965	0.219151
ATF2	0.246701	0.365274	0.0720948
ATF3	0.0811293	0.153725	-0.108372
ATF4	0.0972308	0.177219	0.103074
ATF5	0.567975	0.678951	0.0355743
ATF6	0.0755223	0.145215	0.110417
ATF7	0.968964	0.978863	0.00242463
ATF7IP	0.312655	0.438808	0.0628578
ATF7IP2	0.107956	0.192704	-0.0999215
ATG10	0.204069	0.3166	-0.0790223
ATG12	0.290887	0.41479	-0.0657473
ATG3	0.000176698	0.00098922	0.230547
ATG4A	0.277872	0.399428	-0.0675444
ATG4C	0.0130883	0.0358905	0.153712
ATG4D	0.000137409	0.000800207	0.234288
ATG5	0.240946	0.359048	0.0729777
ATG7	0.00522311	0.0170277	0.172739
ATG9A	0.182111	0.289354	-0.0830058
ATG9B	0.00558485	0.0179427	-0.171415
ATHL1	0.00839071	0.0250489	-0.163163
ATIC	3.50832e-18	2.37643e-16	0.504333
ATM	0.00386861	0.0132379	0.178567
ATN1	0.0126585	0.0349936	-0.154439
ATOH1	0.786962	0.85318	0.0168406
ATOH7	2.94699e-05	0.00021673	-0.255983
ATOH8	0.17753	0.283632	-0.0838809
ATOX1	0.119481	0.208962	-0.0967977
ATP10A	0.0752228	0.144891	-0.11053
ATP10B	0.0176992	0.0457509	-0.147004
ATP10D	0.0012527	0.00508408	0.199058
ATP11B	0.00157002	0.00615159	0.195115
ATP11C	5.12509e-05	0.000350644	0.24841
ATP12A	0.375383	0.502086	-0.0551984
ATP13A1	0.122221	0.212725	0.09609
ATP13A2	8.61756e-06	7.61382e-05	-0.27202
ATP13A3	7.0938e-07	8.48354e-06	0.301785
ATP1A1	0.389363	0.514898	-0.0536028
ATP1A2	0.0443173	0.0952724	-0.124835
ATP1A3	0.0278684	0.0652515	-0.136404
ATP1B1	1.606e-11	5.00063e-10	-0.402044
ATP1B2	4.69898e-07	5.94196e-06	-0.306386
ATP1B3	0.0264689	0.0626509	0.13764
ATP2A1	0.972741	0.981005	0.00212944
ATP2A3	0.0017691	0.00681458	-0.193
ATP2B1	2.75443e-05	0.000204255	0.256892
ATP2B2	0.0374011	0.08296	-0.129162
ATP2B3	0.138264	0.234344	-0.0921759
ATP2C1	0.0405006	0.0888145	0.127146
ATP4A	0.488302	0.608434	-0.0431667
ATP4B	0.930977	0.952943	-0.00539767
ATP5A1	0.332307	0.458392	0.0603604
ATP5D	0.000300499	0.00155249	0.222441
ATP5F1	0.0149999	0.0400979	0.150713
ATP5G1	0.0130433	0.0358179	0.153787
ATP5G2	0.000325296	0.00165768	0.221206
ATP5G3	0.00365836	0.0125778	0.179633
ATP5H	0.0467247	0.0993779	-0.123462
ATP5I	0.000480991	0.0023022	0.215009
ATP5J	0.0210891	0.0523857	0.142989
ATP5L	4.85046e-06	4.64333e-05	0.279179
ATP5O	0.443766	0.567094	0.0476987
ATP5S	0.0204539	0.0511702	0.143697
ATP6AP1	0.00070106	0.00314621	-0.20887
ATP6V0A1	0.000119486	0.000712301	-0.236342
ATP6V0A2	1.60587e-10	4.27603e-09	0.383203
ATP6V0A4	0.0181611	0.0466947	-0.14642
ATP6V0B	0.00544238	0.0175792	-0.171927
ATP6V0D2	0.0779239	0.148943	0.109527
ATP6V0E2	0.0153449	0.0408034	-0.150208
ATP6V1A	0.00538703	0.0174345	-0.172129
ATP6V1B1	0.413703	0.537996	0.050905
ATP6V1B2	0.0853233	0.159698	-0.106916
ATP6V1C1	0.0996001	0.180769	-0.102355
ATP6V1C2	0.394409	0.519333	-0.0530354
ATP6V1D	0.860278	0.906615	-0.0109688
ATP6V1E1	0.0546906	0.112379	-0.119305
ATP6V1E2	0.527954	0.644937	0.0393155
ATP6V1F	0.0305636	0.0703954	-0.134165
ATP6V1G1	0.280387	0.402423	-0.0671927
ATP6V1H	0.679359	0.771094	0.025754
ATP7B	0.00080855	0.00353413	0.2065
ATP8A1	0.142868	0.240214	-0.0911174
ATP8A2	8.96287e-10	2.06807e-08	-0.368306
ATP8B2	0.426793	0.550383	-0.049493
ATP8B3	0.73237	0.812474	-0.0213087
ATP8B4	0.163612	0.266318	-0.0866468
ATPAF2	0.00860858	0.0255937	0.162631
ATPIF1	0.0339777	0.0768379	-0.13156
ATR	9.82665e-05	0.000603491	0.239184
ATRN	0.658138	0.754386	0.0275694
ATRNL1	0.00367993	0.012637	0.179521
ATRX	0.997935	0.998711	0.000161276
ATXN1	3.99958e-09	8.30234e-08	-0.354699
ATXN10	0.00861299	0.0256003	0.16262
ATXN2	0.00703185	0.0216738	-0.166789
ATXN2L	0.164205	0.267122	0.0865254
ATXN3	0.0843649	0.158379	0.107244
ATXN7	0.238609	0.356252	0.0733406
ATXN7L1	0.188359	0.29705	-0.0818381
ATXN7L2	0.791623	0.85631	-0.0164635
AUH	0.000815999	0.00355863	-0.206347
AUP1	1.7298e-05	0.000137896	0.263059
AURKA	2.15565e-37	8.91745e-35	0.685262
AUTS2	0.590143	0.698623	0.0335566
AVEN	0.0002765	0.00144984	0.223731
AVIL	0.0179494	0.0462448	-0.146686
AVP	0.181942	0.289204	-0.0830379
AVPI1	0.00391547	0.0133666	-0.178336
AVPR2	0.371753	0.498208	-0.0556187
AXIN1	0.03323	0.0754268	0.13211
AXIN2	0.459155	0.581914	-0.0461054
AXL	0.000138832	0.000806699	-0.234136
AZGP1	0.695693	0.783867	-0.0243714
AZI2	8.86625e-05	0.000554224	0.240666
AZIN1	0.00581412	0.018537	0.170615
AZU1	0.998429	0.999033	0.000122666
B2M	0.00023597	0.00126774	-0.226167
B3GALNT1	0.170837	0.2752	0.0851899
B3GALNT2	7.03251e-07	8.43246e-06	0.301882
B3GALT1	0.0420316	0.0913589	-0.126198
B3GALT2	0.575766	0.686241	0.0348611
B3GALT4	8.24754e-11	2.29092e-09	-0.388779
B3GALT5	0.779059	0.847548	-0.0174816
B3GALT6	0.0299559	0.0693126	-0.134655
B3GAT1	0.0427701	0.0926476	-0.125751
B3GAT2	0.3582	0.484643	-0.0572105
B3GAT3	0.857694	0.904962	-0.0111738
B3GNT1	2.68313e-07	3.5478e-06	-0.312523
B3GNT2	0.438114	0.561731	-0.0482918
B3GNT4	0.977014	0.983894	0.00179554
B3GNT5	9.50643e-08	1.4319e-06	0.323535
B3GNT6	0.241456	0.359623	-0.0728989
B3GNT8	1.06182e-05	9.07681e-05	-0.269368
B3GNTL1	0.138105	0.234247	0.0922129
B4GALNT1	0.928702	0.951455	0.00557602
B4GALNT2	0.77954	0.847991	-0.0174426
B4GALNT4	0.0593403	0.120122	0.117105
B4GALT1	0.364813	0.491523	-0.0564293
B4GALT2	0.0806226	0.15299	0.108552
B4GALT3	0.0887081	0.1646	0.105783
B4GALT4	0.0176446	0.0456506	0.147074
B4GALT5	0.232654	0.349569	0.0742765
B4GALT6	0.916687	0.943331	-0.00651886
B4GALT7	0.989258	0.9926	0.000839022
BAAT	0.774963	0.844254	0.0178145
BACE1	0.877807	0.918901	0.00958112
BACE2	0.00805898	0.024246	-0.163997
BACH1	0.129657	0.22302	0.0942293
BACH2	1.10428e-05	9.37063e-05	0.268867
BAD	0.239825	0.357653	-0.0731515
BAG1	0.765524	0.837305	0.0185837
BAG2	0.0849984	0.159258	0.107027
BAG3	0.292652	0.416691	-0.0655078
BAG4	0.638879	0.737948	0.0292373
BAG5	0.000135935	0.000793475	0.234447
BAHD1	0.676702	0.769134	-0.02598
BAI2	3.94749e-06	3.90468e-05	-0.281697
BAI3	0.727047	0.809049	-0.0217498
BAIAP2L2	0.00120132	0.00491	-0.199781
BAIAP3	7.38182e-10	1.72386e-08	-0.370026
BAK1	0.742557	0.820318	0.0204673
BAMBI	0.000248327	0.00132308	0.225386
BANF1	0.00199872	0.00755095	0.190815
BANK1	0.443631	0.567047	0.0477128
BANP	0.406659	0.531461	0.0516758
BAP1	3.28344e-09	6.96559e-08	0.356531
BARD1	1.44499e-12	5.33868e-11	0.420559
BARHL1	0.136903	0.23265	-0.092494
BARX1	0.0179097	0.0461714	0.146736
BARX2	0.0169852	0.0441803	-0.147935
BASP1	0.393497	0.518412	-0.0531376
BATF	4.72579e-05	0.000327386	-0.249535
BATF2	0.000296554	0.00153553	-0.222647
BAX	0.0169259	0.0440781	0.148013
BAZ1A	2.90192e-21	2.43848e-19	0.542111
BAZ1B	0.00273138	0.0098345	0.185115
BAZ2A	0.827948	0.883801	0.0135431
BAZ2B	0.0867009	0.161664	-0.106451
BBC3	0.0116361	0.0328253	-0.15626
BBOX1	0.276426	0.39774	-0.0677475
BBS1	0.00523063	0.0170378	-0.172711
BBS10	0.144574	0.24235	-0.0907319
BBS12	0.0794614	0.151357	-0.108968
BBS2	0.0146688	0.039367	-0.151208
BBS4	0.841781	0.893625	0.0124391
BBS5	0.798689	0.860979	-0.0158927
BBS7	0.0163045	0.0428632	0.148854
BBS9	0.0343074	0.0773598	-0.13132
BBX	0.248579	0.367397	-0.0718097
BCAM	0.000187225	0.00103862	-0.229678
BCAN	0.0662372	0.13115	-0.114092
BCAP29	0.486664	0.607177	0.0433293
BCAP31	0.23262	0.349569	-0.0742818
BCAR3	2.51452e-06	2.64779e-05	-0.287126
BCAS1	0.14181	0.238919	-0.0913583
BCAS4	0.0720243	0.139882	-0.111756
BCAT2	0.000409935	0.0020154	0.217562
BCCIP	5.50997e-06	5.20147e-05	0.277608
BCDIN3D	0.116054	0.203922	0.0977011
BCHE	0.0747505	0.144186	0.110708
BCKDHB	0.0457378	0.0976374	0.124017
BCKDK	0.692923	0.781436	0.0246049
BCL10	0.704867	0.790748	0.0236
BCL11A	0.00750294	0.0228822	0.165466
BCL11B	0.627582	0.729701	0.0302255
BCL2	0.0341006	0.0770407	-0.13147
BCL2A1	0.224345	0.34053	-0.075611
BCL2L1	0.915389	0.94282	0.00662077
BCL2L10	0.257027	0.377093	-0.0705456
BCL2L12	0.508516	0.627344	-0.0411839
BCL2L13	0.251057	0.370068	0.0714358
BCL2L2	0.000551626	0.00257226	-0.212796
BCL3	0.0195452	0.0492907	-0.144742
BCL6	8.35067e-08	1.27346e-06	-0.324881
BCL6B	0.468588	0.590379	-0.0451434
BCL7B	0.00237615	0.00871256	0.187678
BCL7C	0.969342	0.979148	0.00239508
BCL9	0.0608405	0.122474	0.116426
BCL9L	0.445265	0.568759	0.0475422
BCLAF1	0.22568	0.342064	0.0753941
BCMO1	0.234154	0.351052	-0.0740392
BCOR	0.000907381	0.00388759	0.204565
BCORL1	0.0675092	0.133258	-0.113565
BCS1L	3.35088e-07	4.35614e-06	0.310106
BDH1	0.00216528	0.00805603	0.189369
BDH2	0.106208	0.190404	-0.100418
BDKRB1	0.693414	0.781761	0.0245636
BDKRB2	0.0227456	0.0554425	-0.141228
BDNF	0.0676966	0.133485	0.113488
BDP1	0.141212	0.238191	0.0914951
BECN1	0.287501	0.410822	-0.0662096
BEST1	0.00189483	0.00721729	-0.191774
BEST2	0.151611	0.25098	-0.0891769
BEST3	0.22697	0.343166	-0.0751856
BEST4	0.239646	0.357432	-0.0731793
BET1	0.115867	0.203655	0.0977511
BEX1	0.661948	0.757418	-0.0272418
BFAR	0.337782	0.463808	0.0596817
BFSP1	0.56463	0.67591	0.0358821
BGN	0.0155788	0.0413305	-0.149872
BHLHB9	0.298627	0.42356	-0.064704
BHMT	0.34248	0.468691	0.0591049
BHMT2	0.436438	0.560379	-0.0484684
BICD1	0.666198	0.760928	0.0268772
BICD2	0.174675	0.279881	0.0844348
BID	2.265e-05	0.000173172	0.259504
BIK	0.0475888	0.100815	-0.122984
BIN1	0.68815	0.778023	-0.0250083
BIN2	0.075886	0.145721	-0.110281
BIRC2	0.651944	0.749302	0.0281037
BIRC3	0.00530651	0.0172558	-0.172427
BIRC5	8.23375e-18	5.32802e-16	0.499459
BIRC6	0.00184883	0.00707466	0.192214
BIRC7	0.0072359	0.0222376	-0.166206
BIVM	0.363496	0.490082	0.0565842
BLCAP	2.09931e-12	7.459e-11	-0.417761
BLK	0.128132	0.220988	-0.094604
BLM	1.09695e-34	3.17648e-32	0.665921
BLMH	0.00789299	0.0238209	0.164426
BLOC1S1	0.000218951	0.00118764	0.227309
BLOC1S2	0.0920201	0.169643	-0.104706
BLVRA	0.52174	0.638828	-0.0399089
BLVRB	1.07356e-05	9.15012e-05	-0.269228
BLZF1	0.61691	0.720984	0.0311658
BMF	0.0266107	0.0629044	-0.137512
BMI1	0.739992	0.818908	0.0206788
BMP1	0.96797	0.978359	-0.00250233
BMP15	0.0558451	0.114326	-0.118744
BMP2	0.904764	0.936958	-0.00745594
BMP2K	2.5486e-05	0.000191815	0.257932
BMP3	0.548408	0.662862	-0.0373867
BMP4	0.327751	0.454239	-0.0609308
BMP6	0.512722	0.631592	0.0407765
BMP7	0.0955336	0.17462	-0.103598
BMP8A	0.193176	0.303151	-0.0809571
BMPER	8.30084e-07	9.77121e-06	-0.300008
BMPR1A	0.0102728	0.0297082	0.158921
BMPR1B	0.773216	0.843251	-0.0179566
BMPR2	0.214529	0.329124	0.0772336
BNC1	0.195901	0.306637	0.0804659
BNIP1	0.00132045	0.00531621	0.198145
BNIP2	0.00238947	0.00875586	0.187576
BNIP3	0.00664352	0.0206693	-0.16794
BNIPL	0.0929019	0.170834	-0.104425
BOC	0.0365415	0.0814746	-0.129746
BOK	0.0232208	0.0563636	-0.140743
BOLA1	0.431612	0.555238	-0.0489794
BOLL	0.329124	0.455628	-0.0607583
BPGM	0.687548	0.777607	-0.0250593
BPI	0.99645	0.997656	0.000277288
BPNT1	0.0756308	0.145351	0.110376
BPTF	0.0655127	0.129915	-0.114396
BRCA2	1.24373e-22	1.11676e-20	0.557469
BRCC3	0.219148	0.334219	0.0764636
BRD2	0.320265	0.446943	0.061879
BRD3	0.952753	0.96734	-0.00369231
BRD8	0.479078	0.599974	0.0440861
BRD9	1.24232e-06	1.41998e-05	0.295394
BRDT	0.0420662	0.091417	-0.126177
BRE	0.624421	0.727266	-0.0305033
BRF1	0.057921	0.117619	-0.117761
BRF2	0.163203	0.265876	0.0867306
BRI3	0.000220695	0.00119566	-0.227188
BRI3BP	0.000351456	0.0017715	0.219994
BRIP1	4.07361e-20	3.16675e-18	0.528595
BRMS1	0.239515	0.357283	0.0731997
BRMS1L	0.0040982	0.0138718	0.177461
BRPF1	1.94778e-08	3.50873e-07	0.339557
BRS3	0.107462	0.19197	-0.100061
BRSK1	0.216284	0.331074	-0.0769396
BRSK2	0.00249699	0.00908089	-0.186769
BRWD1	0.345807	0.47201	0.0586996
BRWD3	0.193884	0.303824	0.080829
BSDC1	6.55057e-07	7.92269e-06	-0.302681
BSG	0.000110646	0.000665428	0.237463
BSN	0.996173	0.997464	-0.00029894
BSND	0.437694	0.561565	-0.048336
BSPRY	6.73014e-05	0.000442676	-0.244592
BST1	0.471802	0.592898	0.0448181
BST2	0.000734527	0.00326729	-0.208098
BTAF1	0.00135884	0.00544242	0.197646
BTBD1	0.74375	0.821322	0.020369
BTBD10	0.239003	0.356657	-0.0732793
BTBD11	0.309212	0.435029	0.0633058
BTBD16	0.0789976	0.150672	-0.109136
BTBD2	0.00259421	0.00939315	0.186067
BTBD3	0.317741	0.444223	-0.0622019
BTBD6	0.000350865	0.00176929	0.22002
BTBD7	2.03994e-05	0.000159008	0.26089
BTBD8	0.0261461	0.0620721	-0.137933
BTBD9	0.11575	0.203512	-0.0977822
BTC	0.207874	0.320997	-0.0783642
BTD	0.0815981	0.154411	0.108207
BTF3	4.61979e-10	1.12183e-08	0.374138
BTG2	0.00333922	0.0116647	-0.181362
BTG3	2.77087e-06	2.87847e-05	0.285967
BTG4	0.785405	0.85229	0.0169668
BTK	0.126165	0.218538	-0.0950927
BTLA	0.0962371	0.175767	-0.10338
BTN1A1	0.153755	0.253696	0.088714
BTN2A1	0.0535847	0.110558	-0.11985
BTN2A2	0.0507089	0.106227	-0.121314
BTN3A1	5.3381e-06	5.06398e-05	-0.278
BTN3A2	1.27078e-05	0.000105364	-0.267064
BTN3A3	2.05691e-05	0.000160008	-0.260781
BTNL2	0.529504	0.646353	0.039168
BTNL3	0.0177651	0.0458701	-0.14692
BTNL9	0.00855881	0.025485	-0.162751
BTRC	0.00186265	0.00710977	-0.19208
BUB1	7.47396e-32	1.4673e-29	0.643995
BUB3	2.78085e-15	1.40658e-13	0.463943
BUD13	3.77687e-09	7.89665e-08	0.355232
BUD31	0.837159	0.890269	-0.0128076
BVES	0.000761965	0.00337122	0.207489
BYSL	5.49645e-12	1.85613e-10	0.410428
BZRAP1	0.00354702	0.0122655	-0.18022
BZW1	9.98042e-05	0.000610688	0.23896
BZW2	1.60919e-12	5.86141e-11	0.419755
C10orf10	0.0029918	0.010612	-0.183423
C10orf107	0.0136375	0.037098	-0.152813
C10orf11	0.000280878	0.00147147	-0.223488
C10orf12	0.137664	0.233772	0.0923158
C10orf32	0.00730367	0.0223852	-0.166016
C10orf35	8.31705e-09	1.6273e-07	-0.347796
C10orf53	0.0155933	0.04135	-0.149851
C10orf62	0.0482906	0.10196	-0.1226
C10orf67	0.536457	0.652639	-0.0385092
C10orf76	0.219982	0.335226	-0.0763257
C10orf82	0.108684	0.193645	-0.0997166
C10orf88	0.481558	0.602504	0.043838
C10orf90	0.102443	0.184886	-0.101509
C10orf91	0.0111637	0.0317557	-0.157149
C11orf1	0.914655	0.942403	0.00667842
C11orf16	0.00296776	0.0105382	-0.183573
C11orf24	0.00529957	0.0172381	0.172453
C11orf30	0.000440745	0.00213784	0.216408
C11orf31	0.656831	0.753573	0.027682
C11orf40	0.279846	0.401767	-0.0672682
C11orf42	0.217015	0.331884	-0.0768176
C11orf45	0.245456	0.363895	-0.0722846
C11orf48	0.188552	0.297304	0.0818026
C11orf49	0.00514931	0.0168202	-0.173019
C11orf52	0.390185	0.51554	-0.0535101
C11orf54	0.00180992	0.00695102	0.192593
C11orf57	0.000108504	0.000655269	0.237748
C11orf58	0.365481	0.492138	-0.0563508
C11orf68	0.0196072	0.0494147	-0.14467
C11orf70	0.65621	0.753242	-0.0277355
C11orf71	0.890437	0.927371	0.00858418
C11orf73	3.31482e-11	9.84502e-10	0.396242
C11orf74	0.00120729	0.00492304	0.199696
C11orf80	0.917173	0.943363	0.00648069
C12orf10	0.12774	0.220476	0.094701
C12orf29	1.63475e-06	1.8172e-05	0.292206
C12orf4	0.00659289	0.0205504	0.168094
C12orf40	0.285662	0.408597	-0.0664621
C12orf43	0.0432609	0.0934522	0.125457
C12orf49	0.386778	0.512592	0.0538952
C12orf5	7.15258e-08	1.1062e-06	0.326479
C12orf54	2.66e-05	0.000198766	-0.25736
C12orf61	0.733958	0.813924	0.0211772
C12orf65	0.556074	0.669168	-0.0366729
C14orf1	0.0992779	0.180354	0.102452
C14orf132	0.0110779	0.0315701	-0.157314
C14orf142	0.000518253	0.0024422	0.213807
C14orf159	0.233279	0.350327	-0.0741774
C14orf166	2.42317e-07	3.23732e-06	0.313625
C14orf169	0.00248552	0.00904769	0.186854
C14orf178	0.800734	0.86222	-0.0157278
C14orf2	0.000921993	0.00393205	0.204296
C14orf37	0.0947265	0.173418	-0.10385
C14orf39	0.00441914	0.0148282	0.176005
C14orf79	0.0123123	0.0341909	-0.155041
C14orf80	6.49905e-10	1.53005e-08	0.371149
C14orf93	0.0010684	0.00444995	0.201793
C15orf26	0.985187	0.989887	0.00115701
C15orf27	0.00532176	0.0172812	-0.17237
C15orf32	0.664437	0.759256	-0.0270282
C15orf39	0.110926	0.196823	0.0990924
C15orf40	0.332247	0.458391	0.0603679
C15orf48	0.369572	0.496204	-0.0558724
C16orf13	0.984163	0.989116	-0.00123701
C16orf3	0.0275221	0.0646105	-0.136705
C16orf45	8.57877e-06	7.59113e-05	-0.272077
C16orf46	0.60949	0.71462	-0.0318239
C16orf52	0.751393	0.827396	-0.0197405
C16orf54	0.527166	0.644246	0.0393905
C16orf59	5.22023e-13	2.03589e-11	0.428058
C16orf70	0.804753	0.865743	0.015404
C16orf71	0.0609429	0.122653	-0.11638
C16orf72	0.00100885	0.00424618	-0.202771
C16orf74	0.344816	0.471102	-0.05882
C16orf80	0.0174971	0.0452993	-0.147264
C17orf47	0.0530855	0.109959	-0.1201
C17orf49	0.00393144	0.0133877	0.178258
C17orf53	1.02801e-12	3.88557e-11	0.423087
C17orf58	0.901637	0.934825	-0.00770198
C17orf59	0.0439839	0.0946786	-0.12503
C17orf62	0.219249	0.334285	-0.0764468
C17orf64	0.993781	0.995822	0.0004857
C17orf70	0.516425	0.634534	0.0404193
C17orf74	0.116819	0.205142	-0.0974977
C17orf75	0.0111271	0.031679	0.15722
C17orf77	0.121748	0.212094	-0.0962113
C17orf80	0.51785	0.635611	-0.0402821
C17orf85	0.964807	0.975673	0.0027496
C18orf21	0.259808	0.379826	0.0701357
C18orf25	0.309041	0.434948	-0.0633281
C18orf8	0.695756	0.783867	-0.0243661
C19orf12	0.765987	0.837653	-0.0185459
C19orf18	0.0210226	0.0522544	0.143062
C19orf24	0.80414	0.865405	-0.0154534
C19orf25	0.248303	0.367227	0.0718515
C19orf26	0.221777	0.337206	-0.0760305
C19orf33	0.00848098	0.0252858	-0.162941
C19orf40	1.10049e-08	2.10346e-07	0.345111
C19orf43	6.99144e-05	0.000455722	0.244053
C19orf44	0.925558	0.949127	-0.0058226
C19orf47	0.104203	0.187624	-0.100995
C19orf48	8.04573e-26	8.96093e-24	0.590446
C19orf52	0.000305521	0.00157352	0.222184
C19orf53	0.000156446	0.000893109	0.232366
C19orf57	0.0646336	0.128502	0.114769
C1GALT1	0.1151	0.202738	0.0979562
C1GALT1C1	0.437495	0.561373	0.0483569
C1orf101	5.65219e-05	0.000380636	-0.247045
C1orf105	0.938247	0.9578	-0.00482793
C1orf106	0.0294864	0.0684178	0.135039
C1orf109	0.0210718	0.052354	0.143008
C1orf110	0.000674798	0.00305917	-0.2095
C1orf111	0.67309	0.766188	0.026288
C1orf115	0.706789	0.792574	0.0234389
C1orf127	0.00214486	0.00798841	-0.189541
C1orf131	0.411957	0.536507	0.0510954
C1orf158	0.0212976	0.052768	-0.142761
C1orf159	0.489188	0.609341	0.043079
C1orf162	0.00144084	0.00572333	-0.196623
C1orf174	0.467454	0.589496	0.0452585
C1orf177	0.0704661	0.137548	-0.112369
C1orf198	0.723038	0.805661	-0.0220828
C1orf210	0.611055	0.716019	-0.0316848
C1orf213	5.20064e-08	8.3203e-07	-0.32974
C1orf27	0.0667917	0.132067	0.113861
C1orf35	0.467134	0.58922	0.0452911
C1orf52	0.0234514	0.056828	-0.14051
C1orf54	1.04558e-06	1.21231e-05	-0.297377
C1orf56	0.151457	0.250833	-0.0892103
C1orf61	0.0118567	0.0332255	-0.155856
C1orf64	0.00325209	0.0114282	-0.18186
C1orf74	0.881721	0.921713	-0.00927193
C1orf85	0.00358723	0.0123734	-0.180006
C1orf94	0.508097	0.627061	-0.0412245
C1orf95	0.0146498	0.0393345	-0.151237
C1QA	3.23765e-06	3.27813e-05	-0.284098
C1QB	9.30753e-07	1.08898e-05	-0.298706
C1QBP	1.22901e-11	3.92166e-10	0.404158
C1QC	7.36849e-05	0.000475748	-0.243309
C1QL1	0.698085	0.78588	0.0241699
C1QTNF1	0.270517	0.391576	-0.0685853
C1QTNF2	1.08751e-08	2.08209e-07	-0.345226
C1QTNF3	0.015205	0.0405339	0.150412
C1QTNF5	0.00302977	0.0107157	-0.183187
C1QTNF6	0.101682	0.183855	-0.101734
C1QTNF7	0.429608	0.553336	-0.0491925
C1R	0.0387057	0.0853796	-0.128296
C1RL	0.787713	0.853835	0.0167798
C1S	0.00783788	0.0236854	-0.16457
C2	0.00268037	0.00966888	-0.185464
C20orf141	0.0134797	0.0367619	-0.153068
C20orf195	1.93082e-06	2.1059e-05	-0.290254
C20orf196	0.0703545	0.137363	0.112414
C20orf197	0.026726	0.0631125	-0.137409
C20orf24	2.04637e-06	2.207e-05	0.289569
C20orf26	0.743162	0.820792	-0.0204174
C20orf27	0.259701	0.379717	0.0701515
C20orf85	0.0826714	0.155857	-0.10783
C20orf96	0.432875	0.556615	-0.0488454
C21orf119	0.447533	0.570587	-0.0473058
C21orf2	0.551233	0.664928	-0.0371232
C21orf33	0.391463	0.516613	-0.0533662
C21orf58	0.000315643	0.00161774	0.221676
C21orf59	0.0902768	0.166908	0.105269
C21orf62	0.0201005	0.0504495	-0.144098
C21orf67	0.45189	0.57475	0.0468538
C21orf88	0.263243	0.383588	-0.0696338
C22orf15	0.0345828	0.0777811	-0.131121
C22orf23	0.0776949	0.148578	-0.109611
C2orf16	0.00724265	0.0222524	-0.166187
C2orf40	0.00457308	0.0152563	-0.175341
C2orf42	4.98722e-05	0.000342931	0.248789
C2orf43	9.1216e-06	7.98606e-05	0.271301
C2orf44	2.88524e-06	2.98657e-05	0.285483
C2orf47	4.15736e-05	0.000292734	0.251302
C2orf49	0.0191765	0.0486575	0.145179
C2orf50	0.0229257	0.0557874	-0.141043
C2orf54	0.166042	0.269391	-0.0861516
C3	0.036814	0.0819584	-0.129559
C3AR1	0.000358182	0.00180149	-0.219696
C3orf14	0.0396698	0.0872239	0.127673
C3orf17	3.55694e-06	3.55217e-05	0.282962
C3orf18	0.329809	0.456111	-0.0606725
C3orf20	0.00274621	0.00987259	-0.185015
C3orf22	0.045634	0.0974697	-0.124076
C3orf30	0.0943548	0.172957	-0.103966
C3orf33	0.221543	0.33694	0.0760689
C3orf35	0.697135	0.784963	-0.0242499
C3orf36	0.101228	0.183264	-0.101868
C3orf38	2.68342e-05	0.000200142	0.257242
C3orf62	0.0133028	0.0363926	0.153357
C4BPA	0.976528	0.98349	-0.00183351
C4BPB	0.449376	0.572306	-0.0471143
C4orf19	0.27819	0.399777	-0.0674998
C4orf26	0.0648187	0.128803	-0.11469
C4orf27	1.03449e-05	8.8891e-05	0.269701
C4orf29	0.105902	0.190189	0.100505
C4orf32	0.915974	0.943027	0.0065748
C4orf33	0.121746	0.212094	0.096212
C4orf6	0.723099	0.805661	0.0220777
C5	0.70741	0.793064	0.0233869
C5AR1	0.0335774	0.0761258	-0.131853
C5orf15	0.0520873	0.108337	-0.120604
C5orf22	0.00136083	0.00544848	0.197621
C5orf24	0.0885809	0.164496	-0.105824
C5orf28	0.251896	0.371021	0.0713099
C5orf30	0.763809	0.836219	-0.0187238
C5orf34	1.45384e-18	1.01311e-16	0.509286
C6	0.865415	0.910537	-0.0105616
C6orf1	3.15904e-06	3.20694e-05	-0.284394
C6orf10	0.161547	0.263756	-0.0870718
C6orf106	0.0144985	0.0390041	-0.151466
C6orf136	0.0219163	0.0540094	-0.142095
C6orf141	0.280722	0.402675	0.0671461
C6orf15	0.00132208	0.00532095	-0.198123
C6orf165	0.00012238	0.000724937	-0.235992
C6orf201	0.0133082	0.0363988	-0.153348
C6orf203	0.0456265	0.0974697	0.124081
C6orf211	0.00433048	0.0145729	0.176398
C6orf25	0.218193	0.333158	-0.0766217
C6orf47	0.207313	0.320474	-0.0784606
C6orf57	0.788451	0.854315	-0.0167201
C6orf58	0.378955	0.505404	-0.0547873
C6orf62	0.961596	0.973913	0.00300065
C6orf89	0.937645	0.957597	-0.00487508
C7	0.000130255	0.000763533	-0.235076
C7orf25	0.680122	0.771733	-0.0256891
C7orf26	0.901654	0.934825	0.00770058
C7orf31	0.792244	0.856718	0.0164132
C7orf33	0.826526	0.882608	-0.0136569
C7orf43	0.0945776	0.1732	-0.103896
C7orf49	3.28959e-06	3.31911e-05	0.283906
C7orf50	0.0507252	0.106227	-0.121306
C8B	0.439609	0.562962	-0.0481345
C8G	0.789112	0.854791	0.0166666
C8orf31	0.737795	0.817319	0.0208601
C8orf33	0.000528394	0.00248292	0.213493
C8orf34	0.355805	0.482556	0.0574957
C8orf37	0.119879	0.20953	0.0966943
C8orf4	0.000966193	0.00409642	-0.203504
C8orf44	0.495504	0.615333	-0.0424554
C8orf46	0.0929703	0.170878	-0.104403
C8orf48	0.906726	0.937686	-0.0073016
C8orf58	0.296889	0.421533	-0.0649366
C8orf59	0.00133865	0.0053727	0.197907
C9orf114	0.0429801	0.0930154	0.125625
C9orf116	0.0677269	0.133485	-0.113475
C9orf131	0.0037756	0.0129463	-0.179032
C9orf142	0.00178586	0.00687	0.192832
C9orf156	0.0759386	0.145797	0.110261
C9orf16	0.0149998	0.0400979	-0.150714
C9orf163	0.246446	0.364942	-0.0721336
C9orf24	0.0880018	0.163648	-0.106016
C9orf37	0.120249	0.209987	0.0965981
C9orf40	1.09211e-10	2.99053e-09	0.386442
C9orf41	0.0727021	0.141024	0.111492
C9orf43	0.232479	0.349443	0.0743041
C9orf50	5.69401e-06	5.35773e-05	-0.277202
C9orf62	0.022721	0.0554035	-0.141253
C9orf64	0.00765893	0.0232356	0.165044
C9orf66	0.0858163	0.160428	-0.106749
C9orf72	0.0237351	0.0574432	-0.140228
C9orf78	0.725394	0.807597	-0.021887
C9orf84	0.0502963	0.105483	-0.12153
C9orf85	0.148519	0.247205	0.0898532
C9orf89	4.1413e-10	1.01414e-08	-0.375089
C9orf9	0.00040142	0.00198195	-0.217895
C9orf91	0.531546	0.648299	0.0389741
CA1	0.853766	0.902215	0.0114857
CA10	4.03202e-05	0.000285819	-0.251722
CA11	0.0485937	0.102487	-0.122436
CA12	0.423671	0.547645	0.0498274
CA13	0.757521	0.831851	-0.0192381
CA14	0.586393	0.695006	0.0338954
CA2	0.915636	0.94299	0.00660137
CA3	0.340841	0.466993	0.0593056
CA4	0.724355	0.806722	0.0219733
CA5A	0.0127234	0.0351144	-0.154328
CA7	0.728806	0.81034	-0.0216039
CA8	0.673345	0.766295	-0.0262662
CA9	0.211205	0.325187	-0.0777951
CAB39	0.387145	0.512901	0.0538536
CAB39L	0.177763	0.283848	-0.0838359
CABIN1	0.454136	0.576909	-0.0466218
CABLES1	2.22545e-06	2.36707e-05	0.288577
CABP1	0.177708	0.283832	-0.0838467
CABP2	0.10617	0.190367	-0.100429
CABP4	0.0338849	0.0766879	-0.131627
CABP5	0.0638713	0.127183	-0.115095
CABP7	0.815559	0.874202	-0.0145354
CABYR	0.72813	0.809787	-0.0216599
CACHD1	0.00184211	0.00705361	0.192279
CACNA1A	0.242159	0.360252	-0.0727905
CACNA1B	0.0337383	0.0764188	-0.131735
CACNA1C	0.062462	0.125	0.115708
CACNA1D	0.777343	0.846078	-0.017621
CACNA1E	0.273973	0.395393	-0.0680938
CACNA1F	0.413381	0.537637	-0.0509401
CACNA1G	0.0256296	0.0611186	-0.138409
CACNA1H	0.0109804	0.031342	-0.157503
CACNA1I	1.77582e-07	2.47524e-06	-0.316957
CACNA1S	0.178625	0.284871	-0.0836702
CACNA2D1	0.0160009	0.0422196	0.149275
CACNA2D2	0.348108	0.474537	-0.0584205
CACNA2D3	0.00823475	0.0246964	-0.163551
CACNA2D4	0.109806	0.195199	-0.0994031
CACNB1	8.53083e-06	7.55448e-05	-0.272148
CACNB2	0.00121706	0.00495683	-0.199557
CACNB3	0.000878096	0.00378526	-0.205117
CACNB4	0.320618	0.447329	0.0618339
CACNG1	0.000291401	0.00151223	-0.222919
CACNG2	3.26842e-06	3.30638e-05	-0.283984
CACNG3	0.00815073	0.0244775	-0.163763
CACNG4	0.0405403	0.088868	-0.127121
CACNG5	0.223125	0.338946	-0.0758098
CACNG6	0.684554	0.774864	0.0253129
CACNG7	0.0508912	0.106384	0.12122
CACYBP	0.000418339	0.00204889	0.21724
CAD	3.11642e-11	9.32753e-10	0.39674
CADM3	5.45217e-10	1.30751e-08	-0.372691
CADM4	0.0124324	0.0344757	-0.15483
CADPS	0.123919	0.215195	-0.0956576
CADPS2	0.361965	0.488482	-0.0567646
CALB1	0.217695	0.332704	0.0767045
CALB2	0.000516371	0.0024373	-0.213865
CALCA	0.00886789	0.0262166	-0.162013
CALCOCO1	1.87646e-06	2.04854e-05	-0.29059
CALCOCO2	0.344583	0.471	-0.0588484
CALCR	0.0016023	0.00626375	-0.194756
CALCRL	0.0513353	0.107158	-0.12099
CALD1	0.226826	0.343083	0.0752088
CALM1	0.00235668	0.008655	-0.187828
CALML3	0.100173	0.181638	-0.102183
CALML4	0.0475806	0.100815	0.122988
CALML5	0.75672	0.831358	-0.0193036
CALML6	0.0123041	0.0341808	-0.155055
CALN1	0.679665	0.77129	0.025728
CALR	0.00835094	0.0249494	0.163261
CALU	0.00152622	0.00601298	0.195614
CAMK1	0.0338769	0.0766848	0.131633
CAMK1D	0.0626726	0.125313	0.115615
CAMK1G	0.352552	0.479128	-0.0578851
CAMK2A	3.38809e-09	7.16136e-08	-0.35624
CAMK2B	3.33935e-08	5.69657e-07	-0.334211
CAMK2D	0.242029	0.360152	0.0728105
CAMK2G	0.00134819	0.00540722	-0.197783
CAMK2N1	6.43086e-08	1.0107e-06	-0.327572
CAMK2N2	0.0151305	0.0403911	-0.150521
CAMK4	0.00661838	0.0206077	0.168016
CAMKK1	0.333881	0.45996	-0.0601646
CAMKK2	0.700704	0.78768	0.0239496
CAMKV	1.1722e-06	1.34698e-05	0.296064
CAMLG	0.145606	0.243475	-0.0905003
CAMP	0.09949	0.180598	-0.102388
CAMSAP1	0.07061	0.13769	0.112312
CAMTA2	3.78355e-06	3.76016e-05	-0.282213
CAND1	0.000211537	0.00115305	0.227832
CANT1	0.632407	0.732873	0.0298025
CANX	0.125339	0.217401	0.0952994
CAP1	0.754621	0.829768	0.0194757
CAP2	0.940572	0.95912	-0.00464583
CAPG	0.277751	0.399303	-0.0675614
CAPN1	0.637401	0.736975	0.0293662
CAPN11	0.00101966	0.00428389	-0.202589
CAPN12	0.00443128	0.0148646	-0.175952
CAPN13	0.0467477	0.0993904	-0.123449
CAPN2	0.835062	0.888692	-0.0129748
CAPN5	0.153095	0.252786	-0.0888561
CAPN6	0.880712	0.920943	0.00935161
CAPN7	0.00149904	0.00592201	0.195929
CAPN9	0.858439	0.905501	-0.0111147
CAPNS1	0.0828054	0.156043	-0.107783
CAPNS2	0.0606908	0.122215	-0.116493
CAPRIN1	0.543286	0.658251	0.0378663
CAPRIN2	0.0139425	0.0377945	-0.152328
CAPS	0.0227718	0.0554829	-0.141201
CAPSL	0.0445438	0.0957237	-0.124703
CAPZA1	0.000109043	0.000657492	0.237676
CAPZA2	0.0857982	0.16042	-0.106755
CARD10	9.16888e-06	8.01533e-05	-0.271235
CARD11	0.00304785	0.010773	-0.183076
CARD14	0.000831828	0.00361371	-0.206026
CARD6	0.000266941	0.00140864	-0.224274
CARD8	0.000329229	0.00167625	0.221018
CARS2	0.0104317	0.0301023	0.158595
CARTPT	0.563483	0.674956	-0.0359878
CASC1	2.1532e-05	0.00016627	-0.260176
CASC2	0.578514	0.688334	-0.0346106
CASC4	0.0176782	0.0457069	-0.147031
CASC5	1.99665e-23	1.86509e-21	0.566036
CASD1	7.82539e-05	0.000501058	-0.242453
CASKIN1	0.000136091	0.000793726	-0.234431
CASKIN2	0.574828	0.685426	-0.0349468
CASP10	0.00222002	0.00822599	-0.188916
CASP2	0.00302632	0.01071	0.183209
CASP3	0.0715105	0.139118	0.111957
CASP5	0.018549	0.0474291	-0.145939
CASP6	0.0194817	0.0491948	0.144817
CASP7	0.0536488	0.11067	-0.119818
CASP8	0.217613	0.33263	-0.0767181
CASP8AP2	4.53686e-06	4.3792e-05	0.279999
CASP9	0.0140584	0.0380551	-0.152146
CASQ1	0.477651	0.598639	-0.0442292
CASQ2	0.0128158	0.0353358	-0.154171
CAST	0.490205	0.61028	-0.0429783
CASZ1	0.00728969	0.0223654	-0.166055
CAT	0.691771	0.780593	0.0247022
CATSPER1	0.00583145	0.018582	-0.170556
CATSPER3	0.877455	0.918782	-0.00960893
CAV1	0.131261	0.225111	-0.0938389
CAV2	0.924293	0.94808	0.00592184
CAV3	0.254956	0.374667	-0.0708528
CBFA2T2	0.274457	0.395892	-0.0680252
CBFB	0.00474584	0.0157105	0.174618
CBL	0.0143061	0.0385815	0.151761
CBLB	0.0845359	0.158553	0.107185
CBLL1	0.198797	0.310316	0.079949
CBLN1	0.0281189	0.0657504	0.136188
CBLN2	0.441918	0.565357	0.0478921
CBLN3	0.860261	0.906615	-0.0109702
CBLN4	0.00672808	0.0209043	-0.167684
CBR1	0.140378	0.237197	0.0916866
CBR3	0.043111	0.0932153	0.125547
CBR4	0.0559601	0.114499	0.118689
CBS	3.4672e-06	3.47409e-05	0.283271
CBX1	0.675775	0.768382	0.026059
CBX2	0.380038	0.506515	0.0546631
CBX3	0.00123132	0.00500609	0.199356
CBX4	8.55574e-05	0.00054065	-0.241177
CBX5	0.0106607	0.0306182	0.158134
CBX6	5.48645e-08	8.75337e-07	-0.329196
CBX8	0.000179675	0.00100346	-0.230296
CBY1	0.983209	0.988405	-0.0013115
CC2D1A	0.0300268	0.0694212	-0.134597
CCBE1	8.70269e-10	2.01204e-08	-0.368568
CCBL1	0.635975	0.736012	0.0294906
CCBL2	0.000235836	0.00126761	0.226176
CCDC101	4.23452e-06	4.13911e-05	0.280842
CCDC102A	0.257123	0.377138	-0.0705314
CCDC102B	0.00116198	0.00477602	-0.200355
CCDC104	0.67882	0.770916	0.0257998
CCDC106	0.539142	0.65508	0.0382559
CCDC107	0.000271504	0.00143142	-0.224013
CCDC11	0.000262891	0.00139235	-0.22451
CCDC112	0.46544	0.587546	0.0454633
CCDC113	2.63318e-06	2.7602e-05	-0.286576
CCDC114	0.0770171	0.147526	-0.10986
CCDC115	0.0671281	0.132664	-0.113722
CCDC116	0.568452	0.679362	-0.0355306
CCDC117	0.00948745	0.0278211	0.1606
CCDC12	0.00139048	0.00554612	0.197245
CCDC120	0.0547979	0.1125	-0.119252
CCDC121	0.27574	0.397053	0.0678442
CCDC122	0.453628	0.576391	-0.0466741
CCDC124	0.00011443	0.000684276	0.236973
CCDC125	0.061868	0.124132	0.115969
CCDC127	0.238438	0.356043	0.0733672
CCDC13	0.0799785	0.152018	-0.108782
CCDC130	0.423677	0.547645	0.0498268
CCDC132	0.157572	0.25852	-0.0879021
CCDC134	0.0145447	0.0390883	0.151396
CCDC135	0.0140808	0.0381071	-0.152111
CCDC136	0.00236561	0.00868491	-0.187759
CCDC137	0.636549	0.736226	0.0294406
CCDC138	3.13304e-26	3.59307e-24	0.594423
CCDC14	9.27994e-08	1.40143e-06	0.323786
CCDC15	7.23523e-24	6.86932e-22	0.570686
CCDC17	0.687125	0.777319	-0.025095
CCDC19	0.70391	0.79007	-0.0236803
CCDC22	5.98984e-05	0.000400117	0.246232
CCDC23	0.0088174	0.026094	-0.162132
CCDC24	3.33236e-08	5.69303e-07	-0.334232
CCDC25	0.453933	0.576715	0.0466426
CCDC28A	0.0231189	0.0561868	-0.140846
CCDC28B	0.0766148	0.146877	-0.110009
CCDC3	0.460518	0.583225	-0.0459657
CCDC34	5.30864e-07	6.59764e-06	0.305031
CCDC37	0.0352308	0.0789625	-0.130659
CCDC40	0.286797	0.409917	-0.0663061
CCDC42	0.92893	0.951604	-0.00555817
CCDC43	0.0130703	0.0358577	0.153742
CCDC47	0.928513	0.95143	0.00559082
CCDC50	0.0325374	0.0741452	0.13263
CCDC51	1.85352e-07	2.57117e-06	0.3165
CCDC53	0.0201319	0.0505065	-0.144062
CCDC54	0.620369	0.723943	-0.0308603
CCDC59	0.00221699	0.00822265	0.188941
CCDC6	0.890806	0.927563	0.00855508
CCDC60	0.147086	0.245242	-0.0901703
CCDC62	0.0841046	0.158066	-0.107333
CCDC63	0.141671	0.238789	-0.09139
CCDC65	6.05966e-05	0.000403385	-0.24607
CCDC67	0.944336	0.961773	-0.00435105
CCDC68	0.00646874	0.0202206	0.168478
CCDC69	0.352763	0.479247	-0.0578597
CCDC71	0.00516624	0.0168517	0.172955
CCDC77	2.69424e-10	6.85876e-09	0.378799
CCDC78	0.535781	0.652171	-0.038573
CCDC8	0.61801	0.721784	-0.0310686
CCDC81	0.834616	0.888381	0.0130104
CCDC82	0.00240813	0.00881308	0.187434
CCDC84	0.00877202	0.025973	0.162239
CCDC85B	0.203007	0.315241	0.0792076
CCDC86	0.0139123	0.0377392	0.152375
CCDC89	0.00729101	0.0223654	0.166051
CCDC9	0.568811	0.679706	0.0354976
CCDC90B	0.874898	0.916998	0.00981109
CCDC91	0.327908	0.454325	0.060911
CCDC92	0.00153378	0.00603252	-0.195527
CCDC93	0.125933	0.218235	0.0951505
CCDC94	0.0019085	0.00725981	0.191645
CCDC96	0.00121657	0.00495655	-0.199564
CCDC97	0.0413125	0.0901513	0.126639
CCHCR1	0.0169303	0.0440781	0.148008
CCK	0.604063	0.710053	-0.0323074
CCKBR	0.744197	0.821582	-0.0203321
CCL1	0.521581	0.638763	0.0399241
CCL11	0.0845397	0.158553	-0.107184
CCL13	0.608613	0.713908	-0.0319019
CCL16	0.0912939	0.168546	-0.10494
CCL18	0.164221	0.267122	-0.086522
CCL19	0.0348477	0.0782554	-0.130931
CCL2	0.0109602	0.0312998	-0.157543
CCL20	0.900677	0.934274	0.00777752
CCL21	0.178008	0.28416	-0.0837888
CCL22	0.0915659	0.16894	-0.104852
CCL23	0.126995	0.219419	-0.0948857
CCL24	0.00624359	0.0196147	-0.16919
CCL25	0.0186931	0.0476926	-0.145762
CCL26	0.0809275	0.153443	-0.108444
CCL28	0.623913	0.727041	-0.030548
CCL5	0.000208455	0.00114234	-0.228055
CCL7	0.313133	0.439373	-0.0627958
CCL8	0.0102376	0.0296381	-0.158994
CCM2	0.772114	0.842365	-0.0180464
CCNA1	2.3641e-05	0.000179681	0.258935
CCNA2	3.64377e-41	2.34477e-38	0.70992
CCNB1	2.55559e-55	2.96014e-51	0.783857
CCNB1IP1	9.60488e-10	2.19868e-08	0.36769
CCNB2	6.51554e-20	4.99798e-18	0.526127
CCNB3	0.637522	0.737042	-0.0293556
CCNC	0.0469545	0.0997201	0.123334
CCND1	0.358095	0.484558	-0.057223
CCND2	0.165099	0.268173	-0.086343
CCND3	0.321106	0.447793	0.0617718
CCNDBP1	0.149293	0.248231	-0.0896829
CCNE1	8.33863e-07	9.80572e-06	0.299956
CCNE2	1.89145e-15	9.69411e-14	0.466426
CCNG1	0.0010002	0.00421744	0.202917
CCNG2	0.52787	0.644902	0.0393235
CCNH	0.000290802	0.0015098	0.22295
CCNI	0.906319	0.937563	0.00733365
CCNJ	4.68472e-08	7.62122e-07	0.330801
CCNJL	7.44451e-05	0.000480389	-0.243163
CCNK	4.42549e-06	4.29677e-05	0.280303
CCNL1	0.000346621	0.00175094	0.220211
CCNL2	0.0133411	0.0364716	-0.153294
CCNT2	0.791872	0.856499	0.0164433
CCNY	0.676805	0.769175	0.0259713
CCNYL1	0.00106839	0.00444995	0.201794
CCPG1	0.00114408	0.00471264	-0.200621
CCR1	0.0410237	0.0896869	-0.126818
CCR10	2.37156e-05	0.00018013	-0.258893
CCR2	0.0114846	0.032485	-0.156542
CCR3	0.0325931	0.0742431	-0.132588
CCR4	0.417543	0.541833	-0.0504881
CCR6	0.242024	0.360152	-0.0728112
CCR7	0.166058	0.269391	-0.0861482
CCR9	0.249394	0.36832	-0.0716865
CCRN4L	0.000303463	0.00156711	0.222289
CCS	0.0143936	0.0387769	-0.151626
CCT2	0.000156883	0.000893873	0.232324
CCT3	0.000363575	0.00182386	0.21946
CCT4	6.34213e-06	5.87217e-05	0.275864
CCT5	1.72065e-13	7.16285e-12	0.436026
CCT6A	1.90944e-07	2.6386e-06	0.316183
CCT6B	0.374501	0.50108	-0.0553003
CCT7	2.60498e-09	5.59805e-08	0.358665
CCT8	0.0930343	0.170962	0.104383
CD109	0.784685	0.851828	-0.0170251
CD14	7.21451e-06	6.56447e-05	-0.274255
CD151	0.204136	0.316662	-0.0790106
CD160	0.00539984	0.0174613	-0.172082
CD163	0.000159419	0.000906506	-0.232085
CD177	0.157528	0.258485	0.0879113
CD19	0.373292	0.49975	-0.0554402
CD1A	0.24369	0.362066	-0.0725549
CD1B	0.121009	0.211029	-0.0964015
CD1C	0.0792049	0.150918	-0.109061
CD1D	0.368347	0.495051	0.0560153
CD1E	0.231122	0.347902	-0.0745199
CD200	0.0304763	0.0702361	-0.134235
CD200R1	0.027124	0.0638312	-0.137055
CD207	0.731892	0.812333	-0.0213482
CD209	0.0381156	0.0842489	-0.128685
CD22	0.263761	0.383908	-0.0695585
CD24	0.0945588	0.1732	0.103902
CD244	0.000542946	0.0025418	-0.213053
CD247	0.0346611	0.0778967	-0.131065
CD248	0.471645	0.592844	0.044834
CD27	0.0238615	0.0576049	-0.140102
CD276	0.00562248	0.0180203	0.171282
CD28	0.236581	0.353908	-0.0736575
CD2AP	0.0533453	0.11028	0.11997
CD2BP2	0.108511	0.193456	0.0997652
CD300A	0.0327454	0.0744873	-0.132473
CD300C	0.155121	0.255332	-0.0884217
CD300LB	0.00434499	0.0146175	-0.176333
CD300LF	0.00316068	0.0111446	-0.182395
CD300LG	0.557457	0.670093	-0.0365448
CD320	0.034331	0.0773799	0.131303
CD33	0.00249203	0.0090657	-0.186806
CD34	0.191706	0.301171	-0.0812242
CD36	0.49904	0.618487	0.0421081
CD37	0.180639	0.287647	-0.0832852
CD38	0.54631	0.661085	-0.0375829
CD3E	0.0913416	0.168607	-0.104924
CD3EAP	0.000316851	0.00162178	0.221616
CD3G	0.00499367	0.0163765	-0.173622
CD4	0.000804437	0.00351881	-0.206585
CD40	0.0821161	0.155028	-0.108024
CD40LG	0.0043844	0.0147415	-0.176158
CD44	0.00177297	0.00682498	-0.192961
CD48	0.00839724	0.0250619	-0.163147
CD5	0.00823638	0.0246964	-0.163547
CD52	0.0289725	0.0674279	-0.135465
CD53	0.0277973	0.0651115	-0.136465
CD55	0.460882	0.583623	-0.0459285
CD58	0.866846	0.911529	0.0104483
CD5L	0.000502601	0.00239278	-0.214301
CD6	6.65419e-06	6.1171e-05	-0.275266
CD63	0.00388763	0.0132951	-0.178473
CD68	0.0003374	0.00171333	-0.220634
CD69	0.013996	0.0379218	-0.152243
CD7	0.0142689	0.0385187	-0.151818
CD70	0.0201937	0.0506285	-0.143992
CD72	0.0676793	0.13348	-0.113495
CD74	0.000877126	0.00378248	-0.205136
CD79A	0.0850852	0.159395	-0.106997
CD79B	0.256614	0.376677	-0.0706067
CD80	0.00583823	0.0185934	-0.170533
CD82	0.00103377	0.00432905	-0.202355
CD84	0.000474862	0.00227946	-0.215215
CD86	0.166151	0.269504	-0.0861295
CD8A	9.00407e-05	0.000560721	-0.240444
CD9	0.0179769	0.0463035	-0.146651
CD93	0.150909	0.25014	-0.0893295
CD96	0.00762261	0.0231413	-0.165142
CD97	0.00505813	0.0165551	-0.173371
CD99L2	0.0130119	0.0357657	-0.15384
CDA	0.0811788	0.153743	-0.108355
CDADC1	0.53579	0.652171	0.0385722
CDAN1	3.81672e-05	0.000272896	0.252473
CDC123	3.45279e-07	4.45861e-06	0.309779
CDC14A	0.00116413	0.00478162	0.200323
CDC14B	0.267256	0.387826	-0.0690529
CDC16	0.655235	0.752562	0.0278195
CDC20	9.68474e-42	6.59873e-39	0.713468
CDC20B	0.353012	0.47936	-0.0578298
CDC23	0.00663994	0.0206637	0.167951
CDC25A	1.2715e-29	2.01751e-27	0.625372
CDC25B	3.96546e-11	1.16283e-09	0.394789
CDC25C	8.03232e-15	3.86051e-13	0.457005
CDC26	0.87892	0.9199	-0.00949314
CDC27	0.645178	0.744141	0.0286895
CDC34	0.0107309	0.0307892	0.157994
CDC37	0.000542028	0.00253977	0.213081
CDC37L1	0.717128	0.80055	-0.0225748
CDC40	0.235488	0.352638	0.073829
CDC42	1.60096e-05	0.000129226	-0.26407
CDC42BPA	0.613274	0.717958	0.0314879
CDC42BPB	0.347324	0.473747	-0.0585154
CDC42BPG	0.118708	0.207891	-0.0969999
CDC42EP1	0.408127	0.532778	-0.0515145
CDC42EP2	0.621736	0.725087	0.0307397
CDC42EP3	0.00191731	0.00728616	0.191562
CDC42EP4	0.0058616	0.0186524	-0.170453
CDC42EP5	0.0128384	0.0353811	-0.154132
CDC42SE1	0.228784	0.345592	0.0748938
CDC42SE2	0.347633	0.47402	-0.058478
CDC5L	0.0446926	0.09599	0.124617
CDC6	1.30677e-27	1.66334e-25	0.607426
CDC7	3.03274e-15	1.52732e-13	0.463382
CDC73	0.198197	0.309605	0.0800556
CDCA2	1.07596e-43	1.03857e-40	0.725127
CDCA3	9.70079e-13	3.69619e-11	0.423516
CDCA4	3.26918e-25	3.44245e-23	0.584431
CDCA5	1.97963e-19	1.45127e-17	0.520207
CDCA7	8.75812e-52	2.80011e-48	0.767714
CDCA7L	1.06408e-07	1.58015e-06	0.32236
CDCA8	2.10807e-36	7.39931e-34	0.678355
CDCP1	0.110132	0.195682	-0.0993125
CDH1	0.298646	0.42356	-0.0647014
CDH10	0.708823	0.794313	0.0232686
CDH11	0.00356459	0.0123139	-0.180126
CDH12	0.979849	0.986064	0.001574
CDH13	0.126648	0.21917	-0.094972
CDH15	0.068451	0.13459	-0.113179
CDH17	0.989205	0.9926	0.00084314
CDH18	0.0906719	0.167531	-0.105141
CDH19	8.0953e-07	9.56814e-06	-0.300292
CDH2	0.00337977	0.011788	0.181134
CDH22	0.00153623	0.00603804	-0.195499
CDH23	0.367081	0.493948	-0.0561633
CDH24	0.997322	0.998442	-0.000209189
CDH26	0.935604	0.956043	0.00503502
CDH3	0.000247858	0.00132119	-0.225415
CDH5	0.799778	0.861591	0.0158049
CDH6	0.218528	0.333553	-0.0765663
CDH7	0.00754415	0.0229744	-0.165354
CDH8	0.0679215	0.13373	-0.113395
CDH9	0.000592745	0.00273757	-0.211626
CDIPT	0.000284582	0.00148818	-0.223285
CDK10	0.00506474	0.016572	0.173345
CDK2	5.83969e-17	3.39905e-15	0.487963
CDK2AP1	1.79881e-10	4.72462e-09	0.382243
CDK2AP2	0.194473	0.30465	0.0807226
CDK3	0.0303238	0.0699404	0.134357
CDK4	0.00968417	0.0283334	0.160168
CDK5	0.248465	0.36737	-0.0718269
CDK5R1	0.00536573	0.0173801	-0.172208
CDK5R2	0.0104958	0.0302194	-0.158465
CDK5RAP1	2.74449e-06	2.85363e-05	0.286082
CDK5RAP3	0.600986	0.707514	-0.0325824
CDK6	0.16548	0.268678	-0.0862656
CDK7	0.305254	0.43088	0.0638249
CDK8	0.58204	0.691622	0.03429
CDK9	0.000249894	0.0013302	-0.225289
CDKAL1	0.26566	0.386187	0.0692832
CDKL1	0.4694	0.59105	-0.0450611
CDKL2	0.0135262	0.0368643	-0.152993
CDKL3	0.270738	0.391848	-0.0685536
CDKL5	4.07997e-05	0.000288336	-0.25156
CDKN1B	0.0155773	0.0413305	0.149874
CDKN1C	2.05863e-05	0.000160034	-0.26077
CDKN2A	0.0885942	0.164496	-0.10582
CDKN2AIP	0.0025301	0.00918976	0.186527
CDKN2B	0.00480484	0.015856	-0.174377
CDKN2C	3.12743e-05	0.000228693	0.255181
CDKN2D	0.330006	0.456184	-0.0606479
CDKN3	5.21355e-25	5.44041e-23	0.582401
CDO1	0.664472	0.759256	0.0270252
CDON	0.0662742	0.1312	0.114076
CDR2L	0.000838593	0.00363526	-0.20589
CDS1	8.70867e-05	0.000547031	-0.240923
CDS2	0.079485	0.151377	-0.10896
CDSN	0.295061	0.419658	-0.0651823
CDT1	3.98054e-30	6.58666e-28	0.629695
CDV3	2.93943e-07	3.86025e-06	0.311534
CDX1	0.222006	0.33751	-0.075993
CDX2	0.000689943	0.003112	-0.209134
CDYL	0.523785	0.640858	0.0397132
CEACAM1	0.0561738	0.114836	-0.118587
CEACAM4	0.0184031	0.0471913	-0.146119
CEACAM5	0.514755	0.633221	-0.0405802
CEBPA	0.0222688	0.0545781	-0.141723
CEBPB	0.289333	0.412829	-0.065959
CEBPD	0.000752783	0.00333441	-0.207691
CEBPE	0.430187	0.553759	-0.0491309
CEBPG	0.00685403	0.0212557	0.167309
CEBPZ	4.33029e-05	0.000303251	0.250741
CECR1	0.123449	0.214552	-0.0957768
CECR2	0.560132	0.672472	-0.0362971
CECR5	0.000604954	0.00278394	0.211293
CECR6	0.0804266	0.152743	0.108622
CEL	0.962364	0.974223	-0.00294061
CELSR1	0.026471	0.0626509	-0.137638
CELSR2	0.162077	0.264414	-0.0869624
CEND1	0.0205658	0.0513723	-0.143571
CENPA	1.09182e-33	2.81034e-31	0.658405
CENPB	0.382522	0.508639	-0.0543791
CENPE	1.83716e-31	3.51922e-29	0.640825
CENPF	5.17537e-34	1.4621e-31	0.66087
CENPH	4.18296e-31	7.81471e-29	0.637892
CENPI	8.1247e-28	1.0574e-25	0.609321
CENPJ	5.16977e-12	1.75605e-10	0.410901
CENPK	1.14806e-29	1.84694e-27	0.625755
CENPM	3.11671e-27	3.80008e-25	0.603927
CENPN	1.64048e-17	1.03834e-15	0.495463
CENPO	1.62609e-25	1.76029e-23	0.587443
CENPP	2.17926e-17	1.35712e-15	0.493801
CENPQ	4.10045e-13	1.62656e-11	0.429809
CENPT	0.833573	0.88778	-0.0130937
CEP135	4.80158e-07	6.06507e-06	0.306147
CEP164	0.404983	0.529952	0.0518604
CEP192	0.00609673	0.0192383	0.169667
CEP250	0.00605564	0.0191437	0.169803
CEP290	0.956842	0.970414	0.00337243
CEP350	0.368654	0.495201	0.0559795
CEP55	1.45904e-28	2.02761e-26	0.616063
CEP57	3.27482e-11	9.75123e-10	0.39634
CEP63	3.91183e-05	0.000278322	0.252136
CEP68	0.510662	0.629337	-0.0409758
CEP70	2.36107e-08	4.1881e-07	0.337661
CEP72	5.93314e-21	4.80584e-19	0.538511
CEP76	7.22645e-05	0.000467882	0.243585
CEPT1	0.233387	0.350443	0.0741603
CER1	0.00414309	0.0139911	-0.177251
CERK	0.114618	0.202134	0.0980859
CES2	0.17839	0.284652	-0.0837154
CES3	0.750065	0.826177	-0.0198496
CETN1	0.374051	0.500709	-0.0553523
CETN2	0.723193	0.805688	-0.0220699
CETN3	0.38005	0.506515	0.0546617
CETP	0.014642	0.0393225	-0.151248
CFB	0.0101026	0.0293059	-0.159275
CFD	0.00766161	0.0232376	-0.165037
CFH	0.0479842	0.101442	-0.122767
CFI	0.0714924	0.139106	-0.111964
CFL1	0.102181	0.184585	0.101587
CFL2	0.508507	0.627344	0.0411847
CFLAR	0.432474	0.556162	-0.0488879
CFP	0.0110183	0.031427	-0.15743
CGA	0.460178	0.58305	0.0460005
CGGBP1	0.0047047	0.0156106	0.174788
CGN	0.307587	0.433428	-0.0635183
CGNL1	0.000141755	0.000820565	-0.233828
CGREF1	0.00120792	0.00492304	0.199687
CGRRF1	0.850919	0.900027	0.0117119
CH25H	0.0180225	0.0464002	-0.146594
CHAC1	0.0125654	0.0348109	-0.1546
CHAC2	4.16878e-18	2.79115e-16	0.503354
CHAD	0.0263198	0.0624206	-0.137775
CHAF1A	1.41043e-42	1.08914e-39	0.718532
CHAF1B	1.67384e-18	1.15405e-16	0.508499
CHAT	0.199322	0.310985	-0.0798559
CHCHD1	0.00870459	0.0258195	0.1624
CHCHD3	6.94729e-08	1.08305e-06	0.326779
CHCHD4	7.11924e-07	8.50125e-06	0.301744
CHCHD5	0.00138959	0.00554448	0.197256
CHCHD7	0.0334682	0.0759228	0.131934
CHD1	1.21608e-05	0.000101703	0.267631
CHD1L	6.6951e-07	8.06127e-06	0.302436
CHD3	7.22552e-05	0.000467882	0.243587
CHD6	0.503164	0.622467	-0.0417047
CHD9	0.751278	0.827349	0.0197499
CHDH	0.156487	0.257142	0.0881313
CHEK1	4.57101e-44	4.81327e-41	0.727279
CHEK2	9.1036e-31	1.64761e-28	0.635091
CHERP	0.000239211	0.00128336	0.225959
CHFR	0.0176372	0.0456416	0.147084
CHGA	0.00562168	0.0180203	-0.171285
CHGB	0.0950374	0.17385	-0.103752
CHI3L1	0.232111	0.349026	-0.0743625
CHI3L2	0.726133	0.808264	-0.0218257
CHIC2	0.23829	0.355923	0.0733902
CHID1	0.540228	0.656056	-0.0381537
CHKA	0.160201	0.262046	0.0873513
CHL1	0.0693461	0.135957	0.112817
CHM	0.302896	0.42833	0.0641361
CHML	2.83966e-06	2.94466e-05	0.285674
CHMP1A	0.122796	0.213598	-0.0959431
CHMP1B	0.186382	0.294698	-0.0822045
CHMP2A	0.0695362	0.136192	0.112741
CHMP2B	0.0159365	0.0420867	-0.149365
CHMP4A	0.429567	0.553336	-0.0491969
CHMP4B	0.600896	0.707479	-0.0325905
CHMP4C	0.691296	0.780285	0.0247423
CHMP5	0.214356	0.32899	-0.0772626
CHMP6	0.33744	0.46354	-0.0597239
CHMP7	0.412816	0.537219	-0.0510017
CHN1	1.04838e-05	8.98177e-05	0.269531
CHODL	0.000178627	0.000998797	0.230384
CHORDC1	2.22116e-05	0.000170495	0.259764
CHPF	0.000695972	0.00313234	-0.208991
CHPT1	0.00110306	0.00456965	0.201248
CHRAC1	5.52592e-07	6.82374e-06	0.304585
CHRD	0.0480883	0.101625	-0.12271
CHRDL1	0.766274	0.837888	-0.0185225
CHRDL2	0.649411	0.74728	-0.0283227
CHRM1	0.14521	0.243047	-0.0905888
CHRM2	0.229259	0.34604	0.0748175
CHRM4	0.757969	0.832028	-0.0192013
CHRM5	0.068747	0.135011	-0.113059
CHRNA1	0.554387	0.667789	0.0368297
CHRNA10	0.36288	0.489545	0.0566568
CHRNA2	0.0139177	0.0377449	-0.152367
CHRNA3	0.0007279	0.00324404	-0.208249
CHRNA4	0.0518683	0.107976	-0.120716
CHRNA5	3.88553e-05	0.000276961	0.252229
CHRNA6	0.0224994	0.0549928	-0.141482
CHRNA9	0.312067	0.438214	0.0629341
CHRNB2	0.998873	0.999218	-8.80493e-05
CHRNB3	0.0226352	0.0552548	0.141341
CHRNB4	0.892699	0.928789	0.00840586
CHRND	0.228948	0.345705	-0.0748674
CHRNE	0.00950053	0.0278523	-0.160571
CHST1	0.0115855	0.0327223	-0.156354
CHST10	0.0192962	0.0488864	0.145036
CHST11	0.156025	0.256528	0.0882293
CHST12	0.337125	0.463285	-0.0597628
CHST13	0.0193301	0.0489187	-0.144996
CHST14	5.35827e-06	5.07895e-05	0.277953
CHST2	0.215614	0.330307	0.0770517
CHST3	0.729786	0.810694	0.0215227
CHST4	0.0342801	0.0773556	-0.13134
CHST6	0.423501	0.547541	-0.0498456
CHST7	0.446313	0.569595	-0.0474329
CHST8	0.0487857	0.102799	-0.122333
CHST9	0.568056	0.67896	-0.0355669
CHSY1	0.00561931	0.0180203	0.171293
CHTF18	5.92175e-11	1.6853e-09	0.391513
CHUK	0.010236	0.0296381	0.158997
[truncated: 9,585 more rows]

## Sheet: PPI genes
Table S7. List of MYCN-score Associated Genes in PPI (protein–protein interaction) Network Analysis
MYCN
TACC3
ASF1B
TK1
E2F1
ERCC6L
CDKN3
ENDOG
BIRC5
CDCA5
UHRF1
CHAF1A
CDT1
AURKA
MYBL2
PLK1
ESPL1
CENPA
RNASEH2A
PTTG1
CDC20
MCM2
HIST1H1B
PKMYT1
CDCA8
NEK2
UBE2C
POLQ
CEP55
CKS2
FOXM1
FANCI
CENPN
MND1
KIAA0101
MCM10
CDCA2
CCNA2
GTSE1
SPC25
E2F7
BLM
FAM83D
TROAP
ARHGAP11A
NEIL3
TPX2
CENPM
ZWINT
NCAPG
CDC6
EME1
CENPO
KIF2C
HMGB2
ASPM
FAM111B
BRIP1
TYMS
NDC80
CENPE
KIF20A
CCNB1
MELK
DEPDC1B
MKI67
EXO1
CDC25C
KIF18A
CENPF
DTL
FAM64A
CDCA7
KIF14
BUB1
ANLN
GINS2
CHEK1
TRIP13
KIF15
KIF11
NUSAP1
NUF2
MAD2L1
CENPH
HMMR
CENPK
PBK
UBE2T
CKAP2L
TTK
PRC1

## Sheet: PPI network
Table S7. Input Data of PPI Network
source	target	score
ANLN	KIF11	0.947
ANLN	ASPM	0.9
ANLN	BUB1	0.917
ANLN	TPX2	0.923
ANLN	CEP55	0.93
ANLN	KIF20A	0.949
ASF1B	CHAF1A	0.958
ASF1B	MCM2	0.996
ASPM	AURKA	0.93
ASPM	NCAPG	0.972
ASPM	CCNB1	0.952
ASPM	KIF11	0.989
ASPM	NDC80	0.969
ASPM	CENPE	0.981
ASPM	NUF2	0.98
ASPM	MELK	0.946
ASPM	PCLAF	0.909
ASPM	TPX2	0.949
ASPM	BUB1	0.976
ASPM	KIF15	0.971
ASPM	UBE2C	0.943
ASPM	CENPF	0.987
ASPM	NEK2	0.916
ASPM	KIF14	0.963
ASPM	PRC1	0.921
ASPM	HMMR	0.928
ASPM	KIF2C	0.936
ASPM	NUSAP1	0.94
ASPM	CCNA2	0.944
ASPM	CEP55	0.95
ASPM	CDCA8	0.95
ASPM	PBK	0.951
ASPM	TTK	0.957
ASPM	MKI67	0.962
ASPM	CDC20	0.972
ASPM	KIF20A	0.975
AURKA	CENPF	0.902
AURKA	PRC1	0.91
AURKA	MELK	0.913
AURKA	MAD2L1	0.929
AURKA	NDC80	0.933
AURKA	KIF20A	0.936
AURKA	CEP55	0.936
AURKA	CCNA2	0.949
AURKA	CDCA8	0.952
AURKA	NCAPG	0.952
AURKA	CENPA	0.959
AURKA	PTTG1	0.967
AURKA	HMMR	0.97
AURKA	BUB1	0.971
AURKA	KIF11	0.972
AURKA	KIF2C	0.975
AURKA	CCNB1	0.979
AURKA	UBE2C	0.986
AURKA	BIRC5	0.993
AURKA	CDC20	0.995
AURKA	PLK1	0.997
AURKA	TACC3	0.998
AURKA	MYCN	0.998
AURKA	TPX2	0.999
BIRC5	CCNB1	0.993
BIRC5	ESPL1	0.917
BIRC5	KIF11	0.957
BIRC5	CENPE	0.963
BIRC5	NUF2	0.949
BIRC5	CDCA5	0.942
BIRC5	MAD2L1	0.981
BIRC5	MELK	0.965
BIRC5	PCLAF	0.93
BIRC5	PLK1	0.98
BIRC5	TPX2	0.952
BIRC5	CEP55	0.913
BIRC5	ZWINT	0.917
BIRC5	TK1	0.92
BIRC5	PTTG1	0.926
BIRC5	TTK	0.936
BIRC5	MKI67	0.939
BIRC5	PRC1	0.94
BIRC5	NEK2	0.94
BIRC5	NUSAP1	0.953
BIRC5	CENPA	0.955
BIRC5	CCNA2	0.956
BIRC5	FOXM1	0.958
BIRC5	CENPF	0.96
BIRC5	KIF2C	0.972
BIRC5	KIF20A	0.973
BIRC5	PBK	0.978
BIRC5	BUB1	0.979
BIRC5	UBE2C	0.992
BIRC5	CDC20	0.995
BIRC5	CDCA8	0.999
BLM	BRIP1	0.95
BLM	ERCC6L	0.952
BLM	CHEK1	0.932
BLM	EXO1	0.998
BRIP1	CHEK1	0.933
BRIP1	FANCI	0.994
BUB1	NCAPG	0.976
BUB1	CCNB1	0.992
BUB1	ESPL1	0.99
BUB1	KIF11	0.985
BUB1	NDC80	0.998
BUB1	CENPE	0.991
BUB1	NUF2	0.994
BUB1	CDCA5	0.933
BUB1	SPC25	0.967
BUB1	MAD2L1	0.999
BUB1	MELK	0.984
BUB1	PLK1	0.996
BUB1	TPX2	0.958
BUB1	HMMR	0.909
BUB1	CDC25C	0.921
BUB1	KIF15	0.923
BUB1	CEP55	0.928
BUB1	EXO1	0.929
BUB1	NEK2	0.932
BUB1	PBK	0.935
BUB1	NUSAP1	0.937
BUB1	CHEK1	0.946
BUB1	UBE2C	0.954
BUB1	PTTG1	0.955
BUB1	KIF20A	0.959
BUB1	MKI67	0.963
BUB1	CENPA	0.969
BUB1	CDCA8	0.971
BUB1	CCNA2	0.981
BUB1	CENPF	0.987
BUB1	ZWINT	0.991
BUB1	KIF2C	0.994
BUB1	TTK	0.999
BUB1	CDC20	0.999
CCNA2	CDC6	0.999
CCNA2	MYBL2	0.991
CCNA2	NCAPG	0.949
CCNA2	CCNB1	0.995
CCNA2	KIF11	0.978
CCNA2	PKMYT1	0.953
CCNA2	CENPE	0.917
CCNA2	NUF2	0.94
CCNA2	MAD2L1	0.988
CCNA2	MELK	0.939
CCNA2	PLK1	0.958
CCNA2	TPX2	0.954
CCNA2	CDT1	0.989
CCNA2	CDC25C	0.956
CCNA2	CDKN3	0.947
CCNA2	CENPA	0.99
CCNA2	FOXM1	0.985
CCNA2	E2F1	0.999
CCNA2	UBE2C	0.994
CCNA2	CENPF	0.944
CCNA2	DTL	0.907
CCNA2	NEK2	0.943
CCNA2	MKI67	0.93
CCNA2	TTK	0.939
CCNA2	CEP55	0.923
CCNA2	KIF2C	0.949
CCNA2	CDC20	0.999
CCNA2	CDCA8	0.952
CCNA2	ZWINT	0.901
CCNA2	CKS2	0.99
CCNA2	HMMR	0.921
CCNA2	PTTG1	0.934
CCNA2	PRC1	0.91
CCNA2	KIF20A	0.974
CCNA2	CHEK1	0.939
CCNA2	MCM10	0.949
CCNA2	PBK	0.943
CCNA2	NUSAP1	0.922
CCNB1	CDC6	0.931
CCNB1	MYBL2	0.931
CCNB1	NCAPG	0.962
CCNB1	SPC25	0.903
CCNB1	NEK2	0.91
CCNB1	KIF15	0.916
CCNB1	NUSAP1	0.923
CCNB1	PRC1	0.932
CCNB1	CHEK1	0.935
CCNB1	TTK	0.936
CCNB1	CEP55	0.94
CCNB1	CDKN3	0.941
CCNB1	HMMR	0.942
CCNB1	TPX2	0.949
CCNB1	ZWINT	0.95
CCNB1	CENPA	0.953
CCNB1	KIF20A	0.954
CCNB1	PBK	0.962
CCNB1	KIF2C	0.966
CCNB1	KIF11	0.966
CCNB1	NUF2	0.967
CCNB1	CENPE	0.967
CCNB1	PKMYT1	0.97
CCNB1	MELK	0.972
CCNB1	NDC80	0.981
CCNB1	PTTG1	0.984
CCNB1	CDCA8	0.987
CCNB1	CENPF	0.988
CCNB1	FOXM1	0.988
CCNB1	MAD2L1	0.988
CCNB1	UBE2C	0.99
CCNB1	CDC25C	0.991
CCNB1	ESPL1	0.999
CCNB1	CKS2	0.999
CCNB1	CDC20	0.999
CCNB1	PLK1	0.999
CDC20	TRIP13	0.996
CDC20	CDC6	0.921
CDC20	CENPM	0.937
CDC20	NCAPG	0.949
CDC20	ESPL1	0.988
CDC20	KIF11	0.987
CDC20	NDC80	0.962
CDC20	KIF18A	0.945
CDC20	CENPE	0.989
CDC20	NUF2	0.962
CDC20	CDCA5	0.938
CDC20	MAD2L1	0.999
CDC20	MELK	0.964
CDC20	PLK1	0.999
CDC20	TPX2	0.961
CDC20	CDT1	0.921
CDC20	CDC25C	0.9
CDC20	ERCC6L	0.9
CDC20	CENPA	0.986
CDC20	FOXM1	0.937
CDC20	UBE2C	0.999
CDC20	CENPF	0.99
CDC20	NEK2	0.999
CDC20	MKI67	0.934
CDC20	TTK	0.99
CDC20	CEP55	0.95
CDC20	KIF2C	0.995
CDC20	NUSAP1	0.946
CDC20	PRC1	0.947
CDC20	PBK	0.959
CDC20	ZWINT	0.968
CDC20	CKS2	0.971
CDC20	KIF20A	0.981
CDC20	CDCA8	0.992
CDC20	PTTG1	0.999
CDC25C	PLK1	0.999
CDC25C	KIF2C	0.907
CDC25C	CHEK1	0.999
CDC6	E2F7	0.916
CDC6	CHEK1	0.941
CDC6	DTL	0.963
CDC6	EXO1	0.966
CDC6	E2F1	0.977
CDC6	MCM10	0.998
CDC6	MCM2	0.999
CDC6	CDT1	0.999
CDCA2	KIF11	0.904
CDCA5	ESPL1	0.93
CDCA5	NUF2	0.931
CDCA5	ZWINT	0.908
CDCA5	CDCA8	0.961
CDCA8	ESPL1	0.972
CDCA8	KIF11	0.964
CDCA8	NDC80	0.907
CDCA8	CENPE	0.956
CDCA8	NUF2	0.926
CDCA8	MAD2L1	0.935
CDCA8	MELK	0.902
CDCA8	PLK1	0.974
CDCA8	TPX2	0.919
CDCA8	KIF15	0.902
CDCA8	TACC3	0.904
CDCA8	CENPA	0.971
CDCA8	FOXM1	0.93
CDCA8	UBE2C	0.966
CDCA8	CENPF	0.962
CDCA8	NEK2	0.9
CDCA8	MKI67	0.923
CDCA8	TTK	0.946
CDCA8	CEP55	0.923
CDCA8	KIF2C	0.977
CDCA8	PBK	0.912
CDCA8	NUSAP1	0.949
CDCA8	KIF20A	0.98
CDT1	GINS2	0.906
CDT1	MCM2	0.999
CDT1	CHEK1	0.934
CDT1	MCM10	0.997
CDT1	DTL	0.998
CENPA	CENPM	0.999
CENPA	KIF11	0.942
CENPA	NDC80	0.917
CENPA	CENPE	0.993
CENPA	NUF2	0.936
CENPA	CENPH	0.999
CENPA	PLK1	0.988
CENPA	TTK	0.905
CENPA	ZWINT	0.908
CENPA	KIF20A	0.913
CENPA	CEP55	0.92
CENPA	PBK	0.925
CENPA	UBE2C	0.938
CENPA	CENPF	0.965
CENPA	KIF2C	0.986
CENPA	CENPO	0.991
CENPA	CENPK	0.997
CENPA	CENPN	0.999
CENPE	NCAPG	0.92
CENPE	ESPL1	0.905
CENPE	KIF11	0.988
CENPE	NDC80	0.979
CENPE	KIF18A	0.985
CENPE	CENPH	0.906
CENPE	MKI67	0.921
CENPE	HMMR	0.926
CENPE	NUSAP1	0.929
CENPE	KIF15	0.932
CENPE	CEP55	0.936
CENPE	MAD2L1	0.942
CENPE	KIF20A	0.967
CENPE	TTK	0.968
CENPE	PLK1	0.977
CENPE	KIF2C	0.988
CENPE	PRC1	0.99
CENPE	NUF2	0.996
CENPE	CENPF	0.999
CENPF	NCAPG	0.924
CENPF	ESPL1	0.926
CENPF	KIF11	0.972
CENPF	NDC80	0.987
CENPF	NUF2	0.952
CENPF	MAD2L1	0.915
CENPF	MELK	0.919
CENPF	PLK1	0.973
CENPF	TPX2	0.954
CENPF	KIF15	0.959
CENPF	FOXM1	0.989
CENPF	UBE2C	0.94
CENPF	EXO1	0.9
CENPF	HMMR	0.927
CENPF	PRC1	0.937
CENPF	NUSAP1	0.944
CENPF	PBK	0.949
CENPF	ZWINT	0.953
CENPF	CEP55	0.959
CENPF	KIF14	0.959
CENPF	KIF20A	0.96
CENPF	TTK	0.967
CENPF	NEK2	0.97
CENPF	MKI67	0.979
CENPF	KIF2C	0.985
CENPH	CENPM	0.999
CENPH	NUF2	0.974
CENPH	CENPK	0.999
CENPH	CENPN	0.999
CENPH	CENPO	0.999
CENPK	CENPM	0.999
CENPK	CENPO	0.999
CENPK	CENPN	0.999
CENPM	CENPO	0.999
CENPM	CENPN	0.999
CENPN	CENPO	0.999
CEP55	KIF11	0.997
CEP55	NDC80	0.914
CEP55	NUF2	0.947
CEP55	MELK	0.956
CEP55	TPX2	0.944
CEP55	UBE2C	0.938
CEP55	NEK2	0.912
CEP55	KIF14	0.943
CEP55	MKI67	0.904
CEP55	TTK	0.945
CEP55	PRC1	0.904
CEP55	HMMR	0.926
CEP55	NUSAP1	0.93
CEP55	KIF2C	0.948
CEP55	PBK	0.957
CEP55	KIF20A	0.962
CHEK1	MAD2L1	0.927
CHEK1	EXO1	0.973
CHEK1	DTL	0.931
CHEK1	MCM10	0.969
CKAP2L	MELK	0.912
CKS2	PKMYT1	0.909
DTL	EXO1	0.901
DTL	MCM10	0.915
E2F1	MYBL2	0.937
E2F1	E2F7	0.939
EME1	EXO1	0.915
ERCC6L	MAD2L1	0.933
ERCC6L	PLK1	0.998
ESPL1	FOXM1	0.923
ESPL1	NDC80	0.925
ESPL1	UBE2C	0.927
ESPL1	KIF2C	0.939
ESPL1	MAD2L1	0.941
ESPL1	TTK	0.945
ESPL1	KIF11	0.947
ESPL1	PLK1	0.994
ESPL1	PTTG1	0.999
EXO1	MELK	0.9
EXO1	MCM10	0.954
FAM83D	HMMR	0.956
FAM83D	KIF20A	0.925
FANCI	UBE2T	0.997
FOXM1	MYBL2	0.998
FOXM1	KIF11	0.934
FOXM1	MELK	0.973
FOXM1	PLK1	0.995
FOXM1	TPX2	0.932
FOXM1	MKI67	0.91
FOXM1	KIF20A	0.944
GINS2	MCM10	0.938
GINS2	MCM2	0.998
GTSE1	PLK1	0.982
HMMR	NCAPG	0.909
HMMR	KIF11	0.928
HMMR	TPX2	0.979
HMMR	KIF15	0.901
HMMR	KIF20A	0.909
KIF11	NCAPG	0.975
KIF11	UBE2C	0.916
KIF11	PLK1	0.919
KIF11	ZWINT	0.928
KIF11	KIF14	0.93
KIF11	MKI67	0.931
KIF11	MELK	0.941
KIF11	PBK	0.955
KIF11	NEK2	0.959
KIF11	TPX2	0.965
KIF11	KIF2C	0.968
KIF11	KIF18A	0.97
KIF11	NDC80	0.972
KIF11	PRC1	0.972
KIF11	MAD2L1	0.973
KIF11	NUSAP1	0.974
KIF11	NUF2	0.975
KIF11	KIF20A	0.98
KIF11	KIF15	0.983
KIF11	TTK	0.984
KIF14	NCAPG	0.924
KIF14	KIF18A	0.945
KIF14	TPX2	0.903
KIF14	KIF15	0.931
KIF14	KIF2C	0.901
KIF14	TTK	0.904
KIF14	KIF20A	0.973
KIF14	PRC1	0.986
KIF15	NCAPG	0.919
KIF15	NDC80	0.9
KIF15	KIF18A	0.943
KIF15	NUF2	0.936
KIF15	TPX2	0.948
KIF15	NUSAP1	0.926
KIF15	MKI67	0.935
KIF15	KIF20A	0.942
KIF15	KIF2C	0.945
KIF15	TTK	0.961
KIF18A	KIF20A	0.922
KIF18A	MAD2L1	0.926
KIF18A	TTK	0.927
KIF18A	PLK1	0.927
KIF18A	NUF2	0.946
KIF18A	KIF2C	0.954
KIF20A	TRIP13	0.913
KIF20A	NCAPG	0.958
KIF20A	NUF2	0.955
KIF20A	MAD2L1	0.913
KIF20A	MELK	0.929
KIF20A	PLK1	0.99
KIF20A	TPX2	0.972
KIF20A	UBE2C	0.961
KIF20A	NEK2	0.948
KIF20A	MKI67	0.925
KIF20A	TTK	0.923
KIF20A	KIF2C	0.973
KIF20A	PTTG1	0.9
KIF20A	PRC1	0.937
KIF20A	PBK	0.955
KIF20A	NUSAP1	0.956
KIF2C	NCAPG	0.933
KIF2C	NDC80	0.934
KIF2C	NUF2	0.935
KIF2C	MAD2L1	0.927
KIF2C	MELK	0.935
KIF2C	PLK1	0.994
KIF2C	TPX2	0.999
KIF2C	UBE2C	0.954
KIF2C	NEK2	0.92
KIF2C	TTK	0.955
KIF2C	PBK	0.909
KIF2C	NUSAP1	0.943
KIF2C	PRC1	0.944
MAD2L1	TRIP13	0.994
MAD2L1	NDC80	0.968
MAD2L1	NUF2	0.981
MAD2L1	SPC25	0.913
MAD2L1	TYMS	0.9
MAD2L1	UBE2C	0.929
MAD2L1	PLK1	0.933
MAD2L1	MELK	0.946
MAD2L1	PBK	0.952
MAD2L1	TTK	0.995
MAD2L1	NEK2	0.999
MCM10	MCM2	0.997
MELK	TRIP13	0.906
MELK	NCAPG	0.936
MELK	NDC80	0.935
MELK	NUF2	0.936
MELK	ZWINT	0.903
MELK	MKI67	0.911
MELK	NUSAP1	0.93
MELK	TTK	0.931
MELK	UBE2C	0.948
MELK	TPX2	0.958
MELK	PBK	0.963
MKI67	NCAPG	0.908
MKI67	TPX2	0.954
MKI67	UBE2C	0.916
MKI67	NUSAP1	0.943
NCAPG	PBK	0.92
NCAPG	PRC1	0.921
NCAPG	NUF2	0.93
NCAPG	NUSAP1	0.931
NCAPG	NDC80	0.949
NCAPG	TPX2	0.949
NCAPG	TTK	0.973
NDC80	NUSAP1	0.918
NDC80	PBK	0.934
NDC80	PLK1	0.951
NDC80	NEK2	0.985
NDC80	ZWINT	0.991
NDC80	TTK	0.992
NDC80	NUF2	0.999
NDC80	SPC25	0.999
NEK2	NUF2	0.952
NEK2	PLK1	0.938
NEK2	TPX2	0.942
NEK2	UBE2C	0.923
NEK2	NUSAP1	0.905
NUF2	UBE2T	0.901
NUF2	NUSAP1	0.911
NUF2	TPX2	0.947
NUF2	PBK	0.96
NUF2	TTK	0.989
NUF2	ZWINT	0.991
NUF2	SPC25	0.999
NUSAP1	PCLAF	0.914
NUSAP1	TPX2	0.964
NUSAP1	TYMS	0.905
NUSAP1	UBE2C	0.964
NUSAP1	TTK	0.926
NUSAP1	ZWINT	0.902
NUSAP1	PTTG1	0.906
NUSAP1	PRC1	0.936
NUSAP1	PBK	0.954
PBK	TPX2	0.945
PBK	UBE2C	0.946
PBK	TTK	0.969
PCLAF	ZWINT	0.913
PCLAF	UBE2C	0.938
PKMYT1	PLK1	0.987
PLK1	UBE2C	0.927
PLK1	ZWINT	0.93
PLK1	TPX2	0.944
PLK1	PRC1	0.955
PLK1	PTTG1	0.956
PRC1	TPX2	0.999
PTTG1	TPX2	0.921
PTTG1	UBE2C	0.98
SPC25	ZWINT	0.984
TK1	TYMS	0.991
TPX2	ZWINT	0.913
TPX2	TTK	0.935
TPX2	UBE2C	0.965
TTK	UBE2C	0.911
