# Supplementary material for: Identification of MYCN non-amplified neuroblastoma subgroups points towards molecular signatures for precision prognosis and therapy stratification
Source: Br J Cancer. Author manuscript; Available in PMC 2024 May 27. (PMC7616008; doi:10.1038/s41416-024-02666-y)
Supplement: Table S8 [file EMS194837-supplement-Table_S8.xlsx]

## Sheet: Sheet2
Table S8. IHC Result from Xinhua Hospital.
ID	MYCN	AURORA-score	Time(months)	Event
Patient1	Positive	High	8	1
Patient2	Negative	Low	6	0
Patient3	Negative	High	53	0
Patient4	Negative	High	5	0
Patient5	Negative	High	26	1
Patient6	Negative	High	81	0
Patient7	Negative	High	76	0
Patient8	Negative	High	39	1
Patient9	Negative	Low	60	0
Patient10	Negative	High	15	0
Patient11	Negative	High	54	0
Patient12	Negative	High	21	1
Patient13	Negative	High	6	1
Patient14	Negative	Low	10	1
Patient15	Positive	High	9	1
Patient16	Negative	High	24	1
Patient17	Negative	Low	51	0
Patient18	Positive	High	46	0
Patient19	Negative	Low	48	0
Patient20	Negative	Low	10	1
Patient21	Negative	Low	42	0
Patient22	Positive	High	11	1
Patient23	Negative	High	20	1
Patient24	Positive	High	34	0
Patient25	Positive	Low	14	1
Patient26	Negative	Low	30	0
Patient27	Positive	High	55	1
Patient28	Negative	Low	25	0
Patient29	Positive	High	38	1
Patient30	Negative	Low	18	1
Patient31	Positive	High	11	1
Patient32	Negative	High	11	1
Patient33	Negative	High	25	0
Patient34	Negative	High	24	0
Patient35	Negative	Low	23	0
Patient36	Negative	High	13	1
Patient37	Negative	Low	20	0
Patient38	Negative	High	19	0
Patient39	Negative	Low	16	0
Patient40	Positive	Low	18	0
Patient41	Negative	Low	21	1
Patient42	Negative	Low	18	1
Patient43	Positive	Low	16	0
Patient44	Negative	High	11	1
Patient45	Negative	High	22	1
Patient46	Negative	Low	74	0
Patient47	Negative	High	69	0
Patient48	Negative	High	7	1
Patient49	Negative	High	19	0
Patient50	Negative	High	29	1
Patient51	Negative	High	38	1
Patient52	Positive	High	51	0
Patient53	Negative	Low	68	0
Patient54	Negative	Low	47	0
Patient55	Positive	Low	25	1
Patient56	Negative	Low	32	0
Patient57	Positive	High	3	0
Patient58	Positive	Low	33	0
Patient59	Negative	Low	54	0
Patient60	Negative	Low	53	0
Patient61	Positive	High	53	0
Patient62	Positive	Low	21	1
Patient63	Negative	Low	45	0
Patient64	Negative	Low	35	0
Patient65	Positive	High	35	0
Patient66	Positive	Low	39	0
Patient67	Negative	Low	37	0
Patient68	Negative	Low	36	0
Patient69	Negative	Low	33	0
Patient70	Negative	High	34	0
Patient71	Positive	Low	29	0
Patient72	Negative	High	31	1
Patient73	Positive	High	24	1
Patient74	Negative	Low	27	0
Patient75	Negative	Low	21	0
Patient76	Negative	Low	27	0
Patient77	Positive	High	23	1
Patient78	Negative	Low	18	0
Patient79	Negative	Low	17	0
Patient80	Negative	Low	10	0
Patient81	Negative	Low	55	0
Patient82	Negative	Low	70	0
Patient83	Negative	Low	77	0
Patient84	Negative	Low	73	0
Patient85	Negative	Low	72	0
Patient86	Negative	Low	50	0
Patient87	Negative	Low	71	0
Patient88	Negative	Low	49	0
Patient89	Negative	High	43	0
Patient90	Negative	Low	37	0
Patient91	Negative	Low	49	0
Patient92	Negative	High	7	0
Patient93	Negative	Low	22	0
Patient94	Negative	Low	80	0
