# Supplementary material for: Identification of MYCN non-amplified neuroblastoma subgroups points towards molecular signatures for precision prognosis and therapy stratification
Source: Br J Cancer. Author manuscript; Available in PMC 2024 May 27. (PMC7616008; doi:10.1038/s41416-024-02666-y)
Supplement: Table S10 [file EMS194837-supplement-Table_S10.xlsx]

## Sheet: Predictors
Table S10. List of Predict Genes.
Predictors
MAP7
KLHL23
CNIH4
NCOA7
AGPAT4
VGLL4
BAZ2B
RAB15
PGM2L1
STOM
DIXDC1
ULK2
PLXNC1
PIK3R1
SCN9A
PSD2
ATP2B4
PPFIA2
HMGCLL1
PROS1
ING4
GABRB3
PMP22
DFNA5
ZBTB4
GARNL3
TMEM55A
PPP3CB
CDRT4
RNF11
MAGI2
SHANK2
NRCAM
PAK7
PLCD4
GNAI1
ADCY1
ZNF25
TMEFF2
KCNK10
EPN2
MYT1L
REEP1
SRGAP1
PPAP2A
ARHGEF10L
NLN
EPB41L3
ALDH3A2
C16orf59
PON2
PTBP2
RAPGEF6
TMEM169
SLAIN1
WDR47
CPEB3
TECTA
PRKCZ
ANKS1A
ABR
EPB41L5
COL15A1
GAB2
VCL
EPHA5
BAI3
AADAT
QPCT
CIB1
KCNH8
CACNA2D3
SS18L1
COL12A1
LIMA1
ZDHHC17
PPFIBP1
SULT4A1
HIVEP2
HOXC9
DAPK1
NAALAD2
TACC3
TFAP2B
PTPRH
CAMK2B
FNBP1L
INPP1
WDR54
KIFAP3
DNAJC9
DPYSL4
EPB41L2
KIF5C
SWAP70
PRKAG2
KIAA0247
PRIM1
CDON
VIM
NDFIP1
POLA2
STMN4
SPTB
MTSS1
GLRB
EPB41L4B
GPR85
PQLC3
UBE2T
CNR1
ABCG4
DPYSL3
IGSF10
ENTPD3
SDCCAG8
PLS3
CLASP2
IGSF3
CBFA2T2
CHD5
ASTN2
PIGZ
E2F1
C1R
RMND1
CENPM
CDKL2
SAC3D1
PTPRA
MAP3K12
PKIA
AHNAK
CASD1
RAB6B
CPNE8
CDCA8
RFC2
CCDC34
SYPL1
MTMR9
SPAG9
CCNB2
RFC4
ERC2
AKAP6
REV3L
RNASEH2A
C17orf53
PLSCR1
CCNF
TNFRSF1A
KIF22
KIF1B
LTBR
LMNB2
H2AFZ
KCNQ2
C1S
SH3BGRL2
TRAM2
KNTC1
TGFB3
GAS2
CDC25A
IL13RA1
MASTL
CCNA2
SLFN11
BPHL
BUB1B
PRC1
WEE1
ICT1
TROAP
CRTAP
FEN1
TMEM173
FXYD5
SSR4
TNFRSF10B
AURKA
ODC1
LRP10
LSM4
SSR3
LDHA
DGKB
C14orf132
S100A10
CA10
THAP2
LITAF
TMEM47
GPC4
MAP6
SERINC1
PAK4
NPC2
EPS8
TGFBR2
SH3BGRL
TGFBI
AXL
EHD4
FAM102A
EDNRB
USP53
GLT8D2
WDR1
EYA4
AURKB
EME1
NFKB1
MSN
SAAL1
VKORC1
CDK4
FAM64A
OIP5
ZWINT
HLA_DPA1
AHCY
WDR34
SAE1
ANXA5
EMP1
RECQL4
RAI14
HDGF
ARHGAP15
CFH
RFC3
SSRP1
CKAP2L
RFC5
RRM1
MKI67
ANLN
MELK
TOPBP1
RAD51C
DET1
CEP72
RACGAP1
CHEK1
GINS2
MCM10
PPP4C
GDAP1L1
EXO1
CDCA4
CCNB1
ANXA1
WDHD1
FOXM1
VRK1
TTK
MXI1
TK1
CHAF1A
NUDT1
RNASE1
MRPL12
MCM2
AHI1
STK10
GSN
BTN3A2
WDR74
DTL
MAPKAPK2
SLC25A10
RASA1
CENPF
MEF2C
CENPA
BACE2
SPHK1
RAD51AP1
DHRS3
MAF
TMEM109
HEXB
TPX2
ANXA11
TYMS
CDCA5
CYBRD1
TOP2A
IFI16
KIF4A
BIRC5
NCAPG
STAB1
PKMYT1
CDKN3
NUF2
PSRC1
KIF20A
UHRF1
S100A16
WIPI1
ABI3BP
E2F8
CDC20
EHD2
RHOJ
NEK2
SLC15A3
PLSCR4
CKS2
RAD54L
PTTG1
DAB2
SERPINB1
ASF1B
CDT1
TM4SF1
SERPINF1
PLK1
COLEC12
RAB31
SRPX
AGTRAP
ENDOG
PTPRE
IGFBP6
RRM2
FANCD2
MAN1C1
RNASE6
CDCA2
IL1R1
DCN
TIMELESS
SMC4
CEBPD
HMGB2
HLA_E
PROCR
FAM129A
PCNA
CEP55
UBE2C
C19orf48
FXYD1
AEBP1
TRIM22
GTSE1
CASP4
CCND2
CD63
FCGRT
NUSAP1
LATS2
AQP1
PLEKHA4
MALL
PYGL
FSTL3
BLM
LGALS3
YAP1
LAMP2
F3
MS4A6A
IFITM2
KIF2C
CMTM7
LYN
BUB1
FMOD
OAF
CFI
BRCA1
MVP
BCL3
FAM83D
PRSS23
MCM3
SP110
PDPN
ESPL1
FBXO5
OSMR
CDK2
NTHL1
IGJ
NDE1
TSEN54
COX8A
LIMS2
CSF1R
NXT2
ITGB4
NEIL3
STK31
S100A11
SGOL1
DSN1
POLQ
E2F2
CDH4
KIF11
PBK
KIAA0101
WDR62
SHCBP1
POLE2
DIAPH3
CENPI
FANCA
WDR76
KLF9
LMNA
RFWD3
XRCC2
TGFBR3
DOCK1
SELP
LAMB2
TACC1
IL10RA
C3
SKAP2
GMNN
KLHL7
TPBG
XKR6
C10orf10
SOD3

## Sheet: Predict_rules
Table S10. List of Predict Rules.
gene1	gene2	rule
MAP7	HEXB	MAP7<HEXB
MAP7	TPX2	MAP7<TPX2
KLHL23	LIMA1	KLHL23<LIMA1
KLHL23	ANXA11	KLHL23<ANXA11
CNIH4	MAP7	CNIH4<MAP7
NCOA7	TYMS	NCOA7<TYMS
MAP7	GINS2	MAP7<GINS2
MAP7	DTL	MAP7<DTL
MAP7	FOXM1	MAP7<FOXM1
MAP7	WDR74	MAP7<WDR74
AGPAT4	CDCA5	AGPAT4<CDCA5
VGLL4	CDCA5	VGLL4<CDCA5
MAP7	FEN1	MAP7<FEN1
BAZ2B	DTL	BAZ2B<DTL
RAB15	TK1	RAB15<TK1
MAP7	CYBRD1	MAP7<CYBRD1
PGM2L1	CENPF	PGM2L1<CENPF
STOM	MAP7	STOM<MAP7
DIXDC1	CENPA	DIXDC1<CENPA
ULK2	RNASEH2A	ULK2<RNASEH2A
PLXNC1	FOXM1	PLXNC1<FOXM1
PIK3R1	TYMS	PIK3R1<TYMS
SCN9A	TPX2	SCN9A<TPX2
PSD2	TNFRSF1A	PSD2<TNFRSF1A
DIXDC1	CENPM	DIXDC1<CENPM
PIK3R1	TOP2A	PIK3R1<TOP2A
KLHL23	IFI16	KLHL23<IFI16
DIXDC1	KIF4A	DIXDC1<KIF4A
ATP2B4	CDCA5	ATP2B4<CDCA5
PSD2	LRP10	PSD2<LRP10
PPFIA2	KIF4A	PPFIA2<KIF4A
HMGCLL1	KIF4A	HMGCLL1<KIF4A
ATP2B4	GINS2	ATP2B4<GINS2
PROS1	CENPA	PROS1<CENPA
ING4	C1R	ING4<C1R
NCOA7	RRM1	NCOA7<RRM1
GABRB3	EPB41L2	GABRB3<EPB41L2
PMP22	H2AFZ	PMP22<H2AFZ
DFNA5	CDCA5	DFNA5<CDCA5
ZBTB4	CDCA5	ZBTB4<CDCA5
ULK2	BIRC5	ULK2<BIRC5
DIXDC1	FEN1	DIXDC1<FEN1
GARNL3	GINS2	GARNL3<GINS2
TMEM55A	NCAPG	TMEM55A<NCAPG
PPP3CB	GINS2	PPP3CB<GINS2
CDRT4	KIF4A	CDRT4<KIF4A
RNF11	BIRC5	RNF11<BIRC5
VGLL4	GINS2	VGLL4<GINS2
PSD2	AXL	PSD2<AXL
PSD2	STAB1	PSD2<STAB1
PIK3R1	CDK4	PIK3R1<CDK4
GARNL3	CDCA5	GARNL3<CDCA5
ULK2	PKMYT1	ULK2<PKMYT1
MAGI2	ANXA11	MAGI2<ANXA11
ULK2	GINS2	ULK2<GINS2
SHANK2	CDKN3	SHANK2<CDKN3
NRCAM	TOP2A	NRCAM<TOP2A
PAK7	AURKA	PAK7<AURKA
PROS1	KIF4A	PROS1<KIF4A
VGLL4	NUF2	VGLL4<NUF2
VGLL4	RNASEH2A	VGLL4<RNASEH2A
PLCD4	PSRC1	PLCD4<PSRC1
GNAI1	TPX2	GNAI1<TPX2
ADCY1	TYMS	ADCY1<TYMS
ZNF25	KIF20A	ZNF25<KIF20A
ADCY1	MCM2	ADCY1<MCM2
TMEFF2	CDCA5	TMEFF2<CDCA5
KCNK10	CHAF1A	KCNK10<CHAF1A
EPN2	TK1	EPN2<TK1
MYT1L	EPB41L2	MYT1L<EPB41L2
REEP1	TYMS	REEP1<TYMS
SRGAP1	UHRF1	SRGAP1<UHRF1
PLXNC1	FEN1	PLXNC1<FEN1
PPAP2A	CDCA5	PPAP2A<CDCA5
PGM2L1	BIRC5	PGM2L1<BIRC5
ARHGEF10L	BIRC5	ARHGEF10L<BIRC5
KLHL23	CYBRD1	KLHL23<CYBRD1
SHANK2	DHRS3	SHANK2<DHRS3
NLN	STK10	NLN<STK10
EPB41L3	MCM2	EPB41L3<MCM2
ALDH3A2	CDCA5	ALDH3A2<CDCA5
PSD2	S100A16	PSD2<S100A16
AGPAT4	ANXA11	AGPAT4<ANXA11
CDRT4	AURKA	CDRT4<AURKA
ULK2	CDCA5	ULK2<CDCA5
PLCD4	TACC3	PLCD4<TACC3
PAK7	PLSCR1	PAK7<PLSCR1
SHANK2	KIF4A	SHANK2<KIF4A
ULK2	MCM2	ULK2<MCM2
C16orf59	WIPI1	C16orf59<WIPI1
ALDH3A2	GINS2	ALDH3A2<GINS2
PON2	KIF4A	PON2<KIF4A
PTBP2	ANXA1	PTBP2<ANXA1
RAPGEF6	IFI16	RAPGEF6<IFI16
TMEM169	TNFRSF1A	TMEM169<TNFRSF1A
SLAIN1	ABI3BP	SLAIN1<ABI3BP
WDR47	FEN1	WDR47<FEN1
CPEB3	SPHK1	CPEB3<SPHK1
TECTA	E2F8	TECTA<E2F8
ULK2	IFI16	ULK2<IFI16
PRKCZ	BIRC5	PRKCZ<BIRC5
DIXDC1	CDC20	DIXDC1<CDC20
ANKS1A	BIRC5	ANKS1A<BIRC5
SHANK2	LRP10	SHANK2<LRP10
PSD2	EHD2	PSD2<EHD2
GNAI1	CCNB1	GNAI1<CCNB1
TMEM55A	CCNB1	TMEM55A<CCNB1
ABR	TK1	ABR<TK1
EPB41L5	BUB1B	EPB41L5<BUB1B
EPB41L3	GINS2	EPB41L3<GINS2
COL15A1	UHRF1	COL15A1<UHRF1
GAB2	C1R	GAB2<C1R
VCL	UHRF1	VCL<UHRF1
EPHA5	RHOJ	EPHA5<RHOJ
KLHL23	COL12A1	KLHL23<COL12A1
ZNF25	CDKN3	ZNF25<CDKN3
BAI3	IFI16	BAI3<IFI16
PLCD4	CHAF1A	PLCD4<CHAF1A
HMGCLL1	NEK2	HMGCLL1<NEK2
AADAT	SLC15A3	AADAT<SLC15A3
QPCT	UHRF1	QPCT<UHRF1
TMEFF2	GINS2	TMEFF2<GINS2
EPB41L5	AXL	EPB41L5<AXL
CIB1	PLCD4	CIB1<PLCD4
CPEB3	PLSCR4	CPEB3<PLSCR4
ULK2	NUF2	ULK2<NUF2
KCNH8	CHEK1	KCNH8<CHEK1
CACNA2D3	TGFBR2	CACNA2D3<TGFBR2
TMEFF2	CKS2	TMEFF2<CKS2
PRKCZ	TK1	PRKCZ<TK1
EPB41L3	TPX2	EPB41L3<TPX2
KCNK10	RAD54L	KCNK10<RAD54L
PAK7	SPHK1	PAK7<SPHK1
PIK3R1	PTTG1	PIK3R1<PTTG1
GARNL3	ANXA11	GARNL3<ANXA11
NRCAM	TYMS	NRCAM<TYMS
PGM2L1	PTTG1	PGM2L1<PTTG1
SS18L1	UHRF1	SS18L1<UHRF1
COL12A1	AURKA	COL12A1<AURKA
LIMA1	TPX2	LIMA1<TPX2
QPCT	CDC25A	QPCT<CDC25A
ZDHHC17	IFI16	ZDHHC17<IFI16
VGLL4	MCM2	VGLL4<MCM2
KLHL23	DAB2	KLHL23<DAB2
PGM2L1	RFC4	PGM2L1<RFC4
KLHL23	HEXB	KLHL23<HEXB
PGM2L1	TYMS	PGM2L1<TYMS
AADAT	SERPINB1	AADAT<SERPINB1
AGPAT4	IFI16	AGPAT4<IFI16
ANKS1A	TGFBR2	ANKS1A<TGFBR2
NRCAM	MCM2	NRCAM<MCM2
TMEM169	EPB41L2	TMEM169<EPB41L2
SHANK2	AURKA	SHANK2<AURKA
PPFIBP1	ASF1B	PPFIBP1<ASF1B
SULT4A1	FOXM1	SULT4A1<FOXM1
AGPAT4	IL13RA1	AGPAT4<IL13RA1
PGM2L1	CNIH4	PGM2L1<CNIH4
HIVEP2	CDT1	HIVEP2<CDT1
KCNH8	CENPA	KCNH8<CENPA
CPEB3	AURKA	CPEB3<AURKA
KLHL23	TM4SF1	KLHL23<TM4SF1
CDRT4	ASF1B	CDRT4<ASF1B
VGLL4	PKMYT1	VGLL4<PKMYT1
TMEM55A	ANXA11	TMEM55A<ANXA11
DIXDC1	POLA2	DIXDC1<POLA2
HOXC9	CDCA8	HOXC9<CDCA8
GNAI1	SERPINF1	GNAI1<SERPINF1
ULK2	PLK1	ULK2<PLK1
DAPK1	CDC20	DAPK1<CDC20
SHANK2	CDC25A	SHANK2<CDC25A
NAALAD2	COLEC12	NAALAD2<COLEC12
SHANK2	SWAP70	SHANK2<SWAP70
PLXNC1	LITAF	PLXNC1<LITAF
PGM2L1	RRM1	PGM2L1<RRM1
MAGI2	RAB31	MAGI2<RAB31
PPFIA2	SPHK1	PPFIA2<SPHK1
TACC3	CDRT4	TACC3<CDRT4
PAK7	TGFB3	PAK7<TGFB3
PAK7	SRPX	PAK7<SRPX
PPFIA2	AGTRAP	PPFIA2<AGTRAP
PLCD4	ENDOG	PLCD4<ENDOG
GABRB3	TNFRSF1A	GABRB3<TNFRSF1A
DIXDC1	NEK2	DIXDC1<NEK2
SHANK2	PTPRE	SHANK2<PTPRE
TFAP2B	C1R	TFAP2B<C1R
PPFIA2	IGFBP6	PPFIA2<IGFBP6
PTPRH	RNASEH2A	PTPRH<RNASEH2A
EPB41L5	AURKA	EPB41L5<AURKA
TMEM169	FXYD5	TMEM169<FXYD5
PSD2	ANXA11	PSD2<ANXA11
CAMK2B	C1R	CAMK2B<C1R
FNBP1L	C1S	FNBP1L<C1S
INPP1	FEN1	INPP1<FEN1
KLHL23	TMEM109	KLHL23<TMEM109
SRGAP1	NCAPG	SRGAP1<NCAPG
WDR54	LRP10	WDR54<LRP10
PLXNC1	RRM2	PLXNC1<RRM2
PSD2	SLC15A3	PSD2<SLC15A3
KIFAP3	PTTG1	KIFAP3<PTTG1
PIK3R1	PRC1	PIK3R1<PRC1
BAI3	TYMS	BAI3<TYMS
DNAJC9	IFI16	DNAJC9<IFI16
DPYSL4	EMP1	DPYSL4<EMP1
TMEM169	STAB1	TMEM169<STAB1
KIFAP3	TGFBI	KIFAP3<TGFBI
CDRT4	FANCD2	CDRT4<FANCD2
GARNL3	PLK1	GARNL3<PLK1
NRCAM	CDK4	NRCAM<CDK4
HOXC9	CDT1	HOXC9<CDT1
EPB41L2	ASF1B	EPB41L2<ASF1B
TFAP2B	C1S	TFAP2B<C1S
FNBP1L	ANXA1	FNBP1L<ANXA1
ZBTB4	RNASEH2A	ZBTB4<RNASEH2A
SRGAP1	DTL	SRGAP1<DTL
KIFAP3	TGFBR2	KIFAP3<TGFBR2
KCNK10	MAN1C1	KCNK10<MAN1C1
TFAP2B	GSN	TFAP2B<GSN
KIF5C	H2AFZ	KIF5C<H2AFZ
SWAP70	KIF4A	SWAP70<KIF4A
PAK7	RNASE6	PAK7<RNASE6
TMEM55A	DHRS3	TMEM55A<DHRS3
PPFIBP1	KIF4A	PPFIBP1<KIF4A
ATP2B4	CNIH4	ATP2B4<CNIH4
EPB41L3	RAD51C	EPB41L3<RAD51C
EPHA5	SPHK1	EPHA5<SPHK1
PGM2L1	PRC1	PGM2L1<PRC1
RAPGEF6	TGFBR2	RAPGEF6<TGFBR2
PRKAG2	EXO1	PRKAG2<EXO1
NAALAD2	SRPX	NAALAD2<SRPX
CDRT4	CDCA2	CDRT4<CDCA2
PAK7	IL1R1	PAK7<IL1R1
MAGI2	DTL	MAGI2<DTL
GNAI1	ANXA11	GNAI1<ANXA11
CACNA2D3	PTTG1	CACNA2D3<PTTG1
FNBP1L	DCN	FNBP1L<DCN
CDRT4	MELK	CDRT4<MELK
KIAA0247	CHAF1A	KIAA0247<CHAF1A
LIMA1	DTL	LIMA1<DTL
KLHL23	LRP10	KLHL23<LRP10
PAK7	MAF	PAK7<MAF
KCNH8	NEK2	KCNH8<NEK2
PRIM1	LRP10	PRIM1<LRP10
PLCD4	KIF20A	PLCD4<KIF20A
KCNH8	SPHK1	KCNH8<SPHK1
CDON	CENPA	CDON<CENPA
VIM	DPYSL3	VIM<DPYSL3
NDFIP1	ODC1	NDFIP1<ODC1
BAI3	CYBRD1	BAI3<CYBRD1
AGPAT4	TIMELESS	AGPAT4<TIMELESS
CDRT4	MCM10	CDRT4<MCM10
POLA2	PPFIA2	POLA2<PPFIA2
PSD2	FEN1	PSD2<FEN1
GNAI1	SMC4	GNAI1<SMC4
KIFAP3	CEBPD	KIFAP3<CEBPD
PMP22	HMGB2	PMP22<HMGB2
CACNA2D3	SERPINF1	CACNA2D3<SERPINF1
STMN4	HLA_E	STMN4<HLA_E
PAK7	PROCR	PAK7<PROCR
TMEM169	MAPKAPK2	TMEM169<MAPKAPK2
PGM2L1	UBE2T	PGM2L1<UBE2T
AADAT	EHD4	AADAT<EHD4
EPB41L3	CKS2	EPB41L3<CKS2
ADCY1	TGFBR2	ADCY1<TGFBR2
PLCD4	UHRF1	PLCD4<UHRF1
PRIM1	EHD4	PRIM1<EHD4
CACNA2D3	DCN	CACNA2D3<DCN
GABRB3	CRTAP	GABRB3<CRTAP
EPHA5	MAPKAPK2	EPHA5<MAPKAPK2
SCN9A	TMEM109	SCN9A<TMEM109
SPTB	PLK1	SPTB<PLK1
MTSS1	TPX2	MTSS1<TPX2
PAK7	FAM129A	PAK7<FAM129A
PIK3R1	MCM2	PIK3R1<MCM2
TMEFF2	ENDOG	TMEFF2<ENDOG
AADAT	EHD2	AADAT<EHD2
NCOA7	PCNA	NCOA7<PCNA
PIK3R1	CKS2	PIK3R1<CKS2
EPB41L2	POLA2	EPB41L2<POLA2
CDRT4	CEP55	CDRT4<CEP55
GLRB	SRPX	GLRB<SRPX
EPB41L3	UBE2C	EPB41L3<UBE2C
EPB41L4B	UHRF1	EPB41L4B<UHRF1
HIVEP2	NCAPG	HIVEP2<NCAPG
EPHA5	CDCA2	EPHA5<CDCA2
PLCD4	C19orf48	PLCD4<C19orf48
CACNA2D3	C1S	CACNA2D3<C1S
SCN9A	FOXM1	SCN9A<FOXM1
KIAA0247	NCAPG	KIAA0247<NCAPG
PPFIBP1	EXO1	PPFIBP1<EXO1
EPHA5	CENPA	EPHA5<CENPA
BAI3	S100A10	BAI3<S100A10
NAALAD2	FXYD1	NAALAD2<FXYD1
DPYSL4	AEBP1	DPYSL4<AEBP1
NRCAM	PTTG1	NRCAM<PTTG1
GPR85	TRIM22	GPR85<TRIM22
ANKS1A	CENPF	ANKS1A<CENPF
CDRT4	TNFRSF10B	CDRT4<TNFRSF10B
PIK3R1	DTL	PIK3R1<DTL
AGPAT4	SAC3D1	AGPAT4<SAC3D1
PQLC3	CENPA	PQLC3<CENPA
PLXNC1	GTSE1	PLXNC1<GTSE1
DAPK1	TRIM22	DAPK1<TRIM22
SRGAP1	KNTC1	SRGAP1<KNTC1
CPEB3	SRPX	CPEB3<SRPX
CNIH4	GARNL3	CNIH4<GARNL3
UBE2T	CASP4	UBE2T<CASP4
CNR1	CDKN3	CNR1<CDKN3
SLAIN1	CCND2	SLAIN1<CCND2
ABCG4	STK10	ABCG4<STK10
TMEM55A	DTL	TMEM55A<DTL
GARNL3	IFI16	GARNL3<IFI16
SRGAP1	ANXA11	SRGAP1<ANXA11
DPYSL3	CD63	DPYSL3<CD63
IGSF10	E2F8	IGSF10<E2F8
EPB41L5	TRIM22	EPB41L5<TRIM22
DPYSL4	FCGRT	DPYSL4<FCGRT
PTBP2	CYBRD1	PTBP2<CYBRD1
UBE2T	IFI16	UBE2T<IFI16
GARNL3	SAC3D1	GARNL3<SAC3D1
PIK3R1	RNASE1	PIK3R1<RNASE1
AADAT	MAPKAPK2	AADAT<MAPKAPK2
ENTPD3	OIP5	ENTPD3<OIP5
COL15A1	MCM10	COL15A1<MCM10
NLN	SPHK1	NLN<SPHK1
PLXNC1	NUSAP1	PLXNC1<NUSAP1
NLN	PLSCR1	NLN<PLSCR1
DPYSL4	C1R	DPYSL4<C1R
LIMA1	CDKN3	LIMA1<CDKN3
BAI3	TGFBR2	BAI3<TGFBR2
PRIM1	SPHK1	PRIM1<SPHK1
SDCCAG8	ASF1B	SDCCAG8<ASF1B
SLAIN1	PLSCR4	SLAIN1<PLSCR4
CACNA2D3	GSN	CACNA2D3<GSN
FNBP1L	TGFBR2	FNBP1L<TGFBR2
PLS3	MELK	PLS3<MELK
CPEB3	LATS2	CPEB3<LATS2
CLASP2	GSN	CLASP2<GSN
KCNK10	STK10	KCNK10<STK10
EPN2	AQP1	EPN2<AQP1
IGSF3	PLS3	IGSF3<PLS3
CBFA2T2	S100A16	CBFA2T2<S100A16
CHD5	C17orf53	CHD5<C17orf53
EPB41L2	CDC20	EPB41L2<CDC20
ASTN2	CDT1	ASTN2<CDT1
DFNA5	FEN1	DFNA5<FEN1
PIGZ	PLEKHA4	PIGZ<PLEKHA4
KCNK10	BACE2	KCNK10<BACE2
EPHA5	CCND2	EPHA5<CCND2
SLAIN1	RHOJ	SLAIN1<RHOJ
BAZ2B	KNTC1	BAZ2B<KNTC1
E2F1	EHD2	E2F1<EHD2
TMEM169	RNASE6	TMEM169<RNASE6
PRIM1	RNASE6	PRIM1<RNASE6
NRCAM	PCNA	NRCAM<PCNA
C1R	MCM2	C1R<MCM2
AADAT	TNFRSF1A	AADAT<TNFRSF1A
RMND1	TACC3	RMND1<TACC3
TMEM169	S100A16	TMEM169<S100A16
CBFA2T2	MAPKAPK2	CBFA2T2<MAPKAPK2
CENPM	ABI3BP	CENPM<ABI3BP
VGLL4	PLK1	VGLL4<PLK1
CDKL2	MALL	CDKL2<MALL
SLAIN1	PYGL	SLAIN1<PYGL
PTPRH	RECQL4	PTPRH<RECQL4
WDR47	EPB41L2	WDR47<EPB41L2
TMEM169	FSTL3	TMEM169<FSTL3
SAC3D1	TMEM55A	SAC3D1<TMEM55A
PTPRA	FCGRT	PTPRA<FCGRT
SLAIN1	EDNRB	SLAIN1<EDNRB
PPFIBP1	CHEK1	PPFIBP1<CHEK1
PRIM1	STK10	PRIM1<STK10
MAP3K12	FXYD5	MAP3K12<FXYD5
KCNK10	BLM	KCNK10<BLM
COL15A1	CDC25A	COL15A1<CDC25A
PKIA	LGALS3	PKIA<LGALS3
GPR85	YAP1	GPR85<YAP1
AHNAK	CDCA8	AHNAK<CDCA8
PRIM1	AXL	PRIM1<AXL
WDR47	LAMP2	WDR47<LAMP2
PRIM1	TRIM22	PRIM1<TRIM22
KCNK10	TNFRSF10B	KCNK10<TNFRSF10B
ZDHHC17	TGFBR2	ZDHHC17<TGFBR2
NAALAD2	F3	NAALAD2<F3
CASD1	MS4A6A	CASD1<MS4A6A
RAB6B	IFITM2	RAB6B<IFITM2
SLAIN1	TRIM22	SLAIN1<TRIM22
PTPRH	CHAF1A	PTPRH<CHAF1A
PON2	EXO1	PON2<EXO1
PPP3CB	RAD51C	PPP3CB<RAD51C
SULT4A1	E2F1	SULT4A1<E2F1
EPB41L3	ENDOG	EPB41L3<ENDOG
HOXC9	KIF2C	HOXC9<KIF2C
KCNK10	CMTM7	KCNK10<CMTM7
NLN	LYN	NLN<LYN
KCNH8	BUB1	KCNH8<BUB1
PRIM1	SRPX	PRIM1<SRPX
CPNE8	PYGL	CPNE8<PYGL
HOXC9	ASF1B	HOXC9<ASF1B
KIAA0247	NUF2	KIAA0247<NUF2
SLAIN1	MALL	SLAIN1<MALL
NRCAM	HDGF	NRCAM<HDGF
PTBP2	S100A10	PTBP2<S100A10
MAGI2	AXL	MAGI2<AXL
BAI3	CNIH4	BAI3<CNIH4
ING4	SERPINF1	ING4<SERPINF1
CDCA8	FMOD	CDCA8<FMOD
RFC2	FXYD5	RFC2<FXYD5
TMEM169	OAF	TMEM169<OAF
SRGAP1	AXL	SRGAP1<AXL
PRIM1	CFH	PRIM1<CFH
EPB41L3	WDR34	EPB41L3<WDR34
NAALAD2	PYGL	NAALAD2<PYGL
HIVEP2	RNASEH2A	HIVEP2<RNASEH2A
CCDC34	CFI	CCDC34<CFI
GNAI1	PLK1	GNAI1<PLK1
PPFIBP1	GTSE1	PPFIBP1<GTSE1
SRGAP1	EXO1	SRGAP1<EXO1
KCNK10	EXO1	KCNK10<EXO1
LIMA1	CCNB1	LIMA1<CCNB1
SYPL1	NCAPG	SYPL1<NCAPG
HMGCLL1	CENPA	HMGCLL1<CENPA
PPFIA2	OAF	PPFIA2<OAF
KIFAP3	GSN	KIFAP3<GSN
KIAA0247	BRCA1	KIAA0247<BRCA1
HOXC9	MVP	HOXC9<MVP
KIFAP3	C1S	KIFAP3<C1S
MTMR9	SLC15A3	MTMR9<SLC15A3
PPFIA2	NEK2	PPFIA2<NEK2
MAGI2	HEXB	MAGI2<HEXB
EPB41L2	CCNA2	EPB41L2<CCNA2
EPHA5	MALL	EPHA5<MALL
SPAG9	ANXA1	SPAG9<ANXA1
KCNH8	WIPI1	KCNH8<WIPI1
CACNA2D3	ANXA1	CACNA2D3<ANXA1
PON2	KIF20A	PON2<KIF20A
CCNB2	CNR1	CCNB2<CNR1
ENTPD3	CDCA2	ENTPD3<CDCA2
GPR85	AGTRAP	GPR85<AGTRAP
ZNF25	AXL	ZNF25<AXL
TFAP2B	LGALS3	TFAP2B<LGALS3
TFAP2B	SERPINF1	TFAP2B<SERPINF1
RFC4	TMEM173	RFC4<TMEM173
CNR1	MELK	CNR1<MELK
GABRB3	S100A16	GABRB3<S100A16
PPFIBP1	KIF20A	PPFIBP1<KIF20A
ENTPD3	RAD54L	ENTPD3<RAD54L
HIVEP2	PKMYT1	HIVEP2<PKMYT1
EPHA5	BACE2	EPHA5<BACE2
PLS3	KIF20A	PLS3<KIF20A
EPB41L2	CENPM	EPB41L2<CENPM
SDCCAG8	TRIM22	SDCCAG8<TRIM22
ERC2	PTPRE	ERC2<PTPRE
PTPRH	BCL3	PTPRH<BCL3
AKAP6	TRIM22	AKAP6<TRIM22
REV3L	BCL3	REV3L<BCL3
SPAG9	SERPINF1	SPAG9<SERPINF1
NAALAD2	ABI3BP	NAALAD2<ABI3BP
RNASEH2A	TMEM173	RNASEH2A<TMEM173
C17orf53	ABI3BP	C17orf53<ABI3BP
RMND1	FAM83D	RMND1<FAM83D
PLSCR1	MELK	PLSCR1<MELK
PPFIBP1	CDC25A	PPFIBP1<CDC25A
PTPRH	ENDOG	PTPRH<ENDOG
E2F1	EHD4	E2F1<EHD4
CCNF	IL1R1	CCNF<IL1R1
PLSCR1	BUB1B	PLSCR1<BUB1B
RAB6B	S100A10	RAB6B<S100A10
MAGI2	STK10	MAGI2<STK10
CDON	MALL	CDON<MALL
POLA2	ABI3BP	POLA2<ABI3BP
CDON	ABI3BP	CDON<ABI3BP
TNFRSF1A	CDC20	TNFRSF1A<CDC20
IGSF3	S100A10	IGSF3<S100A10
COL15A1	KIF20A	COL15A1<KIF20A
ZDHHC17	S100A10	ZDHHC17<S100A10
STMN4	CD63	STMN4<CD63
E2F1	S100A16	E2F1<S100A16
HOXC9	BUB1B	HOXC9<BUB1B
RNASEH2A	KIAA0247	RNASEH2A<KIAA0247
KIF22	WIPI1	KIF22<WIPI1
KIF1B	TGFBI	KIF1B<TGFBI
UBE2T	MVP	UBE2T<MVP
LTBR	NAALAD2	LTBR<NAALAD2
LMNB2	TNFRSF1A	LMNB2<TNFRSF1A
H2AFZ	HLA_E	H2AFZ<HLA_E
WDR54	PRSS23	WDR54<PRSS23
PLS3	BUB1B	PLS3<BUB1B
ERC2	CDCA2	ERC2<CDCA2
DFNA5	ENDOG	DFNA5<ENDOG
HOXC9	BCL3	HOXC9<BCL3
COL12A1	BRCA1	COL12A1<BRCA1
KCNQ2	AEBP1	KCNQ2<AEBP1
NLN	MALL	NLN<MALL
BAZ2B	SMC4	BAZ2B<SMC4
RAB6B	SERPINF1	RAB6B<SERPINF1
C1S	MCM3	C1S<MCM3
SH3BGRL2	S100A16	SH3BGRL2<S100A16
PROS1	CCNA2	PROS1<CCNA2
TRAM2	BUB1	TRAM2<BUB1
KNTC1	SP110	KNTC1<SP110
TGFB3	NAALAD2	TGFB3<NAALAD2
GPR85	MALL	GPR85<MALL
GAS2	PDPN	GAS2<PDPN
C16orf59	PLEKHA4	C16orf59<PLEKHA4
CDC25A	SRPX	CDC25A<SRPX
REEP1	CDK4	REEP1<CDK4
COL15A1	POLA2	COL15A1<POLA2
IL13RA1	CDCA8	IL13RA1<CDCA8
CDON	OAF	CDON<OAF
COL12A1	ESPL1	COL12A1<ESPL1
GLRB	PROCR	GLRB<PROCR
MASTL	ABI3BP	MASTL<ABI3BP
CCNA2	RAI14	CCNA2<RAI14
SLFN11	RAD54L	SLFN11<RAD54L
BPHL	FXYD5	BPHL<FXYD5
CNR1	KIF2C	CNR1<KIF2C
COL15A1	FBXO5	COL15A1<FBXO5
NCOA7	SAE1	NCOA7<SAE1
PTPRH	PLEKHA4	PTPRH<PLEKHA4
CDC25A	CFI	CDC25A<CFI
CDON	RHOJ	CDON<RHOJ
BUB1B	TRIM22	BUB1B<TRIM22
PTBP2	LITAF	PTBP2<LITAF
PRC1	EHD4	PRC1<EHD4
WEE1	GPR85	WEE1<GPR85
CHD5	YAP1	CHD5<YAP1
ICT1	MVP	ICT1<MVP
SPAG9	LGALS3	SPAG9<LGALS3
CNR1	CHAF1A	CNR1<CHAF1A
TROAP	BCL3	TROAP<BCL3
CRTAP	GPR85	CRTAP<GPR85
KNTC1	PLSCR4	KNTC1<PLSCR4
NCOA7	FAM64A	NCOA7<FAM64A
ABCG4	OSMR	ABCG4<OSMR
ENTPD3	FAM83D	ENTPD3<FAM83D
CHD5	CDK2	CHD5<CDK2
BPHL	FXYD1	BPHL<FXYD1
MAP7	ANXA11	MAP7<ANXA11
MAP7	TMEM109	MAP7<TMEM109
MAP7	IFI16	MAP7<IFI16
MAP7	LIMA1	MAP7<LIMA1
SHANK2	MAF	SHANK2<MAF
FEN1	PAK7	FEN1<PAK7
TMEM173	PLCD4	TMEM173<PLCD4
ENTPD3	PYGL	ENTPD3<PYGL
PLCD4	NTHL1	PLCD4<NTHL1
FXYD5	CHD5	FXYD5<CHD5
EPHA5	IGJ	EPHA5<IGJ
SHANK2	EHD4	SHANK2<EHD4
SSR4	REEP1	SSR4<REEP1
EPHA5	IGFBP6	EPHA5<IGFBP6
TNFRSF10B	NAALAD2	TNFRSF10B<NAALAD2
DIXDC1	MAPKAPK2	DIXDC1<MAPKAPK2
EPHA5	AGTRAP	EPHA5<AGTRAP
NRCAM	IFITM2	NRCAM<IFITM2
EPB41L3	SERPINF1	EPB41L3<SERPINF1
HOXC9	NDE1	HOXC9<NDE1
PPFIA2	COLEC12	PPFIA2<COLEC12
PTPRH	CDCA5	PTPRH<CDCA5
BPHL	CDCA5	BPHL<CDCA5
PIK3R1	LSM4	PIK3R1<LSM4
ULK2	RAD51C	ULK2<RAD51C
FXYD5	PPFIA2	FXYD5<PPFIA2
ULK2	ANXA11	ULK2<ANXA11
PGM2L1	CDCA5	PGM2L1<CDCA5
AURKA	NAALAD2	AURKA<NAALAD2
CDRT4	RAD54L	CDRT4<RAD54L
GPR85	CENPA	GPR85<CENPA
AGPAT4	GINS2	AGPAT4<GINS2
EPB41L3	CDCA5	EPB41L3<CDCA5
GARNL3	RAD51C	GARNL3<RAD51C
ODC1	ADCY1	ODC1<ADCY1
HOXC9	CDCA5	HOXC9<CDCA5
LRP10	CDRT4	LRP10<CDRT4
LSM4	ADCY1	LSM4<ADCY1
AADAT	FXYD5	AADAT<FXYD5
SSR3	GPR85	SSR3<GPR85
HIVEP2	BCL3	HIVEP2<BCL3
LDHA	REEP1	LDHA<REEP1
HIVEP2	TSEN54	HIVEP2<TSEN54
ENTPD3	KIF4A	ENTPD3<KIF4A
GARNL3	NCAPG	GARNL3<NCAPG
KCNH8	KIF4A	KCNH8<KIF4A
FNBP1L	CDK4	FNBP1L<CDK4
BAI3	IL13RA1	BAI3<IL13RA1
DGKB	CENPA	DGKB<CENPA
SRGAP1	STK10	SRGAP1<STK10
SRGAP1	FOXM1	SRGAP1<FOXM1
SH3BGRL2	FEN1	SH3BGRL2<FEN1
PMP22	COX8A	PMP22<COX8A
RNASEH2A	TMEM55A	RNASEH2A<TMEM55A
CNR1	CDCA8	CNR1<CDCA8
RAB6B	C1R	RAB6B<C1R
VIM	STMN4	VIM<STMN4
AADAT	LIMS2	AADAT<LIMS2
RAB15	FXYD5	RAB15<FXYD5
CPNE8	IL1R1	CPNE8<IL1R1
AADAT	TMEM109	AADAT<TMEM109
DAPK1	CENPA	DAPK1<CENPA
ODC1	KIFAP3	ODC1<KIFAP3
ERC2	LATS2	ERC2<LATS2
HIVEP2	SAC3D1	HIVEP2<SAC3D1
FNBP1L	RRM1	FNBP1L<RRM1
CNR1	ENDOG	CNR1<ENDOG
KLHL23	TMEM173	KLHL23<TMEM173
C14orf132	CSF1R	C14orf132<CSF1R
S100A10	VGLL4	S100A10<VGLL4
CA10	COLEC12	CA10<COLEC12
ERC2	MALL	ERC2<MALL
SRGAP1	NEK2	SRGAP1<NEK2
HIVEP2	PLEKHA4	HIVEP2<PLEKHA4
CASD1	TMEM109	CASD1<TMEM109
ING4	IFI16	ING4<IFI16
SULT4A1	SAC3D1	SULT4A1<SAC3D1
THAP2	NXT2	THAP2<NXT2
AKAP6	CENPA	AKAP6<CENPA
AKAP6	EHD2	AKAP6<EHD2
CPEB3	LYN	CPEB3<LYN
CPEB3	ITGB4	CPEB3<ITGB4
BPHL	CIB1	BPHL<CIB1
HIVEP2	BACE2	HIVEP2<BACE2
DFNA5	CMTM7	DFNA5<CMTM7
LITAF	TMEM169	LITAF<TMEM169
GLRB	SP110	GLRB<SP110
KIF1B	ODC1	KIF1B<ODC1
GLRB	NXT2	GLRB<NXT2
TMEM47	NEIL3	TMEM47<NEIL3
WDR47	CENPA	WDR47<CENPA
IGSF3	EPB41L2	IGSF3<EPB41L2
VGLL4	TMEM173	VGLL4<TMEM173
PMP22	LDHA	PMP22<LDHA
GPC4	STK31	GPC4<STK31
MYT1L	OAF	MYT1L<OAF
ALDH3A2	RAD51C	ALDH3A2<RAD51C
MAP6	S100A11	MAP6<S100A11
DGKB	SGOL1	DGKB<SGOL1
CAMK2B	CASP4	CAMK2B<CASP4
WDR47	CENPM	WDR47<CENPM
SERINC1	TYMS	SERINC1<TYMS
ERC2	NEK2	ERC2<NEK2
PRC1	FXYD1	PRC1<FXYD1
ODC1	LGALS3	ODC1<LGALS3
PAK4	COLEC12	PAK4<COLEC12
CASD1	AXL	CASD1<AXL
NPC2	PRKCZ	NPC2<PRKCZ
SULT4A1	AXL	SULT4A1<AXL
COL15A1	AURKA	COL15A1<AURKA
MAP7	CCNB1	MAP7<CCNB1
MAP7	CDCA5	MAP7<CDCA5
EPB41L2	KIF4A	EPB41L2<KIF4A
EPS8	KIF4A	EPS8<KIF4A
MAP7	E2F1	MAP7<E2F1
MAP7	PLK1	MAP7<PLK1
TGFBR2	CDCA5	TGFBR2<CDCA5
MAP7	DSN1	MAP7<DSN1
PLS3	AURKA	PLS3<AURKA
PIK3R1	GINS2	PIK3R1<GINS2
QPCT	AURKA	QPCT<AURKA
PON2	AURKA	PON2<AURKA
DIXDC1	CCNA2	DIXDC1<CCNA2
SH3BGRL	DTL	SH3BGRL<DTL
TGFBI	BIRC5	TGFBI<BIRC5
PLS3	CDKN3	PLS3<CDKN3
AXL	EXO1	AXL<EXO1
COL12A1	UHRF1	COL12A1<UHRF1
PROS1	EXO1	PROS1<EXO1
CDRT4	KIF20A	CDRT4<KIF20A
SHANK2	FAM83D	SHANK2<FAM83D
TMEM47	CENPA	TMEM47<CENPA
CDRT4	POLQ	CDRT4<POLQ
TGFBR2	CCNB2	TGFBR2<CCNB2
EHD4	EXO1	EHD4<EXO1
COL15A1	TACC3	COL15A1<TACC3
EPB41L3	FOXM1	EPB41L3<FOXM1
FAM102A	CDT1	FAM102A<CDT1
IL13RA1	E2F2	IL13RA1<E2F2
COL12A1	RAD54L	COL12A1<RAD54L
COL15A1	BUB1B	COL15A1<BUB1B
NRCAM	RACGAP1	NRCAM<RACGAP1
EDNRB	ASF1B	EDNRB<ASF1B
PIK3R1	RACGAP1	PIK3R1<RACGAP1
QPCT	CEP55	QPCT<CEP55
TGFBR2	CENPF	TGFBR2<CENPF
USP53	SGOL1	USP53<SGOL1
EPB41L3	CDH4	EPB41L3<CDH4
SRGAP1	BUB1B	SRGAP1<BUB1B
AHNAK	CHAF1A	AHNAK<CHAF1A
PPAP2A	SAC3D1	PPAP2A<SAC3D1
KIAA0247	TROAP	KIAA0247<TROAP
PQLC3	POLA2	PQLC3<POLA2
QPCT	OIP5	QPCT<OIP5
KIAA0247	BLM	KIAA0247<BLM
SRGAP1	ANLN	SRGAP1<ANLN
TMEFF2	NUF2	TMEFF2<NUF2
TMEM55A	KNTC1	TMEM55A<KNTC1
PLCD4	CDCA8	PLCD4<CDCA8
HOXC9	KIF11	HOXC9<KIF11
ABR	CDT1	ABR<CDT1
SH3BGRL	SMC4	SH3BGRL<SMC4
CPNE8	E2F8	CPNE8<E2F8
E2F1	PLCD4	E2F1<PLCD4
HOXC9	PBK	HOXC9<PBK
TNFRSF1A	POLA2	TNFRSF1A<POLA2
ENTPD3	NEIL3	ENTPD3<NEIL3
COL12A1	KIAA0101	COL12A1<KIAA0101
EPHA5	WDR62	EPHA5<WDR62
PIGZ	C16orf59	PIGZ<C16orf59
CHD5	NEIL3	CHD5<NEIL3
CPNE8	SHCBP1	CPNE8<SHCBP1
GLT8D2	POLE2	GLT8D2<POLE2
WDR1	LSM4	WDR1<LSM4
IGSF10	DIAPH3	IGSF10<DIAPH3
EYA4	NEIL3	EYA4<NEIL3
AURKB	ABI3BP	AURKB<ABI3BP
EME1	IGSF10	EME1<IGSF10
TGFBR2	RFC4	TGFBR2<RFC4
RFC2	ENTPD3	RFC2<ENTPD3
POLA2	ENTPD3	POLA2<ENTPD3
NFKB1	KIAA0101	NFKB1<KIAA0101
GLT8D2	NXT2	GLT8D2<NXT2
GARNL3	ENDOG	GARNL3<ENDOG
CHD5	CENPI	CHD5<CENPI
MSN	LSM4	MSN<LSM4
UBE2T	AHNAK	UBE2T<AHNAK
ENTPD3	EME1	ENTPD3<EME1
SAAL1	ENTPD3	SAAL1<ENTPD3
MSN	CDH4	MSN<CDH4
PTPRH	SLC25A10	PTPRH<SLC25A10
VKORC1	AHNAK	VKORC1<AHNAK
CDK4	TGFBR2	CDK4<TGFBR2
TRAM2	SHCBP1	TRAM2<SHCBP1
SYPL1	CDH4	SYPL1<CDH4
FAM64A	AHNAK	FAM64A<AHNAK
EPHA5	E2F8	EPHA5<E2F8
OIP5	IGSF10	OIP5<IGSF10
PMP22	SSRP1	PMP22<SSRP1
ZWINT	IGSF10	ZWINT<IGSF10
HLA_DPA1	ODC1	HLA_DPA1<ODC1
HOXC9	ESPL1	HOXC9<ESPL1
AHCY	C1S	AHCY<C1S
WDR34	TMEM173	WDR34<TMEM173
MSN	CDK4	MSN<CDK4
NAALAD2	NEIL3	NAALAD2<NEIL3
SAE1	ADCY1	SAE1<ADCY1
SULT4A1	LMNB2	SULT4A1<LMNB2
RNF11	FANCA	RNF11<FANCA
CHD5	WDR76	CHD5<WDR76
ANXA5	CDH4	ANXA5<CDH4
PRIM1	ARHGAP15	PRIM1<ARHGAP15
PRC1	TGFBR2	PRC1<TGFBR2
EMP1	FAM64A	EMP1<FAM64A
PTPRH	FANCA	PTPRH<FANCA
RECQL4	IGSF10	RECQL4<IGSF10
C16orf59	KLF9	C16orf59<KLF9
PMP22	GDAP1L1	PMP22<GDAP1L1
RAI14	EME1	RAI14<EME1
AHCY	LMNA	AHCY<LMNA
HDGF	C1R	HDGF<C1R
WDR47	RFWD3	WDR47<RFWD3
EPHA5	XRCC2	EPHA5<XRCC2
KIF22	S100A16	KIF22<S100A16
ARHGAP15	EME1	ARHGAP15<EME1
AURKB	TGFBR3	AURKB<TGFBR3
C1R	WDR34	C1R<WDR34
CFH	CCDC34	CFH<CCDC34
RFC3	ABI3BP	RFC3<ABI3BP
SSRP1	GSN	SSRP1<GSN
CKAP2L	PLSCR4	CKAP2L<PLSCR4
TMEM47	MKI67	TMEM47<MKI67
WDR34	KCNK10	WDR34<KCNK10
RFC5	RNASE6	RFC5<RNASE6
PRC1	IFI16	PRC1<IFI16
WDR54	HEXB	WDR54<HEXB
GABRB3	TMEM47	GABRB3<TMEM47
KIF22	BACE2	KIF22<BACE2
RFC4	IFI16	RFC4<IFI16
SLAIN1	SRPX	SLAIN1<SRPX
PRIM1	S100A16	PRIM1<S100A16
SLAIN1	RNASE6	SLAIN1<RNASE6
TMEM169	PLSCR4	TMEM169<PLSCR4
PAK7	DOCK1	PAK7<DOCK1
PSD2	CFH	PSD2<CFH
EPB41L5	PLS3	EPB41L5<PLS3
RRM1	IFI16	RRM1<IFI16
POLA2	COLEC12	POLA2<COLEC12
SS18L1	COL15A1	SS18L1<COL15A1
PRC1	C1R	PRC1<C1R
DNAJC9	TGFBR2	DNAJC9<TGFBR2
MKI67	F3	MKI67<F3
UBE2T	SERPINF1	UBE2T<SERPINF1
SAE1	TGFBR2	SAE1<TGFBR2
ANLN	ABI3BP	ANLN<ABI3BP
KIF22	EHD2	KIF22<EHD2
MELK	CFI	MELK<CFI
TOPBP1	EPB41L2	TOPBP1<EPB41L2
E2F1	SPHK1	E2F1<SPHK1
PAK7	TRIM22	PAK7<TRIM22
UBE2T	TRIM22	UBE2T<TRIM22
EME1	SELP	EME1<SELP
RFC4	ANXA11	RFC4<ANXA11
IGSF3	C1R	IGSF3<C1R
AADAT	ABI3BP	AADAT<ABI3BP
AADAT	STAB1	AADAT<STAB1
RAD51C	LRP10	RAD51C<LRP10
EPB41L5	EPB41L2	EPB41L5<EPB41L2
DET1	PLEKHA4	DET1<PLEKHA4
RFC3	TRIM22	RFC3<TRIM22
HDGF	IFI16	HDGF<IFI16
CEP72	DOCK1	CEP72<DOCK1
AADAT	EDNRB	AADAT<EDNRB
RAD51C	ANXA11	RAD51C<ANXA11
RFC3	IL1R1	RFC3<IL1R1
IGSF3	IFI16	IGSF3<IFI16
PSD2	FAM129A	PSD2<FAM129A
RACGAP1	ANXA11	RACGAP1<ANXA11
CHEK1	F3	CHEK1<F3
KIF22	FXYD5	KIF22<FXYD5
IGSF3	TGFBR2	IGSF3<TGFBR2
CPEB3	TGFBR3	CPEB3<TGFBR3
AGPAT4	LAMB2	AGPAT4<LAMB2
GINS2	ARHGAP15	GINS2<ARHGAP15
KNTC1	COLEC12	KNTC1<COLEC12
RNASEH2A	CIB1	RNASEH2A<CIB1
RFC5	ARHGAP15	RFC5<ARHGAP15
MCM10	PDPN	MCM10<PDPN
GABRB3	DAB2	GABRB3<DAB2
KNTC1	ABI3BP	KNTC1<ABI3BP
PSD2	CCND2	PSD2<CCND2
GABRB3	ABI3BP	GABRB3<ABI3BP
RNASEH2A	FMOD	RNASEH2A<FMOD
PPP4C	AXL	PPP4C<AXL
AGPAT4	CYBRD1	AGPAT4<CYBRD1
RFC4	SLC15A3	RFC4<SLC15A3
DET1	PTPRE	DET1<PTPRE
AGPAT4	LIMA1	AGPAT4<LIMA1
CPEB3	GLT8D2	CPEB3<GLT8D2
GDAP1L1	FMOD	GDAP1L1<FMOD
CCNA2	IL1R1	CCNA2<IL1R1
EXO1	COLEC12	EXO1<COLEC12
ANKS1A	PPAP2A	ANKS1A<PPAP2A
CDCA4	IL1R1	CDCA4<IL1R1
AGPAT4	AHNAK	AGPAT4<AHNAK
CCNB1	PLSCR1	CCNB1<PLSCR1
ANXA1	BAI3	ANXA1<BAI3
CEP72	FAM129A	CEP72<FAM129A
RNASEH2A	ANXA11	RNASEH2A<ANXA11
ODC1	C1S	ODC1<C1S
AADAT	AXL	AADAT<AXL
CEP72	SP110	CEP72<SP110
RRM1	ANXA11	RRM1<ANXA11
AGPAT4	AXL	AGPAT4<AXL
GAB2	ANXA1	GAB2<ANXA1
WDHD1	MALL	WDHD1<MALL
AADAT	FAM129A	AADAT<FAM129A
SHANK2	AXL	SHANK2<AXL
DET1	BACE2	DET1<BACE2
AGPAT4	TACC1	AGPAT4<TACC1
DNAJC9	ANXA11	DNAJC9<ANXA11
DNAJC9	FXYD5	DNAJC9<FXYD5
CDC25A	DOCK1	CDC25A<DOCK1
FOXM1	EHD2	FOXM1<EHD2
AGPAT4	IL10RA	AGPAT4<IL10RA
REV3L	PLEKHA4	REV3L<PLEKHA4
SHANK2	ARHGAP15	SHANK2<ARHGAP15
RRM1	S100A10	RRM1<S100A10
VRK1	PLSCR1	VRK1<PLSCR1
TTK	IL1R1	TTK<IL1R1
MXI1	FXYD1	MXI1<FXYD1
KCNQ2	GSN	KCNQ2<GSN
SHANK2	PON2	SHANK2<PON2
CDC25A	FAM129A	CDC25A<FAM129A
TK1	BCL3	TK1<BCL3
SAE1	ANXA1	SAE1<ANXA1
ADCY1	ANXA1	ADCY1<ANXA1
GINS2	C3	GINS2<C3
CEP72	LATS2	CEP72<LATS2
MAGI2	LIMA1	MAGI2<LIMA1
RAI14	KIF4A	RAI14<KIF4A
ODC1	FXYD5	ODC1<FXYD5
POLA2	OAF	POLA2<OAF
AURKA	SKAP2	AURKA<SKAP2
PPFIA2	PROCR	PPFIA2<PROCR
CHAF1A	STK10	CHAF1A<STK10
ICT1	AHNAK	ICT1<AHNAK
ING4	LIMA1	ING4<LIMA1
NUDT1	S100A10	NUDT1<S100A10
RNASE1	MAP7	RNASE1<MAP7
EPB41L4B	FXYD1	EPB41L4B<FXYD1
MRPL12	TRAM2	MRPL12<TRAM2
MCM2	C3	MCM2<C3
GNAI1	SH3BGRL	GNAI1<SH3BGRL
PON2	PSRC1	PON2<PSRC1
AHI1	SH3BGRL	AHI1<SH3BGRL
STK10	PSRC1	STK10<PSRC1
S100A10	GMNN	S100A10<GMNN
GSN	HDGF	GSN<HDGF
BTN3A2	PSRC1	BTN3A2<PSRC1
NFKB1	CDCA8	NFKB1<CDCA8
WDR74	DAB2	WDR74<DAB2
DTL	PON2	DTL<PON2
LSM4	CASP4	LSM4<CASP4
CHAF1A	SPHK1	CHAF1A<SPHK1
MAPKAPK2	NAALAD2	MAPKAPK2<NAALAD2
EPN2	MAF	EPN2<MAF
SHANK2	EPS8	SHANK2<EPS8
SLC25A10	OAF	SLC25A10<OAF
RASA1	MEF2C	RASA1<MEF2C
CENPF	BCL3	CENPF<BCL3
MEF2C	BRCA1	MEF2C<BRCA1
E2F1	COL15A1	E2F1<COL15A1
CCNA2	SKAP2	CCNA2<SKAP2
STK10	FANCA	STK10<FANCA
SH3BGRL	KLHL7	SH3BGRL<KLHL7
CENPA	TPBG	CENPA<TPBG
CENPM	TGFBR3	CENPM<TGFBR3
BACE2	PSRC1	BACE2<PSRC1
PPP4C	RNASE6	PPP4C<RNASE6
SPHK1	WDHD1	SPHK1<WDHD1
RAD51AP1	RAI14	RAD51AP1<RAI14
DHRS3	XKR6	DHRS3<XKR6
RAB6B	C10orf10	RAB6B<C10orf10
MAF	PSRC1	MAF<PSRC1
TMEM109	C19orf48	TMEM109<C19orf48
CCNB2	FMOD	CCNB2<FMOD
BACE2	CDON	BACE2<CDON
LSM4	SOD3	LSM4<SOD3
STK10	BRCA1	STK10<BRCA1
WDHD1	LATS2	WDHD1<LATS2
