# Supplementary material for: Identification of MYCN non-amplified neuroblastoma subgroups points towards molecular signatures for precision prognosis and therapy stratification
Source: Br J Cancer. Author manuscript; Available in PMC 2024 May 27. (PMC7616008; doi:10.1038/s41416-024-02666-y)
Supplement: Table S11 [file EMS194837-supplement-Table_S11.xlsx]

## Sheet: Train_result
Table S11. Prediction Results of Train Data.
Train	Class: Subgroup1	Class: Subgroup2	Class: Subgroup3
Sensitivity	0.9544	0.9115	0.8557
Specificity	0.9089	0.9725	0.9823
Pos Pred Value	0.9045	0.9331	0.9348
Neg Pred Value	0.9566	0.9631	0.9582
Precision	0.9045	0.9331	0.9348
Recall	0.9544	0.9115	0.8557
F1	0.9288	0.9222	0.8935
Prevalence	0.4749	0.2961	0.2289
Detection Rate	0.4533	0.2699	0.1959
Detection Prevalence	0.5011	0.2893	0.2096
Balanced Accuracy	0.9317	0.942	0.919

## Sheet: Test_result
Table S11. Prediction Results of Test Data.
Test	Class: Subgroup1	Class: Subgroup2	Class: Subgroup3
Sensitivity	0.9152	0.7857	0.6531
Specificity	0.819	0.9087	0.9639
Pos Pred Value	0.7989	0.7857	0.8649
Neg Pred Value	0.9247	0.9087	0.887
Precision	0.7989	0.7857	0.8649
Recall	0.9152	0.7857	0.6531
F1	0.8531	0.7857	0.7442
Prevalence	0.44	0.2987	0.2613
Detection Rate	0.4027	0.2347	0.1707
Detection Prevalence	0.504	0.2987	0.1973
Balanced Accuracy	0.8671	0.8472	0.8085

## Sheet: GSE49711_pred
Table S11. Prediction Results of GSE49711 Cohort.
Sample_ID	RNA	Subgroup1	Subgroup2	Subgroup3	Subgroup_predict	MYCN_conditions	Dataset	status	Platform	Splitgroup	Platform_withRNA	Subgroup_full	Event	Day
EMTAB179_US22502540_252038210001_S01_GE1-v5_10_Apr08_1_1	NB320	0.01232	0.98602	0.00166	Subgroup2	MYCN-normal	EMTAB179	15	Agilent	Test	RNAseq	MYCN-Normal-Subgroup2	1	735
EMTAB179_US22502540_252038210001_S01_GE1-v5_10_Apr08_1_4	NB323	0.0025	0.99246	0.00504	Subgroup2	MYCN-normal	EMTAB179	15	Agilent	Test	RNAseq	MYCN-Normal-Subgroup2	1	510
EMTAB179_US22502540_252038210004_S01_GE1-v5_10_Apr08_1_4	NB315	0.175882	0.02955	0.794568	Subgroup3	MYCN-normal	EMTAB179	15	Agilent	Test	RNAseq	MYCN-Normal-Subgroup3	0	1870
EMTAB179_US22502540_252038210006_S01_GE1-v5_10_Apr08_1_1	NB178	0.692477	0.302403	0.00512	Subgroup1	MYCN-normal	EMTAB179	15	Agilent	Test	RNAseq	MYCN-Normal-Subgroup2	0	2099
EMTAB179_US22502540_252038210007_S01_GE1-v5_10_Apr08_1_2	NB166	0.754017	0.0692817	0.176701	Subgroup1	MYCN-normal	EMTAB179	15	Agilent	Train	RNAseq	MYCN-Normal-Subgroup1	0	2114
EMTAB179_US22502540_252038210009_S01_GE1-v5_10_Apr08_1_1	NB193	0.796013	0.0656967	0.13829	Subgroup1	MYCN-normal	EMTAB179	15	Agilent	Train	RNAseq	MYCN-Normal-Subgroup1	0	2276
EMTAB179_US22502540_252038210013_S01_GE1-v5_10_Apr08_1_1	NB329	0.536536	0.453704	0.00976	Subgroup1	MYCN-normal	EMTAB179	15	Agilent	Train	RNAseq	MYCN-Normal-Subgroup2	0	4669
EMTAB179_US22502540_252038210013_S01_GE1-v5_10_Apr08_1_2	NB371	0.0256233	0.967397	0.00698	Subgroup2	MYCN-normal	EMTAB179	15	Agilent	Train	RNAseq	MYCN-Normal-Subgroup2	1	541
EMTAB179_US22502540_252038210013_S01_GE1-v5_10_Apr08_1_3	NB330	0.16291	0.01379	0.8233	Subgroup3	MYCN-normal	EMTAB179	15	Agilent	Test	RNAseq	MYCN-Normal-Subgroup3	0	2947
EMTAB179_US22502540_252038210013_S01_GE1-v5_10_Apr08_1_4	NB295	0.21187	0.5619	0.22623	Subgroup2	MYCN-normal	EMTAB179	15	Agilent	Train	RNAseq	MYCN-Normal-Subgroup2	0	1647
EMTAB179_US22502540_252038210017_S01_GE1-v5_10_Apr08_1_2	NB297	0.156528	0.05007	0.793402	Subgroup3	MYCN-normal	EMTAB179	15	Agilent	Train	RNAseq	MYCN-Normal-Subgroup3	0	2169
EMTAB179_US22502540_252038210018_S01_GE1-v5_10_Apr08_1_1	NB208	0.99963	1e-05	0.00036	Subgroup1	MYCN-normal	EMTAB179	15	Agilent	Train	RNAseq	MYCN-Normal-Subgroup1	0	1866
EMTAB179_US22502540_252038210018_S01_GE1-v5_10_Apr08_1_2	NB205	0.96401	0.01763	0.01836	Subgroup1	MYCN-normal	EMTAB179	15	Agilent	Train	RNAseq	MYCN-Normal-Subgroup1	0	1086
EMTAB179_US22502540_252038210019_S01_GE1-v5_10_Apr08_1_2	NB333	0.085435	0.11907	0.795495	Subgroup3	MYCN-normal	EMTAB179	15	Agilent	Train	RNAseq	MYCN-Normal-Subgroup3	1	1229
EMTAB179_US22502540_252038210019_S01_GE1-v5_10_Apr08_1_3	NB334	0.04089	0.94527	0.01384	Subgroup2	MYCN-normal	EMTAB179	15	Agilent	Test	RNAseq	MYCN-Normal-Subgroup2	0	2135
EMTAB179_US22502540_252038210020_S01_GE1-v5_10_Apr08_1_3	NB187	0.99334	0.00171	0.00495	Subgroup1	MYCN-normal	EMTAB179	15	Agilent	Train	RNAseq	MYCN-Normal-Subgroup1	0	2462
EMTAB179_US22502540_252038210020_S01_GE1-v5_10_Apr08_1_4	NB159	0.00155	0.00026	0.99819	Subgroup3	MYCN-normal	EMTAB179	15	Agilent	Train	RNAseq	MYCN-Normal-Subgroup3	0	2534
EMTAB179_US22502540_252038210025_1_3	NB173	0.772095	0.182105	0.0458	Subgroup1	MYCN-normal	EMTAB179	15	Agilent	Test	RNAseq	MYCN-Normal-Subgroup2	0	3385
EMTAB179_US22502540_252038210026_1_3	NB172	0.83441	0.11903	0.04656	Subgroup1	MYCN-normal	EMTAB179	15	Agilent	Train	RNAseq	MYCN-Normal-Subgroup1	0	1406
EMTAB179_US22502540_252038210026_1_4	NB117	0.99951	0.00046	3e-05	Subgroup1	MYCN-normal	EMTAB179	15	Agilent	Train	RNAseq	MYCN-Normal-Subgroup1	0	3217
EMTAB179_US22502540_252038210027_S01_GE1-v5_10_Apr08_1_1	NB293	0.78141	0.10756	0.11103	Subgroup1	MYCN-normal	EMTAB179	15	Agilent	Train	RNAseq	MYCN-Normal-Subgroup1	0	2425
EMTAB179_US22502540_252038210028_S01_GE1-v5_10_Apr08_1_1	NB199	0.886428	0.0387367	0.074835	Subgroup1	MYCN-normal	EMTAB179	15	Agilent	Train	RNAseq	MYCN-Normal-Subgroup1	0	1513
EMTAB179_US22502540_252038210028_S01_GE1-v5_10_Apr08_1_3	NB303	0.02335	0.00308	0.97357	Subgroup3	MYCN-normal	EMTAB179	15	Agilent	Test	RNAseq	MYCN-Normal-Subgroup3	0	3069
EMTAB179_US22502540_252038210029_S01_GE1-v5_10_Apr08_1_4	NB226	0.98952	0.00045	0.01003	Subgroup1	MYCN-normal	EMTAB179	15	Agilent	Train	RNAseq	MYCN-Normal-Subgroup1	0	1783
EMTAB179_US22502540_252038210030_S01_GE1-v5_10_Apr08_1_2	NB216	0.86305	0.078175	0.058775	Subgroup1	MYCN-normal	EMTAB179	15	Agilent	Train	RNAseq	MYCN-Normal-Subgroup1	0	2656
EMTAB179_US22502540_252038210034_S01_GE1-v5_10_Apr08_1_2	NB167	0.4796	0.00426	0.51614	Subgroup3	MYCN-normal	EMTAB179	15	Agilent	Test	RNAseq	MYCN-Normal-Subgroup3	0	1663
EMTAB179_US22502540_252038210038_S01_GE1-v5_10_Apr08_1_1	NB348	0.95823	0.02265	0.01912	Subgroup1	MYCN-normal	EMTAB179	15	Agilent	Train	RNAseq	MYCN-Normal-Subgroup1	0	1984
EMTAB179_US22502540_252038210038_S01_GE1-v5_10_Apr08_1_4	NB350	0.73093	0.26189	0.00718	Subgroup1	MYCN-normal	EMTAB179	15	Agilent	Test	RNAseq	MYCN-Normal-Subgroup2	0	4890
EMTAB179_US22502540_252038210041_S01_GE1-v5_10_Apr08_1_2	NB346	0.99159	0.0019	0.00651	Subgroup1	MYCN-normal	EMTAB179	15	Agilent	Test	RNAseq	MYCN-Normal-Subgroup1	0	1590
EMTAB179_US22502540_252038210041_S01_GE1-v5_10_Apr08_1_3	NB318	0.65021	0.02414	0.32565	Subgroup1	MYCN-normal	EMTAB179	15	Agilent	Train	RNAseq	MYCN-Normal-Subgroup3	0	1140
EMTAB179_US22502540_252038210041_S01_GE1-v5_10_Apr08_1_4	NB325	0.321342	0.00344	0.675218	Subgroup3	MYCN-normal	EMTAB179	15	Agilent	Test	RNAseq	MYCN-Normal-Subgroup3	0	1110
EMTAB179_US22502540_252038210042_S01_GE1-v5_10_Apr08_1_1	NB354	0.01202	0.98444	0.00354	Subgroup2	MYCN-normal	EMTAB179	15	Agilent	Test	RNAseq	MYCN-Normal-Subgroup2	1	441
EMTAB179_US22502540_252038210043_S01_GE1-v5_10_Apr08_1_1	NB332	4e-05	0.99992	4e-05	Subgroup2	MYCN-normal	EMTAB179	15	Agilent	Train	RNAseq	MYCN-Normal-Subgroup2	0	2871
EMTAB179_US22502540_252038210044_S01_GE1-v5_10_Apr08_1_2	NB349	0.324527	0.662653	0.01282	Subgroup2	MYCN-normal	EMTAB179	15	Agilent	Train	RNAseq	MYCN-Normal-Subgroup2	0	5040
EMTAB179_US22502540_252038210044_S01_GE1-v5_10_Apr08_1_3	NB351	0.01059	0.98615	0.00326	Subgroup2	MYCN-normal	EMTAB179	15	Agilent	Train	RNAseq	MYCN-Normal-Subgroup2	0	6600
EMTAB179_US22502540_252038210044_S01_GE1-v5_10_Apr08_1_4	NB352	0.423605	0.31273	0.263665	Subgroup1	MYCN-normal	EMTAB179	15	Agilent	Train	RNAseq	MYCN-Normal-Subgroup2	0	2280
EMTAB179_US22502540_252038210045_S01_GE1-v5_10_Apr08_1_2	NB353	0.167402	0.379153	0.453445	Subgroup3	MYCN-normal	EMTAB179	15	Agilent	Test	RNAseq	MYCN-Normal-Subgroup3	1	2010
EMTAB179_US22502540_252038210046_S01_GE1-v5_10_Apr08_1_3	NB250	0.00698	0.98039	0.01263	Subgroup2	MYCN-normal	EMTAB179	15	Agilent	Train	RNAseq	MYCN-Normal-Subgroup2	1	1118
EMTAB179_US22502540_252038210046_S01_GE1-v5_10_Apr08_1_4	NB345	0.673759	0.00786	0.318381	Subgroup1	MYCN-normal	EMTAB179	15	Agilent	Train	RNAseq	MYCN-Normal-Subgroup3	0	1470
EMTAB179_US22502540_252038210051_1_3	NB286	0.99745	0.0003	0.00225	Subgroup1	MYCN-normal	EMTAB179	15	Agilent	Train	RNAseq	MYCN-Normal-Subgroup1	0	3451
EMTAB179_US22502540_252038210052_1_1	NB143	0.96898	0.00594	0.02508	Subgroup1	MYCN-normal	EMTAB179	15	Agilent	Test	RNAseq	MYCN-Normal-Subgroup1	0	4096
EMTAB179_US22502540_252038210052_1_4	NB099	0.946617	0.01741	0.0359733	Subgroup1	MYCN-normal	EMTAB179	15	Agilent	Train	RNAseq	MYCN-Normal-Subgroup1	0	2167
EMTAB179_US22502540_252038210053_1_2	NB097	0.824858	0.009804	0.165338	Subgroup1	MYCN-normal	EMTAB179	15	Agilent	Train	RNAseq	MYCN-Normal-Subgroup3	0	3641
EMTAB179_US22502540_252038210053_1_3	NB098	0.991845	0.006395	0.00176	Subgroup1	MYCN-normal	EMTAB179	15	Agilent	Test	RNAseq	MYCN-Normal-Subgroup1	0	4042
EMTAB179_US22502540_252038210054_1_1	NB101	0.0558942	0.00196	0.942146	Subgroup3	MYCN-normal	EMTAB179	15	Agilent	Train	RNAseq	MYCN-Normal-Subgroup3	0	2355
EMTAB179_US22502540_252038210058_1_3	NB119	0.359337	0.556503	0.08416	Subgroup2	MYCN-normal	EMTAB179	15	Agilent	Test	RNAseq	MYCN-Normal-Subgroup2	1	1820
EMTAB179_US22502540_252038210062_1_3	NB131	0.973088	0.00174	0.0251717	Subgroup1	MYCN-normal	EMTAB179	15	Agilent	Test	RNAseq	MYCN-Normal-Subgroup1	0	1001
EMTAB179_US22502540_252038210063_1_2	NB493	0.97186	0.0217	0.00644	Subgroup1	MYCN-normal	EMTAB179	15	Agilent	Test	RNAseq	MYCN-Normal-Subgroup1	0	4487
EMTAB179_US22502540_252038210064_1_2	NB495	0.980955	0.00174	0.017305	Subgroup1	MYCN-normal	EMTAB179	15	Agilent	Train	RNAseq	MYCN-Normal-Subgroup1	0	2467
EMTAB179_US22502540_252038210065_1_2	NB496	0.371	0.60213	0.02687	Subgroup2	MYCN-normal	EMTAB179	15	Agilent	Train	RNAseq	MYCN-Normal-Subgroup2	0	5780
EMTAB179_US22502540_252038210065_1_3	NB497	0.93969	0.00939	0.05092	Subgroup1	MYCN-normal	EMTAB179	15	Agilent	Train	RNAseq	MYCN-Normal-Subgroup1	0	4883
EMTAB179_US22502540_252038210068_1_1	NB146	0.903995	0.04162	0.054385	Subgroup1	MYCN-normal	EMTAB179	15	Agilent	Test	RNAseq	MYCN-Normal-Subgroup1	0	2680
EMTAB179_US22502540_252038210068_1_2	NB109	0.97904	0.01311	0.00785	Subgroup1	MYCN-normal	EMTAB179	15	Agilent	Train	RNAseq	MYCN-Normal-Subgroup1	0	2941
EMTAB179_US22502540_252038210068_1_4	NB135	0.668557	0.07638	0.255063	Subgroup1	MYCN-normal	EMTAB179	15	Agilent	Test	RNAseq	MYCN-Normal-Subgroup3	0	5117
EMTAB179_US22502540_252038210070_1_3	NB388	0.02398	0.96781	0.00821	Subgroup2	MYCN-normal	EMTAB179	15	Agilent	Train	RNAseq	MYCN-Normal-Subgroup2	1	1014
EMTAB179_US22502540_252038210073_1_2	NB155	0.99648	8e-05	0.00344	Subgroup1	MYCN-normal	EMTAB179	15	Agilent	Train	RNAseq	MYCN-Normal-Subgroup1	0	3578
EMTAB179_US22502540_252038210076_1_4	NB174	0.627438	0.335815	0.0367467	Subgroup1	MYCN-normal	EMTAB179	15	Agilent	Train	RNAseq	MYCN-Normal-Subgroup2	0	3411
EMTAB179_US22502540_252038210077_1_4	NB281	0.99989	0	0.00011	Subgroup1	MYCN-normal	EMTAB179	15	Agilent	Test	RNAseq	MYCN-Normal-Subgroup1	0	5060
EMTAB179_US22502540_252038210078_1_1	NB154	0.983805	0.0101	0.006095	Subgroup1	MYCN-normal	EMTAB179	15	Agilent	Train	RNAseq	MYCN-Normal-Subgroup1	0	3584
EMTAB179_US22502540_252038210078_1_3	NB110	0.99904	0.00014	0.00082	Subgroup1	MYCN-normal	EMTAB179	15	Agilent	Train	RNAseq	MYCN-Normal-Subgroup1	0	4480
EMTAB179_US22502540_252038210080_1_3	NB273	0.03274	0.00148	0.96578	Subgroup3	MYCN-normal	EMTAB179	15	Agilent	Test	RNAseq	MYCN-Normal-Subgroup3	0	2907
EMTAB179_US22502540_252038210083_1_1	NB084	0.959355	0.01062	0.030025	Subgroup1	MYCN-normal	EMTAB179	15	Agilent	Train	RNAseq	MYCN-Normal-Subgroup1	0	5234
EMTAB179_US22502540_252038210085_1_2	NB039	0.947325	0.01993	0.032745	Subgroup1	MYCN-normal	EMTAB179	15	Agilent	Test	RNAseq	MYCN-Normal-Subgroup1	0	3750
EMTAB179_US22502540_252038210086_1_3	NB072	0.98008	0.01699	0.00293	Subgroup1	MYCN-normal	EMTAB179	15	Agilent	Train	RNAseq	MYCN-Normal-Subgroup1	0	6482
EMTAB179_US22502540_252038210090_1_2	NB142	0.88456	0.10608	0.00936	Subgroup1	MYCN-normal	EMTAB179	15	Agilent	Train	RNAseq	MYCN-Normal-Subgroup1	0	3405
EMTAB179_US22502540_252038210093_1_4	NB363	0.174423	0.00638	0.819197	Subgroup3	MYCN-normal	EMTAB179	15	Agilent	Train	RNAseq	MYCN-Normal-Subgroup3	0	1330
EMTAB179_US22502540_252038210096_1_1	NB048	0.071205	0.003	0.925795	Subgroup3	MYCN-normal	EMTAB179	15	Agilent	Train	RNAseq	MYCN-Normal-Subgroup3	0	1924
EMTAB179_US22502540_252038210096_1_3	NB061	0.6712	0.31498	0.01382	Subgroup1	MYCN-normal	EMTAB179	15	Agilent	Train	RNAseq	MYCN-Normal-Subgroup2	0	3575
EMTAB179_US22502540_252038210100_1_2	NB276	0.9627	0.00305	0.03425	Subgroup1	MYCN-normal	EMTAB179	15	Agilent	Train	RNAseq	MYCN-Normal-Subgroup1	0	3163
EMTAB179_US22502540_252038210101_1_1	NB022	0.7576	0.0166	0.2258	Subgroup1	MYCN-normal	EMTAB179	15	Agilent	Train	RNAseq	MYCN-Normal-Subgroup3	0	5263
EMTAB179_US22502540_252038210101_1_2	NB013	0.201175	0.132205	0.66662	Subgroup3	MYCN-normal	EMTAB179	15	Agilent	Train	RNAseq	MYCN-Normal-Subgroup3	1	479
EMTAB179_US22502540_252038210101_1_4	NB040	0.0819717	0.01204	0.905988	Subgroup3	MYCN-normal	EMTAB179	15	Agilent	Test	RNAseq	MYCN-Normal-Subgroup3	0	3753
EMTAB179_US22502540_252038210102_1_3	NB063	0.98851	0.0009	0.01059	Subgroup1	MYCN-normal	EMTAB179	15	Agilent	Train	RNAseq	MYCN-Normal-Subgroup1	0	3635
EMTAB179_US22502540_252038210102_1_4	NB092	0.04719	0.0914	0.86141	Subgroup3	MYCN-normal	EMTAB179	15	Agilent	Test	RNAseq	MYCN-Normal-Subgroup3	1	1445
EMTAB179_US22502540_252038210107_1_3	NB277	0.841433	0.135178	0.02339	Subgroup1	MYCN-normal	EMTAB179	15	Agilent	Train	RNAseq	MYCN-Normal-Subgroup1	0	4844
EMTAB179_US22502540_252038210109_1_2	NB029	0.94244	0.01926	0.0383	Subgroup1	MYCN-normal	EMTAB179	15	Agilent	Train	RNAseq	MYCN-Normal-Subgroup1	0	1372
EMTAB179_US22502540_252038210109_1_4	NB030	0.96782	0.01253	0.01965	Subgroup1	MYCN-normal	EMTAB179	15	Agilent	Train	RNAseq	MYCN-Normal-Subgroup1	0	4353
EMTAB179_US22502540_252038210110_1_3	NB043	0.96987	0.01404	0.01609	Subgroup1	MYCN-normal	EMTAB179	15	Agilent	Train	RNAseq	MYCN-Normal-Subgroup1	0	1589
EMTAB179_US22502540_252038210111_1_4	NB035	0.23183	0.02242	0.74575	Subgroup3	MYCN-normal	EMTAB179	15	Agilent	Train	RNAseq	MYCN-Normal-Subgroup3	0	3807
EMTAB179_US22502540_252038210113_1_3	NB047	0.911957	0.0309	0.0571433	Subgroup1	MYCN-normal	EMTAB179	15	Agilent	Test	RNAseq	MYCN-Normal-Subgroup1	0	3428
EMTAB179_US22502540_252038210114_1_1	NB095	0.796182	0.01696	0.186858	Subgroup1	MYCN-normal	EMTAB179	15	Agilent	Train	RNAseq	MYCN-Normal-Subgroup3	0	3883
EMTAB179_US22502540_252038210114_1_4	NB058	0.879122	0.02582	0.0950583	Subgroup1	MYCN-normal	EMTAB179	15	Agilent	Train	RNAseq	MYCN-Normal-Subgroup1	0	3301
EMTAB179_US22502540_252038210115_1_3	NB037	0.99879	3e-05	0.00118	Subgroup1	MYCN-normal	EMTAB179	15	Agilent	Test	RNAseq	MYCN-Normal-Subgroup1	0	4662
EMTAB179_US22502540_252038210115_1_4	NB038	0.901755	0.01889	0.079355	Subgroup1	MYCN-normal	EMTAB179	15	Agilent	Train	RNAseq	MYCN-Normal-Subgroup1	0	4521
EMTAB179_US22502540_252038210145_S01_GE1-v5_10_Apr08_1_1	NB317	0.945	0.00632	0.04868	Subgroup1	MYCN-normal	EMTAB179	15	Agilent	Train	RNAseq	MYCN-Normal-Subgroup1	0	1069
EMTAB179_US22502540_252038210145_S01_GE1-v5_10_Apr08_1_3	NB203	0.96831	0.02548	0.00621	Subgroup1	MYCN-normal	EMTAB179	15	Agilent	Train	RNAseq	MYCN-Normal-Subgroup1	0	1953
EMTAB179_US22502540_252038210146_S01_GE1-v5_10_Apr08_1_3	NB298	0.416365	0.09504	0.488595	Subgroup3	MYCN-normal	EMTAB179	15	Agilent	Test	RNAseq	MYCN-Normal-Subgroup3	0	998
EMTAB179_US22502540_252038210148_S01_GE1-v5_10_Apr08_1_3	NB164	0.9992	0.00017	0.00063	Subgroup1	MYCN-normal	EMTAB179	15	Agilent	Train	RNAseq	MYCN-Normal-Subgroup1	0	2175
EMTAB179_US22502540_252038210149_S01_GE1-v5_10_Apr08_1_3	NB340	0.9128	0.00708	0.08012	Subgroup1	MYCN-normal	EMTAB179	15	Agilent	Train	RNAseq	MYCN-Normal-Subgroup1	0	810
EMTAB179_US22502540_252038210149_S01_GE1-v5_10_Apr08_1_4	NB207	0.938975	0.0044	0.056625	Subgroup1	MYCN-normal	EMTAB179	15	Agilent	Test	RNAseq	MYCN-Normal-Subgroup1	0	1546
EMTAB179_US22502540_252038210151_S01_GE1-v5_10_Apr08_1_1	NB179	0.8926	0.08092	0.02648	Subgroup1	MYCN-normal	EMTAB179	15	Agilent	Test	RNAseq	MYCN-Normal-Subgroup1	0	1930
EMTAB179_US22502540_252038210151_S01_GE1-v5_10_Apr08_1_2	NB483	0.227935	0.50669	0.265375	Subgroup2	MYCN-normal	EMTAB179	15	Agilent	Test	RNAseq	MYCN-Normal-Subgroup2	0	1854
EMTAB179_US22502540_252038210151_S01_GE1-v5_10_Apr08_1_3	NB233	0.93337	0.0338	0.03283	Subgroup1	MYCN-normal	EMTAB179	15	Agilent	Train	RNAseq	MYCN-Normal-Subgroup1	0	1847
EMTAB179_US22502540_252038210152_S01_GE1-v5_10_Apr08_1_1	NB158	0.602352	0.386238	0.01141	Subgroup1	MYCN-normal	EMTAB179	15	Agilent	Train	RNAseq	MYCN-Normal-Subgroup1	0	1926
EMTAB179_US22502540_252038210152_S01_GE1-v5_10_Apr08_1_2	NB304	0.0919783	0.903202	0.00482	Subgroup2	MYCN-normal	EMTAB179	15	Agilent	Train	RNAseq	MYCN-Normal-Subgroup2	0	2005
EMTAB179_US22502540_252038210154_S01_GE1-v5_10_Apr08_1_2	NB161	0.99069	0.00321	0.0061	Subgroup1	MYCN-normal	EMTAB179	15	Agilent	Train	RNAseq	MYCN-Normal-Subgroup1	0	1463
EMTAB179_US22502540_252038210157_S01_GE1-v5_10_Apr08_1_1	NB204	0.413305	0.438335	0.14836	Subgroup2	MYCN-normal	EMTAB179	15	Agilent	Train	RNAseq	MYCN-Normal-Subgroup2	0	1810
EMTAB179_US22502540_252038210157_S01_GE1-v5_10_Apr08_1_4	NB181	0.99889	0.00012	0.00099	Subgroup1	MYCN-normal	EMTAB179	15	Agilent	Test	RNAseq	MYCN-Normal-Subgroup1	0	1674
EMTAB179_US22502540_252038210161_S01_GE1-v5_10_Apr08_1_1	NB232	0.519852	0.369853	0.110295	Subgroup1	MYCN-normal	EMTAB179	15	Agilent	Test	RNAseq	MYCN-Normal-Subgroup3	0	1705
EMTAB179_US22502540_252038210162_S01_GE1-v5_10_Apr08_1_4	NB215	0.90439	0.06831	0.0273	Subgroup1	MYCN-normal	EMTAB179	15	Agilent	Test	RNAseq	MYCN-Normal-Subgroup1	0	1994
EMTAB179_US22502540_252038210163_S01_GE1-v5_10_Apr08_1_1	NB231	0.386265	0.597755	0.01598	Subgroup2	MYCN-normal	EMTAB179	15	Agilent	Train	RNAseq	MYCN-Normal-Subgroup2	0	1624
EMTAB179_US22502540_252038210163_S01_GE1-v5_10_Apr08_1_2	NB234	0.855027	0.07476	0.0702133	Subgroup1	MYCN-normal	EMTAB179	15	Agilent	Train	RNAseq	MYCN-Normal-Subgroup1	0	1323
EMTAB179_US22502540_252038210164_S01_GE1-v5_10_Apr08_1_4	NB218	0.6682	0.31166	0.02014	Subgroup1	MYCN-normal	EMTAB179	15	Agilent	Train	RNAseq	MYCN-Normal-Subgroup1	0	1757
EMTAB179_US22502540_252038210165_S01_GE1-v5_10_Apr08_1_4	NB341	0.200347	0.783703	0.01595	Subgroup2	MYCN-normal	EMTAB179	15	Agilent	Train	RNAseq	MYCN-Normal-Subgroup2	0	1440
EMTAB179_US22502540_252038210166_S01_GE1-v5_10_Apr08_1_1	NB342	0.99982	0.00014	4e-05	Subgroup1	MYCN-normal	EMTAB179	15	Agilent	Train	RNAseq	MYCN-Normal-Subgroup1	0	1410
EMTAB179_US22502540_252038210166_S01_GE1-v5_10_Apr08_1_2	NB374	0.0006	0.99924	0.00016	Subgroup2	MYCN-normal	EMTAB179	15	Agilent	Test	RNAseq	MYCN-Normal-Subgroup2	0	3234
EMTAB179_US22502540_252038210167_S01_GE1-v5_10_Apr08_1_1	NB337	0.210028	0.770432	0.01954	Subgroup2	MYCN-normal	EMTAB179	15	Agilent	Test	RNAseq	MYCN-Normal-Subgroup2	1	239
EMTAB179_US22502540_252038210167_S01_GE1-v5_10_Apr08_1_3	NB376	0.0139	0.91236	0.07374	Subgroup2	MYCN-normal	EMTAB179	15	Agilent	Test	RNAseq	MYCN-Normal-Subgroup3	1	498
EMTAB179_US22502540_252038210167_S01_GE1-v5_10_Apr08_1_4	NB377	0.70008	0.237814	0.062106	Subgroup1	MYCN-normal	EMTAB179	15	Agilent	Train	RNAseq	MYCN-Normal-Subgroup2	1	2324
EMTAB179_US22502540_252038210168_S01_GE1-v5_10_Apr08_1_1	NB379	0.00538	0.99348	0.00114	Subgroup2	MYCN-normal	EMTAB179	15	Agilent	Train	RNAseq	MYCN-Normal-Subgroup2	0	2054
EMTAB179_US22502540_252038210169_S01_GE1-v5_10_Apr08_1_2	NB367	0.99957	1e-05	0.00042	Subgroup1	MYCN-normal	EMTAB179	15	Agilent	Test	RNAseq	MYCN-Normal-Subgroup1	0	3131
EMTAB179_US22502540_252038210170_S01_GE1-v5_10_Apr08_1_1	NB369	0.04242	0.665385	0.292195	Subgroup2	MYCN-normal	EMTAB179	15	Agilent	Test	RNAseq	MYCN-Normal-Subgroup3	1	727
EMTAB179_US22502540_252038210171_S01_GE1-v5_10_Apr08_1_2	NB370	0.830278	0.127212	0.04251	Subgroup1	MYCN-normal	EMTAB179	15	Agilent	Train	RNAseq	MYCN-Normal-Subgroup1	0	2015
EMTAB179_US22502540_252038210171_S01_GE1-v5_10_Apr08_1_3	NB368	0.99481	0.00207	0.00312	Subgroup1	MYCN-normal	EMTAB179	15	Agilent	Train	RNAseq	MYCN-Normal-Subgroup1	0	2852
EMTAB179_US22502540_252038210173_S01_GE1-v5_10_Apr08_1_2	NB168	0.114776	0.00745	0.877774	Subgroup3	MYCN-normal	EMTAB179	15	Agilent	Test	RNAseq	MYCN-Normal-Subgroup3	0	1483
EMTAB8248_US22502540_252038210017_S01_GE1-v5_10_Apr08_1_4	NB224	0.615753	0.177825	0.206422	Subgroup1	MYCN-normal	EMTAB8248	14	Agilent	Train	RNAseq	MYCN-Normal-Subgroup1	0	5860
EMTAB8248_US22502540_252038210022_S01_GE1-v5_10_Apr08_1_3	NB180	0.781633	0.03563	0.182737	Subgroup1	MYCN-normal	EMTAB8248	14	Agilent	Test	RNAseq	MYCN-Normal-Subgroup1	0	3609
EMTAB8248_US22502540_252038210023_S01_GE1-v5_10_Apr08_1_3	NB391	0.16147	0.78721	0.05132	Subgroup2	MYCN-normal	EMTAB8248	14	Agilent	Test	RNAseq	MYCN-Normal-Subgroup2	0	3858
EMTAB8248_US22502540_252038210033_S01_GE1-v5_10_Apr08_1_2	NB245	0.00353	0.00167	0.9948	Subgroup3	MYCN-normal	EMTAB8248	14	Agilent	Test	RNAseq	MYCN-Normal-Subgroup3	1	2808
EMTAB8248_US22502540_252038210063_S01_GE1-v5_10_Apr08_1_1	NB125	0.99762	0.00138	0.001	Subgroup1	MYCN-normal	EMTAB8248	14	Agilent	Train	RNAseq	MYCN-Normal-Subgroup1	0	3667
EMTAB8248_US22502540_252038210067_S01_GE1-v5_95_Feb07_1_1	NB149	0.00815	0.99103	0.00082	Subgroup2	MYCN-normal	EMTAB8248	14	Agilent	Test	RNAseq	MYCN-Normal-Subgroup2	1	522
EMTAB8248_US22502540_252038210068_S01_GE1-v5_95_Feb07_1_3	NB132	0.979937	0.00425	0.0158133	Subgroup1	MYCN-normal	EMTAB8248	14	Agilent	Test	RNAseq	MYCN-Normal-Subgroup1	0	5731
EMTAB8248_US22502540_252038210072_S01_GE1-v5_95_Feb07_1_4	NB244	0.348533	0.0134	0.638067	Subgroup3	MYCN-normal	EMTAB8248	14	Agilent	Train	RNAseq	MYCN-Normal-Subgroup3	1	601
EMTAB8248_US22502540_252038210076_S01_GE1-v5_10_Apr08_1_3	NB397	0.687692	0.0677073	0.244601	Subgroup1	MYCN-normal	EMTAB8248	14	Agilent	Train	RNAseq	MYCN-Normal-Subgroup1	0	3571
EMTAB8248_US22502540_252038210079_S01_GE1-v5_10_Apr08_1_4	NB082	0.02324	0.97239	0.00437	Subgroup2	MYCN-normal	EMTAB8248	14	Agilent	Train	RNAseq	MYCN-Normal-Subgroup2	0	6168
EMTAB8248_US22502540_252038210080_S01_GE1-v5_10_Apr08_1_2	NB069	0.08074	0.89676	0.0225	Subgroup2	MYCN-normal	EMTAB8248	14	Agilent	Train	RNAseq	MYCN-Normal-Subgroup2	1	846
EMTAB8248_US22502540_252038210085_S01_GE1-v5_10_Apr08_1_3	NB086	0.295078	0.677862	0.02706	Subgroup2	MYCN-normal	EMTAB8248	14	Agilent	Train	RNAseq	MYCN-Normal-Subgroup2	0	4207
EMTAB8248_US22502540_252038210097_S01_GE1-v5_10_Apr08_1_3	NB078	0.9995	5e-05	0.00045	Subgroup1	MYCN-normal	EMTAB8248	14	Agilent	Test	RNAseq	MYCN-Normal-Subgroup1	0	5546
EMTAB8248_US22502540_252038210109_S01_GE1-v5_10_Apr08_1_3	NB075	0.852385	0.126715	0.0209	Subgroup1	MYCN-normal	EMTAB8248	14	Agilent	Train	RNAseq	MYCN-Normal-Subgroup1	0	994
EMTAB8248_US22502540_252038210111_S01_GE1-v5_10_Apr08_1_1	NB033	0.93191	0.05978	0.00831	Subgroup1	MYCN-normal	EMTAB8248	14	Agilent	Train	RNAseq	MYCN-Normal-Subgroup1	0	6932
EMTAB8248_US22502540_252038210116_S01_GE1-v5_10_Apr08_1_4	NB067	0.9881	0.00797	0.00393	Subgroup1	MYCN-normal	EMTAB8248	14	Agilent	Test	RNAseq	MYCN-Normal-Subgroup1	0	5781
EMTAB8248_US22502540_252038210121_S01_GE1-v5_10_Apr08_1_1	NB416	0.404297	0.463068	0.132635	Subgroup2	MYCN-normal	EMTAB8248	14	Agilent	Test	RNAseq	MYCN-Normal-Subgroup2	0	2669
EMTAB8248_US22502540_252038210144_S01_GE1-v5_10_Apr08_1_4	NB365	0.84279	0.00602	0.15119	Subgroup1	MYCN-normal	EMTAB8248	14	Agilent	Train	RNAseq	MYCN-Normal-Subgroup3	0	3841
EMTAB8248_US22502540_252038210147_S01_GE1-v5_10_Apr08_1_4	NB309	0.970735	0.01122	0.018045	Subgroup1	MYCN-normal	EMTAB8248	14	Agilent	Train	RNAseq	MYCN-Normal-Subgroup1	0	4340
EMTAB8248_US22502540_252038210153_S01_GE1-v5_10_Apr08_1_4	NB422	0.01087	0.8579	0.13123	Subgroup2	MYCN-normal	EMTAB8248	14	Agilent	Train	RNAseq	MYCN-Normal-Subgroup2	1	2421
EMTAB8248_US22502540_252038210154_S01_GE1-v5_10_Apr08_1_3	NB214	0.366898	0.621522	0.01158	Subgroup2	MYCN-normal	EMTAB8248	14	Agilent	Train	RNAseq	MYCN-Normal-Subgroup2	0	1907
EMTAB8248_US22502540_252038210157_S01_GE1-v5_10_Apr08_1_2	NB307	0.961565	0.00343	0.035005	Subgroup1	MYCN-normal	EMTAB8248	14	Agilent	Train	RNAseq	MYCN-Normal-Subgroup1	0	3616
EMTAB8248_US22502540_252038210158_S01_GE1-v5_10_Apr08_1_2	NB176	0.429625	0.408385	0.16199	Subgroup1	MYCN-normal	EMTAB8248	14	Agilent	Train	RNAseq	MYCN-Normal-Subgroup2	0	3654
EMTAB8248_US22502540_252038210158_S01_GE1-v5_10_Apr08_1_3	NB165	0.99728	0.00202	0.0007	Subgroup1	MYCN-normal	EMTAB8248	14	Agilent	Train	RNAseq	MYCN-Normal-Subgroup1	0	3677
EMTAB8248_US22502540_252038210159_S01_GE1-v5_10_Apr08_1_4	NB188	0.154995	0.538935	0.30607	Subgroup2	MYCN-normal	EMTAB8248	14	Agilent	Test	RNAseq	MYCN-Normal-Subgroup2	1	1123
EMTAB8248_US22502540_252038210160_S01_GE1-v5_10_Apr08_1_1	NB222	0.439575	0.13011	0.430315	Subgroup1	MYCN-normal	EMTAB8248	14	Agilent	Test	RNAseq	MYCN-Normal-Subgroup3	0	1008
EMTAB8248_US22502540_252038210161_S01_GE1-v5_10_Apr08_1_2	NB246	0.08376	0.196415	0.719825	Subgroup3	MYCN-normal	EMTAB8248	14	Agilent	Train	RNAseq	MYCN-Normal-Subgroup3	0	3945
EMTAB8248_US22502540_252038210204_S01_GE1-v5_10_Apr08_1_1	NB472	0.115845	0.876745	0.00741	Subgroup2	MYCN-normal	EMTAB8248	14	Agilent	Train	RNAseq	MYCN-Normal-Subgroup2	0	1423
EMTAB8248_US22502540_252038210237_S01_GE1-v5_10_Apr08_1_3	NB477	0.46409	0.228353	0.307557	Subgroup1	MYCN-normal	EMTAB8248	14	Agilent	Train	RNAseq	MYCN-Normal-Subgroup3	0	3128
EMTAB8248_US22502540_252038210257_S01_GE1_105_Dec08_1_1	NB463	0.07901	0.89627	0.02472	Subgroup2	MYCN-normal	EMTAB8248	14	Agilent	Train	RNAseq	MYCN-Normal-Subgroup2	0	2485
EMTAB8248_US22502540_252038210263_S01_GE1_105_Dec08_1_1	NB479	0.922073	0.0316	0.0463267	Subgroup1	MYCN-normal	EMTAB8248	14	Agilent	Test	RNAseq	MYCN-Normal-Subgroup1	0	2307
EMTAB8248_US22502540_252038210274_S01_GE1_105_Dec08_1_1	NB419	0.974897	0.00103	0.0240733	Subgroup1	MYCN-normal	EMTAB8248	14	Agilent	Test	RNAseq	MYCN-Normal-Subgroup1	0	264
EMTAB8248_US22502540_252038210274_S01_GE1_105_Dec08_1_2	NB420	0.976372	0.00636	0.0172683	Subgroup1	MYCN-normal	EMTAB8248	14	Agilent	Test	RNAseq	MYCN-Normal-Subgroup1	0	2295
EMTAB8248_US22502540_252038210274_S01_GE1_105_Dec08_1_3	NB421	0.324312	0.634718	0.04097	Subgroup2	MYCN-normal	EMTAB8248	14	Agilent	Train	RNAseq	MYCN-Normal-Subgroup2	0	1918
EMTAB8248_US22502540_252038210274_S01_GE1_105_Dec08_1_4	NB418	0.00926	0.97676	0.01398	Subgroup2	MYCN-normal	EMTAB8248	14	Agilent	Train	RNAseq	MYCN-Normal-Subgroup2	0	3142
EMTAB8248_US22502540_252038210275_S01_GE1_105_Dec08_1_2	NB412	0.365745	0.1296	0.504655	Subgroup3	MYCN-normal	EMTAB8248	14	Agilent	Train	RNAseq	MYCN-Normal-Subgroup3	0	4434
GSE120572_GSM3402983	NB249	0.398995	0.16017	0.440835	Subgroup3	MYCN-normal	GSE120572	1	Agilent	Test	RNAseq	MYCN-Normal-Subgroup3	0	2208
GSE120572_GSM3403250	NB458	0.02745	0.736875	0.235675	Subgroup2	MYCN-normal	GSE120572	1	Agilent	Train	RNAseq	MYCN-Normal-Subgroup2	1	1397
GSE120572_GSM3403256	NB239	0.97499	0.02157	0.00344	Subgroup1	MYCN-normal	GSE120572	1	Agilent	Train	RNAseq	MYCN-Normal-Subgroup1	0	2100
GSE120572_GSM3403258	NB394	0.03577	0.02058	0.94365	Subgroup3	MYCN-normal	GSE120572	1	Agilent	Train	RNAseq	MYCN-Normal-Subgroup3	0	2269
GSE120572_GSM3403259	NB305	0.165405	0.829755	0.00484	Subgroup2	MYCN-normal	GSE120572	1	Agilent	Train	RNAseq	MYCN-Normal-Subgroup2	1	66
GSE120572_GSM3403260	NB237	0.9366	0.01111	0.05229	Subgroup1	MYCN-normal	GSE120572	1	Agilent	Train	RNAseq	MYCN-Normal-Subgroup1	0	2197
GSE120572_GSM3403263	NB392	0.0011	0.9985	0.0004	Subgroup2	MYCN-normal	GSE120572	1	Agilent	Train	RNAseq	MYCN-Normal-Subgroup2	1	770
GSE120572_GSM3403266	NB248	0.00656	0.94346	0.04998	Subgroup2	MYCN-normal	GSE120572	1	Agilent	Test	RNAseq	MYCN-Normal-Subgroup3	0	1624
GSE120572_GSM3403299	NB015	0.942087	0.0402	0.0177125	Subgroup1	MYCN-normal	GSE120572	1	Agilent	Train	RNAseq	MYCN-Normal-Subgroup1	1	1327
GSE120572_GSM3403305	NB150	0.696445	0.06419	0.239365	Subgroup1	MYCN-normal	GSE120572	1	Agilent	Test	RNAseq	MYCN-Normal-Subgroup1	0	3250
GSE120572_GSM3403316	NB085	0.0483	0.03035	0.92135	Subgroup3	MYCN-normal	GSE120572	1	Agilent	Train	RNAseq	MYCN-Normal-Subgroup3	0	5133
GSE120572_GSM3403320	NB032	0.183399	0.00432	0.812281	Subgroup3	MYCN-normal	GSE120572	1	Agilent	Train	RNAseq	MYCN-Normal-Subgroup3	0	3675
GSE120572_GSM3403321	NB386	0.0138	0.01474	0.97146	Subgroup3	MYCN-normal	GSE120572	1	Agilent	Train	RNAseq	MYCN-Normal-Subgroup3	1	2132
GSE120572_GSM3403322	NB387	0.99026	0.00225	0.00749	Subgroup1	MYCN-normal	GSE120572	1	Agilent	Train	RNAseq	MYCN-Normal-Subgroup1	0	3011
GSE120572_GSM3403323	NB356	0.160178	0.01584	0.823982	Subgroup3	MYCN-normal	GSE120572	1	Agilent	Train	RNAseq	MYCN-Normal-Subgroup3	0	4602
GSE120572_GSM3403324	NB031	0.830887	0.01214	0.156973	Subgroup1	MYCN-normal	GSE120572	1	Agilent	Test	RNAseq	MYCN-Normal-Subgroup1	0	4823
GSE120572_GSM3403326	NB127	0.969338	0.0052	0.0254617	Subgroup1	MYCN-normal	GSE120572	1	Agilent	Train	RNAseq	MYCN-Normal-Subgroup1	0	5813
GSE120572_GSM3403328	NB079	0.99627	0.00103	0.0027	Subgroup1	MYCN-normal	GSE120572	1	Agilent	Train	RNAseq	MYCN-Normal-Subgroup1	0	5147
GSE120572_GSM3403331	NB115	0.932175	0.00746	0.060365	Subgroup1	MYCN-normal	GSE120572	1	Agilent	Train	RNAseq	MYCN-Normal-Subgroup1	0	3707
GSE120572_GSM3403333	NB026	0.0407433	0.00244	0.956817	Subgroup3	MYCN-normal	GSE120572	1	Agilent	Test	RNAseq	MYCN-Normal-Subgroup3	0	707
GSE120572_GSM3403334	NB042	0.01584	0.0008	0.98336	Subgroup3	MYCN-normal	GSE120572	1	Agilent	Train	RNAseq	MYCN-Normal-Subgroup3	0	4365
GSE120572_GSM3403335	NB251	0.153997	0.01381	0.832193	Subgroup3	MYCN-normal	GSE120572	1	Agilent	Test	RNAseq	MYCN-Normal-Subgroup3	0	4508
GSE120572_GSM3403336	NB028	0.99911	0.00051	0.00038	Subgroup1	MYCN-normal	GSE120572	1	Agilent	Test	RNAseq	MYCN-Normal-Subgroup1	0	3268
GSE120572_GSM3403337	NB060	0.929872	0.00098	0.0691475	Subgroup1	MYCN-normal	GSE120572	1	Agilent	Train	RNAseq	MYCN-Normal-Subgroup1	0	4061
GSE120572_GSM3403343	NB221	0.279473	0.01345	0.707077	Subgroup3	MYCN-normal	GSE120572	1	Agilent	Train	RNAseq	MYCN-Normal-Subgroup3	0	4373
GSE120572_GSM3403345	NB011	0.779937	0.00943	0.210633	Subgroup1	MYCN-normal	GSE120572	1	Agilent	Test	RNAseq	MYCN-Normal-Subgroup1	0	2094
GSE120572_GSM3403346	NB059	0.98238	0.00485	0.01277	Subgroup1	MYCN-normal	GSE120572	1	Agilent	Test	RNAseq	MYCN-Normal-Subgroup1	0	3990
GSE120572_GSM3403347	NB002	0.01761	0.97907	0.00332	Subgroup2	MYCN-normal	GSE120572	1	Agilent	Train	RNAseq	MYCN-Normal-Subgroup2	1	2836
GSE120572_GSM3403348	NB057	0.87059	0.06532	0.06409	Subgroup1	MYCN-normal	GSE120572	1	Agilent	Test	RNAseq	MYCN-Normal-Subgroup1	0	3352
GSE120572_GSM3403350	NB088	0.633875	0.336075	0.03005	Subgroup1	MYCN-normal	GSE120572	1	Agilent	Test	RNAseq	MYCN-Normal-Subgroup2	0	5318
GSE120572_GSM3403352	NB020	0.08886	0.01494	0.8962	Subgroup3	MYCN-normal	GSE120572	1	Agilent	Train	RNAseq	MYCN-Normal-Subgroup3	0	3468
GSE120572_GSM3403357	NB089	0.94995	0.04744	0.00261	Subgroup1	MYCN-normal	GSE120572	1	Agilent	Train	RNAseq	MYCN-Normal-Subgroup1	0	3576
GSE120572_GSM3403359	NB045	0.99741	0.00112	0.00147	Subgroup1	MYCN-normal	GSE120572	1	Agilent	Train	RNAseq	MYCN-Normal-Subgroup1	0	3452
GSE120572_GSM3403361	NB041	0.98707	0.00955	0.00338	Subgroup1	MYCN-normal	GSE120572	1	Agilent	Train	RNAseq	MYCN-Normal-Subgroup1	0	3312
GSE120572_GSM3403363	NB049	0.03588	0.00246	0.96166	Subgroup3	MYCN-normal	GSE120572	1	Agilent	Train	RNAseq	MYCN-Normal-Subgroup3	0	3941
GSE120572_GSM3403368	NB279	0.98071	0.00168	0.01761	Subgroup1	MYCN-normal	GSE120572	1	Agilent	Train	RNAseq	MYCN-Normal-Subgroup1	0	3245
GSE120572_GSM3403369	NB478	0.744795	0.152195	0.10301	Subgroup1	MYCN-normal	GSE120572	1	Agilent	Train	RNAseq	MYCN-Normal-Subgroup1	0	3567
GSE120572_GSM3403370	NB091	0.00495	0.00485	0.9902	Subgroup3	MYCN-normal	GSE120572	1	Agilent	Train	RNAseq	MYCN-Normal-Subgroup3	0	3804
GSE120572_GSM3403371	NB283	0.70624	0.200885	0.092875	Subgroup1	MYCN-normal	GSE120572	1	Agilent	Train	RNAseq	MYCN-Normal-Subgroup1	0	3340
GSE120572_GSM3403376	NB070	0.044305	0.001	0.954695	Subgroup3	MYCN-normal	GSE120572	1	Agilent	Test	RNAseq	MYCN-Normal-Subgroup3	0	3691
GSE120572_GSM3403377	NB122	0.062225	0.862685	0.07509	Subgroup2	MYCN-normal	GSE120572	1	Agilent	Train	RNAseq	MYCN-Normal-Subgroup2	1	1773
GSE120572_GSM3403378	NB274	0.81114	0.00582	0.18304	Subgroup1	MYCN-normal	GSE120572	1	Agilent	Train	RNAseq	MYCN-Normal-Subgroup1	0	1047
GSE120572_GSM3403381	NB429	0.946723	0.00842	0.0448567	Subgroup1	MYCN-normal	GSE120572	1	Agilent	Test	RNAseq	MYCN-Normal-Subgroup1	0	2977
GSE120572_GSM3403382	NB128	0.910423	0.06111	0.0284667	Subgroup1	MYCN-normal	GSE120572	1	Agilent	Train	RNAseq	MYCN-Normal-Subgroup1	0	2552
GSE120572_GSM3403386	NB054	0.783265	0.03483	0.181905	Subgroup1	MYCN-normal	GSE120572	1	Agilent	Test	RNAseq	MYCN-Normal-Subgroup1	0	2723
GSE120572_GSM3403392	NB017	0.99556	0.00055	0.00389	Subgroup1	MYCN-normal	GSE120572	1	Agilent	Train	RNAseq	MYCN-Normal-Subgroup1	0	2863
GSE120572_GSM3403393	NB238	0.126745	0.04907	0.824185	Subgroup3	MYCN-normal	GSE120572	1	Agilent	Train	RNAseq	MYCN-Normal-Subgroup3	0	2807
GSE120572_GSM3403395	NB016	0.962745	0.00405	0.033205	Subgroup1	MYCN-normal	GSE120572	1	Agilent	Train	RNAseq	MYCN-Normal-Subgroup1	0	2717
GSE120572_GSM3403396	NB051	0.99471	6e-05	0.00523	Subgroup1	MYCN-normal	GSE120572	1	Agilent	Test	RNAseq	MYCN-Normal-Subgroup1	0	2753
GSE120572_GSM3403397	NB126	0.988322	0.00015	0.0115283	Subgroup1	MYCN-normal	GSE120572	1	Agilent	Train	RNAseq	MYCN-Normal-Subgroup1	0	2405
GSE120572_GSM3403398	NB121	0.416215	0.00416	0.579625	Subgroup3	MYCN-normal	GSE120572	1	Agilent	Train	RNAseq	MYCN-Normal-Subgroup3	0	2500
GSE120572_GSM3403399	NB252	0.05723	0.94044	0.00233	Subgroup2	MYCN-normal	GSE120572	1	Agilent	Train	RNAseq	MYCN-Normal-Subgroup2	1	843
GSE120572_GSM3403402	NB296	0.876016	0.00297	0.121014	Subgroup1	MYCN-normal	GSE120572	1	Agilent	Test	RNAseq	MYCN-Normal-Subgroup1	0	2245
GSE120572_GSM3403406	NB427	0.04259	0.723907	0.233503	Subgroup2	MYCN-normal	GSE120572	1	Agilent	Train	RNAseq	MYCN-Normal-Subgroup2	0	1598
GSE120572_GSM3403408	NB217	0.99389	0.00091	0.0052	Subgroup1	MYCN-normal	GSE120572	1	Agilent	Test	RNAseq	MYCN-Normal-Subgroup1	0	1306
GSE120572_GSM3403409	NB220	0.059135	0.00152	0.939345	Subgroup3	MYCN-normal	GSE120572	1	Agilent	Train	RNAseq	MYCN-Normal-Subgroup3	0	1818
GSE120572_GSM3403411	NB425	0.00925	0.9887	0.00205	Subgroup2	MYCN-normal	GSE120572	1	Agilent	Test	RNAseq	MYCN-Normal-Subgroup2	0	1813
GSE120572_GSM3403412	NB225	0.94619	0.01993	0.03388	Subgroup1	MYCN-normal	GSE120572	1	Agilent	Test	RNAseq	MYCN-Normal-Subgroup1	0	1683
GSE120572_GSM3403413	NB219	0.966125	0.0062	0.027675	Subgroup1	MYCN-normal	GSE120572	1	Agilent	Train	RNAseq	MYCN-Normal-Subgroup1	0	1518
GSE49710_GSM1205627	NB390	0.00207	0.99422	0.00371	Subgroup2	MYCN-normal	GSE49710	4	Agilent	Train	RNAseq	MYCN-Normal-Subgroup2	1	467
GSE49710_GSM1205663	NB426	0.03664	0.96007	0.00329	Subgroup2	MYCN-normal	GSE49710	4	Agilent	Train	RNAseq	MYCN-Normal-Subgroup2	0	2669
GSE49710_GSM1205671	NB434	0.142718	0.849802	0.00748	Subgroup2	MYCN-normal	GSE49710	4	Agilent	Train	RNAseq	MYCN-Normal-Subgroup2	0	3045
GSE49710_GSM1205672	NB435	0.05194	0.94304	0.00502	Subgroup2	MYCN-normal	GSE49710	4	Agilent	Train	RNAseq	MYCN-Normal-Subgroup2	0	1705
GSE49710_GSM1205673	NB436	0.0039	0.99527	0.00083	Subgroup2	MYCN-normal	GSE49710	4	Agilent	Test	RNAseq	MYCN-Normal-Subgroup2	0	3846
GSE49710_GSM1205677	NB440	0.0085	0.98582	0.00568	Subgroup2	MYCN-normal	GSE49710	4	Agilent	Test	RNAseq	MYCN-Normal-Subgroup2	1	798
GSE49710_GSM1205678	NB441	0.0942667	0.901863	0.00387	Subgroup2	MYCN-normal	GSE49710	4	Agilent	Test	RNAseq	MYCN-Normal-Subgroup2	0	2989
GSE49710_GSM1205679	NB442	0.00501	0.98956	0.00543	Subgroup2	MYCN-normal	GSE49710	4	Agilent	Train	RNAseq	MYCN-Normal-Subgroup2	1	1174
GSE49710_GSM1205682	NB445	0.00785	0.99035	0.0018	Subgroup2	MYCN-normal	GSE49710	4	Agilent	Test	RNAseq	MYCN-Normal-Subgroup2	1	218
GSE49710_GSM1205684	NB447	0.230557	0.742783	0.02666	Subgroup2	MYCN-normal	GSE49710	4	Agilent	Train	RNAseq	MYCN-Normal-Subgroup2	1	1058
GSE49710_GSM1205687	NB450	0.0125933	0.984837	0.00257	Subgroup2	MYCN-normal	GSE49710	4	Agilent	Train	RNAseq	MYCN-Normal-Subgroup2	0	4890
GSE49710_GSM1205688	NB451	0.16616	0.48274	0.3511	Subgroup2	MYCN-normal	GSE49710	4	Agilent	Train	RNAseq	MYCN-Normal-Subgroup3	0	4110
GSE49710_GSM1205690	NB453	0.52808	0.11938	0.35254	Subgroup1	MYCN-normal	GSE49710	4	Agilent	Train	RNAseq	MYCN-Normal-Subgroup3	0	1290
GSE49710_GSM1205691	NB454	0.0042	0.98076	0.01504	Subgroup2	MYCN-normal	GSE49710	4	Agilent	Train	RNAseq	MYCN-Normal-Subgroup2	1	200
GSE49710_GSM1205692	NB455	0.09888	0.89615	0.00497	Subgroup2	MYCN-normal	GSE49710	4	Agilent	Train	RNAseq	MYCN-Normal-Subgroup2	0	2222
GSE49710_GSM1205703	NB466	0.20723	0.325155	0.467615	Subgroup3	MYCN-normal	GSE49710	4	Agilent	Train	RNAseq	MYCN-Normal-Subgroup3	0	651
GSE49710_GSM1205708	NB471	0.99983	6e-05	0.00011	Subgroup1	MYCN-normal	GSE49710	4	Agilent	Test	RNAseq	MYCN-Normal-Subgroup1	0	2591
GSE49710_GSM1205710	NB473	0.660335	0.321445	0.01822	Subgroup1	MYCN-normal	GSE49710	4	Agilent	Train	RNAseq	MYCN-Normal-Subgroup1	0	1788
GSE73517_GSM1897053	NB235	0.01084	0.0495867	0.939573	Subgroup3	MYCN-normal	GSE73517	3	Agilent	Train	RNAseq	MYCN-Normal-Subgroup3	0	7204
GSE73517_GSM1897055	NB046	0.628471	0.0077	0.363829	Subgroup1	MYCN-normal	GSE73517	3	Agilent	Train	RNAseq	MYCN-Normal-Subgroup3	0	3984
GSE73517_GSM1897056	NB093	0.04703	0.00702	0.94595	Subgroup3	MYCN-normal	GSE73517	3	Agilent	Test	RNAseq	MYCN-Normal-Subgroup3	0	3935
GSE73517_GSM1897057	NB100	0.934825	0.00136	0.063815	Subgroup1	MYCN-normal	GSE73517	3	Agilent	Test	RNAseq	MYCN-Normal-Subgroup1	0	3013
GSE73517_GSM1897059	NB019	0.708155	0.249735	0.04211	Subgroup1	MYCN-normal	GSE73517	3	Agilent	Train	RNAseq	MYCN-Normal-Subgroup1	0	2499
GSE73517_GSM1897060	NB306	0.99973	0.0002	7e-05	Subgroup1	MYCN-normal	GSE73517	3	Agilent	Train	RNAseq	MYCN-Normal-Subgroup1	0	4019
GSE73517_GSM1897062	NB291	0.366709	0.03288	0.600411	Subgroup3	MYCN-normal	GSE73517	3	Agilent	Train	RNAseq	MYCN-Normal-Subgroup3	0	2588
GSE73517_GSM1897063	NB398	0.995515	0.00041	0.004075	Subgroup1	MYCN-normal	GSE73517	3	Agilent	Train	RNAseq	MYCN-Normal-Subgroup1	0	2807
GSE73517_GSM1897066	NB106	0.355087	0.01988	0.625033	Subgroup3	MYCN-normal	GSE73517	3	Agilent	Train	RNAseq	MYCN-Normal-Subgroup3	0	3898
GSE73517_GSM1897068	NB073	0.96664	0.02242	0.01094	Subgroup1	MYCN-normal	GSE73517	3	Agilent	Train	RNAseq	MYCN-Normal-Subgroup1	0	5739
GSE73517_GSM1897070	NB120	0.98843	0.00666	0.00491	Subgroup1	MYCN-normal	GSE73517	3	Agilent	Train	RNAseq	MYCN-Normal-Subgroup1	0	3201
GSE73517_GSM1897072	NB140	0.220997	0.722833	0.05617	Subgroup2	MYCN-normal	GSE73517	3	Agilent	Train	RNAseq	MYCN-Normal-Subgroup2	1	899
GSE73517_GSM1897074	NB290	0.02916	0.96784	0.003	Subgroup2	MYCN-normal	GSE73517	3	Agilent	Test	RNAseq	MYCN-Normal-Subgroup2	0	4092
GSE73517_GSM1897075	NB384	0.00145	0.99825	0.0003	Subgroup2	MYCN-normal	GSE73517	3	Agilent	Test	RNAseq	MYCN-Normal-Subgroup2	1	3809
GSE73517_GSM1897076	NB094	0.17833	0.32189	0.49978	Subgroup3	MYCN-normal	GSE73517	3	Agilent	Train	RNAseq	MYCN-Normal-Subgroup3	1	1293
GSE73517_GSM1897079	NB240	0.328835	0.403122	0.268043	Subgroup2	MYCN-normal	GSE73517	3	Agilent	Test	RNAseq	MYCN-Normal-Subgroup3	0	3568
GSE73517_GSM1897080	NB007	0.21129	0.306535	0.482175	Subgroup3	MYCN-normal	GSE73517	3	Agilent	Train	RNAseq	MYCN-Normal-Subgroup3	0	3152
GSE73517_GSM1897081	NB171	0.99998	0	2e-05	Subgroup1	MYCN-normal	GSE73517	3	Agilent	Train	RNAseq	MYCN-Normal-Subgroup1	0	2310
GSE73517_GSM1897084	NB243	0.66216	0.29936	0.03848	Subgroup1	MYCN-normal	GSE73517	3	Agilent	Train	RNAseq	MYCN-Normal-Subgroup1	0	2790
GSE73517_GSM1897085	NB147	0.999745	0.000255	0	Subgroup1	MYCN-normal	GSE73517	3	Agilent	Test	RNAseq	MYCN-Normal-Subgroup1	0	2029
GSE73517_GSM1897087	NB114	0.99169	0.00025	0.00806	Subgroup1	MYCN-normal	GSE73517	3	Agilent	Test	RNAseq	MYCN-Normal-Subgroup1	0	2673
GSE73517_GSM1897088	NB300	0.783828	0.03154	0.184632	Subgroup1	MYCN-normal	GSE73517	3	Agilent	Train	RNAseq	MYCN-Normal-Subgroup3	0	3303
GSE73517_GSM1897089	NB102	0.511202	0.02131	0.467488	Subgroup1	MYCN-normal	GSE73517	3	Agilent	Train	RNAseq	MYCN-Normal-Subgroup3	0	2432
GSE73517_GSM1897091	NB123	0.83757	0.15644	0.00599	Subgroup1	MYCN-normal	GSE73517	3	Agilent	Test	RNAseq	MYCN-Normal-Subgroup1	0	3324
GSE73517_GSM1897092	NB156	0.99762	0.00196	0.00042	Subgroup1	MYCN-normal	GSE73517	3	Agilent	Train	RNAseq	MYCN-Normal-Subgroup1	0	2774
GSE73517_GSM1897093	NB206	0.46704	0.509835	0.023125	Subgroup2	MYCN-normal	GSE73517	3	Agilent	Train	RNAseq	MYCN-Normal-Subgroup1	0	4011
GSE73517_GSM1897095	NB148	0.94786	0.0409	0.01124	Subgroup1	MYCN-normal	GSE73517	3	Agilent	Train	RNAseq	MYCN-Normal-Subgroup1	0	2375
GSE73517_GSM1897097	NB177	0.35552	0.564507	0.0799733	Subgroup2	MYCN-normal	GSE73517	3	Agilent	Train	RNAseq	MYCN-Normal-Subgroup1	0	2359
GSE73517_GSM1897098	NB116	0.93329	0.01101	0.0557	Subgroup1	MYCN-normal	GSE73517	3	Agilent	Test	RNAseq	MYCN-Normal-Subgroup1	0	2458
GSE73517_GSM1897099	NB301	0.373587	0.03316	0.593253	Subgroup3	MYCN-normal	GSE73517	3	Agilent	Train	RNAseq	MYCN-Normal-Subgroup3	0	1393
GSE73517_GSM1897100	NB183	0.99612	0.00198	0.0019	Subgroup1	MYCN-normal	GSE73517	3	Agilent	Train	RNAseq	MYCN-Normal-Subgroup1	0	1995
GSE73517_GSM1897101	NB190	0.0852133	0.830067	0.08472	Subgroup2	MYCN-normal	GSE73517	3	Agilent	Train	RNAseq	MYCN-Normal-Subgroup2	1	1120
GSE73517_GSM1897102	NB223	0.99996	1e-05	3e-05	Subgroup1	MYCN-normal	GSE73517	3	Agilent	Train	RNAseq	MYCN-Normal-Subgroup1	0	1694
GSE73517_GSM1897107	NB400	0.18312	0.75011	0.06677	Subgroup2	MYCN-normal	GSE73517	3	Agilent	Test	RNAseq	MYCN-Normal-Subgroup1	0	2728
GSE73517_GSM1897109	NB294	0.99328	0.00309	0.00363	Subgroup1	MYCN-normal	GSE73517	3	Agilent	Train	RNAseq	MYCN-Normal-Subgroup1	0	2249
GSE73517_GSM1897110	NB200	0.98906	0.00087	0.01007	Subgroup1	MYCN-normal	GSE73517	3	Agilent	Train	RNAseq	MYCN-Normal-Subgroup1	0	2140
GSE73517_GSM1897113	NB423	0.01937	0.244715	0.735915	Subgroup3	MYCN-normal	GSE73517	3	Agilent	Train	RNAseq	MYCN-Normal-Subgroup3	0	1423
GSE73517_GSM1897114	NB417	0.269385	0.13329	0.597325	Subgroup3	MYCN-normal	GSE73517	3	Agilent	Train	RNAseq	MYCN-Normal-Subgroup3	0	3178
GSE73517_GSM1897117	NB410	0.00244	0.99415	0.00341	Subgroup2	MYCN-normal	GSE73517	3	Agilent	Train	RNAseq	MYCN-Normal-Subgroup2	0	259
GSE73517_GSM1897122	NB230	0.07802	0.91959	0.00239	Subgroup2	MYCN-normal	GSE73517	3	Agilent	Train	RNAseq	MYCN-Normal-Subgroup2	0	4128
GSE73517_GSM1897125	NB433	0.1884	0.00447	0.80713	Subgroup3	MYCN-normal	GSE73517	3	Agilent	Train	RNAseq	MYCN-Normal-Subgroup3	0	1242
GSE73517_GSM1897126	NB488	0.19615	0.7349	0.06895	Subgroup2	MYCN-normal	GSE73517	3	Agilent	Train	RNAseq	MYCN-Normal-Subgroup1	0	995
GSE73517_GSM1897128	NB462	0.761068	0.188603	0.05033	Subgroup1	MYCN-normal	GSE73517	3	Agilent	Test	RNAseq	MYCN-Normal-Subgroup1	0	652
GSE73517_GSM1897132	NB302	0.07706	0.87309	0.04985	Subgroup2	MYCN-normal	GSE73517	3	Agilent	Test	RNAseq	MYCN-Normal-Subgroup2	0	1689
GSE73517_GSM1897133	NB253	0.0064	0.90819	0.08541	Subgroup2	MYCN-normal	GSE73517	3	Agilent	Test	RNAseq	MYCN-Normal-Subgroup2	0	3913
GSE73517_GSM1897136	NB411	0.04816	0.26959	0.68225	Subgroup3	MYCN-normal	GSE73517	3	Agilent	Test	RNAseq	MYCN-Normal-Subgroup3	0	3099
GSE73517_GSM1897145	NB284	0.03868	0.94632	0.015	Subgroup2	MYCN-normal	GSE73517	3	Agilent	Train	RNAseq	MYCN-Normal-Subgroup2	0	2785
GSE73517_GSM1897147	NB402	0.04275	0.530405	0.426845	Subgroup2	MYCN-normal	GSE73517	3	Agilent	Train	RNAseq	MYCN-Normal-Subgroup2	0	1242
GSE73517_GSM1897148	NB285	0.80692	0.07199	0.12109	Subgroup1	MYCN-normal	GSE73517	3	Agilent	Train	RNAseq	MYCN-Normal-Subgroup3	0	3901
GSE73517_GSM1897154	NB366	0.88306	0.064255	0.052685	Subgroup1	MYCN-normal	GSE73517	3	Agilent	Train	RNAseq	MYCN-Normal-Subgroup1	0	3625
GSE73517_GSM1897155	NB280	0.817397	0.01428	0.168323	Subgroup1	MYCN-normal	GSE73517	3	Agilent	Test	RNAseq	MYCN-Normal-Subgroup3	0	3493
GSE79910_GSM2108248	NB467	0.00883	0.98156	0.00961	Subgroup2	MYCN-normal	GSE79910	12	Agilent	Train	RNAseq	MYCN-Normal-Subgroup2	0	268

## Sheet: TARGET_RNA_pred
Table S11. Prediction Results of TARGET RNA-seq Cohort.
Sample	Subgroup1	Subgroup2	Subgroup3	Subgroup_predict	Sample_2	Gender	Age.at.Diagnosis.in.Days	First.Event	Event.Free.Survival.Time.in.Days	Vital.Status	Overall.Survival.Time.in.Days	INSS.Stage	MYCN.status	COG.Risk.Group
NB2001	0.24718	0.03906	0.71376	Subgroup3	TARGET-30-PALBFW	1	804	Relapse	611	1	1073	Stage 4	0	High Risk
NB2002	0.05868	0.79876	0.14256	Subgroup2	TARGET-30-PALWVJ	1	1544	Relapse	417	1	803	Stage 4	0	High Risk
NB2003	0.01878	0.88675	0.09447	Subgroup2	TARGET-30-PALETP	0	1466	Death	251	1	251	Stage 4	0	High Risk
NB2005	0.02593	0.90977	0.0643	Subgroup2	TARGET-30-PALIIN	1	1279	Relapse	684	1	1395	Stage 4	0	High Risk
NB2006	0.02855	0.12513	0.84632	Subgroup3	TARGET-30-PALKUC	0	823	Censored	4399	0	4399	Stage 4	1	High Risk
NB2008	0.00996	0.9741	0.01594	Subgroup2	TARGET-30-PALUYS	0	1214	Relapse	693	1	1284	Stage 4	0	High Risk
NB2009	0.0333	0.0257	0.941	Subgroup3	TARGET-30-PALVKK	0	1810	Event	217	1	1033	Stage 4	0	High Risk
NB2011	0.10783	0.74504	0.14713	Subgroup2	TARGET-30-PAMBMJ	1	954	Relapse	449	1	491	Stage 4	1	High Risk
NB2012	0.00834	0.98716	0.0045	Subgroup2	TARGET-30-PALZZV	0	699	Event	1494	0	1934	Stage 4	1	High Risk
NB2013	0.176017	0.366872	0.45711	Subgroup3	TARGET-30-PAMEZH	0	746	Death	330	1	330	Stage 4	1	High Risk
NB2014	0.04222	0.93351	0.02427	Subgroup2	TARGET-30-PAMMXF	1	1661	Relapse	140	1	197	Stage 4	1	High Risk
NB2015	0.00198	0.99656	0.00146	Subgroup2	TARGET-30-PAMVRA	0	1554	Death	2433	1	2433	Stage 4	0	High Risk
NB2016	0.047945	0.933555	0.0185	Subgroup2	TARGET-30-PANBJH	0	1030	Progression	168	1	920	Stage 4	0	High Risk
NB2017	0.01672	0.96357	0.01971	Subgroup2	TARGET-30-PAMZMG	0	614	Relapse	533	1	763	Stage 4	1	High Risk
NB2018	0.107772	0.839518	0.05271	Subgroup2	TARGET-30-PANBSP	0	1064	Relapse	470	1	659	Stage 4	0	High Risk
NB2019	0.00784	0.98422	0.00794	Subgroup2	TARGET-30-PANUKV	1	1486	Relapse	356	1	404	Stage 4	1	High Risk
NB2020	0.00426	0.9919	0.00384	Subgroup2	TARGET-30-PANYGR	1	993	Progression	281	1	283	Stage 4	0	High Risk
NB2021	0.06478	0.86372	0.0715	Subgroup2	TARGET-30-PAPBGH	0	1074	Relapse	470	1	723	Stage 4	0	High Risk
NB2022	0.05369	0.36635	0.57996	Subgroup3	TARGET-30-PAPKWN	0	710	Relapse	260	1	465	Stage 4	1	High Risk
NB2023	0.05589	0.353425	0.590685	Subgroup3	TARGET-30-PAIVHE	1	1123	Event	672	1	1605	Stage 4	0	High Risk
NB2024	0.03019	0.02487	0.94494	Subgroup3	TARGET-30-PAITEG	1	1034	Event	692	1	812	Stage 4	0	High Risk
NB2025	0.07156	0.01528	0.91316	Subgroup3	TARGET-30-PAKYZS	1	659	Progression	238	0	3587	Stage 4	0	High Risk
NB2026	0.14498	0.46103	0.39399	Subgroup2	TARGET-30-PAITCI	1	728	Event	232	1	324	Stage 4	0	High Risk
NB2027	0.07203	0.52448	0.40349	Subgroup2	TARGET-30-PAPEFE	1	990	Progression	138	1	150	Stage 4	1	High Risk
NB2045	0.03123	0.09008	0.87869	Subgroup3	TARGET-30-PAIXIF	1	1315	Censored	2228	0	2228	Stage 4	0	High Risk
NB2047	0.0318	0.02011	0.94809	Subgroup3	TARGET-30-PALCBW	0	679	Censored	4565	0	4565	Stage 4	0	High Risk
NB2048	0.015	0.844007	0.140993	Subgroup2	TARGET-30-PALTEG	1	1367	Relapse	523	1	551	Stage 4	0	High Risk
NB2049	0.15463	0.43372	0.41165	Subgroup2	TARGET-30-PAMYCE	0	1059	Relapse	392	1	995	Stage 4	0	High Risk
NB2050	0.03477	0.63874	0.32649	Subgroup2	TARGET-30-PAMZGT	1	602	Relapse	603	0	3823	Stage 4	1	High Risk
NB2051	0.00109	0.0016	0.99731	Subgroup3	TARGET-30-PANGXK	1	1266	Event	1855	0	3792	Stage 4	0	High Risk
NB2052	0.00892	0.01659	0.97449	Subgroup3	TARGET-30-PANJLH	1	1010	Death	500	1	500	Stage 4	1	High Risk
NB2053	0.03059	0.02181	0.9476	Subgroup3	TARGET-30-PANKFE	0	1280	Censored	402	0	402	Stage 4	0	High Risk
NB2054	0.217122	0.11599	0.666887	Subgroup3	TARGET-30-PANZPV	0	1757	Relapse	1013	1	1261	Stage 4	0	High Risk
NB2055	0.184138	0.22269	0.593172	Subgroup3	TARGET-30-PANZVU	1	1713	Death	934	1	934	Stage 4	0	High Risk
NB2056	0.06421	0.87067	0.06512	Subgroup2	TARGET-30-PAPBZI	1	1710	Progression	172	1	430	Stage 4	0	High Risk
NB2057	0.07334	0.452605	0.474055	Subgroup3	TARGET-30-PANBMJ	1	993	Relapse	577	1	3776	Stage 4	0	High Risk
NB2058	0.708007	0.1172	0.174793	Subgroup1	TARGET-30-PAPHPE	1	806	Relapse	453	1	470	Stage 4	0	High Risk
NB2059	0.01	0.90095	0.08905	Subgroup2	TARGET-30-PAIPGU	0	898	Death	436	1	436	Stage 4	0	High Risk
NB2060	0.059345	0.866165	0.07449	Subgroup2	TARGET-30-PALEVG	1	666	Censored	4948	0	4948	Stage 4	1	High Risk
NB2061	0.04617	0.83095	0.12288	Subgroup2	TARGET-30-PANRHJ	0	1117	Relapse	363	1	416	Stage 4	0	High Risk
NB2062	0.04361	0.82383	0.13256	Subgroup2	TARGET-30-PAPUAR	0	515	Censored	3065	0	3065	Stage 4	0	High Risk
NB2063	0.00891	0.96333	0.02776	Subgroup2	TARGET-30-PAPUEB	0	1595	Censored	2772	0	2772	Stage 4	0	High Risk
NB2064	0.09769	0.87903	0.02328	Subgroup2	TARGET-30-PAPUNH	0	3425	Censored	2958	0	2958	Stage 3	1	High Risk
NB2065	0.02637	0.79962	0.17401	Subgroup2	TARGET-30-PAPZYP	0	1010	Censored	2386	0	2386	Stage 4	1	High Risk
NB2066	0.06717	0.10655	0.82628	Subgroup3	TARGET-30-PARACM	0	1442	Censored	2994	0	2994	Stage 4	0	High Risk
NB2067	0.566998	0.09567	0.337332	Subgroup1	TARGET-30-PANRRW	1	1730	Relapse	408	0	2178	Stage 4	0	High Risk
NB2217	0.02541	0.93357	0.04102	Subgroup2	TARGET-30-PANLET	0	1973	Relapse	830	1	1212	Stage 4	0	High Risk
NB2218	0.02201	0.00587	0.97212	Subgroup3	TARGET-30-PANRVJ	1	4781	Censored	3722	0	3722	Stage 4	0	High Risk
NB2219	0.0302	0.02569	0.94411	Subgroup3	TARGET-30-PANSBN	1	2329	Relapse	505	1	836	Stage 4	0	High Risk
NB2220	0.26913	0.09688	0.63399	Subgroup3	TARGET-30-PANUIF	0	2234	Censored	3726	0	3726	Stage 4	0	High Risk
NB2221	0.301465	0.638075	0.06046	Subgroup2	TARGET-30-PANWRR	1	2937	Progression	267	1	345	Stage 4	0	High Risk
NB2222	0.08483	0.35802	0.55715	Subgroup3	TARGET-30-PAPBJE	1	1860	Censored	3467	0	3467	Stage 4	1	High Risk
NB2223	0.207153	0.714487	0.07836	Subgroup2	TARGET-30-PAPCTS	1	2008	Relapse	2236	1	2636	Stage 4	1	High Risk
NB2224	0.02646	0.96176	0.01178	Subgroup2	TARGET-30-PAPKXS	0	2547	Relapse	978	1	2384	Stage 4	0	High Risk
NB2225	0.03779	0.04796	0.91425	Subgroup3	TARGET-30-PAPTAN	1	1462	Censored	2054	0	2054	Stage 4	0	High Risk
NB2226	0.02976	0.02611	0.94413	Subgroup3	TARGET-30-PAPTCR	0	754	Event	394	1	456	Stage 4	NA	High Risk
NB2227	0.03931	0.85301	0.10768	Subgroup2	TARGET-30-PAPUWY	0	1955	Relapse	765	1	1102	Stage 4	0	High Risk
NB2228	0.06343	0.87305	0.06352	Subgroup2	TARGET-30-PAPVFD	1	1961	Death	1765	1	1765	Stage 4	0	High Risk
NB2229	0.01782	0.88481	0.09737	Subgroup2	TARGET-30-PAPVXS	1	1366	Death	224	1	224	Stage 4	0	High Risk
NB2230	0.00862	0.05511	0.93627	Subgroup3	TARGET-30-PAPZYZ	0	550	Censored	1209	0	1209	Stage 4	1	High Risk
NB2231	0.132148	0.65587	0.211982	Subgroup2	TARGET-30-PARACS	1	1180	Censored	1328	0	1328	Stage 4	0	High Risk
NB2232	0.189565	0.784785	0.02565	Subgroup2	TARGET-30-PARAMT	1	885	Death	493	1	493	Stage 4	0	High Risk
NB2233	0.190002	0.730128	0.07987	Subgroup2	TARGET-30-PARBGP	0	3625	Relapse	1524	1	2039	Stage 4	0	High Risk
NB2234	0.180812	0.579747	0.23944	Subgroup2	TARGET-30-PARDIW	1	2048	Censored	2829	0	2829	Stage 4	0	High Risk
NB2235	0.023565	0.968845	0.00759	Subgroup2	TARGET-30-PARFWB	1	1555	Relapse	1105	1	1836	Stage 4	0	High Risk
NB2236	0.392232	0.08364	0.524128	Subgroup3	TARGET-30-PARDCK	0	2060	Censored	2991	0	2991	Stage 4	0	High Risk
NB2237	0.512987	0.0742	0.412813	Subgroup1	TARGET-30-PARGKK	1	2241	Progression	1075	1	1321	Stage 4	0	High Risk
NB2238	0.01959	0.36988	0.61053	Subgroup3	TARGET-30-PARKGJ	1	1616	Relapse	841	1	1636	Stage 4	0	High Risk
NB2239	0.09719	0.39533	0.50748	Subgroup3	TARGET-30-PARSBI	0	2390	Relapse	1377	1	1743	Stage 4	0	High Risk
NB2240	0.08077	0.03224	0.88699	Subgroup3	TARGET-30-PAIFXV	0	2004	Event	630	1	1114	Stage 4	0	High Risk
NB2241	0.260567	0.32602	0.413413	Subgroup3	TARGET-30-PARVLK	0	6021	Event	428	1	875	Stage 4	0	High Risk
NB2242	0.00985	0.97963	0.01052	Subgroup2	TARGET-30-PARYNK	0	2279	Censored	2351	0	2351	Stage 4	0	High Risk
NB2243	0.276983	0.665157	0.05786	Subgroup2	TARGET-30-PARZIP	1	2273	Relapse	632	0	2511	Stage 4	0	High Risk
NB2244	0.06616	0.82367	0.11017	Subgroup2	TARGET-30-PASEGA	1	1091	Progression	469	1	809	Stage 4	0	High Risk
NB2245	0.01676	0.83689	0.14635	Subgroup2	TARGET-30-PASFGG	0	1037	Death	700	1	700	Stage 4	0	High Risk
NB2246	0.05192	0.91579	0.03229	Subgroup2	TARGET-30-PASGUT	1	1259	Censored	401	0	401	Stage 4	0	High Risk
NB2247	0.03239	0.02272	0.94489	Subgroup3	TARGET-30-PASMJG	0	1765	Progression	1162	1	1544	Stage 4	0	High Risk
NB2248	0.057045	0.920675	0.02228	Subgroup2	TARGET-30-PASMNT	0	4802	Progression	233	1	1696	Stage 4	0	High Risk
NB2249	0.02881	0.95318	0.01801	Subgroup2	TARGET-30-PASNZU	1	1099	Relapse	954	1	1692	Stage 4	1	High Risk
NB2250	0.62285	0.146822	0.230328	Subgroup1	TARGET-30-PASPER	0	753	Progression	638	0	2087	Stage 4	0	High Risk
NB2251	0.121163	0.528508	0.35033	Subgroup2	TARGET-30-PASRFS	0	1328	Relapse	1675	0	2075	Stage 4	0	High Risk
NB2252	0.0883792	0.878341	0.03328	Subgroup2	TARGET-30-PASSRS	1	2492	Relapse	861	1	1319	Stage 4	0	High Risk
NB2253	0.034155	0.921755	0.04409	Subgroup2	TARGET-30-PASTCN	1	1900	Relapse	870	1	1033	Stage 4	0	High Risk
NB2254	0.12941	0.27587	0.59472	Subgroup3	TARGET-30-PASTKC	1	3035	Censored	1952	0	1952	Stage 4	0	High Risk
NB2255	0.033155	0.935475	0.03137	Subgroup2	TARGET-30-PASUCB	1	1008	Censored	1976	0	1976	Stage 4	0	High Risk
NB2256	0.00624	0.98535	0.00841	Subgroup2	TARGET-30-PASUYG	1	1418	Relapse	505	0	2193	Stage 4	0	High Risk
NB2257	0.0322225	0.951858	0.01592	Subgroup2	TARGET-30-PASVRU	1	631	Event	254	1	440	Stage 4	1	High Risk
NB2258	0.02206	0.96809	0.00985	Subgroup2	TARGET-30-PASWFB	0	727	Death	87	1	87	Stage 4	1	High Risk
NB2259	0.03521	0.94617	0.01862	Subgroup2	TARGET-30-PASWVY	0	2477	Censored	1918	0	1918	Stage 4	0	High Risk
NB2260	0.07026	0.92254	0.0072	Subgroup2	TARGET-30-PASXGP	1	834	Censored	1898	0	1898	Stage 4	0	High Risk
NB2261	0.01373	0.97569	0.01058	Subgroup2	TARGET-30-PASXHE	1	1438	Censored	2098	0	2098	Stage 4	0	High Risk
NB2262	0.16048	0.08482	0.7547	Subgroup3	TARGET-30-PASXRJ	0	583	Progression	266	0	1837	Stage 4	0	High Risk
NB2263	0.02237	0.667335	0.310295	Subgroup2	TARGET-30-PASZPI	1	645	Progression	453	1	1014	Stage 4	1	High Risk
NB2264	0.00909	0.97144	0.01947	Subgroup2	TARGET-30-PATBMM	1	1112	Relapse	709	0	768	Stage 4	0	High Risk
NB2265	0.22601	0.71769	0.0563	Subgroup2	TARGET-30-PATDWN	1	1435	Censored	278	0	278	Stage 4	1	High Risk
NB2266	0.01536	0.96487	0.01977	Subgroup2	TARGET-30-PATDXG	1	688	Censored	2052	0	2052	Stage 4	1	High Risk
NB2267	0.03691	0.02485	0.93824	Subgroup3	TARGET-30-PATEKG	0	1275	Censored	1988	0	1988	Stage 4	0	High Risk
NB2268	0.0087	0.98734	0.00396	Subgroup2	TARGET-30-PATEPF	1	1434	Death	304	1	304	Stage 4	0	High Risk
NB2269	0.036675	0.941335	0.02199	Subgroup2	TARGET-30-PATESI	1	752	Relapse	622	1	958	Stage 4	1	High Risk
NB2270	0.130488	0.803863	0.06565	Subgroup2	TARGET-30-PATFCY	1	1040	Death	787	1	787	Stage 4	0	High Risk
NB2271	0.02437	0.95573	0.0199	Subgroup2	TARGET-30-PATFXV	0	648	Progression	236	1	296	Stage 4	1	High Risk
NB2272	0.01559	0.94476	0.03965	Subgroup2	TARGET-30-PATGLU	1	1037	Relapse	715	1	1330	Stage 4	0	High Risk
NB2273	0.04691	0.9168	0.03629	Subgroup2	TARGET-30-PATHVK	0	2109	Progression	171	0	1807	Stage 4	0	High Risk
NB2274	0.01432	0.95245	0.03323	Subgroup2	TARGET-30-PATINJ	1	1037	Relapse	736	1	822	Stage 4	0	High Risk
NB2275	0.02897	0.02779	0.94324	Subgroup3	TARGET-30-PANXJL	1	5734	Censored	431	0	431	Stage 4	0	High Risk
NB2276	0.02852	0.85159	0.11989	Subgroup2	TARGET-30-PAPLSD	1	710	Relapse	583	1	1383	Stage 4	0	High Risk
NB2277	0.09758	0.84978	0.05264	Subgroup2	TARGET-30-PAPTFZ	1	564	Relapse	516	1	779	Stage 4	1	High Risk
NB2278	0.04081	0.473685	0.485505	Subgroup3	TARGET-30-PAPTLV	0	641	Relapse	366	1	575	Stage 4	1	High Risk
NB2279	0.21748	0.03292	0.7496	Subgroup3	TARGET-30-PAPVRN	1	2300	Censored	2889	0	2889	Stage 4	0	High Risk
NB2281	0.292451	0.511258	0.196292	Subgroup2	TARGET-30-PAKZRH	1	21	Censored	3341	0	3341	Stage 4s	0	Intermediate Risk
NB2283	0.799115	0.11888	0.082005	Subgroup1	TARGET-30-PANZRV	1	72	Censored	3434	0	3434	Stage 4s	0	Low Risk
NB2284	0.72143	0.04073	0.23784	Subgroup1	TARGET-30-PAPICY	0	58	Censored	205	0	205	Stage 4s	0	Low Risk
NB2285	0.16418	0.12711	0.70871	Subgroup3	TARGET-30-PAPTDH	0	11	Second Malignant Neoplasm	193	0	3264	Stage 4s	0	Low Risk
NB2287	0.0832325	0.901937	0.01483	Subgroup2	TARGET-30-PARFRE	0	60	Censored	2451	0	2451	Stage 4s	0	Low Risk
NB2288	0.87515	0.1079	0.01695	Subgroup1	TARGET-30-PARJVP	1	56	Censored	2064	0	2064	Stage 4s	0	Low Risk
NB2289	0.09696	0.04839	0.85465	Subgroup3	TARGET-30-PARNNC	0	41	Relapse	735	0	2611	Stage 4s	0	Low Risk
NB2290	0.427115	0.544575	0.02831	Subgroup2	TARGET-30-PARZHA	1	3	Censored	2489	0	2489	Stage 4s	0	Low Risk
NB2291	0.94382	0.04162	0.01456	Subgroup1	TARGET-30-PASCFC	1	18	Censored	2522	0	2522	Stage 4s	0	Low Risk
NB2292	0.04382	0.8971	0.05908	Subgroup2	TARGET-30-PASCTR	1	60	Censored	2325	0	2325	Stage 4s	0	Intermediate Risk
NB2293	0.08002	0.01119	0.90879	Subgroup3	TARGET-30-PASFIC	1	51	Censored	2152	0	2152	Stage 4s	0	Low Risk
NB2294	0.388572	0.04764	0.563788	Subgroup3	TARGET-30-PASJZC	0	74	Relapse	367	0	2083	Stage 4s	1	High Risk
NB2295	0.305966	0.03698	0.657054	Subgroup3	TARGET-30-PASMDM	1	25	Censored	1324	0	1324	Stage 4s	0	Low Risk
NB2296	0.638012	0.342488	0.0195	Subgroup1	TARGET-30-PASNML	1	8	Censored	2185	0	2185	Stage 4s	0	Low Risk
NB2297	0.494561	0.481149	0.02429	Subgroup1	TARGET-30-PASPBZ	1	62	Censored	2347	0	2347	Stage 4s	0	Intermediate Risk
NB2299	0.217789	0.749601	0.03261	Subgroup2	TARGET-30-PASSWW	1	7	Censored	2095	0	2095	Stage 4s	0	Intermediate Risk
NB2300	0.69095	0.09162	0.21743	Subgroup1	TARGET-30-PASUML	1	4	Event	12	1	20	Stage 4s	0	Intermediate Risk
NB2301	0.800032	0.10562	0.0943483	Subgroup1	TARGET-30-PASZKE	1	31	Death	8	1	8	Stage 4s	0	Intermediate Risk
NB2302	0.517772	0.311353	0.170875	Subgroup1	TARGET-30-PATAYJ	1	52	Censored	1744	0	1744	Stage 4s	0	Low Risk
NB2303	0.0926975	0.0123	0.895003	Subgroup3	TARGET-30-PATGJU	0	59	Censored	1219	0	1219	Stage 4s	0	Low Risk
NB2304	0.66534	0.30945	0.02521	Subgroup1	TARGET-30-PATHKB	1	7	Censored	1998	0	1998	Stage 4s	0	Intermediate Risk
NB2305_02	0.03987	0.43768	0.52245	Subgroup3	TARGET-30-PASGAP	1	1330	Progression	1285	1	1543	Stage 4	0	High Risk
NB2306	0.01733	0.94301	0.03966	Subgroup2	TARGET-30-PASHFA	0	406	Progression	201	1	333	Stage 3	1	High Risk
NB2307_02	0.391173	0.0403	0.568527	Subgroup3	TARGET-30-PARBAJ	1	35	Relapse	302	0	3122	Stage 3	0	Intermediate Risk
NB2308_02	0.708592	0.0336267	0.257782	Subgroup1	TARGET-30-PARHAM	0	341	Progression	38	1	2466	Stage 4	0	Intermediate Risk
NB2309	0.17322	0.08825	0.73853	Subgroup3	TARGET-30-PARZCJ	1	242	Censored	2435	0	2435	Stage 3	0	Intermediate Risk
NB2310_02	0.12849	0.17725	0.69426	Subgroup3	TARGET-30-PASNPG	0	318	Event	302	0	2274	Stage 3	0	Intermediate Risk
NB2311	0.00035	0.99846	0.00119	Subgroup2	TARGET-30-PASYPX	0	1514	Progression	296	0	2215	Stage 4	0	High Risk
NB2312_02	0.04268	0.93941	0.01791	Subgroup2	TARGET-30-PATNKP	1	3446	Event	616	1	1549	Stage 4	0	High Risk
NB2313_04	0.01988	0.96599	0.01413	Subgroup2	TARGET-30-PAPVEB	1	1720	Relapse	263	1	1211	Stage 2b	0	Low Risk
NB2314	0.09656	0.84956	0.05388	Subgroup2	TARGET-30-PASWYR	1	958	Censored	1893	0	1893	Stage 4	1	High Risk
NB2315	0.01622	0.97469	0.00909	Subgroup2	TARGET-30-PASXIE	1	837	Censored	2123	0	2123	Stage 4	1	High Risk
NB2318_02	0.08274	0.87869	0.03857	Subgroup2	TARGET-30-PATYIL	0	328	Relapse	239	1	481	Stage 4	0	Intermediate Risk
NB2319_02	0.622345	0.08805	0.289605	Subgroup1	TARGET-30-PAUDDK	1	361	Event	344	0	1528	Stage 3	0	Intermediate Risk
NB2320	0.853192	0.06387	0.0829383	Subgroup1	TARGET-30-PALNVP	0	1155	Censored	4665	0	4665	Stage 4	0	High Risk
NB2321	0.516322	0.08967	0.394008	Subgroup1	TARGET-30-PALXTB	1	635	Censored	4621	0	4621	Stage 4	0	High Risk
NB2322	0.00912	0.98764	0.00324	Subgroup2	TARGET-30-PAMNLH	0	1531	Relapse	361	1	837	Stage 4	0	High Risk
NB2323	0.00539	0.97826	0.01635	Subgroup2	TARGET-30-PANNMS	0	1080	Censored	3509	0	3509	Stage 4	0	High Risk
NB2324	0.0068	0.98973	0.00347	Subgroup2	TARGET-30-PAPEAV	0	696	Censored	3462	0	3462	Stage 4	0	High Risk
NB2325	0.01066	0.9647	0.02464	Subgroup2	TARGET-30-PAISNS	1	1070	Event	410	1	421	Stage 4	0	High Risk
NB2326	0.00517	0.98857	0.00626	Subgroup2	TARGET-30-PASNEF	0	696	Censored	2213	0	2213	Stage 4	0	High Risk
NB2327	0.184808	0.12248	0.692712	Subgroup3	TARGET-30-PASSRN	1	5345	Censored	2227	0	2227	Stage 4	1	High Risk
NB2328	0.07239	0.46528	0.46233	Subgroup2	TARGET-30-PASWIJ	1	2537	Censored	1940	0	1940	Stage 4	0	High Risk
NB2329	0.00996	0.97943	0.01061	Subgroup2	TARGET-30-PASXRG	0	1278	Censored	1749	0	1749	Stage 4	1	High Risk
NB2330	0.17204	0.67971	0.14825	Subgroup2	TARGET-30-PATCFL	1	1041	Censored	2125	0	2125	Stage 4	0	High Risk
NB2331	0.03255	0.79567	0.17178	Subgroup2	TARGET-30-PATDXC	1	1659	Event	444	1	916	Stage 4	0	High Risk

## Sheet: TARGET_MICRO_pred
Table S11. Prediction Results of TARGET Microarray Cohort.
TARGET.USI	Subgroup1	Subgroup2	Subgroup3	Subgroup_predict	Gender	Race	Age.at.Diagnosis.in.Days	First.Event	Event.Free.Survival.Time.in.Days	Vital.Status	Overall.Survival.Time.in.Days	INSS.Stage	MYCN.status	COG.Risk.Group	Gender.1	Age.at.Diagnosis.in.Days.1	First.Event.1	Event.Free.Survival.Time.in.Days.1	Vital.Status.1	Overall.Survival.Time.in.Days.1	INSS.Stage.1	MYCN.status.1	COG.Risk.Group.1
TARGET.30.PAAPFA	0.05788	0.88045	0.06167	Subgroup2	Male	White	1762	Event	444	Dead	487	Stage 4	Not Amplified	High Risk	1	1	Event	444	1	487	4	0	High Risk
TARGET.30.PACLJN	0.423165	0.43567	0.141165	Subgroup2	Male	White	1475	Censored	5553	Alive	5553	Stage 4	Not Amplified	High Risk	1	1	Censored	5553	0	5553	4	0	High Risk
TARGET.30.PACPJG	0.404253	0.473121	0.122626	Subgroup2	Female	White	760	Unknown	NA	Unknown	NA	Unknown	Unknown	Unknown	0	1	Unknown	NA	NA	NA	NA	Unknown	Unknown
TARGET.30.PACRYY	0.15267	0.81657	0.03076	Subgroup2	Male	Unknown	1314	Censored	5296	Alive	5296	Stage 4	Not Amplified	High Risk	1	1	Censored	5296	0	5296	4	0	High Risk
TARGET.30.PACRZM	0.401743	0.484212	0.114045	Subgroup2	Male	White	3686	Event	922	Dead	922	Stage 4	Not Amplified	High Risk	1	1	Event	922	1	922	4	0	High Risk
TARGET.30.PACSNL	0.455176	0.479754	0.06507	Subgroup2	Female	White	2157	Event	205	Dead	322	Stage 4	Not Amplified	High Risk	0	1	Event	205	1	322	4	0	High Risk
TARGET.30.PACSSR	0.231705	0.689385	0.07891	Subgroup2	Female	White	565	Event	47	Dead	203	Stage 4	Not Amplified	High Risk	0	1	Event	47	1	203	4	0	High Risk
TARGET.30.PACUGP	0.140323	0.817827	0.04185	Subgroup2	Female	White	773	Event	401	Dead	467	Stage 4	Not Amplified	High Risk	0	1	Event	401	1	467	4	0	High Risk
TARGET.30.PACVNB	0.322598	0.486622	0.19078	Subgroup2	Female	White	1610	Death	245	Dead	245	Stage 4	Not Amplified	High Risk	0	1	Death	245	1	245	4	0	High Risk
TARGET.30.PACYGY	0.222715	0.695975	0.08131	Subgroup2	Female	White	1509	Event	263	Dead	542	Stage 4	Unknown	High Risk	0	1	Event	263	1	542	4	Unknown	High Risk
TARGET.30.PACZPX	0.248205	0.65181	0.099985	Subgroup2	Male	Black or African American	1046	Censored	5564	Alive	5564	Stage 4	Not Amplified	High Risk	1	1	Censored	5564	0	5564	4	0	High Risk
TARGET.30.PADENF	0.11658	0.8609	0.02252	Subgroup2	Male	White	987	Censored	4863	Alive	4863	Stage 4	Not Amplified	High Risk	1	1	Censored	4863	0	4863	4	0	High Risk
TARGET.30.PADFLI	0.03727	0.95016	0.01257	Subgroup2	Male	White	557	Censored	2872	Alive	2872	Stage 4	Not Amplified	High Risk	1	1	Censored	2872	0	2872	4	0	High Risk
TARGET.30.PADHWC	0.02146	0.00657	0.97197	Subgroup3	Male	Black or African American	1152	Event	541	Dead	1122	Stage 4	Not Amplified	High Risk	1	1	Event	541	1	1122	4	0	High Risk
TARGET.30.PADIEY	0.0850867	0.886373	0.02854	Subgroup2	Female	Unknown	1817	Censored	4715	Alive	4715	Stage 4	Not Amplified	High Risk	0	1	Censored	4715	0	4715	4	0	High Risk
TARGET.30.PADIHC	0.28635	0.65953	0.05412	Subgroup2	Male	White	1916	Event	165	Alive	4596	Stage 4	Not Amplified	High Risk	1	1	Event	165	0	4596	4	0	High Risk
TARGET.30.PADINC	0.181007	0.347818	0.471175	Subgroup3	Male	Black or African American	1004	Event	252	Dead	409	Stage 4	Amplified	High Risk	1	1	Event	252	1	409	4	1	High Risk
TARGET.30.PADIRB	0.261152	0.712828	0.02602	Subgroup2	Female	Unknown	1191	Event	798	Alive	3855	Stage 4	Not Amplified	High Risk	0	1	Event	798	0	3855	4	0	High Risk
TARGET.30.PADKFS	0.294895	0.2319	0.473205	Subgroup3	Male	Unknown	1567	Event	603	Dead	1230	Stage 4	Not Amplified	High Risk	1	1	Event	603	1	1230	4	0	High Risk
TARGET.30.PADKFU	0.0732	0.89918	0.02762	Subgroup2	Male	Unknown	1778	Censored	3866	Alive	3866	Stage 4	Not Amplified	High Risk	1	1	Censored	3866	0	3866	4	0	High Risk
TARGET.30.PADKGF	0.08353	0.18764	0.72883	Subgroup3	Male	White	554	Censored	2644	Alive	2644	Stage 4	Not Amplified	High Risk	1	1	Censored	2644	0	2644	4	0	High Risk
TARGET.30.PADKNE	0.0713	0.9201	0.0086	Subgroup2	Female	White	1748	Event	387	Dead	588	Stage 4	Amplified	High Risk	0	1	Event	387	1	588	4	1	High Risk
TARGET.30.PADKRU	0.109787	0.705723	0.18449	Subgroup2	Female	White	1426	Event	78	Dead	621	Stage 4	Not Amplified	High Risk	0	1	Event	78	1	621	4	0	High Risk
TARGET.30.PADKVV	0.124861	0.09595	0.779189	Subgroup3	Female	White	807	Event	354	Dead	437	Stage 4	Not Amplified	High Risk	0	1	Event	354	1	437	4	0	High Risk
TARGET.30.PADKXS	0.0972267	0.884313	0.01846	Subgroup2	Female	White	648	Event	310	Dead	341	Stage 4	Amplified	High Risk	0	1	Event	310	1	341	4	1	High Risk
TARGET.30.PADKYP	0.053	0.17963	0.76737	Subgroup3	Male	White	1723	Event	579	Dead	1083	Stage 4	Amplified	High Risk	1	1	Event	579	1	1083	4	1	High Risk
TARGET.30.PADLDA	0.117455	0.255955	0.62659	Subgroup3	Male	White	4594	Event	165	Dead	791	Stage 4	Not Amplified	High Risk	1	1	Event	165	1	791	4	0	High Risk
TARGET.30.PADLDT	0.0483	0.934	0.0177	Subgroup2	Female	White	805	Event	9	Dead	13	Stage 4	Amplified	High Risk	0	1	Event	9	1	13	4	1	High Risk
TARGET.30.PADLES	0.323053	0.624457	0.05249	Subgroup2	Female	White	1787	Event	350	Dead	1342	Stage 4	Not Amplified	High Risk	0	1	Event	350	1	1342	4	0	High Risk
TARGET.30.PADLIC	0.117027	0.767613	0.11536	Subgroup2	Male	White	1837	Censored	4670	Alive	4670	Stage 4	Not Amplified	High Risk	1	1	Censored	4670	0	4670	4	0	High Risk
TARGET.30.PADLJN	0.11858	0.82599	0.05543	Subgroup2	Female	White	1041	Event	802	Dead	1175	Stage 4	Not Amplified	High Risk	0	1	Event	802	1	1175	4	0	High Risk
TARGET.30.PADLKJ	0.0797	0.75098	0.16932	Subgroup2	Male	White	780	Censored	1749	Alive	1749	Stage 4	Amplified	High Risk	1	1	Censored	1749	0	1749	4	1	High Risk
TARGET.30.PADLNM	0.05542	0.93627	0.00831	Subgroup2	Male	Unknown	948	Event	439	Dead	455	Stage 4	Amplified	High Risk	1	1	Event	439	1	455	4	1	High Risk
TARGET.30.PADLPR	0.05591	0.92287	0.02122	Subgroup2	Male	Black or African American	806	Event	336	Dead	444	Stage 4	Not Amplified	High Risk	1	1	Event	336	1	444	4	0	High Risk
TARGET.30.PADLPZ	0.301038	0.626332	0.07263	Subgroup2	Female	White	2577	Event	1022	Dead	1409	Stage 4	Not Amplified	High Risk	0	1	Event	1022	1	1409	4	0	High Risk
TARGET.30.PADLTD	0.156963	0.823867	0.01917	Subgroup2	Female	Unknown	950	Event	454	Dead	477	Stage 4	Amplified	High Risk	0	1	Event	454	1	477	4	1	High Risk
TARGET.30.PADMGA	0.02108	0.01428	0.96464	Subgroup3	Male	Black or African American	1827	Event	932	Alive	4287	Stage 4	Not Amplified	High Risk	1	1	Event	932	0	4287	4	0	High Risk
TARGET.30.PADMTD	0.03257	0.96078	0.00665	Subgroup2	Male	White	1040	Event	148	Alive	3235	Stage 4	Amplified	High Risk	1	1	Event	148	0	3235	4	1	High Risk
TARGET.30.PADMVB	0.0685967	0.878123	0.05328	Subgroup2	Male	White	936	Event	219	Dead	365	Stage 4	Not Amplified	High Risk	1	1	Event	219	1	365	4	0	High Risk
TARGET.30.PADMXD	0.0886292	0.896691	0.01468	Subgroup2	Male	White	1084	Event	838	Alive	2052	Stage 4	Amplified	High Risk	1	1	Event	838	0	2052	4	1	High Risk
TARGET.30.PADMYD	0.054875	0.86462	0.080505	Subgroup2	Male	White	1528	Event	203	Dead	443	Stage 4	Not Amplified	High Risk	1	1	Event	203	1	443	4	0	High Risk
TARGET.30.PADNFT	0.07034	0.90077	0.02889	Subgroup2	Male	White	1494	Event	447	Dead	729	Stage 4	Not Amplified	High Risk	1	1	Event	447	1	729	4	0	High Risk
TARGET.30.PADNNX	0.1988	0.69485	0.10635	Subgroup2	Male	White	1087	Event	228	Dead	499	Stage 4	Not Amplified	High Risk	1	1	Event	228	1	499	4	0	High Risk
TARGET.30.PADNXC	0.03986	0.91887	0.04127	Subgroup2	Female	Unknown	561	Censored	1375	Alive	1375	Stage 4	Amplified	High Risk	0	1	Censored	1375	0	1375	4	1	High Risk
TARGET.30.PADPCI	0.571067	0.392233	0.0367	Subgroup1	Male	White	1996	Event	113	Dead	240	Stage 4	Not Amplified	High Risk	1	1	Event	113	1	240	4	0	High Risk
TARGET.30.PADPEY	0.19939	0.78049	0.02012	Subgroup2	Female	White	1435	Censored	3788	Alive	3788	Stage 4	Amplified	High Risk	0	1	Censored	3788	0	3788	4	1	High Risk
TARGET.30.PADPHP	0.1272	0.83552	0.03728	Subgroup2	Male	Black or African American	1128	Event	148	Dead	219	Stage 4	Not Amplified	High Risk	1	1	Event	148	1	219	4	0	High Risk
TARGET.30.PADPMU	0.15134	0.80794	0.04072	Subgroup2	Female	Unknown	1589	Event	141	Alive	609	Stage 4	Amplified	High Risk	0	1	Event	141	0	609	4	1	High Risk
TARGET.30.PADPRJ	0.170735	0.787425	0.04184	Subgroup2	Male	White	1423	Event	84	Dead	1188	Stage 4	Not Amplified	High Risk	1	1	Event	84	1	1188	4	0	High Risk
TARGET.30.PADRYN	0.08098	0.88056	0.03846	Subgroup2	Male	Black or African American	670	Event	423	Dead	698	Stage 4	Amplified	High Risk	1	1	Event	423	1	698	4	1	High Risk
TARGET.30.PADSEC	0.04596	0.93462	0.01942	Subgroup2	Female	White	1476	Event	428	Dead	665	Stage 4	Not Amplified	High Risk	0	1	Event	428	1	665	4	0	High Risk
TARGET.30.PADSMF	0.06717	0.89525	0.03758	Subgroup2	Female	White	1222	Death	2998	Dead	2998	Stage 4	Not Amplified	High Risk	0	1	Death	2998	1	2998	4	0	High Risk
TARGET.30.PADSXE	0.17204	0.78295	0.04501	Subgroup2	Female	White	1174	Censored	4286	Alive	4286	Stage 4	Not Amplified	High Risk	0	1	Censored	4286	0	4286	4	0	High Risk
TARGET.30.PADSXU	0.19203	0.21596	0.59201	Subgroup3	Female	White	654	Event	68	Dead	331	Stage 4	Not Amplified	High Risk	0	1	Event	68	1	331	4	0	High Risk
TARGET.30.PADTCU	0.417032	0.454993	0.127975	Subgroup2	Male	White	1294	Event	425	Dead	1059	Stage 4	Not Amplified	High Risk	1	1	Event	425	1	1059	4	0	High Risk
TARGET.30.PADTJJ	0.06708	0.92395	0.00897	Subgroup2	Female	White	529	Censored	2740	Alive	2740	Stage 4	Amplified	High Risk	0	0	Censored	2740	0	2740	4	1	High Risk
TARGET.30.PADTRV	0.644572	0.15386	0.201568	Subgroup1	Female	White	562	Censored	3742	Alive	3742	Stage 4	Not Amplified	High Risk	0	1	Censored	3742	0	3742	4	0	High Risk
TARGET.30.PADUKP	0.606468	0.202165	0.191367	Subgroup1	Male	White	1659	Event	104	Dead	618	Stage 4	Not Amplified	High Risk	1	1	Event	104	1	618	4	0	High Risk
TARGET.30.PADUWR	0.750905	0.204515	0.04458	Subgroup1	Male	Asian	1682	Event	4908	Alive	5216	Stage 4	Not Amplified	High Risk	1	1	Event	4908	0	5216	4	0	High Risk
TARGET.30.PADUYJ	0.06576	0.91513	0.01911	Subgroup2	Female	White	3115	Event	246	Dead	416	Stage 4	Amplified	High Risk	0	1	Event	246	1	416	4	1	High Risk
TARGET.30.PADVSN	0.17225	0.74557	0.08218	Subgroup2	Male	White	834	Censored	2565	Alive	2565	Stage 4	Not Amplified	High Risk	1	1	Censored	2565	0	2565	4	0	High Risk
TARGET.30.PADVWW	0.282172	0.656358	0.06147	Subgroup2	Female	White	1988	Censored	3563	Alive	3563	Stage 4	Not Amplified	High Risk	0	1	Censored	3563	0	3563	4	0	High Risk
TARGET.30.PADWEN	0.02996	0.95667	0.01337	Subgroup2	Male	Black or African American	2042	Event	359	Dead	411	Stage 4	Not Amplified	High Risk	1	1	Event	359	1	411	4	0	High Risk
TARGET.30.PADWIM	0.197766	0.594587	0.207648	Subgroup2	Female	White	2413	Event	1170	Dead	1590	Stage 4	Not Amplified	High Risk	0	1	Event	1170	1	1590	4	0	High Risk
TARGET.30.PADWSM	0.192707	0.741473	0.06582	Subgroup2	Female	White	2957	Censored	2282	Alive	2282	Stage 4	Not Amplified	High Risk	0	1	Censored	2282	0	2282	4	0	High Risk
TARGET.30.PADWVR	0.0825967	0.902353	0.01505	Subgroup2	Male	White	2158	Censored	2776	Alive	2776	Stage 4	Not Amplified	High Risk	1	1	Censored	2776	0	2776	4	0	High Risk
TARGET.30.PADXAS	0.114807	0.807903	0.07729	Subgroup2	Female	White	2274	Death	3691	Dead	3691	Stage 4	Not Amplified	High Risk	0	1	Death	3691	1	3691	4	0	High Risk
TARGET.30.PADXBB	0.13255	0.44136	0.42609	Subgroup2	Male	White	1992	Event	632	Dead	1561	Stage 4	Not Amplified	High Risk	1	1	Event	632	1	1561	4	0	High Risk
TARGET.30.PAIDJS	0.63104	0.09653	0.27243	Subgroup1	Male	White	298	Censored	4191	Alive	4191	Stage 1	Not Amplified	Low Risk	1	0	Censored	4191	0	4191	1	0	Low Risk
TARGET.30.PAIEIF	0.776035	0.12409	0.099875	Subgroup1	Male	Black or African American	1710	Death	440	Dead	440	Stage 4	Not Amplified	High Risk	1	1	Death	440	1	440	4	0	High Risk
TARGET.30.PAILZJ	0.13534	0.55818	0.30648	Subgroup2	Male	White	1261	Event	242	Dead	765	Stage 4	Not Amplified	High Risk	1	1	Event	242	1	765	4	0	High Risk
TARGET.30.PAIMDS	0.506803	0.08962	0.403577	Subgroup1	Female	White	1332	Event	454	Dead	1013	Stage 4	Not Amplified	High Risk	0	1	Event	454	1	1013	4	0	High Risk
TARGET.30.PAIPGU	0.02298	0.9661	0.01092	Subgroup2	Female	White	898	Death	436	Dead	436	Stage 4	Not Amplified	High Risk	0	1	Death	436	1	436	4	0	High Risk
TARGET.30.PAIPUD	0.71293	0.13322	0.15385	Subgroup1	Male	Black or African American	659	Censored	1843	Alive	1843	Stage 4	Not Amplified	High Risk	1	1	Censored	1843	0	1843	4	0	High Risk
TARGET.30.PAIRDP	0.1297	0.84417	0.02613	Subgroup2	Female	White	895	Event	135	Dead	410	Stage 4	Amplified	High Risk	0	1	Event	135	1	410	4	1	High Risk
TARGET.30.PAIRIK	0.594313	0.366587	0.0391	Subgroup1	Male	White	594	Censored	2894	Alive	2894	Stage 4	Not Amplified	High Risk	1	1	Censored	2894	0	2894	4	0	High Risk
TARGET.30.PAIRLN	0.0383467	0.931183	0.03047	Subgroup2	Male	White	854	Censored	2828	Alive	2828	Stage 4	Amplified	High Risk	1	1	Censored	2828	0	2828	4	1	High Risk
TARGET.30.PAISNS	0.03398	0.95659	0.00943	Subgroup2	Male	White	1070	Event	410	Dead	421	Stage 4	Not Amplified	High Risk	1	1	Event	410	1	421	4	0	High Risk
TARGET.30.PAITCI	0.226023	0.685707	0.08827	Subgroup2	Male	White	728	Event	232	Dead	324	Stage 4	Not Amplified	High Risk	1	1	Event	232	1	324	4	0	High Risk
TARGET.30.PAITEG	0.02569	0.01626	0.95805	Subgroup3	Male	White	1034	Event	692	Dead	812	Stage 4	Not Amplified	High Risk	1	1	Event	692	1	812	4	0	High Risk
TARGET.30.PAITRM	0.0791667	0.873213	0.04762	Subgroup2	Female	Unknown	1499	Death	1836	Dead	1836	Stage 4	Not Amplified	High Risk	0	1	Death	1836	1	1836	4	0	High Risk
TARGET.30.PAITZV	0.06332	0.90451	0.03217	Subgroup2	Male	White	1689	Censored	2147	Alive	2147	Stage 4	Not Amplified	High Risk	1	1	Censored	2147	0	2147	4	0	High Risk
TARGET.30.PAIUJB	0.181387	0.808523	0.01009	Subgroup2	Female	Unknown	549	Death	703	Dead	703	Stage 4	Amplified	High Risk	0	1	Death	703	1	703	4	1	High Risk
TARGET.30.PAIVHE	0.1107	0.78532	0.10398	Subgroup2	Male	White	1123	Event	672	Dead	1605	Stage 4	Not Amplified	High Risk	1	1	Event	672	1	1605	4	0	High Risk
TARGET.30.PAIVMJ	0.75333	0.19438	0.05229	Subgroup1	Male	White	202	Censored	2359	Alive	2359	Stage 1	Not Amplified	Low Risk	1	0	Censored	2359	0	2359	1	0	Low Risk
TARGET.30.PAIVZR	0.215957	0.748093	0.03595	Subgroup2	Female	Unknown	1227	Death	787	Dead	787	Stage 4	Amplified	High Risk	0	1	Death	787	1	787	4	1	High Risk
TARGET.30.PAIWHU	0.751918	0.210582	0.0375	Subgroup1	Male	White	242	Censored	3678	Alive	3678	Stage 1	Not Amplified	Low Risk	1	0	Censored	3678	0	3678	1	0	Low Risk
TARGET.30.PAIWVG	0.05644	0.85296	0.0906	Subgroup2	Female	White	645	Event	775	Dead	1624	Stage 4	Not Amplified	High Risk	0	1	Event	775	1	1624	4	0	High Risk
TARGET.30.PAIXLC	0.710358	0.185507	0.104135	Subgroup1	Male	White	270	Censored	5048	Alive	5048	Stage 1	Not Amplified	Low Risk	1	0	Censored	5048	0	5048	1	0	Low Risk
TARGET.30.PAIXNG	0.0217	0.94908	0.02922	Subgroup2	Male	White	1221	Censored	629	Alive	629	Stage 4	Not Amplified	High Risk	1	1	Censored	629	0	629	4	0	High Risk
TARGET.30.PAJXLE	0.12963	0.81638	0.05399	Subgroup2	Male	Unknown	720	Unknown	NA	Unknown	NA	Unknown	Unknown	Unknown	1	1	Unknown	NA	NA	NA	NA	Unknown	Unknown
TARGET.30.PAJYHP	0.08601	0.86019	0.0538	Subgroup2	Female	Unknown	1409	Death	190	Dead	190	Stage 4	Not Amplified	High Risk	0	1	Death	190	1	190	4	0	High Risk
TARGET.30.PAJYLA	0.10147	0.77844	0.12009	Subgroup2	Male	Unknown	562	Event	266	Dead	368	Stage 4	Not Amplified	High Risk	1	1	Event	266	1	368	4	0	High Risk
TARGET.30.PAJYVA	0.140715	0.769915	0.08937	Subgroup2	Female	Unknown	708	Event	238	Dead	306	Stage 4	Not Amplified	High Risk	0	1	Event	238	1	306	4	0	High Risk
TARGET.30.PAJZUU	0.09158	0.8608	0.04762	Subgroup2	Male	Unknown	3231	Event	476	Dead	790	Stage 4	Not Amplified	High Risk	1	1	Event	476	1	790	4	0	High Risk
TARGET.30.PAJZWL	0.127687	0.806543	0.06577	Subgroup2	Female	Unknown	547	Event	377	Dead	415	Stage 4	Amplified	High Risk	0	1	Event	377	1	415	4	1	High Risk
TARGET.30.PAKACY	0.14503	0.8411	0.01387	Subgroup2	Male	Unknown	1114	Event	680	Dead	1366	Stage 4	Amplified	High Risk	1	1	Event	680	1	1366	4	1	High Risk
TARGET.30.PAKADI	0.675435	0.228034	0.096531	Subgroup1	Male	Unknown	1456	Event	1456	Dead	2325	Stage 4	Not Amplified	High Risk	1	1	Event	1456	1	2325	4	0	High Risk
TARGET.30.PAKAFK	0.310247	0.600283	0.08947	Subgroup2	Male	Unknown	1509	Censored	2025	Alive	2025	Stage 4	Not Amplified	High Risk	1	1	Censored	2025	0	2025	4	0	High Risk
TARGET.30.PAKANZ	0.02867	0.94802	0.02331	Subgroup2	Male	White	1975	Event	795	Dead	1235	Stage 4	Not Amplified	High Risk	1	1	Event	795	1	1235	4	0	High Risk
TARGET.30.PAKDHL	0.15925	0.81598	0.02477	Subgroup2	Male	White	1031	Censored	1626	Alive	1626	Stage 4	Not Amplified	High Risk	1	1	Censored	1626	0	1626	4	0	High Risk
TARGET.30.PAKGCI	0.81107	0.15322	0.03571	Subgroup1	Female	White	300	Censored	3723	Alive	3723	Stage 1	Not Amplified	Low Risk	0	0	Censored	3723	0	3723	1	0	Low Risk
TARGET.30.PAKGKH	0.166933	0.801037	0.03203	Subgroup2	Male	Black or African American	882	Death	1795	Dead	1795	Stage 4	Not Amplified	High Risk	1	1	Death	1795	1	1795	4	0	High Risk
TARGET.30.PAKGMY	0.05006	0.92694	0.023	Subgroup2	Male	Black or African American	673	Censored	2	Alive	2	Stage 4	Amplified	High Risk	1	1	Censored	2	0	2	4	1	High Risk
TARGET.30.PAKHAV	0.402877	0.513872	0.08325	Subgroup2	Male	Unknown	150	Censored	1659	Alive	1659	Stage 1	Not Amplified	Low Risk	1	0	Censored	1659	0	1659	1	0	Low Risk
TARGET.30.PAKINP	0.8721	0.10047	0.02743	Subgroup1	Female	White	813	Censored	3672	Alive	3672	Stage 1	Not Amplified	Low Risk	0	1	Censored	3672	0	3672	1	0	Low Risk
TARGET.30.PAKJBA	0.04436	0.95083	0.00481	Subgroup2	Male	White	802	Censored	1964	Alive	1964	Stage 4	Amplified	High Risk	1	1	Censored	1964	0	1964	4	1	High Risk
TARGET.30.PAKSWB	0.73191	0.24215	0.02594	Subgroup1	Male	White	156	Censored	4998	Alive	4998	Stage 1	Not Amplified	Low Risk	1	0	Censored	4998	0	4998	1	0	Low Risk
TARGET.30.PAKUXT	0.214545	0.756725	0.02873	Subgroup2	Male	White	971	Relapse	491	Dead	731	Stage 4	Not Amplified	High Risk	1	1	Relapse	491	1	731	4	0	High Risk
TARGET.30.PAKWCJ	0.727678	0.202392	0.06993	Subgroup1	Female	White	392	Censored	4773	Alive	4773	Stage 1	Not Amplified	Low Risk	0	0	Censored	4773	0	4773	1	0	Low Risk
TARGET.30.PAKXDZ	0.02481	0.96846	0.00673	Subgroup2	Female	White	828	Relapse	614	Dead	1115	Stage 4	Amplified	High Risk	0	1	Relapse	614	1	1115	4	1	High Risk
TARGET.30.PAKYZS	0.458444	0.11481	0.426746	Subgroup1	Male	White	659	Progression	238	Alive	3587	Stage 4	Not Amplified	High Risk	1	1	Progression	238	0	3587	4	0	High Risk
TARGET.30.PALAWZ	0.22845	0.369325	0.402225	Subgroup3	Male	Black or African American	1338	Death	956	Dead	956	Stage 4	Not Amplified	High Risk	1	1	Death	956	1	956	4	0	High Risk
TARGET.30.PALBFV	0.00828	0.98733	0.00439	Subgroup2	Female	White	1500	Progression	152	Dead	315	Stage 4	Amplified	High Risk	0	1	Progression	152	1	315	4	1	High Risk
TARGET.30.PALBFW	0.788245	0.1382	0.073555	Subgroup1	Male	White	804	Relapse	611	Dead	1073	Stage 4	Not Amplified	High Risk	1	1	Relapse	611	1	1073	4	0	High Risk
TARGET.30.PALEAC	0.761493	0.182577	0.05593	Subgroup1	Male	White	66	Censored	4263	Alive	4263	Stage 1	Not Amplified	Low Risk	1	0	Censored	4263	0	4263	1	0	Low Risk
TARGET.30.PALEBK	0.707393	0.256807	0.0358	Subgroup1	Male	White	19	Censored	3792	Alive	3792	Stage 1	Not Amplified	Low Risk	1	0	Censored	3792	0	3792	1	0	Low Risk
TARGET.30.PALETP	0.07084	0.89773	0.03143	Subgroup2	Female	White	1466	Death	251	Dead	251	Stage 4	Not Amplified	High Risk	0	1	Death	251	1	251	4	0	High Risk
TARGET.30.PALFRE	0.330543	0.281527	0.38793	Subgroup3	Male	Unknown	918	Relapse	751	Dead	1663	Stage 4	Not Amplified	High Risk	1	1	Relapse	751	1	1663	4	0	High Risk
TARGET.30.PALFSE	0.323805	0.04282	0.633375	Subgroup3	Male	White	200	Censored	2873	Alive	2873	Stage 1	Not Amplified	Low Risk	1	0	Censored	2873	0	2873	1	0	Low Risk
TARGET.30.PALGFF	0.86475	0.09782	0.03743	Subgroup1	Female	American Indian or Alaska Native	117	Censored	1446	Alive	1446	Stage 1	Not Amplified	Low Risk	0	0	Censored	1446	0	1446	1	0	Low Risk
TARGET.30.PALHVD	0.0780525	0.904927	0.01702	Subgroup2	Female	White	1634	Relapse	347	Dead	433	Stage 4	Not Amplified	High Risk	0	1	Relapse	347	1	433	4	0	High Risk
TARGET.30.PALIIN	0.09304	0.8887	0.01826	Subgroup2	Male	White	1279	Relapse	684	Dead	1395	Stage 4	Not Amplified	High Risk	1	1	Relapse	684	1	1395	4	0	High Risk
TARGET.30.PALKKV	0.888095	0.065105	0.0468	Subgroup1	Male	White	283	Censored	2613	Alive	2613	Stage 1	Not Amplified	Low Risk	1	0	Censored	2613	0	2613	1	0	Low Risk
TARGET.30.PALKUC	0.07753	0.53538	0.38709	Subgroup2	Female	Black or African American	823	Censored	4399	Alive	4399	Stage 4	Amplified	High Risk	0	1	Censored	4399	0	4399	4	1	High Risk
TARGET.30.PALLJJ	0.614992	0.118395	0.266613	Subgroup1	Female	White	388	Censored	3355	Alive	3355	Stage 1	Not Amplified	Low Risk	0	0	Censored	3355	0	3355	1	0	Low Risk
TARGET.30.PALNFE	0.824235	0.146615	0.02915	Subgroup1	Female	White	551	Censored	4622	Alive	4622	Stage 1	Not Amplified	Low Risk	0	1	Censored	4622	0	4622	1	0	Low Risk
TARGET.30.PALNHZ	0.03893	0.95227	0.0088	Subgroup2	Male	White	622	Relapse	298	Dead	314	Stage 4	Amplified	High Risk	1	1	Relapse	298	1	314	4	1	High Risk
TARGET.30.PALNVP	0.86295	0.1092	0.02785	Subgroup1	Female	White	1155	Censored	4665	Alive	4665	Stage 4	Not Amplified	High Risk	0	1	Censored	4665	0	4665	4	0	High Risk
TARGET.30.PALPIN	0.89711	0.04357	0.05932	Subgroup1	Male	White	46	Censored	2155	Alive	2155	Stage 1	Not Amplified	Low Risk	1	0	Censored	2155	0	2155	1	0	Low Risk
TARGET.30.PALPSY	0.730638	0.234462	0.0349	Subgroup1	Female	White	307	Censored	2679	Alive	2679	Stage 1	Not Amplified	Low Risk	0	0	Censored	2679	0	2679	1	0	Low Risk
TARGET.30.PALSAE	0.13225	0.8209	0.04685	Subgroup2	Male	White	782	Progression	598	Dead	656	Stage 4	Not Amplified	High Risk	1	1	Progression	598	1	656	4	0	High Risk
TARGET.30.PALTYB	0.40803	0.0849667	0.507003	Subgroup3	Female	Unknown	1536	Death	232	Dead	232	Stage 4	Not Amplified	High Risk	0	1	Death	232	1	232	4	0	High Risk
TARGET.30.PALUDH	0.14617	0.83623	0.0176	Subgroup2	Female	White	1105	Censored	4306	Alive	4306	Stage 4	Not Amplified	High Risk	0	1	Censored	4306	0	4306	4	0	High Risk
TARGET.30.PALUYS	0.02761	0.95973	0.01266	Subgroup2	Female	White	1214	Relapse	693	Dead	1284	Stage 4	Not Amplified	High Risk	0	1	Relapse	693	1	1284	4	0	High Risk
TARGET.30.PALVKK	0.102359	0.0624	0.835241	Subgroup3	Female	White	1810	Event	217	Dead	1033	Stage 4	Not Amplified	High Risk	0	1	Event	217	1	1033	4	0	High Risk
TARGET.30.PALVUC	0.751373	0.200477	0.04815	Subgroup1	Male	White	194	Censored	4368	Alive	4368	Stage 1	Not Amplified	Low Risk	1	0	Censored	4368	0	4368	1	0	Low Risk
TARGET.30.PALVVH	0.704968	0.265692	0.02934	Subgroup1	Male	White	219	Censored	2183	Alive	2183	Stage 1	Not Amplified	Low Risk	1	0	Censored	2183	0	2183	1	0	Low Risk
TARGET.30.PALWBT	0.43822	0.10658	0.4552	Subgroup3	Male	White	399	Censored	2637	Alive	2637	Stage 1	Not Amplified	Low Risk	1	0	Censored	2637	0	2637	1	0	Low Risk
TARGET.30.PALWSJ	0.478268	0.496383	0.02535	Subgroup2	Female	White	12	Censored	4136	Alive	4136	Stage 1	Not Amplified	Low Risk	0	0	Censored	4136	0	4136	1	0	Low Risk
TARGET.30.PALWVJ	0.0990725	0.864237	0.03669	Subgroup2	Male	Black or African American	1544	Relapse	417	Dead	803	Stage 4	Not Amplified	High Risk	1	1	Relapse	417	1	803	4	0	High Risk
TARGET.30.PALWXP	0.648671	0.317209	0.03412	Subgroup1	Male	White	70	Censored	2510	Alive	2510	Stage 1	Not Amplified	Low Risk	1	0	Censored	2510	0	2510	1	0	Low Risk
TARGET.30.PALXTB	0.808615	0.104755	0.08663	Subgroup1	Male	White	635	Censored	4621	Alive	4621	Stage 4	Not Amplified	High Risk	1	1	Censored	4621	0	4621	4	0	High Risk
TARGET.30.PALXTE	0.724685	0.247125	0.02819	Subgroup1	Female	White	45	Censored	2916	Alive	2916	Stage 1	Not Amplified	Low Risk	0	0	Censored	2916	0	2916	1	0	Low Risk
TARGET.30.PALXUM	0.90299	0.06071	0.0363	Subgroup1	Female	White	20	Censored	1638	Alive	1638	Stage 1	Not Amplified	Low Risk	0	0	Censored	1638	0	1638	1	0	Low Risk
TARGET.30.PALYEC	0.05859	0.92097	0.02044	Subgroup2	Male	White	1240	Progression	74	Dead	159	Stage 4	Amplified	High Risk	1	1	Progression	74	1	159	4	1	High Risk
TARGET.30.PALYLZ	0.775615	0.167575	0.05681	Subgroup1	Male	White	488	Censored	3083	Alive	3083	Stage 1	Not Amplified	Low Risk	1	0	Censored	3083	0	3083	1	0	Low Risk
TARGET.30.PALYPW	0.0416833	0.01732	0.940997	Subgroup3	Male	White	858	Relapse	887	Dead	2543	Stage 4	Not Amplified	High Risk	1	1	Relapse	887	1	2543	4	0	High Risk
TARGET.30.PALZRG	0.02189	0.97065	0.00746	Subgroup2	Female	White	577	Relapse	422	Dead	580	Stage 4	Amplified	High Risk	0	1	Relapse	422	1	580	4	1	High Risk
TARGET.30.PALZZV	0.01692	0.97791	0.00517	Subgroup2	Female	Black or African American	699	Event	1494	Alive	1934	Stage 4	Amplified	High Risk	0	1	Event	1494	0	1934	4	1	High Risk
TARGET.30.PAMACS	0.311362	0.650508	0.03813	Subgroup2	Male	White	1352	Progression	233	Dead	243	Stage 4	Not Amplified	High Risk	1	1	Progression	233	1	243	4	0	High Risk
TARGET.30.PAMAFV	0.477672	0.487868	0.03446	Subgroup2	Male	White	303	Censored	4067	Alive	4067	Stage 1	Not Amplified	Low Risk	1	0	Censored	4067	0	4067	1	0	Low Risk
TARGET.30.PAMAJT	0.608742	0.342548	0.04871	Subgroup1	Female	White	105	Censored	2744	Alive	2744	Stage 1	Not Amplified	Low Risk	0	0	Censored	2744	0	2744	1	0	Low Risk
TARGET.30.PAMBDH	0.03838	0.95315	0.00847	Subgroup2	Male	White	797	Censored	4430	Alive	4430	Stage 4	Amplified	High Risk	1	1	Censored	4430	0	4430	4	1	High Risk
TARGET.30.PAMBMJ	0.109527	0.843598	0.046875	Subgroup2	Male	White	954	Relapse	449	Dead	491	Stage 4	Amplified	High Risk	1	1	Relapse	449	1	491	4	1	High Risk
TARGET.30.PAMBYG	0.13086	0.85134	0.0178	Subgroup2	Male	White	614	Death	332	Dead	332	Stage 4	Amplified	High Risk	1	1	Death	332	1	332	4	1	High Risk
TARGET.30.PAMCXF	0.03612	0.93037	0.03351	Subgroup2	Male	White	765	Progression	376	Dead	718	Stage 4	Amplified	High Risk	1	1	Progression	376	1	718	4	1	High Risk
TARGET.30.PAMEHH	0.373918	0.07969	0.546392	Subgroup3	Female	Black or African American	915	Relapse	725	Dead	934	Stage 4	Not Amplified	High Risk	0	1	Relapse	725	1	934	4	0	High Risk
TARGET.30.PAMEZH	0.24325	0.67747	0.07928	Subgroup2	Female	Black or African American	746	Death	330	Dead	330	Stage 4	Amplified	High Risk	0	1	Death	330	1	330	4	1	High Risk
TARGET.30.PAMJED	0.05775	0.90204	0.04021	Subgroup2	Male	White	909	Relapse	663	Alive	3910	Stage 4	Amplified	High Risk	1	1	Relapse	663	0	3910	4	1	High Risk
TARGET.30.PAMLMY	0.0495933	0.941317	0.00909	Subgroup2	Female	White	952	Censored	2593	Alive	2593	Stage 4	Not Amplified	High Risk	0	1	Censored	2593	0	2593	4	0	High Risk
TARGET.30.PAMLNB	0.07611	0.10576	0.81813	Subgroup3	Male	White	6	Censored	1880	Alive	1880	Stage 1	Not Amplified	Low Risk	1	0	Censored	1880	0	1880	1	0	Low Risk
TARGET.30.PAMMXF	0.09446	0.89597	0.00957	Subgroup2	Male	Unknown	1661	Relapse	140	Dead	197	Stage 4	Amplified	High Risk	1	1	Relapse	140	1	197	4	1	High Risk
TARGET.30.PAMMYR	0.02917	0.88407	0.08676	Subgroup2	Male	White	1548	Relapse	659	Dead	1169	Stage 4	Not Amplified	High Risk	1	1	Relapse	659	1	1169	4	0	High Risk
TARGET.30.PAMNAL	0.219187	0.727783	0.05303	Subgroup2	Female	Black or African American	1235	Censored	4165	Alive	4165	Stage 4	Not Amplified	High Risk	0	1	Censored	4165	0	4165	4	0	High Risk
TARGET.30.PAMNLH	0.10254	0.80206	0.0954	Subgroup2	Female	White	1531	Relapse	361	Dead	837	Stage 4	Not Amplified	High Risk	0	1	Relapse	361	1	837	4	0	High Risk
TARGET.30.PAMVCL	0.60167	0.36335	0.03498	Subgroup1	Female	Black or African American	87	Censored	2387	Alive	2387	Stage 1	Not Amplified	Low Risk	0	0	Censored	2387	0	2387	1	0	Low Risk
TARGET.30.PAMXWF	0.07275	0.91917	0.00808	Subgroup2	Male	Black or African American	932	Relapse	1039	Dead	1735	Stage 4	Not Amplified	High Risk	1	1	Relapse	1039	1	1735	4	0	High Risk
TARGET.30.PAMYCE	0.10773	0.85237	0.0399	Subgroup2	Female	White	1059	Relapse	392	Dead	995	Stage 4	Not Amplified	High Risk	0	1	Relapse	392	1	995	4	0	High Risk
TARGET.30.PAMYVA	0.225897	0.734343	0.03976	Subgroup2	Male	Native Hawaiian or other Pacific Islander	988	Censored	4019	Alive	4019	Stage 4	Not Amplified	High Risk	1	1	Censored	4019	0	4019	4	0	High Risk
TARGET.30.PAMZCE	0.08128	0.9006	0.01812	Subgroup2	Male	White	847	Censored	3978	Alive	3978	Stage 4	Amplified	High Risk	1	1	Censored	3978	0	3978	4	1	High Risk
TARGET.30.PAMZMG	0.039475	0.951385	0.00914	Subgroup2	Female	White	614	Relapse	533	Dead	763	Stage 4	Amplified	High Risk	0	1	Relapse	533	1	763	4	1	High Risk
TARGET.30.PAMZYM	0.059895	0.90262	0.037485	Subgroup2	Male	White	1191	Censored	3586	Alive	3586	Stage 4	Not Amplified	High Risk	1	1	Censored	3586	0	3586	4	0	High Risk
TARGET.30.PANBJH	0.10648	0.87428	0.01924	Subgroup2	Female	Black or African American	1030	Progression	168	Dead	920	Stage 4	Not Amplified	High Risk	0	1	Progression	168	1	920	4	0	High Risk
TARGET.30.PANBMJ	0.204123	0.07935	0.716527	Subgroup3	Male	White	993	Relapse	577	Dead	3776	Stage 4	Not Amplified	High Risk	1	1	Relapse	577	1	3776	4	0	High Risk
TARGET.30.PANBSP	0.14501	0.8308	0.02419	Subgroup2	Female	White	1064	Relapse	470	Dead	659	Stage 4	Not Amplified	High Risk	0	1	Relapse	470	1	659	4	0	High Risk
TARGET.30.PANCYF	0.08014	0.87131	0.04855	Subgroup2	Female	White	1646	Censored	1696	Alive	1696	Stage 4	Amplified	High Risk	0	1	Censored	1696	0	1696	4	1	High Risk
TARGET.30.PANDHZ	0.06029	0.63161	0.3081	Subgroup2	Male	Unknown	1129	Progression	303	Dead	821	Stage 4	Not Amplified	High Risk	1	1	Progression	303	1	821	4	0	High Risk
TARGET.30.PANGTS	0.0784	0.91246	0.00914	Subgroup2	Male	White	1639	Censored	3929	Alive	3929	Stage 4	Not Amplified	High Risk	1	1	Censored	3929	0	3929	4	0	High Risk
TARGET.30.PANHUA	0.125257	0.826573	0.04817	Subgroup2	Female	White	1430	Death	206	Dead	206	Stage 4	Not Amplified	High Risk	0	1	Death	206	1	206	4	0	High Risk
TARGET.30.PANLSG	0.122032	0.849138	0.02883	Subgroup2	Female	White	1073	Event	715	Dead	891	Stage 4	Amplified	High Risk	0	1	Event	715	1	891	4	1	High Risk
TARGET.30.PANNIJ	0.14033	0.77948	0.08019	Subgroup2	Male	White	1084	Relapse	603	Dead	944	Stage 4	Amplified	High Risk	1	1	Relapse	603	1	944	4	1	High Risk
TARGET.30.PANRRW	0.464435	0.474205	0.06136	Subgroup2	Male	White	1730	Relapse	408	Alive	2178	Stage 4	Not Amplified	High Risk	1	1	Relapse	408	0	2178	4	0	High Risk
TARGET.30.PANUKV	0.0271717	0.967598	0.00523	Subgroup2	Male	White	1486	Relapse	356	Dead	404	Stage 4	Amplified	High Risk	1	1	Relapse	356	1	404	4	1	High Risk
TARGET.30.PANUVK	0.077845	0.810395	0.11176	Subgroup2	Female	White	1031	Death	1933	Dead	1933	Stage 4	Not Amplified	High Risk	0	1	Death	1933	1	1933	4	0	High Risk
TARGET.30.PANVAN	0.05526	0.16327	0.78147	Subgroup3	Female	White	1518	Relapse	646	Alive	3630	Stage 4	Amplified	High Risk	0	1	Relapse	646	0	3630	4	1	High Risk
TARGET.30.PANYGR	0.0242	0.97014	0.00566	Subgroup2	Male	Unknown	993	Progression	281	Dead	283	Stage 4	Not Amplified	High Risk	1	1	Progression	281	1	283	4	0	High Risk
TARGET.30.PANZHT	0.1139	0.82383	0.06227	Subgroup2	Male	White	1454	Death	2528	Dead	2528	Stage 4	Not Amplified	High Risk	1	1	Death	2528	1	2528	4	0	High Risk
TARGET.30.PANZPV	0.523537	0.412053	0.06441	Subgroup1	Female	White	1757	Relapse	1013	Dead	1261	Stage 4	Not Amplified	High Risk	0	1	Relapse	1013	1	1261	4	0	High Risk
TARGET.30.PAPAKS	0.06353	0.90937	0.0271	Subgroup2	Female	White	677	Censored	2777	Alive	2777	Stage 4	Amplified	High Risk	0	1	Censored	2777	0	2777	4	1	High Risk
TARGET.30.PAPBGH	0.0620867	0.916393	0.02152	Subgroup2	Female	Native Hawaiian or other Pacific Islander	1074	Relapse	470	Dead	723	Stage 4	Not Amplified	High Risk	0	1	Relapse	470	1	723	4	0	High Risk
TARGET.30.PAPBZI	0.05777	0.92277	0.01946	Subgroup2	Male	White	1710	Progression	172	Dead	430	Stage 4	Not Amplified	High Risk	1	1	Progression	172	1	430	4	0	High Risk
TARGET.30.PAPEFE	0.102177	0.761933	0.13589	Subgroup2	Male	Black or African American	990	Progression	138	Dead	150	Stage 4	Amplified	High Risk	1	1	Progression	138	1	150	4	1	High Risk
TARGET.30.PAPEJW	0.141017	0.841453	0.01753	Subgroup2	Female	Asian	757	Death	392	Dead	392	Stage 4	Amplified	High Risk	0	1	Death	392	1	392	4	1	High Risk
TARGET.30.PAPHPE	0.613355	0.24241	0.144235	Subgroup1	Male	Black or African American	806	Relapse	453	Dead	470	Stage 4	Not Amplified	High Risk	1	1	Relapse	453	1	470	4	0	High Risk
TARGET.30.PAPJLD	0.176511	0.04847	0.775019	Subgroup3	Male	White	1309	Relapse	2007	Dead	2679	Stage 4	Not Amplified	High Risk	1	1	Relapse	2007	1	2679	4	0	High Risk
TARGET.30.PAPKWN	0.107105	0.779825	0.11307	Subgroup2	Female	White	710	Relapse	260	Dead	465	Stage 4	Amplified	High Risk	0	1	Relapse	260	1	465	4	1	High Risk
TARGET.30.PAPRTD	0.0510533	0.01374	0.935207	Subgroup3	Male	White	1568	Censored	1030	Alive	1030	Stage 4	Not Amplified	High Risk	1	1	Censored	1030	0	1030	4	0	High Risk
TARGET.30.PAPSEI	0.04564	0.93081	0.02355	Subgroup2	Female	White	573	Relapse	1710	Dead	2056	Stage 4	Amplified	High Risk	0	1	Relapse	1710	1	2056	4	1	High Risk
TARGET.30.PAPSKM	0.0616467	0.880223	0.05813	Subgroup2	Male	Native Hawaiian or other Pacific Islander	1330	Relapse	573	Dead	1019	Stage 4	Not Amplified	High Risk	1	1	Relapse	573	1	1019	4	0	High Risk
TARGET.30.PAPTIP	0.04528	0.94638	0.00834	Subgroup2	Male	White	1208	Relapse	372	Dead	1492	Stage 4	Amplified	High Risk	1	1	Relapse	372	1	1492	4	1	High Risk
TARGET.30.PAPTLD	0.03888	0.94769	0.01343	Subgroup2	Male	White	1244	Relapse	617	Dead	2679	Stage 4	Not Amplified	High Risk	1	1	Relapse	617	1	2679	4	0	High Risk
TARGET.30.PAPTLY	0.137305	0.76683	0.095865	Subgroup2	Female	White	1514	Censored	2955	Alive	2955	Stage 4	Amplified	High Risk	0	1	Censored	2955	0	2955	4	1	High Risk
TARGET.30.PAPTMM	0.03633	0.9434	0.02027	Subgroup2	Female	White	559	Censored	3186	Alive	3186	Stage 4	Amplified	High Risk	0	1	Censored	3186	0	3186	4	1	High Risk
TARGET.30.PAPUAR	0.118687	0.847303	0.03401	Subgroup2	Female	Asian	515	Censored	3065	Alive	3065	Stage 4	Not Amplified	High Risk	0	0	Censored	3065	0	3065	4	0	High Risk
TARGET.30.PAPUEB	0.06284	0.90073	0.03643	Subgroup2	Female	White	1595	Censored	2772	Alive	2772	Stage 4	Not Amplified	High Risk	0	1	Censored	2772	0	2772	4	0	High Risk
TARGET.30.PAPUNH	0.119122	0.870438	0.01044	Subgroup2	Female	White	3425	Censored	2958	Alive	2958	Stage 3	Amplified	High Risk	0	1	Censored	2958	0	2958	3	1	High Risk
TARGET.30.PAPUTN	0.03724	0.94571	0.01705	Subgroup2	Male	White	1223	Relapse	284	Dead	284	Stage 4	Amplified	High Risk	1	1	Relapse	284	1	284	4	1	High Risk
TARGET.30.PAPWUC	0.05819	0.17178	0.77003	Subgroup3	Male	White	983	Censored	3186	Alive	3186	Stage 4	Not Amplified	High Risk	1	1	Censored	3186	0	3186	4	0	High Risk
TARGET.30.PAPZYP	0.04724	0.92521	0.02755	Subgroup2	Female	White	1010	Censored	2386	Alive	2386	Stage 4	Amplified	High Risk	0	1	Censored	2386	0	2386	4	1	High Risk
TARGET.30.PARABN	0.09236	0.843	0.06464	Subgroup2	Male	White	974	Relapse	607	Dead	827	Stage 4	Amplified	High Risk	1	1	Relapse	607	1	827	4	1	High Risk
TARGET.30.PARACM	0.235517	0.554998	0.209485	Subgroup2	Female	Black or African American	1442	Censored	2994	Alive	2994	Stage 4	Not Amplified	High Risk	0	1	Censored	2994	0	2994	4	0	High Risk
TARGET.30.PARAHE	0.241397	0.511435	0.247168	Subgroup2	Male	White	1326	Relapse	646	Dead	2232	Stage 4	Not Amplified	High Risk	1	1	Relapse	646	1	2232	4	0	High Risk
TARGET.30.PARCWT	0.205862	0.610008	0.18413	Subgroup2	Male	White	1026	Event	968	Dead	2522	Stage 4	Not Amplified	High Risk	1	1	Event	968	1	2522	4	0	High Risk
TARGET.30.PARDUJ	0.256325	0.60996	0.133715	Subgroup2	Female	Black or African American	1052	Progression	523	Alive	2757	Stage 4	Not Amplified	High Risk	0	1	Progression	523	0	2757	4	0	High Risk
TARGET.30.PAREGK	0.177275	0.215	0.607725	Subgroup3	Male	White	568	Censored	3045	Alive	3045	Stage 4	Not Amplified	High Risk	1	1	Censored	3045	0	3045	4	0	High Risk
TARGET.30.PARFBW	0.207843	0.10193	0.690227	Subgroup3	Male	Black or African American	759	Censored	3001	Alive	3001	Stage 4	Unknown	High Risk	1	1	Censored	3001	0	3001	4	Unknown	High Risk
TARGET.30.PARGDJ	0.554525	0.10862	0.336855	Subgroup1	Male	Black or African American	1112	Relapse	386	Dead	781	Stage 4	Not Amplified	High Risk	1	1	Relapse	386	1	781	4	0	High Risk
TARGET.30.PARGUX	0.0736	0.89191	0.03449	Subgroup2	Female	Black or African American	1704	Censored	2744	Alive	2744	Stage 4	Not Amplified	High Risk	0	1	Censored	2744	0	2744	4	0	High Risk
TARGET.30.PARHYL	0.199218	0.476487	0.324295	Subgroup2	Female	Black or African American	1394	Censored	2739	Alive	2739	Stage 4	Not Amplified	High Risk	0	1	Censored	2739	0	2739	4	0	High Risk
TARGET.30.PARIKF	0.0927667	0.897203	0.01003	Subgroup2	Male	White	832	Censored	2810	Alive	2810	Stage 4	Amplified	High Risk	1	1	Censored	2810	0	2810	4	1	High Risk
TARGET.30.PARIKT	0.542213	0.187387	0.2704	Subgroup1	Female	Unknown	1031	Death	1707	Dead	1707	Stage 4	Unknown	High Risk	0	1	Death	1707	1	1707	4	Unknown	High Risk
TARGET.30.PARIRD	0.02991	0.94983	0.02026	Subgroup2	Male	White	733	Death	108	Dead	108	Stage 4	Amplified	High Risk	1	1	Death	108	1	108	4	1	High Risk
TARGET.30.PARJAR	0.32486	0.438355	0.236785	Subgroup2	Male	White	1459	Relapse	721	Alive	2913	Stage 4	Not Amplified	High Risk	1	1	Relapse	721	0	2913	4	0	High Risk
TARGET.30.PARJTB	0.01472	0.97561	0.00967	Subgroup2	Male	White	656	Relapse	1002	Dead	1912	Stage 4	Amplified	High Risk	1	1	Relapse	1002	1	1912	4	1	High Risk
TARGET.30.PARMFA	0.05907	0.01739	0.92354	Subgroup3	Male	White	1205	Censored	2855	Alive	2855	Stage 4	Not Amplified	High Risk	1	1	Censored	2855	0	2855	4	0	High Risk
TARGET.30.PARMTT	0.03438	0.95924	0.00638	Subgroup2	Female	White	945	Progression	291	Dead	1722	Stage 4	Not Amplified	High Risk	0	1	Progression	291	1	1722	4	0	High Risk
TARGET.30.PARNCW	0.180555	0.752275	0.06717	Subgroup2	Female	Unknown	1639	Progression	606	Dead	972	Stage 4	Not Amplified	High Risk	0	1	Progression	606	1	972	4	0	High Risk
TARGET.30.PARNEE	0.0587067	0.925453	0.01584	Subgroup2	Female	White	1071	Death	318	Dead	318	Stage 4	Amplified	High Risk	0	1	Death	318	1	318	4	1	High Risk
TARGET.30.PARRBU	0.0641817	0.910208	0.02561	Subgroup2	Male	White	1448	Progression	415	Dead	907	Stage 4	Amplified	High Risk	1	1	Progression	415	1	907	4	1	High Risk
TARGET.30.PARSEA	0.0931383	0.834937	0.071925	Subgroup2	Male	White	1779	Censored	2642	Alive	2642	Stage 4	Not Amplified	High Risk	1	1	Censored	2642	0	2642	4	0	High Risk
TARGET.30.PARSHT	0.224503	0.730427	0.04507	Subgroup2	Male	White	752	Censored	2711	Alive	2711	Stage 4	Amplified	High Risk	1	1	Censored	2711	0	2711	4	1	High Risk
TARGET.30.PARUXY	0.236385	0.12654	0.637075	Subgroup3	Male	White	1767	Death	2523	Dead	2523	Stage 4	Unknown	High Risk	1	1	Death	2523	1	2523	4	Unknown	High Risk
TARGET.30.PARVME	0.127127	0.776833	0.09604	Subgroup2	Male	White	1495	Relapse	1086	Alive	2573	Stage 4	Not Amplified	High Risk	1	1	Relapse	1086	0	2573	4	0	High Risk
TARGET.30.PARVRR	0.0986867	0.856703	0.04461	Subgroup2	Male	White	705	Relapse	478	Dead	572	Stage 4	Amplified	High Risk	1	1	Relapse	478	1	572	4	1	High Risk
TARGET.30.PARXLM	0.12691	0.78617	0.08692	Subgroup2	Female	White	658	Progression	516	Dead	752	Stage 4	Not Amplified	High Risk	0	1	Progression	516	1	752	4	0	High Risk
TARGET.30.PASATK	0.0473167	0.926813	0.02587	Subgroup2	Male	White	893	Relapse	441	Dead	1459	Stage 4	Not Amplified	High Risk	1	1	Relapse	441	1	1459	4	0	High Risk
TARGET.30.PASAZJ	0.05635	0.90827	0.03538	Subgroup2	Male	Unknown	1764	Censored	2365	Alive	2365	Stage 4	Not Amplified	High Risk	1	1	Censored	2365	0	2365	4	0	High Risk
TARGET.30.PASBEN	0.08045	0.8566	0.06295	Subgroup2	Male	White	1543	Death	1297	Dead	1297	Stage 4	Not Amplified	High Risk	1	1	Death	1297	1	1297	4	0	High Risk
TARGET.30.PASCKI	0.0832017	0.802673	0.114125	Subgroup2	Female	White	911	Censored	2556	Alive	2556	Stage 4	Not Amplified	High Risk	0	1	Censored	2556	0	2556	4	0	High Risk
TARGET.30.PASCLP	0.12331	0.86665	0.01004	Subgroup2	Male	White	644	Relapse	964	Alive	2268	Stage 4	Amplified	High Risk	1	1	Relapse	964	0	2268	4	1	High Risk
TARGET.30.PASCUF	0.519353	0.42524	0.0554067	Subgroup1	Male	Black or African American	1622	Relapse	610	Dead	833	Stage 4	Not Amplified	High Risk	1	1	Relapse	610	1	833	4	0	High Risk
TARGET.30.PASDZJ	0.074055	0.449385	0.47656	Subgroup3	Female	White	902	Progression	282	Dead	330	Stage 4	Amplified	High Risk	0	1	Progression	282	1	330	4	1	High Risk
TARGET.30.PASFRV	0.09103	0.8473	0.06167	Subgroup2	Female	White	1057	Progression	305	Dead	398	Stage 4	Not Amplified	High Risk	0	1	Progression	305	1	398	4	0	High Risk
TARGET.30.PASGPY	0.659348	0.306012	0.03464	Subgroup1	Female	White	1972	Relapse	438	Dead	1438	Stage 4	Not Amplified	High Risk	0	1	Relapse	438	1	1438	4	0	High Risk
TARGET.30.PASJRT	0.07363	0.90912	0.01725	Subgroup2	Female	White	741	Censored	1411	Alive	1411	Stage 4	Amplified	High Risk	0	1	Censored	1411	0	1411	4	1	High Risk
TARGET.30.PASJYB	0.130677	0.858913	0.01041	Subgroup2	Female	White	522	Relapse	455	Dead	682	Stage 4	Amplified	High Risk	0	0	Relapse	455	1	682	4	1	High Risk
TARGET.30.PASKJX	0.130977	0.839533	0.02949	Subgroup2	Male	White	7446	Relapse	595	Dead	1682	Stage 4	Not Amplified	High Risk	1	1	Relapse	595	1	1682	4	0	High Risk
TARGET.30.PASLGS	0.04432	0.94563	0.01005	Subgroup2	Male	Unknown	1218	Event	546	Dead	830	Stage 4	Not Amplified	High Risk	1	1	Event	546	1	830	4	0	High Risk

## Sheet: Westerman_ALK_RNA_pred
Table S11. Prediction Results of Westerman ALK RNA-seq Cohort.
Sample_2	Subgroup1	Subgroup2	Subgroup3	Subgroup_predict	ID	Sample	MYCN	Day	Event
FW2010NBD10	0.02856	0.81785	0.15359	Subgroup2	2	10	normal	2423	1
FW2010NBD102	0.297446	0.654262	0.0482925	Subgroup2	4	102	normal	3216	0
FW2010NBD103	0.01487	0.9805	0.00463	Subgroup2	5	103	normal	259	0
FW2010NBD107	0.17751	0.06936	0.75313	Subgroup3	9	107	normal	2969	0
FW2010NBD108	0.9745	0.02293	0.00257	Subgroup1	10	108	normal	2969	0
FW2010NBD109	0.20158	0.489033	0.309387	Subgroup2	11	109	normal	1630	1
FW2010NBD11	0.05152	0.60871	0.33977	Subgroup2	12	11	normal	1454	1
FW2010NBD111	0.13399	0.79037	0.07564	Subgroup2	14	111	normal	158	1
FW2010NBD112	0.08308	0.03375	0.88317	Subgroup3	15	112	normal	529	0
FW2010NBD113	0.00715	0.03368	0.95917	Subgroup3	16	113	normal	1214	0
FW2010NBD115	0.400825	0.571875	0.0273	Subgroup2	18	115	normal	2446	0
FW2010NBD116	0.0217867	0.96327	0.0149433	Subgroup2	19	116	normal	268	0
FW2010NBD119	0.62852	0.34374	0.02774	Subgroup1	21	119	normal	2441	0
FW2010NBD12	0.82305	0.16812	0.00883	Subgroup1	22	12	normal	6706	0
FW2010NBD121	0.08847	0.76416	0.14737	Subgroup2	24	121	normal	665	1
FW2010NBD122	0.18203	0.7915	0.02647	Subgroup2	25	122	normal	2658	0
FW2010NBD125	0.394739	0.0412367	0.564024	Subgroup3	27	125	normal	623	1
FW2010NBD127	0.409756	0.495904	0.09434	Subgroup2	29	127	normal	2661	1
FW2010NBD13	0.0367167	0.960883	0.0024	Subgroup2	32	13	normal	3809	1
FW2010NBD130	0.01902	0.97932	0.00166	Subgroup2	33	130	normal	2407	0
FW2010NBD131	0.122653	0.855127	0.02222	Subgroup2	34	131	normal	1610	0
FW2010NBD132	0.0386967	0.956543	0.00476	Subgroup2	35	132	normal	370	0
FW2010NBD133	0.097635	0.675875	0.22649	Subgroup2	36	133	normal	140	0
FW2010NBD134	0.230965	0.740515	0.02852	Subgroup2	37	134	normal	1949	0
FW2010NBD136	0.02117	0.86711	0.11172	Subgroup2	38	136	normal	2131	0
FW2010NBD137	0.05676	0.58227	0.36097	Subgroup2	39	137	normal	637	1
FW2010NBD14	0.24243	0.34082	0.41675	Subgroup3	40	14	normal	1293	1
FW2010NBD140	0.209315	0.594365	0.19632	Subgroup2	41	140	normal	1942	0
FW2010NBD144	0.383057	0.578063	0.03888	Subgroup2	44	144	normal	1838	0
FW2010NBD147	0.00304	0.99515	0.00181	Subgroup2	45	147	normal	926	1
FW2010NBD148	0.01658	0.96986	0.01356	Subgroup2	46	148	normal	1786	0
FW2010NBD149	0.4569	0.48584	0.05726	Subgroup2	47	149	normal	1786	0
FW2010NBD15	0.07469	0.91971	0.0056	Subgroup2	48	15	normal	522	1
FW2010NBD151	0.008	0.97559	0.01641	Subgroup2	50	151	normal	249	1
FW2010NBD152	0.937438	0.04708	0.0154825	Subgroup1	51	152	normal	636	1
FW2010NBD153	0.00823	0.93753	0.05424	Subgroup2	52	153	normal	1056	0
FW2010NBD154	0.82714	0.16166	0.0112	Subgroup1	53	154	normal	713	0
FW2010NBD155	0.00099	0.99841	0.0006	Subgroup2	54	155	normal	613	0
FW2010NBD164	0.95986	0.02284	0.0173	Subgroup1	59	164	normal	NA	NA
FW2010NBD17	0.0323233	0.966327	0.00135	Subgroup2	61	17	normal	3567	0
FW2010NBD19	0.90947	0.04325	0.04728	Subgroup1	63	19	normal	3571	0
FW2010NBD2	0.195982	0.780008	0.02401	Subgroup2	64	2	normal	3865	1
FW2010NBD22	0.02699	0.03709	0.93592	Subgroup3	66	22	normal	4089	1
FW2010NBD23	0.696221	0.289589	0.01419	Subgroup1	67	23	normal	4019	0
FW2010NBD24	0.96288	0.03004	0.00708	Subgroup1	68	24	normal	3670	0
FW2010NBD25	0.119783	0.866857	0.01336	Subgroup2	69	25	normal	5013	1
FW2010NBD27	0.104235	0.02942	0.866345	Subgroup3	70	27	normal	5117	0
FW2010NBD28	0.236365	0.31894	0.444695	Subgroup3	71	28	normal	5480	0
FW2010NBD29	0.96878	0.01364	0.01758	Subgroup1	72	29	normal	4358	0
FW2010NBD30	0.6253	0.34654	0.02816	Subgroup1	73	30	normal	4014	0
FW2010NBD31	0.97226	0.01792	0.00982	Subgroup1	74	31	normal	5423	0
FW2010NBD32	0.00169	0.00166	0.99665	Subgroup3	75	32	normal	2554	1
FW2010NBD33	0.39354	0.54563	0.06083	Subgroup2	76	33	normal	899	1
FW2010NBD34	0.033475	0.963925	0.0026	Subgroup2	77	34	normal	1836	1
FW2010NBD36	0.249468	0.603882	0.14665	Subgroup2	79	36	normal	5621	0
FW2010NBD37	0.17124	0.80546	0.0233	Subgroup2	80	37	normal	4226	0
FW2010NBD39	0.626865	0.34635	0.026785	Subgroup1	82	39	normal	5193	0
FW2010NBD4	0.646438	0.188055	0.165507	Subgroup1	83	4	normal	5860	0
FW2010NBD42	0.930353	0.0193267	0.05032	Subgroup1	85	42	normal	2981	0
FW2010NBD43	0.11729	0.8141	0.06861	Subgroup2	86	43	normal	1120	1
FW2010NBD44	0.20447	0.76149	0.03404	Subgroup2	87	44	normal	1919	0
FW2010NBD45	0.322245	0.21085	0.466905	Subgroup3	88	45	normal	4906	0
FW2010NBD46	0.0889367	0.870913	0.04015	Subgroup2	89	46	normal	752	1
FW2010NBD47	0.733537	0.155333	0.11113	Subgroup1	90	47	normal	3787	0
FW2010NBD48	0.339141	0.313812	0.347047	Subgroup3	91	48	normal	3522	0
FW2010NBD49	0.232217	0.068	0.699783	Subgroup3	92	49	normal	4747	0
FW2010NBD5	0.888458	0.05638	0.0551625	Subgroup1	93	5	normal	3984	1
FW2010NBD51	0.240075	0.725005	0.03492	Subgroup2	94	51	normal	4305	0
FW2010NBD52	0.199893	0.711997	0.08811	Subgroup2	95	52	normal	570	1
FW2010NBD53	0.96312	0.03	0.00688	Subgroup1	96	53	normal	3627	0
FW2010NBD54	0.02782	0.96314	0.00904	Subgroup2	97	54	normal	1235	1
FW2010NBD55	0.24756	0.72895	0.02349	Subgroup2	98	55	normal	4759	0
FW2010NBD56	0.00125	0.99794	0.00081	Subgroup2	99	56	normal	365	1
FW2010NBD58	0.49805	0.127032	0.374918	Subgroup1	101	58	normal	1008	0
FW2010NBD59	0.970882	0.01018	0.0189383	Subgroup1	102	59	normal	2297	0
FW2010NBD6	0.890405	0.100645	0.00895	Subgroup1	103	6	normal	7602	0
FW2010NBD60	0.967465	0.02417	0.008365	Subgroup1	104	60	normal	1758	0
FW2010NBD62	0.130325	0.849645	0.02003	Subgroup2	105	62	normal	4417	0
FW2010NBD63	0.977575	0.00332	0.019105	Subgroup1	106	63	normal	2309	0
FW2010NBD64	0.434088	0.554893	0.01102	Subgroup2	107	64	normal	4438	0
FW2010NBD66	0.444604	0.07159	0.483806	Subgroup3	109	66	normal	986	1
FW2010NBD67	0.460436	0.02773	0.511834	Subgroup3	110	67	normal	4081	0
FW2010NBD68	0.17239	0.55291	0.2747	Subgroup2	111	68	normal	1123	1
FW2010NBD69	0.168505	0.724125	0.10737	Subgroup2	112	69	normal	4160	0
FW2010NBD7	0.10975	0.8389	0.05135	Subgroup2	113	7	normal	4163	0
FW2010NBD70	0.140127	0.851023	0.00885	Subgroup2	114	70	normal	3321	1
FW2010NBD72	0.711363	0.187132	0.101505	Subgroup1	116	72	normal	275	1
FW2010NBD74	0.344957	0.644382	0.01066	Subgroup2	118	74	normal	1908	0
FW2010NBD76	0.09121	0.21363	0.69516	Subgroup3	120	76	normal	3866	0
FW2010NBD77	0.16958	0.02858	0.80184	Subgroup3	121	77	normal	4079	0
FW2010NBD78	0.20285	0.13413	0.66302	Subgroup3	122	78	normal	3908	0
FW2010NBD80	0.397952	0.492878	0.10917	Subgroup2	124	80	normal	2671	0
FW2010NBD81	0.06705	0.39845	0.5345	Subgroup3	125	81	normal	3800	0
FW2010NBD83	0.0609067	0.915163	0.02393	Subgroup2	127	83	normal	1307	1
FW2010NBD85	0.93228	0.06213	0.00559	Subgroup1	129	85	normal	3099	0
FW2010NBD86	0.96826	0.02505	0.00669	Subgroup1	130	86	normal	3923	0
FW2010NBD89	0.00184	0.99683	0.00133	Subgroup2	133	89	normal	3829	0
FW2010NBD90	0.446108	0.469532	0.08436	Subgroup2	135	90	normal	3312	0
FW2010NBD91	0.11381	0.85772	0.02847	Subgroup2	136	91	normal	1883	1
FW2010NBD93	0.00873	0.98139	0.00988	Subgroup2	138	93	normal	3206	0
FW2010NBD94	0.0132	0.97623	0.01057	Subgroup2	139	94	normal	3490	0
FW2010NBD95	0.694192	0.294988	0.01082	Subgroup1	140	95	normal	3634	0
FW2010NBD97	0.975345	0.00383	0.020825	Subgroup1	142	97	normal	242	0
FW2010NBD98	0.05289	0.918	0.02911	Subgroup2	143	98	normal	3552	0

## Sheet: GSE181559_pred
Table S11. Prediction Results of Stefan Hüttelmaier RNA-seq (GSE181559) Cohort.
Sample	Subgroup1	Subgroup2	Subgroup3	Subgroup	Event	Day	MYCN
GSM5506066	0.805324	0.0652575	0.129418	Subgroup1	0	2121	0
GSM5506067	0.01769	0.01106	0.97125	Subgroup3	0	1456	0
GSM5506068	0.355853	0.05272	0.591427	Subgroup3	0	776	0
GSM5506069	0.556817	0.304495	0.138688	Subgroup1	0	590	0
GSM5506070	0.0938425	0.01192	0.894238	Subgroup3	0	1631	0
GSM5506071	0.11372	0.05637	0.82991	Subgroup3	0	54	0
GSM5506072	0.921568	0.01076	0.0676717	Subgroup1	0	729	0
GSM5506073	0.746816	0.04892	0.204264	Subgroup1	0	509	0
GSM5506074	0.66354	0.25548	0.08098	Subgroup1	0	345	0
GSM5506075	0.858813	0.04092	0.100267	Subgroup1	0	185	0
GSM5506076	0.92005	0.042	0.03795	Subgroup1	0	294	0
GSM5506077	0.547436	0.351492	0.101072	Subgroup1	0	2509	0
GSM5506078	0.914563	0.04372	0.0417167	Subgroup1	0	704	0
GSM5506079	0.801668	0.055065	0.143267	Subgroup1	0	2539	0
GSM5506080	0.269338	0.465217	0.265445	Subgroup2	1	478	1
GSM5506081	0.252558	0.585912	0.16153	Subgroup2	1	203	1
GSM5506082	0.06519	0.90099	0.03382	Subgroup2	1	889	1
GSM5506083	0.04198	0.92002	0.038	Subgroup2	1	262	1
GSM5506084	0.117235	0.80869	0.074075	Subgroup2	0	679	1
GSM5506085	0.1095	0.5333	0.3572	Subgroup2	1	1202	0
GSM5506086	0.20968	0.56797	0.22235	Subgroup2	0	969	0
GSM5506087	0.0870575	0.62796	0.284983	Subgroup2	1	424	0
GSM5506088	0.10845	0.822	0.06955	Subgroup2	0	1364	0
GSM5506089	0.298375	0.493725	0.2079	Subgroup2	0	834	0
GSM5506090	0.13122	0.55308	0.3157	Subgroup2	0	194	0
GSM5506091	0.873638	0.03463	0.0917317	Subgroup1	0	2482	0
GSM5506092	0.943388	0.00624	0.0503717	Subgroup1	0	665	0
GSM5506093	0.672592	0.09956	0.227848	Subgroup1	0	560	0
GSM5506094	0.584317	0.14125	0.274433	Subgroup1	0	388	0
GSM5506095	0.485265	0.33371	0.181025	Subgroup1	0	211	0
GSM5506096	0.618662	0.03297	0.348368	Subgroup1	0	1648	0
GSM5506097	0.38641	0.292965	0.320625	Subgroup1	0	1632	0
GSM5506098	0.89063	0.02844	0.08093	Subgroup1	0	1452	0
GSM5506099	0.670215	0.305745	0.02404	Subgroup1	0	1844	0
GSM5506100	0.222485	0.39594	0.381575	Subgroup2	0	610	0
GSM5506101	0.464933	0.07486	0.460207	Subgroup1	0	354	0
GSM5506102	0.451952	0.06955	0.478498	Subgroup3	0	995	0
GSM5506103	0.266317	0.349845	0.383837	Subgroup3	0	785	0
GSM5506104	0.810438	0.08079	0.108772	Subgroup1	0	1288	0
GSM5506105	0.901943	0.0699	0.0281567	Subgroup1	0	2067	0
GSM5506106	0.0992517	0.682843	0.217905	Subgroup2	1	103	1
GSM5506107	0.05888	0.89381	0.04731	Subgroup2	0	5548	1
GSM5506108	0.15965	0.41548	0.42487	Subgroup3	0	558	0
GSM5506109	0.0370133	0.922237	0.04075	Subgroup2	0	2898	1
GSM5506110	0.09993	0.86987	0.0302	Subgroup2	1	539	1
GSM5506111	0.1494	0.79817	0.05243	Subgroup2	1	207	1
GSM5506112	0.24346	0.259705	0.496835	Subgroup3	NA	NA	0
GSM5506113	0.667788	0.291642	0.04057	Subgroup1	0	5801	0
GSM5506114	0.193268	0.36721	0.439522	Subgroup3	0	5298	0
GSM5506115	0.0792433	0.890427	0.03033	Subgroup2	0	3511	0
GSM5506116	0.532237	0.213683	0.25408	Subgroup1	0	3357	0
GSM5506117	0.16949	0.13374	0.69677	Subgroup3	0	2448	0
GSM5506118	0.02552	0.94556	0.02892	Subgroup2	1	1235	0
GSM5506119	0.268107	0.58619	0.145703	Subgroup2	1	1445	0
GSM5506120	0.0723483	0.892167	0.035485	Subgroup2	1	889	1
GSM5506121	0.0525133	0.883497	0.06399	Subgroup2	1	1063	0
GSM5506122	0.0670883	0.908247	0.024665	Subgroup2	1	454	1
GSM5506123	0.181642	0.450128	0.36823	Subgroup2	1	329	0
GSM5506124	0.225788	0.645192	0.12902	Subgroup2	1	203	1
GSM5506125	0.203955	0.40973	0.386315	Subgroup2	0	3935	0
GSM5506126	0.04276	0.01071	0.94653	Subgroup3	0	2294	0
GSM5506127	0.723178	0.04344	0.233382	Subgroup1	0	1338	0
GSM5506128	0.238425	0.3725	0.389075	Subgroup3	0	627	0
GSM5506129	0.671498	0.162985	0.165517	Subgroup1	0	3571	0
GSM5506130	0.92741	0.02743	0.04516	Subgroup1	0	2494	0
GSM5506131	0.560817	0.14273	0.296453	Subgroup1	0	2050	0
GSM5506132	0.814098	0.160755	0.0251467	Subgroup1	0	3540	0
GSM5506133	0.890743	0.064695	0.0445617	Subgroup1	0	2167	0
GSM5506134	0.808135	0.02704	0.164825	Subgroup1	0	3703	0
GSM5506135	0.708781	0.237772	0.0534467	Subgroup1	0	2782	0
GSM5506136	0.63524	0.319755	0.045005	Subgroup1	0	4014	0
GSM5506137	0.741283	0.16439	0.0943267	Subgroup1	0	3788	0
GSM5506138	0.522594	0.278363	0.199043	Subgroup1	0	4070	0
GSM5506139	0.449177	0.06235	0.488473	Subgroup3	0	2557	0
GSM5506140	0.841493	0.04627	0.112237	Subgroup1	0	2586	0
GSM5506141	0.590925	0.225475	0.1836	Subgroup1	0	3139	0
GSM5506142	0.691825	0.16015	0.148025	Subgroup1	0	3627	0
GSM5506143	0.26055	0.0545	0.68495	Subgroup3	0	2308	0
GSM5506144	0.124765	0.847625	0.02761	Subgroup2	0	1255	0
GSM5506145	0.813665	0.079485	0.10685	Subgroup1	0	943	0
GSM5506146	0.927773	0.01713	0.0550967	Subgroup1	0	4675	0
GSM5506147	0.921182	0.02272	0.0560983	Subgroup1	0	3290	0
GSM5506148	0.861768	0.02934	0.108892	Subgroup1	0	3009	0
GSM5506149	0.20768	0.37979	0.41253	Subgroup3	0	2826	0
GSM5506150	0.129785	0.700445	0.16977	Subgroup2	0	1450	0
GSM5506151	0.09994	0.87314	0.02692	Subgroup2	1	1118	0
GSM5506152	0.042015	0.905265	0.05272	Subgroup2	0	2465	0
GSM5506153	0.361433	0.48673	0.151837	Subgroup2	1	784	1
GSM5506154	0.159998	0.774462	0.06554	Subgroup2	1	702	1
GSM5506155	0.155507	0.803073	0.04142	Subgroup2	1	892	1
GSM5506156	0.0823	0.53584	0.38186	Subgroup2	1	948	1
GSM5506157	0.358693	0.43529	0.206017	Subgroup2	0	86	0
GSM5506158	0.706028	0.04574	0.248232	Subgroup1	0	1395	0
GSM5506159	0.740502	0.1754	0.0840983	Subgroup1	0	4408	0
GSM5506160	0.66852	0.197975	0.133505	Subgroup1	0	1919	0
GSM5506161	0.67364	0.08519	0.24117	Subgroup1	0	3478	0
GSM5506162	0.84057	0.107275	0.052155	Subgroup1	0	2248	0
