# Supplementary material for: Identification of MYCN non-amplified neuroblastoma subgroups points towards molecular signatures for precision prognosis and therapy stratification
Source: Br J Cancer. Author manuscript; Available in PMC 2024 May 27. (PMC7616008; doi:10.1038/s41416-024-02666-y)
Supplement: Table S12 [file EMS194837-supplement-Table_S12.xlsx]

## Sheet: Valentijn_Hu
Table S12. Classification Differences Between Valentijn and Hu Stratification Strategies.
from	to	weight
Valentijn_NEG	Hu_Subgroup1	37
Valentijn_NEG	Hu_Subgroup2	10
Valentijn_NEG	Hu_Subgroup3	8
Valentijn_POS	Hu_Subgroup1	0
Valentijn_POS	Hu_Subgroup2	13
Valentijn_POS	Hu_Subgroup3	4

## Sheet: Oberthuer_SVMth24_Hu
Table S12. Classification Differences Between Oberthuer_SVMth24 and Hu Stratification Strategies.
from	to	weight
Oberthuer_Favorable	Hu_Subgroup1	218
Oberthuer_Favorable	Hu_Subgroup2	50
Oberthuer_Favorable	Hu_Subgroup3	77
Oberthuer_Unfavorable	Hu_Subgroup1	12
Oberthuer_Unfavorable	Hu_Subgroup2	112
Oberthuer_Unfavorable	Hu_Subgroup3	47

## Sheet: Oberthuer_SVMth44_Hu
Table S12. Classification Differences Between Oberthuer_SVMth44 and Hu Stratification Strategies.
from	to	weight
Oberthuer_Favorable	Hu_Subgroup1	226
Oberthuer_Favorable	Hu_Subgroup2	74
Oberthuer_Favorable	Hu_Subgroup3	83
Oberthuer_Unfavorable	Hu_Subgroup1	4
Oberthuer_Unfavorable	Hu_Subgroup2	88
Oberthuer_Unfavorable	Hu_Subgroup3	41

## Sheet: GSE47792
Table S12. Classification Differences Between Micoarray (GSE49710) and RNA-seq (GSE49711) Platforms.
from	to	weight
Microarray_Subgroup1	RNAseq_Subgroup1	127
Microarray_Subgroup1	RNAseq_Subgroup2	4
Microarray_Subgroup1	RNAseq_Subgroup3	0
Microarray_Subgroup2	RNAseq_Subgroup1	10
Microarray_Subgroup2	RNAseq_Subgroup2	66
Microarray_Subgroup2	RNAseq_Subgroup3	0
Microarray_Subgroup3	RNAseq_Subgroup1	16
Microarray_Subgroup3	RNAseq_Subgroup2	5
Microarray_Subgroup3	RNAseq_Subgroup3	52

## Sheet: Westermann_Hu
Table S12. Classification Differences Between Westermann and Hu Stratification Strategies.
from	to	weight
Westermann_MNA-LR	Hu_Subgroup1	125
Westermann_MNA-LR	Hu_Subgroup2	15
Westermann_MNA-LR	Hu_Subgroup3	29
Westermann_MNA-HR	Hu_Subgroup1	48
Westermann_MNA-HR	Hu_Subgroup2	52
Westermann_MNA-HR	Hu_Subgroup3	13
Westermann_MES	Hu_Subgroup1	6
Westermann_MES	Hu_Subgroup2	7
Westermann_MES	Hu_Subgroup3	61
Westermann_MYCN	Hu_Subgroup1	4
Westermann_MYCN	Hu_Subgroup2	30
Westermann_MYCN	Hu_Subgroup3	1

## Sheet: George_Hu
Table S12. Classification Differences Between George and Hu Stratification Strategies.
from	to	weight
George_Neuronal	Hu_Subgroup1	171
George_Neuronal	Hu_Subgroup2	33
George_Neuronal	Hu_Subgroup3	33
George_Hi-MYCN	Hu_Subgroup1	1
George_Hi-MYCN	Hu_Subgroup2	13
George_Hi-MYCN	Hu_Subgroup3	0
George_Immunogenic	Hu_Subgroup1	11
George_Immunogenic	Hu_Subgroup2	54
George_Immunogenic	Hu_Subgroup3	71
George_Metabolic	Hu_Subgroup1	3
George_Metabolic	Hu_Subgroup2	5
George_Metabolic	Hu_Subgroup3	4

## Sheet: Califano_Hu
Table S12. Classification Differences Between Califano and Hu Stratification Strategies.
from	to	weight
Califano_Stage 1	Hu_Subgroup1	21
Califano_Stage 1	Hu_Subgroup2	3
Califano_Stage 1	Hu_Subgroup3	5
Califano_11q-LOH	Hu_Subgroup1	6
Califano_11q-LOH	Hu_Subgroup2	31
Califano_11q-LOH	Hu_Subgroup3	5
Califano_MES	Hu_Subgroup1	1
Califano_MES	Hu_Subgroup2	1
Califano_MES	Hu_Subgroup3	11
Califano_MYCNA	Hu_Subgroup1	0
Califano_MYCNA	Hu_Subgroup2	5
Califano_MYCNA	Hu_Subgroup3	0
